# Supplementary material for: Transcriptome-wide comparison of sequence variation in divergent ecotypes of kokanee salmon
Source: BMC Genomics. 2013 May 7;14:308. doi: 10.1186/1471-2164-14-308 (PMC3653777; doi:10.1186/1471-2164-14-308)
Supplement: Additional file 1 — High coverage contig sequences. In FASTA format containing the sequence of all high coverage contigs used for SNP detection (minimum length = 200 bases, minimum coverage = 5× for each ecotype). [file 1471-2164-14-308-S1.txt]

>contig_19 Average coverage: 24.44
ATTTCATTTCATTAACCTGACATATGACTATCATCTTGTTCAGTCTATCATCTTGTTTCTTCGAGGTAGAAGATTGTTTCAGGTTGTCAATCAAAAGGGCTTAGGCATTCATCAGTGTTGCCCGCATGAGCTTCTGTAGTTTTTCTACTGTTTTCAATGTCAGCCTCAACATCAGTTTGTTATAATAAAACGTCAAAATACTGTTAAAGTGTGAAATTTAAACTT
>contig_25 Average coverage: 14.09
TGGTATCAACGCAGAGTACGCGGGGGTGCTGGACAAATGGGAAGGCGAAGACGAAGATGAAGATGTGAAGGATAACTGGGATGATGAAGAGGAAGAGAAGAAAGCAGAGGCAAAGAAAGCTGAGGCCAAAGTGTCTGAGAAGAAAAAACTGGCCGAAAAAATTAAGGAGAAAGAAAACCGGCTAAGGAAAAAGCAACAAGAGCTACTAAAAAAGAAGTGAGTTTTGGAAATGTTGGCTTAACTTTACAGATCTGAATATTTTCTCTCTTATTCCTTTACTTTTTTCTTGTTGATAGTTGGAGGAGGAGGAGGAAGAGCTTACACCCGAACAACAGCTAGCAGAAAAGTTGAAAGTCCAGAAGATGCAGGAGGAAGCTGACTTGGAGCTGGCAAAAGNGGCTTTGGAATGTCAGGGGGTAGTACCACAAACAATGTTTCTGGAATTGATGCCAT
>contig_35 Average coverage: 19.52
ACATGGAAAATTGGCTGATCTTGCTGTTTTAGGGTTACATCGCAAAATGAGCCACAGGCCAAGGTTCCTGGAGGCTGTCAGACCAGTTGCGTTTGTAATTAATGTCCTTGATGCCTCAACTGAGCAGGGTTTGGTCATGAAAGTGCAAGGACAATTACCACTGACCTGCAATGTTCACTATTTTATTGTGCTGTCCAAATTTACTTAATTAAACTGCAAATGTAGTGTGAACTATAGCTTGGTCAATAAAGAATTAC
>contig_45 Average coverage: 15.69
GGTACATAAAGCATTTCTGTTCGTTGCTTGACGAGATGTTCCACGTTGTTATCAGCTTTCTGTTCTCATCGTCTCTGTACAGCGGAAAGGGTGAAGGAGACCTGGAGGGCATCGGTACATAGAACTGTGATGTTGGTATGTTCCTATTGACTGAGACAAAGCTGGTGTTTTACATCTGTTCTGAGTTAACACCAGGTGTCGTGAATAAAATACTGAAAACAAAATAAAAAAAAAAAAAAA
>contig_58 Average coverage: 22.22
ACTTTAAGCATTTCTTTATAACACAAAACACAGAAGCTGAAGAAAGAAGTTTCCTGGAAATAACAATGATCCAAGACCATGGGACAATATACAAGACAGAGAGACTGAAATATTACCAAGCATTATGTACAGTTTGAAGCAAGTGTTAATATGTACAGGAAAAGACTTGCATTGAAGGTCTTACTAACATGGTCTTAAAACCACTACCAAGCCGTATTAGTCCCCGGATTCATTTTAGTTATTGTATTATATTTTTGTATTTTAATTAACCTTTGACTTTAACGGGAGACGTGGAAGCAAAGTTATGAAAACCAGAACTGCTTATGGACAATCCATGCTAGTTTAGA
>contig_69 Average coverage: 36.21
ACAACTTAGATGATGAAACTATACGGCTGTTTAGTATCTCTCTAAATAAAAAGGTATTGGATCATTTTTGAACGGCAGTACCCGTAGCCCTTGTTAAATCATAGGTGAAACCGTTTCATGAAGAAACGCTGAAAATAAGGACTAGTGTTGCTAAATTACAGGCAAAATCAATGTTTCAACAGTTTCATATTTGATATAGGACAAGAACTTGCCATCATTCAGAAGATGTAATTCCAAAGCTATAAACTGATGCAGATGATCTAATCACAGATGACTTAGTGCAGGTAGCCTACAGTACCCTCAACGCTTTGGCCTGACCCTCACGCCGTTGTAATACAGATTAACATCC
>contig_72 Average coverage: 39.39
GGAGGGGACAGGCAGCTTTGAAGAGGACACCAGTCTGCCAGAGGGCCTGAAGGACTGGAACCAGGAGAGAGGGGACCTAGCTGAGGAGCTGGACACAGCCAAGGAGAAACAGGCCCAATAGGCAGCACAAACGGTGACAGGCAACCTCTTAACCCAATCTCTGTCTTAGCACACACCAGTTATGTAGCCTAGGCAGAGAGGAGGGTTGGGTGACTTAGCATAGTACACTGCCCCCGGACATATTTATCTGAGTGCAAAACAAACTTTCAATCAGAATGCAAATCTTTCAATGCCTTATTATTGGCCATATTGGAGGTGCGCCTCATGGTACTCAAAGGTTAATTTAATGGACAGTGGACACAGTGTTTGAGAGATTTGATCTTTTTATGAGTTGCATGTGTTCTCTTTCTCCACATAAATAATTTT
>contig_104 Average coverage: 25.10
TCATTGTTCAAACCAAAATACACCTTGGCACAATTAATTTAAGATTGGAAATTTCAGTAGTAAGAATTAACATTGAACATTTTAGTTATCGGTTATTCTGCATGTGAACAACCCATTAGATGTGTTATGATTTCGTTAGTGTAGTACTTTTGTAGTATGCGAGTGAAGTCCTTCACATCACCCCAGTCAATTTGCCTGGTTGTACCATCTTGCTGCACTGGTATTCACAGGCCTGTCCTTGTAATGTTCTGCAGCTTCAGAGGCACACCC
>contig_113 Average coverage: 30.22
AAAGTAAATCTGTTTATTTAAATGCTGCTGTGGCACTCACTCAACAGGACAACTATAATGTTCAGTTCAAATAGTTATTGGATAAACTCAAATCGGTATTTTGCCGTCTATCCTAGACCATCAAGTCAACATCTGCCAAAGCAGTGATGTACAGTGAAGTCCGCAATGATTACGTCAGAGGTTCAATATCATGTTGCTTATCTCAGGTGAATCTGTAATCAATTTGACCAGAGCATTTCTGTCTCATTTTGGCAACCATAGTCAGTGTCC
>contig_156 Average coverage: 15.69
AGAGGAGCGGGTTCTATCATGTATCTGTCATTATCTTCATTTTGTTGTTATTTGAACTTACTATCACATATCGTATGAAACATCACCTCTAACATTGATGAAGGATTGTGTGTAATTTGAACAATGGACATCAGGGTTAACATCTGTTCACGCTGTAAGATTCTGACCGTAGAAAAGTCAAGTATGTTTGTCATGCCAGTGAGCCTGATTCCATGTTCGGTATGTGACATAGTTTGGTTTGTTTTCCAGGTATGGTTTTAACTGTAATTGTGTTTTGTAAAGAAGGCTAACTGTTACTGTATACTGTAGGTTTAACATTTCAGCCCTACCTCTTGCCTTTTAAAACCACTGGACGACTGGCATGTTTTAATCTGTAGCCTGTTGTTATCATCATCTTTACATGTAAATATTTATTAAACGTGAAATGTCGGATGTTTCAAAAAAAAAAAAAAAAAAACTCCAGTACTCTGCGTTGATACCA
>contig_162 Average coverage: 29.16
GAATGATGTTTATTCAGAAAGCTAGGGCTGACTGCATGTTTTCTGTGTAACAACTCTGTACAAAACTCAAAGCCTCTGCACAGTCTAATATTTGTCACACTACGTGTGTAGTTTGTCATATATTAATCATATGAGCCATCTTTTGAGAACACAGTATGTTTGAGAGGGAATATGTGACTTATGCTGTAAGCTATATGCTGAGCCATCAGTGCTGAGGAAATGTTCATATCATGTAATGTGGAGAATATTGAAGTTCCCTAAATGCAACATCCATACTCCATGCGCTTTTCTGGTGGAGTTGGCGGATATCAGATGCGATGTAAAAGATGAGTCGGTCATTTTTAGAAGGGATTAGTCATTGATTCTACCTTGCTTTAATTCTGCTGACCTGATCCTCGAACCCTGATCGCTGTACATGCAGAAAAGGGACTTCTGCAAAAGGTCGTGACTGACATCCATGCGGTAAGAGCATCAATCTGAAGGCTTGTTGTGTAAAGTAAAGTGAAGATTAAGGTCAGAAGAGACTGACTGTCCTTTTT
>contig_166 Average coverage: 10.63
ACACACACACACACACACTGTGGTATCCATTATGGCTTTTAACAATGATCTGAAGCTTGGGAGTCTGCAGTAACTATGCAGAGAAATGGATATGTAGCTTTAAAGTCTCTGATTTCTTGTTTTGTTTACATGTTTGTTTAGCATTCAGATGTTTCATACAAAAATGACTTATGCATAACCACATACTGACTGCACAACCCTATCAGAACATACTGCTTCATCTATTCCTGTCCATTTACGTTTGTATTTATAGACTTCTTAAATTATTACACTGTATGATTGTGACATTTTTAAAAGATGGAAAATGTGGAGCAGAATAAACAGTGTATTTGATTAAAAAAAAAAAAAAAAAAACTACCAGTACTCTGCGTTGATACCA
>contig_168 Average coverage: 16.97
GGGACGGAGCAGCGCTTTAGCACAACGCACACAAATGATGAAATCATCATCAGGGAACAACCTGCTCTTTAAACATGACTCCTTAATTATTTAACTGATTCTTTGGATGCTGTTTTTATCAGGAGCACTTCCAAGGACTTTTTAATCCATTTGGCTGCTTTTGCATTATTTTAATGTTATCTTTTGTTTGAAGGGTGTTGACAGGG
>contig_194 Average coverage: 16.42
GGGGGATTCAAAATGGAGTTTGTTATCAAGATGTCAGCTGAAACGTCCCGTCTTGGACTTATTTAACGAATTGTATTTAATTGTCTAGTTGCTGTTTTTCGCACACGTAACAATGCACTGTATGGGATTGGTTTGTTTCGCTAGGGCCGCGGTTGGTCCAAACTCTTTTCTTCGACTCTACTCACGCAATTTCAATACTAGAAAATGTTCCGAACGCCGGTACCAGTGGACAGGTGCTTGGTGCCGAGCAGGATGGACCAACATCAATAATTACAGTCAGGAAGCACGTAAGAATGAATTGGGACAGTATGTTTGCTATCATCTTCCACACAGGACCTTAATGAAAGTTCAAGGGCAAGATACAAGATCGTTTCTTCAAGGTATTGTAACCAATGACATGGAGCTCTTTGCAAAAGAGGAACAGAACGTTTTGTATGCGCACATGCTGAACGTTCAAGGAAGGACACTGTATGACATTATCATATACAGGTTGAAAGTAGCAGAAGCG
>contig_197 Average coverage: 29.73
ATGGAAAATAAATTACAATTCAGTGCAAAACTCTTCCAGACTGCATTTCCTCGTATGAAGAAGTGGTTGCATATTAAAATGTAACAAAAAGCAGCTAACTCAACAAATATTAGGATAACTGGATTCTTCCTATCTTTGCCATCACTGACAAAACGTTTACTACAGCCAGGCAACTAACTATGTTGAATCTATTCTCAAGGCACAACATCAGATCATGTAC
>contig_210 Average coverage: 26.52
GCTACGCACCAAGTTCGTGACCACCGTCACCATGGAAGGAGGCAAGATAATTATTCCGTTCCCCCAGTATCATTTCACTGCGGAGATCAGTGGGGACAAGCTGATCATGCTCTGTACAACCGCTGGGGAGAAGGGTGTGACCCTGAAGAGAATCAACAAGAGGATCTGATATCAAAAATGTAACGTGTTGAGGCAGAGCTCTTCTGTGTGTGCTGTTACTGGAAACTTTGTCCTCACTACCTCGTAAACTACCCGTATGTTACTGTTTCACCTCCACAAACATCTGGATGACTCATACCAGCTGGATCACCCTTCCAGTACATTTCCAGCAGGTCCCCTGTCCATCTTTAATATAAAAAGAGATATACCAAACAATCTATGCAACTTCCTGGTATTCAATGTTTGAAGTGTGTCAATGGAATCCATGAACTACCTTCATGTGAATAAAGTAATGTCTTATTTCTTTGTACCAGCTGATCATGTAAAATAAA
>contig_214 Average coverage: 14.85
GGCTATATCTTCATATGACATAGCAATGAGTCGGCATATCATTTAACTGTAAAAACCCAATCACGTGTCTTCCTGTTTGGATAGCCAATCATTTCAGAGAGAGGCACCTTTTTTTTCACAGAAGTGCATGGAGTGTATCCGTTACATGCCATTGTGTAGGTTCTCCAGTTTGATGCTCTTTCATGTGCACCACCATTATCCCTAGATTGCACAGTATAACCGAATCATAGTAGCCTATAGGCTAACATCACACGACTTACCACATGCAATTAATGTCTCATTTGAATGGACAATTAGTACTGTCATATGCTTTTAATGTAGACGAGTATGTATGACGCCTTGTGATGGAGAGACCATGATGGTGGAGGTCATTTGAGGGAAAAAAA
>contig_233 Average coverage: 22.30
AGTATGTCTTCCTCCATGGGCAGCGGGATGTTCCCCGGCCAGCAGTCCGCTGGTCCTCACCCTGTCGGCGGCCCGGGTCAGCCGGGACTACTATCTGGAGCTCCGGGGAACAGGGTCCAGGGCCCCAACACTCTGGTAGACGACCTAGAGGCTTCTTTCGAGGCTTGCTTTGCGTCCCTAGTGAGTCAAGACTACGTGAACGGAACCGACCAGGAGGAAATTCGGACAGGTGTGGATCAGTGTATTCAGAAGTTTCTGGATGTCGCCAGACA
>contig_245 Average coverage: 22.38
GGGTTCGGTTACATCTCACTAGGACCAGCTTTATTACTTAATCAATGGGCGCATTCGAGGTGGATCACTTTTGTCAAGGCTTTCAAAGTGTGCTGCATTATGGGTATAAAAATTGTCCGATTTGCGACTACAACAACCATGTAATCAAACGTCATGCATTTTCGACTGCATTCGACTGTAAATATCTGAAGTTTCTCTGCAGAACCAAAGCTTTGTGAGAGACAACCTTTTTCTGTTTTGTTGGAAGCATAAGGCATTACATGCTCATAAATGGTTGATGTGGCCACCTATCATTGGTTATTATCAATGCATGTTTACTTTTCTGGGTGGATGACTATTTAGCATTTAAATTACATAGGTGATTACATGTGATCCAAATTTCTAGCATAAATAAATTAAATATACCTAATGTATTTATCTAGATGTTACTGTAATGTTGCCCAAT
>contig_266 Average coverage: 34.26
GAAACTGATGGACGAGTGCAAGAGGCTGCAGTATGATGTGGGCAAACTCTCAGACGAGAACAGACAACTCAAGGACGAGGGCCTGAGGATGAGGAAGGCCCACCGGTCAGACAACATAGTCTCCAGCTCGGGCGCCATGATGAGCAAACAGCATTCTTCCAGTTCCCTCCCCTCGCTACTGGTCGTCATAGCAGCCATCTTCATCGGATTCTTCCTAGGGAAGTTTGTCTTGTAGGGGTGGAGCGAGAGAAAAGAAAAGTGAGCCGGCATGGGCTCGTTTGTCTCCAAGGGCCTGGCCGTAGCGCCAGCTCACGGCCTACGTACATATGTTCTGTGTACCCAATCATAAGCAGGCCTCGCCTTTTACAATCTCACATGGTTAGTACACGTGGAAAAACAGAAGAATGAGCTTTCTCCTTTTT
>contig_269 Average coverage: 21.60
GGATCTAGCTATATGTTATACACAGTTATCCTTGGTCATTTAGTTCATATTGCAGCCTTCTGACTAAAGCGAAGTTCACAATTCTGTTATTTGTATGAATTAGTCAATGCAATAAGAGTTTGGGTGGAACACTCAATGTTCAGGGTATATAGTTATGTTTCTTTCTGTAATTATGGTAAATGCCACTGCAGCATGCTTTTATCATGTGCCTGAGTTGGAAAGTAAATATGTGATTGTAATGTTCTCTGTGACCTCTGATCTTCACTATCAAAATACCTGTATTTTATACTACTACATGGATTCAATAGAAATGTATATGATTAAAATAATGCTTATCTT
>contig_280 Average coverage: 27.30
GGTGTCTGTTTTCCCCCTTCACTTCAACGAGAACATGTCAGTTATGAAGGCTTGCTGGATGCGACACGTTTCAGCAGCTGCCCCGTTCCAGAGGAAAGCTTAGTGACCATAGTGCCTATCCTATCCGTTTCCCTGAAGCATCACCACTACACGGGTGACCGTCTGTCTGCTGAGATCTGAAACTTCAACAAACCCAGTAATTACCTTCTGTTTCTAGCTCTCTGGATGGACTGCTATAACCCCCATCCCAATGCTCCCTTCTTCCTCTGCAATTGGAGACTTGAATGATCTTTCAGTTTGTGGTCGAGTT
>contig_281 Average coverage: 19.67
ACTTATAGACTTTTTGGGGTTGTCCTCCAGGGTCTACAACTGGAGCACTAGGCCTTGACTTTAGCTTTTTCAATTTCTTCCCCTTTGTCATTTTGAAAACAAATACAAGTCTTACATTTTTCCAGTCCCTTTTAATTTGCAGTAGTGCAATGAGAATCAAGAGTTGTATAGATTTGTCATTTGAGAATGTAAACATTTCTAAATAAAGCTGCTATGAT
>contig_290 Average coverage: 18.86
ACTGGATAAGCAAAGCATCAGTTGACATCCTCTTGGACCCTGAATCAGCCAATCCAGATTTCATAGTGTCCAACAATCAGAAACGTGTGAGAGTGGGCAAAATAATAGAGAGTGAACATGATCCTAGAGACGGATACCGTCACTGCCTCGCATCTCCCAAGTATGACGGGTGGTGGTGTGCACTGGGAACACAGGGCTTTACAAAGGGTAGACATTACTGGGAGGTGGGG
>contig_304 Average coverage: 25.69
GGGTTCCTGATGTTTCTCGCTACCCTTACAATGAACATGTACTCCCACACCACACCCTGCCCCTCCGGTAACCTGACTGGTACTGTGCTCCCCACAGACCTCATAGCACAGCAGGGGGAAGCTGCCTTTAACGCCCTCACCCTCATCCCATTAATAAGCACCATGGTCTTTATATTTGGTTATGCTCTGGGATGGGGCCCAATCACTTGGCTTCTGATGTCTGAGATCTTGCCTCTGGGAGCACGGGGGGTCGCGTCAGGCCT
>contig_316 Average coverage: 32.01
GCAGCCAGCAGCAATGCAGCGGTGCCCACCAGCTGCAGCTTGCCCCGGAGTACAGACATGCAGGAGAGGAAGCGGTCCATGTAGTTGACAGCCAGGTAGATCGTCTCCCCACACAGCTTGTACTCCTGGCCGACCTCCACCAGCCAGTCCACCAGGATGACACGCATGCAGTTGGTGATATCCGGCTGCTTCCGCATGTAGCCAGACTTCGGATGGCACTTAATTTCACTCTTGCGTAAGTGTTTGTGGATGTCCTCAGAATATTCTGCCAGACACATGGCATTCTGAGTGGTGACAGCCTCGTTATCTGGCAGCGACTGCATAGAAGTGTCCATGCATGACCCTGAGCTCAGGTCCAGGAAGAGACGCAAATCTCTATGTTGCATAGCAGCAGTTTCCTCATCCACCACCTGAGGCTCTGCAGCCACTAGTTCACCAGAGGCTGGGATGACGACCTCACATGGCTCATCCACATAGATGTCAGCGCTAGAGCTTGAGGGACAACCCAGGAGATTGGTGTGGGAATTGTCCAAAATAGAGCCACGTTTGGAAAAAATAACTCCCTGACCAAAAGATCGACTGTGTTGTTCGTTTTCTGTTAAAACGCCGAGTATAGTCCTCTGTTTAGCCCGGTCCATACGGGATGAATCCATCCTATTTGAGGCCAGAACATTTTCTTGGCTACTAAGACGGGCGACAGAGCTGAAGTTCATCTTAGTTGCGTGTTACACAGCCGATGATGCACAAACTTTTTATGATCAAAAAGACAAAATTATTT
>contig_325 Average coverage: 26.60
GTGATGGTTATGTAGTCACGTTGTTAGGTGGTTGCTGAGGGACATGTATCACATTATCCTTCAATAAAGACAGAACGTATTAGGTTCCCAAGGTAGTGAAATAATGGATGTAATCTATTGAATACCTTTACTCTCATTATGAGCCTTTTGATGGCATCTGAAATGTTGCTTTCAATATGATGCATGGCCTTGTATTCATTGTGACACATGCATGCTTGTAGCTGTGTAATTATGAATTGTAGGCATTAAATAGTGACACGGTCCAAGTGAAAAACA
>contig_338 Average coverage: 23.51
AACCCCAGGACCATGGCTCCCTAGCCACAATCTCTACAGTTAAAGCTAGAATAATTGGTTAAGTTTGTGTAGTGAAACAGATCTCAGATGCCACATTGACCTTGGTCTGCCCATGTTTAGGGCCATGGCAGTATTGACCCAGGGGATGGTTAGGACTGGGAATCTGGGGACTTTCCCTGGTGCAGGGGCATGTGCCAGTCTCTGGGCGGATCTCGTCTCAGGTCCCACACAGGGGTGAACTTCCTCTGCTCTGCCTCCCGGTTCCTCTCACTCTGCTGTAAAGACTCCTTGGTCTCAGGGCCTGGGTTCTTCACCCACTCTCTACATGAGTAGTAGTCTTCTTTCCACTGCCCGCAGGAGGGGGATGTGCCATGGGCATAGTAGTTATGGAAACGGTTCCACAGGCTTTTGCAGTGTCTGAATTCACTCCAGTAGTCATCACAGGTCCGGGGCGGCCTCCACATTGCTCCAGAATCTGCCATCATC
>contig_353 Average coverage: 17.03
GTTGATCTACGATAGTTTATTTGACATAAATGATTCACATTTCCACCATGAGTAAAATCAGTCACTTCGGCGCAGGGAATGATCCATCGCTAAGGTTCTTCTCCCTTAAAATACCCCGCAGGTCCACCAAGTCCTTCAGAACAGTGTTGCATAGATCCATCTGTTCCTTCAGGGAGACCAACTGGTCTTGGAGGTCTTCAAGTAGCTGTGTGTTTGAAGAGTCTGTCCCATCATTTTGGGTAGCTGGAACCTTCACCATATCTGGAACCGACGCCATTTTTGTTTCCCTGGAAAATCACCTGGT
>contig_354 Average coverage: 18.66
AATGGTACAACCAGGGAAGGTTTTCTGTGTGGGTTTGGGCTGACACTCATAACACTCAGTAAGACCCTTCTTAATAACGGTCACCTGCCCAAGGTAGCCAGCTGTGCCACTCTCAATAAGGGGAATGTCAGCTGCAAGACACATCCTGTTCACATGGTTACGAGCCGCTCGATTGTCCAAAGCATTCATGACAAGCATGAAGTTCCTGAAGAATTCCACATTGTACTCTGGGTTCATGATGCTGTCATGATAGGCTGTAATGTTGGCAGTGGGACAGAATTGGAGCACACTCTCTTTTGCCACCTGCGCCTTGGACTTTCCCACATGTTTCTTCTGGAACAGGAACTGTCTGTTCAGGTTGCTCACATCAATAGTGTCCAGATCAATCACTTCTATATTTTTGAAGCC
>contig_371 Average coverage: 14.24
GTAGAGTTACTGGATATGTCCTTGAAGCTCAAAAGAAGGGAGGAGACCAGTGGTCCCATGTGACAACTGTCAAGACAATGGACTTCATAGTGAAGAACCTGAATGAAAATGAACAGTATATATTCCGTGTCATGGCTGTAAACCACTCTGGAAGAAGTGGTCCTTGTGACAGCAAGCCTGTTACTATCAAGGAAACAATAACAATGCCAGAATTTGACCTGCGTGGAATATGCCAGAAAATTGTCATTGCCAGGGCAGGAGATGAGATTAAAGTTGAGATACCAGTTATGGGACGTCCAAAACCAACTGTTTCATGGACGAAAGATGGTCAGCACCTCAAGATAACCCCAAGAATAATCACTGAACGTACTGCAACCACAAGTATCCTGAATATAACAGAATGCATAAGGAGTGACACAGGACATTATGGCATGACAGGGAAGAACATAGTTGGCTCAGTGACAGATACCATCATAGTAAAAGTGCACGATGTCCCTGGACCTCCAAAGGGACCAATAAAAATAGACGAAATCTCCCGTAC
>contig_407 Average coverage: 70.96
TGAGGGGGTGGTAGGCCTGCTTTTATTAATTCCCTGAAAATAATGTCATTTATCTGTGCACCTACAAATACATAGCATACACAACTGGCATGATGATTTCCAAGCGTTCTGCTATAGGCCTATTCAGTATGTTCTTGCCAAGTTCACCCTGCGTCTAGGAGAACGGGGTGATAGTGTAGAAACAGAATAGATAGAGCATCCTAGGAATGTGCATTATTGTTAGCCTATTGCTGTTG
>contig_435 Average coverage: 20.55
TGCTTCTGTATCTCAGATTTGATCCTTTCCATCTCCTCTTTCTCACTCTTTGTTTCTGTCATCTTGTTTTCAATGTCCTCTTTCTGTCTTTGTATTTCAGCCTTCGTTTGTTCCAGCTTGTCCATCTCTCTCTTTGTCTTCTCCATCCTTGCTTCAATCTCATCTCTCTGTCTCTCTAGGTCAAATTTAATTGTTTCTATCTGGTTAATCTCTGTCTTAATTTCCTCCATTCTCTTATTCAGCTCCACATTTTCTCGATGCAGTTTGGCTCTCTCTTCCTGCTCGTCCCTCTGTACCTCGTCCCAGAGTTTTTCCATCTCTTCTTTTACTCTG
>contig_444 Average coverage: 20.21
AGGTGACCAATAATGGTTGCAGTTGAGATCAGCTGTGTGGGCAAATTTAGAACATATTGATAGCTGGTGATAATCTAGTGACGTCGATGGTTGCAATAGACCCCTTGTTATTTGATTATATTCCAATACATTCTTTAGGCTATCCATTAGTCTATCCATTCTCACATAACGATAACAGTTTCCATGGCTGAGCTAATGAGATCATTTGGGCCATCAGTTGATTGACAGCTAGTTGAACAGCTGATTTCATCATCCCCACTCCTGCAACTTGCGCAGTCTCTTTAATCGTGCGATAATGATTTGGTCATTATCATTCAAGAATCTGGCACTTTGCCAGATTCAAATCTTCCTCC
>contig_448 Average coverage: 18.12
GTAGAAACTCCCCGAAGAAAGGCCAACTATTCGGCTTACACCCACGCACCGGAAGGAAACGAGAAGATGGCACAGGTAGAGAGCTTACTCCTGATCTGCCTGTCGACGAGGAAGAATTTCTAAATGAGGCGCAGTTGGATGTCGATATGTTCTCAACTCAGGAACTCGAACAGGAAACCACTGACGTGAGTGACTGCTTATCCTCCGGAAAGCCGTCTGGAAAGAGGAAGTCCCTTTTGAGGAATCCCAGTTTCAAGTGGCATGTGCCAGGAGAGTCTGGTGAGGAGGTATATACGCTGGACAAAACTCTACAGAGCAAGTATGAGACTTTACTTTTATCCAAAGAATTCCAAATTGCTTCTGACCAATCAACCGAATCCCAGGAGGTTCAGAAAAAA
>contig_492 Average coverage: 23.65
TTTCCCTCAGTGTGTGTCTGGGGGTTCTGGTACAGGTGCTCAATACGACCGGTGTTGAAAGAGCTGGATCTTCGCAGGATACCATGAACCTCATAGCCCTTCTCCAGCAGGAACTCAGCCAGGTAGGAGCCATCCTGTCCAGTGATGCCCGTGATAACAGCGACCTTCCTTGGCTTTTTCAGCTCTCCGTTCGCCCCGGTGCTGGTAGACGGTTCCGTGCATTGGGCCATTTTTGCGCGTAGTGTTTCAAAGTATCAAACCTACTGACTTGCTGTTCTGATGAGCAGTT
>contig_495 Average coverage: 33.14
CAAATATGGTCTGTTATCTTGGCGATATACAATCATGTTTCTGAAATACAGCTTTTAATGCAATGTGTATTAATGTTATTTTGTGATATTGAGATTCTATTACTTTCAATATTAAGCCTCACGCATTTCAGCAACACGATTACGACCAATAAATGACACCAGATAAAATAACCAACCATTTAGTAATTTGGAAATAATTCCAATGTTTCCTCTCAATATATTTCCTTTGTGTTACATGTCACTCGTTTTATTCAAATAAAGTGATTTGTGT
>contig_505 Average coverage: 25.91
GGTACCAGACGAGGGGTTCCTCCTGCAAGCTCTGGAGAGTTGGATCATAGAGAAGGGTGACTTGACCGGCACCGAGAGCCAGGCGGCCCTGTTAGGCCACATCCGCTTCCCGATGATCCCTGCCGAGATGCTCTACGATCTGCAGTTCACCTCAGAGCTCTACAGGAGCCACGAGAAGCTCTATCGTGTCAGCATGCTCAGAGGCTTCCAGTTCAACGCCTTGTCGTTCGACACTCTGAGGAAGCACAAAAGCAGTGAGAGTGAAGAAGAGCATGATTACCATCCCAGGATCTACACTGCTGAGCCATGGAGCGTCACCATCAACTCAA
>contig_506 Average coverage: 13.78
TCTCTGCCTCACCAGCAACACTGATTCCTGGAGAGTTCTGCATTCTGAAAGGGCAGTCTGAGGGTTTTACTCATGTACCAGCCCCGCCATCGAGTCACCATCATGAACACGTTCAGCCTTTCATTGAATCCAAAATGGACCTGGACCAAACATTTAAAATATGACCCCCACAATGTGTTGCACTTATCACAGTGTCATGATTTTGAAGAGATTCATAGCCAATCAAGTAGGCTA
>contig_507 Average coverage: 38.25
CTTGGATGGTTGGCATGGGAGCTACCTTCTCCATGGCATACAGAGTGCTAAGCACAACGCATCTCTGAAGAGGCGATCAATCAATTAATAATTAATCAGATTGATTGATTCCAAGTTTTCAGATGGCCTAAAATAGTCCTCGGGACACTCTACCTCTGAGGAGACACTCACACATTTATCAGACCTGGGTCAAATAGGCTACATAATGTTAAATACATTTGACAGTGCTTGATTGTACTTGGAGTTTGCACTTCTGGGACTATTCTATTTGTTCTGTTGTAATCAGGCAGACTAACTATACATTCTCTGCACGTTTTGTTTTTAACTCAGCACTGAATTTGATCTGTG
>contig_511 Average coverage: 18.40
GATTGAAGGGCTACTGAAAGACAAAACGGAGCTCAGTGTAGCAGTAGAGGAACTCAACAAGGTCCTAGAGCAAAACAAACAGACTGTTTCAGAGAGTTTGCTGGACAAAACAAATAAATGTACTAATCTCACCAAATTGCTTAGAGAGAGTGAAGAGGCACTTGCACATTCACAAGACCAAGTTGACAGCTTGAACACCCAACTTGATCAACTGAACAACAACATAA
>contig_513 Average coverage: 71.46
CCCAAATTTGGGGTCTTTCCTGCTGGGTGCGTCGGGGTCGGTCATGGCCAGGGTGTACAGCTTTGTAGAGTCACACCCCTCCCACCCTATAGAGGTGGGACGGCTCTGCACCTGTGTTGGCGTGAGCACTTTGCCCAACTCGTCGATTTCAAGAGAGCCATACTTGACATGGAGGGTCTGTGCAGGCTTCTCATCCACCTCTGTTAGGGCAAGATTCCCTGTCCACTGGCTTAAATCTACCGGCATTTTGACT
>contig_524 Average coverage: 19.16
GTTTTAGTTTGTTTTACTTGTTTATAATGCAGGTCCCCACTCCCTCACCTTAAACCTTCTTCACAATAACTGATCCATATTGCACTCACTATAGTCAGGTCTGTACAGCACTGGGCTATACCAGACAGTCTTCGCAGATGCTTCAGTTTTACACAGTATTGGGAAGGAAGGACAATGTTTTGGATCATTTCATTTTCTAAGCAATGGAGGATACAAAATAGTCAAATCAATAACGGTAAACAAAAAA
>contig_539 Average coverage: 18.67
CCCCCAATGTCATTTTGTAGGCTTTTCTGGCTGTCATCTCAACTATACCTCACATTTTCAATAAATGACCCCAATATCACGATCAACAGTCAGATGTCTGAAAAGACTAGAGAATTACATTATTTTCACATGCTTTTCCATACGTTCCTCATAGGTAACTTGACATGATTTCCAGTCAAGTCAATAGGAAGAAATCACCATAGGGG
>contig_540 Average coverage: 21.53
GTTCCAGTTCTGCTTCATCGTCCTCCCCATGATGTTTTCTCTCAGCGTGTTCAACGTCATCACTGACAGCATGCTGACAAAGACTGTGCCTTCCTCCGATACCGGCACGATGCTGGGCCTGTGTGCCTCTGTGCAGTCTCTGCTCCGCACCATCGGCCCCACTATTGGAGGCTTCTTGTATCACAACTACGGAGTGGCCTCTTTTGGGTTCATCCAGTTTGCCGTGAACATGGTCGTGTTTGTGTTTATGTTTAGAAATATGGTCAACAGCAAAGACGAGCACAGAGAATGACATTCCACAGACTTAAATACATAGGGCATTTTAAAAGTGACCTAAATATCATTTTATATTATCAGAGAATGTAATTATATTTCCATAATGGACAAAAATA
>contig_557 Average coverage: 12.92
TTCCCATTCACTATAATGGGGATCCTGTTTTCTGCGAACAATGCCTGCAGTACCGTGGTCAGCCTTGAACCTTGTGGTGTCAATAAGAGGGGTTTAGGTGTCAGAGGTCATGCGCCCCAATGGCAAAGATAAACAAAGGCAAAGAGAAACCCAGTTTGCAAATAAGCTCCTGAATAATGATAATGTAATGATCAAGCACAGAGGGTAC
>contig_579 Average coverage: 34.96
TAACACTTTAATTCAAATTGAGGACTACTGTTATTTAAATGTGAAACTGACAATGTCGTCCTCTAAAACTCTTTTATCCACAATCAAAGTCTGACTTGGAATAGAGCAGCAGTGATCCTACAATGGTAACAATGCATGTTACTTTTCTCCAGACTACAATTTCCTCAACACTGCAGCACTGTTCTGGGACACTATCAATGGATTTGCAGAATGTCCTTCCAATAATGACAATGCTTTGATGTATGTTGAATGTTTCTGTTGCGTTACTTTGGCACGTTGAGTGTGTGCCGTGTGGTTAAACCTAAAGCCTGTTTATGCATTTACTTCAAGTAATCCAATTTAAATTTCACTGTCATACTTCAATACCACCAAGTATGAGTTCTATACT
>contig_589 Average coverage: 44.47
ATCATCTCTTGCATTGTACATGTGTGTGGGTGTAATTCTTAAGTCCTTATTTGGGAAGTAATAGGGGGTCGTTCTCGCAATACAATTAGGCATTTAGAAAGGCCTTTGAAATTGTCATGTCAGAATTACAACCCATCTCGGCGTCCGTATTTTGCGTACTTGACTGAAAAGTAAATGCCTCGTTAATTCTGTGAATAAGATCCATTGATCATCCCACTATAATCAGATAGGCCTTTTGAAATATGGCCATTGCTTGATAAACTAACTCGACAGTTATGACTGCTGACCCCTGCACTGGATGTGGAAACCATATATGCCTCGATCAGTAACGCAATAGAGGTATTGACAACTGTTAAAATAATGTACATGGTCGTTCTTTTTTGGGGATTTAGAAAGAGGGAGTTTTTT
>contig_612 Average coverage: 26.05
AGTTAAAACTCATGCGGTCGGAGCTGAATGTTGAAGAGGTTGTTAATGACAGAAGTCTGAAGGTGTTCAGTGAACGGTGCCGGACCCACTACACGCCTCCTACGGTCAAGTGACTATCTGAGCTGCTCTGGTGAGAATAGCTGCAGATCCAGGTGGCTGCATCAGGATCAGAACCAGCCATTGAGTCACCCGTGGACTTGACCCTTGCCCTCCAGCCGACCACACTGTTATCATCCATGGGGACCGCTGCGTTGCCTCACAACAAGGCCACCTCTGTCAAGCAATCTGCTCTGTTTATTTTCATGATTGTAGTTTTTATTTG
>contig_618 Average coverage: 27.90
GGCACGCCAGGGTTCATGGAGTTCATTGTCGACCGTTCGACTGGTCCGACCAAGGAAGCGAAGGATGCTAAGTTTGAGCTTGTGGGTGCGCTGGTGAGCTCTTCCACAGCAGCGGACATCTTGGGTAGCCAGCACTACTTACGCCTGCGGTCCTACCTCCGAGAGGGAGCGTACTATGTGACCGCTGTGGCAACAGTGACCACAGAGGGAGCGGACTGAGAGAAATGGGGAAAATGTCAAATTACACGCTATTCCCGATATAGTACACTACCTTAGGCCCTAATCAAAAGTAGTGAGCTGTATGGATAGTAGGTTTAACTTGAGACTGCTACCAGACCAGGACCAACGAGACTCAATTCTTGTTATTTTATTAGATCGCCTGAGATGCATTTACTGTTACTTTTTCTAAGTGGAATATTTGCCCTTATTAAAGAGGAAGCATAT
>contig_651 Average coverage: 32.29
AGCCAGACAACCATGGTAACACCAGTGCAACTTTTTATCACATTTGTGCTTCTCGTGTTGAGTTTGGCAGGCGATAATAAACTAAAACACAAACCAGCCTCAAAACCAGTCCGACTGTTCACAGACGAAGATTTAAAAAGGCACGATGGGAGTGAGGACGGGCATCCCATTTACATGGCCATAAAAGGAGTGGTATTTGATGTCACCAAGGGGAAAGAGTTCTATGGGAAAGATGGACCATACAATGCCTTGGTTGGAAAGGACTGCACCAGGGCTGTGGCCAAGATGTCCCTTGAGCCAGCTGATCTGACTTCTGACACTACGGGCCTTACTGAAGAGCAGCTCCAATCCCTAGAGAGTGTATTTGAGGGCACATACAAGACAAAGTACCCTATTGTAGGCTACACTGCCATACGCATCCTCAACCAGGATGGAAGCCCCAATGAGGACTTCAAGCCTGAAGACCAACCTCATTTTAACATTAGAGACGAGTTCTAATCCAAAGGATTTATTTTTATTTTTATGGGTACTGTTTTTGTTCTTCTTTTT
>contig_677 Average coverage: 14.82
AGAGAAAACGGGATATCTGTACCTGAGAAAATGCACACAGAGATACACACACAGAGAACGCACTGTGAGAAGCTTCGATTCCTGGATACGTAGACAAGGGAGAGGTGATCTGCTAGAGGACTGAAGGAGAAAAGAAGATAAGGAGAGAAGAAGAGAAGAGAAGGAGAGAAAAGAACTGAAGACAGGAGAGAAGAAGAGAGTGTGTGAGGGGTGAAAGAATGTGAGAAATAGTTACAATCAAGACGTGTGAGGGAGATATAAAAGGAAGAAGTTGGAGATACATAAGA
>contig_699 Average coverage: 15.17
TCATGTGTATTCTGCACGGTGACAAGTAGCCACACTCCCAGCAGCACACACACAATGGCCATACCGTAGAAGAAAGGCAGGACGGTTTGAGCTGTGAGCATGGGGGACCAGGCAGGCAGTCTCTGCTGTTTGAAAGCAGAGTTATCAGGCCTCCGGGCCAGGGGCCCAGCGTTAGCCTTCGCCTTGCCCATGACAGAGAGCTCCGGCT
>contig_713 Average coverage: 12.54
GCTCCAACCCTGCCAGGGGGCCTAGCTCCAGTCAGCAAAGAGCTGGAAGAGATTGCCATGAAGTTTGGCCGTCTGGTCCACTTCAACAAGTTGGTTTATTCCCCTTTCTACCAAAAGATCCTTCAGGAGATTGTGCAAGAAGGAGAAAGTAGTGACACCTAGGCCTTAACACTGAACTGTTAATTAAAATAGGATCACTGTAGGTTATCCATGCTTTCCATTGTATGGCTAAAGATAATGTAATAATGACAGTATTGTACAATACCAGTATTAATTGATATCAAAATACTTATACAACAAGCGCTGTTGCATTCACATGTTACTTATTTGATGATGGTGTGTCTGTTTCTGGATTGGTACAACAAACAACGGGTAAAAAAAAAAAGGACATATTACAAAACTGCATGTTTTCTTTTACTTGCATTAAATAAGGAGTTCTGTGATAGAAAAAAAAAAAAAAAAACTCCAGTACTCTGCGTTGATACCA
>contig_744 Average coverage: 43.17
AAAATACCCTTGATAACTGAGCAAAAAGGTGTATTTTATGTTTACGATATACTGTGGCTAAACTGACAATGGCGTATATAGCAACTTAACCACTATGTATCTTATATAAGCAATATCTGTGCAAATATACAATTTATCAGGGAGCCTCTTTAACAAAAAGTTGGGTAGTCATCAACTTTCCTATGCAAGTTTCCACACAGATATTCGTGAGCTATCATTTTAAAGGTGGATTTTGTGCATATGCTACCTGTGTGTTGAGTATTTTCTGTCCCCAAAACTGAAGTTTTATATTTGAATATCAACCAAGAACAACTGTAAGCAAAAGTCTACAAGCTTTACCATAGGAAATTACTGAAGTATGTATAAAGTTGTGTGACCATAATAAACTAA
>contig_752 Average coverage: 29.23
AGTAACAGCAATATACGACCAAAGATGGCGCCCCACGTTTGTCTCTTGTGAGGAAATGTTGTTAGAGACAATACTATTTCACGTATCTAGGCAGTTTTGCGATAGTTTATTGTGAAAGCAAGATATTACATTTATATTTTCGCTATTTACGTGTGATAATTTATTTGTGCAAGCCGCAATGGCGATGCAAGGTGGGACTGCGCTTCAGGAGAAGGTCAGTCGGATGTTGAGCAGAAAGCATAAAAAGCCCGTTCTGAAACCCAACAAGCCGCTTGTTCTGAAAGATGAGGTCGCCAACAGGAAAATTAAGAAAGGGGAGGCCACATGCGTCACAGAGATGTCCATGATGATGGCGTGCTGGAAGCAGAACAACTTCGTCGACACCTTCTGCTCCAATGAAATGCAGTCCTTCTATAAGTGTGTTGAGAAAGCCCAGATTGCAGTGAAAAACAAATCAGAGCAACACACCATTGGCCAGAGTGGACGCCTTCAACCCAAACAAGCTACTATCCTGCTGAAAAGATACCCCAACTTACACGTAGAAATCTAGGACTACTCCCAGCCCTACTACTACGATGTATTAATTGACAAAGGTTGTGGGCCAG
>contig_774 Average coverage: 14.18
GAGAAGAACAGTTACAATTGTGCTGTAGAAACATTTAGAAAATGTTTGCCTTGACAGCACTAAGCGGCAGATAGACGCTAGATAAAGAGGGTAAGTGATTGAGTCAAAGTTTACTAGTTTAGAAGACTGCAAAAACCTCAGTACTTATATTTTAGAAATTCTATTATATGTGCTTGTAAAATATCTAGAGCTTTCAAAGACTATTCTTTGTAATGATTTTTCACTCAAAAGTAGTGTGTAGGCTATGGTTTTATTTTGTAATTGTACTTTCCTGTGGGGATTTGACATGATTTTGTGGAATCACGTTCAAGTGTTTCCCTTTTTGCATTTTGTAGTAGATAAAAGGTTTATAAAATATTAATTCTTATACT
>contig_787 Average coverage: 32.38
GATTTTTTAATGTGATAGCTTACTGGCATTTTAGCTCACCGTAGGTAACAAACAGCTTACTAGACTTGATTCTCACTGACTTCGTGTTACAAAAATAGAATGTGACCTTGAGTGGTGCAATACAACAGACAAAATCATAGAAAGTGGCATTTTAATTAGTATAATTGCTTACAATGTAGGCACTGCATGAGTTGAAATACCTGATAATACAAAAGCCTTTGTCATGAGTCTTTGATTATCCAACTCCACTAAATTGGTTCCTAGAAGATTGGTTGGTCATAGAAATGGTGTAATTCTATGGACACTGCATCCATTCAGTACCACCTGTTGCTCGTCTTAAGCACATTGGAGAGCGCTCACATACTTCTGGCGAATATCAAACTCATCTGCTGGACGATTGTAGGCCTTCCATACAGGCTCCCCCACGAACAGTCTCATGGCTTGAGTGTAGTTGGTCTCAGTCAGAGTGAATCTGTGGTAGATGCCTGCAGGCAGAGTGATCAGGTCTCCCTTGGTCATGGCGATGCGGATCCAGCGGTCCTCTCTGTCCCTCACATCAAAGTAGGCCCTGCCATCCAGGATGTAGCGGATCTCATCATCCAGGTGAAGGTGCTCCTCAAAAAACATCTTCAGCTTGTCCTCGTAGTTAGGTAGTTTGTCCTTGTCGATAGTGATGATGTCGGAGTAGGAGTAGCCTCTGTCTTTACGGATCTTTTCCAGCACAGGGTCTGTTTCATAAATATCAGCATCTAACT
>contig_806 Average coverage: 22.56
GTAACCCATAATTAGTGTGCTTGTATTCCATAACAGAAAAACGTTGGCGCTATATTCCAGTTATGTACCAAGTCCTTGTGGAAGTTGTATTAATAAATGTATACAAACTGATGTGATTTTAATATGCCATATCTCTATGACTAACCATGCTTGCTAGACCTCTGGTAGTTGAGCTCAAACATTGTTGATCATTTTATTAATTATTTTTATTGAAGTCAATGTAAAGTGCAGTCTGAAGGGTACCAATTGTGTTTGACTTCAGCTTTCTAATTTTATTGTTGCCACATGCTGATGTGCCTGTAAACCTGCATGGAAGCGGTGTCCATTGCTCCCCAAAAAATCTTTGCGGTCTGTTTTCCTCATTCTCAAAACAACACTTGGCTACAGGGGATGGTCTTATCTTTGCCCAGAATTTGACTGCATGTATCCCAAGCAAGATATTATAAAGGTGTATTTGGGTGTAGCTTTCCCATCCAGAACTTGTTTGAGAAAAAATATTGAATGTACTTATAAGCCCAGCAACCAGGAATAAGCCTAAAGAACGGCTGTAGTAAGAAGTAATATGATTCTTCTCCTCAAGCTAACCTATTGATACTGCATCACTCCTCGTCGTCAAGATGGCACTGTATCCTCTATTATTTCAATAAAATGTCTGGTATAAACGTAAAAAAAAAAAAA
>contig_824 Average coverage: 33.00
GTATCCACAAGTTCATCTGGGTCGGTTGATAAATGCCAAAATGACCAACTATCCATTTAAGCTAATATGAAAAGGACTTATTTCGCCTCCTGACTCCAGCAGATGCATATGTTTGTGTGTTGGTGCCTTGTTGTCTGTCAGAATCACCCAAAGCAGAGCTGTCTGTAAACTAATGAGTTAGGGGCCTCTCTCTTGCTAGCTCCACATGCAGGATTCAGGTTAGGTACTCTACCAACCATCCTCACACTTTTGTAAATCTATAAAA
>contig_832 Average coverage: 23.97
GTCCTTGCCTTGTGTCAAACATTTTTAGTGGAATGACTCAAACAAGTAATATTCTCTTGAGCAATGTACAAAGTTCCAGTGGTATTGCTAAACTCAACCCACAGGCTTGTTCTCAGATCAAAACACCCAATGTCAGGGTTTTCTAACTGAGAACTGACCAACCCCACGTTGTGTTGGAGCTCTTCACTCAGTTGAGTGTTATCAATCACATATCATACTTACTTGCGTAGCAATCAGCGATACAGTATGTGCTTCAATTGGGAAAGACTGTTTGATCAATGTCATCTGTGTGACCAAACTCATTAAATTCACTTTG
>contig_850 Average coverage: 15.04
AAAAAATCTGTTCAATAAAAATTATTATTAAAAGGACAACTGGTGTTTCCATTTAGCTTCATTTCGACACATGCCATTAACATCCTTTATGGACAGGACACTATTTCCCAGTGTGCAAATCTGAAATAACATAACCTGTTCATTATTTGTCTTATGTCCCAAAGAATACATTAGACATAAATTACTCCTCTGCCCAAATAATGCATTCACGTTAATTTAAAATTAAGCCAATTGAAAAAAAA
>contig_883 Average coverage: 20.43
TAGCGCTGTTAGACACCATGCCAGCTGGACAGTTCCTGATTAACGTCTGCTTGTTGCTGGTCATAGCCTTAATTAGCAGTGAAACTGATGCAGGGAATTTACATTCAATGGTCTTGAGTTGTATTAAACTTAAATGACTTGTTGTAACACTGTTATATGAACTAATGTGTTCTTCTAGTAGGCTGATTGTGGTGAGTGTCTGTCTCGTGTTGCTTTCTGGGTATGATCTGACCCTAGTATCTCCACACAGTCATGTCTGTTGCCAGTCAACGGTTGGTTTGCATTGCCATGGTAATGCTGAAATAATAAACTACAACTTGA
>contig_901 Average coverage: 33.26
CTCAAAGGCATGTCTCATCCAGTCTTTCATCAAGCTTCTCAAGTGTAAAGAAGGAGCAAATTGCCCAAAGGCCCACTTTTATTCACCCAATAGAAAGCTGCGTCGTTCAGCATGGTGAAGTGGCCAGGTTTCATGCTTGTGTGTCCAGCATGCCAACGCCAGAGATTAGCTGGTATCATAACCATCAGCCAATTAAGCCTATCAAAGATATTGTCTTTCATTTCGATGAGATGACAAACACTGCCACATTAATTATAGTCGATGCATACGCTGAGCATGCTGGACAATACACTTGCAAAGCAACCAATAAAGCCGGAGAGGCCATGTGCACAGCAACCCTTGCAGTAACCAAAGAAGTAACCCATATGAAGGAAGAG
>contig_930 Average coverage: 15.97
GAAGCCACAGGACGTCCCCAGAGCTGCTGCTGTATTAAACAAGGACTGCACTACAGGAACAACCTGACAAGGAGAGAGGAGAAGACAGAAAAGGGGAGAGAACACAGAGGAGGAGAGGACGAAAAAGGTCTGTTTACAGCAGTAGCCCTGGAGGAGAGGCGAGAAAGGTCTGTTTACAGCAGTAGACGTGGAGGAGAGTTCTCTGAGGCCAGGGAGGACATGGCAGCCCTGGAGAAGGACTATGAAGAGGTGGGCACTGACAGCGTGGGAGAAGAGGATGAGGAGGGAGAGGAATATTAAAGGGTTTAACAAACTAGGTGTTTGCCACCCTACATTCCAACACCGTTGGAGTCCTACACTTAACGTGACAGCAACACATTCCCCACTGTCGTGGTAACAGTCTCTGTTACACCTAGTCATGTTGTGTCAGGGTTCTCAATAAACGCATCATAAAACCAAAAAAAAAAAAAAAAAAAAAAAAAAACAAA
>contig_959 Average coverage: 10.78
TCGAAGGAGACCTTGTGCCTTGCTATTCACTCTTCTGGTAACTCGAGAGGCTGGTGTTGTATTTGTATTGAGTTACTAACCGGAGACGTTGTATGCGCAAATAACGTTTTTGGACCTGTGTATATATCTAAAGCTCTACAGAAAGCCAAGATTGAGATCAATGAGGATGGAACTAAAGCAGCAGCTGTTACGACTGCCATCTTAATGGCCAGGTCTTCTCCACCTTGGATCATCGTAGACCGACCCTTCCTCTTCCTCATTCGGCACAACCCAACAGGTACAATCCTCTTCATCGGCCAGGTCAATCAGCCTTGAGCCTTTCCTGCCTGCAGATATCCCTTTCACTGGAATGTGCCTTCCGAGCTTCAAAATAATACATTTTTAATTTACACAGCACACACTTCCTTGCTCACATGCAAGCACAC
>contig_960 Average coverage: 11.41
TGTGAGAGTCAGCGTTGTGCCATTGTCTCTGGGCCGGCTGCAGTTTAGGGTACAGAGCTGCTCCAGGAGTCTCTGTCCACATAACCACCTTATTCACATGTATGATGAAGCCATACAACCACAAGAAAATATGCATAATAAAAATCATTTGTAATTAAAAAAAAAAAAAAAAAAAAACTCCAGTACTCTGCGTTGATACCA
>contig_975 Average coverage: 17.50
AGAGTAGTTGGTGACAGCCATGATACACAGTACAATCAATGCAGCAGTCATCTGCTCTTGAACCCATAGGACAAGCCAGGTCATGTTGAAGGCCATGTTGACTATCCAGGACACGTAGAAACCGTATGGCAGCACAGAGAGGGTCCAGCTCCCTCTGTAGAGGAAGGAGATGACATAGATGAGCATGAGACACAACCAGGTGTAGATGAGCCCCCAGATAGAAAAGGTCCATCCGGCCGGAGTTATGTCGGTTTCATACTTCTTGGAAATGTTCCCTGTACTCGAATGGAATGGTCCCTTTCCAGTGCCTGCCATGGCATTAATTGCTAAAGCAGAAATGTAGATCAGCACAGACAGTGCAATGACCACAATACGAGGAAGGCTTCTATCTTCCATTATTGTTTAACTACACCAGCTACAGTGTATCTAGATAACTGGCTAGTCTAGTCGATAGATGATCTTGAAAGTCCACA
>contig_982 Average coverage: 30.18
GCAGAGTCTACAATGCCATCTACTCCTCTGATCAATGGGAAGGTTGGGAACAATAATGAAGGATTGCCTAACGACAACAGATCGGCTTTGCTTCATAAAACCGCTGATAGCAGCTCGGCTCTACCCCACAAGAAGGATGACTAAGTGAAGCAACTATGAAGCATAGTAATTGAATTCCTGACTGGGCAGTCTATTTGCTGTGATCTGAAGGGCTATGTCCCTTCTAGAAATTATATTTATGTACTCTGAAGGCTAGTCTGTTGCTGGCTACGTCTCCAATGACACCCAATGATGACTTTGATGGCAAATCCCCTTCTAGGAATTATATTTCTATGGGGTTTACACTGTTTTGAGAAATGGAGAAAACCTGCACAAAGCAGCTCTACAGTATCTACAGTAAGCCCCATAGATGTTAAATGGAATATATGTCATGACTAGTTTGTGTGAGTCTCAGATTAGTTATATATTGTTTACAATGTACATAGCTAGCTATGATTATTTCACGCAGTTCCGAGTCTGTTCGTCAAGATGCTGTGAAAATAGTATCACAATAGTTATTTATAAATGTGATGTTTTAATAAAATTAAGAGTTCTTGTATTTTGTACTGCTTGAAAGAGATGTGGTATGTGAATAATTTGTATTGTTTAAAGAACAAAATATATAAACCAAATGTAAA
>contig_1020 Average coverage: 18.36
CCGACCGCATGAGTTTTAACTTGGTCTGTTCCTTCCTGAGTAGTTTGACAGTTGTCATGTTGTCTCCGTCCTTGGCCCTCTGCTCTCTCAGCTGGCCCACCACCTCAGAGGTCTGGGCTATACACGTCTTAATGGCTCGGTCTCTGCTCAGGTGGGCCTCCATCAGAGACTCATAGAGCTGTCTGCATGTCTGGGTGGCGTCCACTCTGCCTGAGAAGGAGACAGTCGGCACGGTGGTGTTGAGAGAATGGACAATACGGTCATCTATGTTACGCATCACCTTCAGAACATCCTG
>contig_1031 Average coverage: 24.60
TATTTGATCATAAGCCGAGGGTGTAAACCTACAGTATGTTGACGTGTAAAGCAAGCCTCTATACTGTATTGATGGTAAAAGTGTTGAAATCAAGCCTGTGTTGTTGTGGGCTCTTCCTGGTTTCGTTCATTAGCCATTGACTTCAGTTCTATCCCATGTATTATTAGCTAACTGCAAAGATAACCCACCTCTGCCCTCAACTGGCTCTTCCAGTATTTACACCTGTAGATTTCCTCATAACAGCCCACAGTATGAATACACTAACCATCATAGAATAGACAATAGCATTGCTCTGCTTGTGACCTATACAGTAATGTACAAGGCAAGA
>contig_1054 Average coverage: 17.36
GTAGTCATTCTGTTGAGGAATGTACGCTGGAACATTTCAGAGTAGCTTCTAGTTCTGGAACTCTGCGCTTGGACAAGCAGTAGCATATGATATGAGCCACTCTTCTGCTCAAGTGGTTTTGACCATTTTAATCAAATTATTTTAGCATTGTTCCTAATTCCACATGTTCTAATTCCCTGACGTAATTTCGTTTGTGCCTTTTGGATTTTAGTTTGGCATTTAGGTATTCACATATAATGATCATTTGGAGAGGATTTCTCTACATAATGTACTTTGACTTATTTTATTCTTCATGTACCATGCTTTTCAACTGCTGTT
>contig_1055 Average coverage: 20.86
GGCTATACAGTGTGTTAAATCCATATGTGGCTTATTTAGTCAATGCATTTGTAAGTCTACTCTACTAGAAACCATGTTTTTGTACGTATGTTAAGTGGAAATACTTATTAGCTAAACATGCTAATTTAGCAACAATATATTGGAGATCTTTGGTAATGATTTAGATTGTCAATATACAGTAGGGGTGTTCTGTTGACATTCGGAGTAGACCATCCATACATGGATATCACTAACACTGTGAATACTTAACTGTATTGTCCAACTGCGCTTTCTCAAAAGGACTATTTTTGTGCCGTGTGTGCACATGTTTTGTGTCTGAACTGGATGTGATTGCTAAGCCTGTGCATATAGCTGTCATGTAGCTGTGTCTCTCAAACTCCCCTCTTGTGTTTCAAATGAAATGGCGGTGTGCATGACATCAGTGACGGGGTTATGACTGCTTCATACGTGATCGAGATCATTTCATTTCTGTTTGACGTATGTTGCACTGTTGAGAATTACAGGTTCAAAGCTGTCCCTGTCCATTAATTGAACCCGTTTCTATCAGCACTTGTCATGTTTTCAAAAGATAGTGTATCTTTGAAGAGATTACAGCAAAAATAAAGAAGCAGAATGGTGGAATCCTAAAAAAAAAAAAAAA
>contig_1077 Average coverage: 10.90
GGTAAACTGTAGTTGTAAAAGCACAAGTAGCACAATATTGGATGTCAAGTAATATGGATGCTCTGTGCCTATAACAGGCAGCACTATATCTGTTTGTTTTGTATGTACCACAGTATATGATGTATGTGGAAGCAATTCACTCTAATAGGAATTATCAGAGTTCATTGGAAGCACAGGGTAGAATGCTCTTCTTTATGAGGCATTAGATTGGTAGAATGCTGTACCTTTAGATGTGCTTTATGAAACACTACGAGACATTTATTCTAAACGGAAATCATTGTGTGAATAACTGTTTGCCTA
>contig_1082 Average coverage: 15.77
CAGCACATTCTCCCAAACGTCTTGTTGAACTCAAATGAACTAGAGACCTTTGACGCCACCTGGCTGATAGCAACGTCGCCCCACTCCAAACCTAGTTTCTAATGGTTGACGATAAAACAGATCAGCCACAGTATATATAGTACACACGGTCACACAGTGATGATAGAAAAGCTCGTCGAATAATATTTATAAACAAACACTCAAAACATAATACTCAGGT
>contig_1091 Average coverage: 16.83
GACAGATCCTGAAGGCTGAAGCACCTTTGGTAGTCAGGTTGGCAGCCAGACGGAGCAGGTGGGTGACCCCCTGGTTGTCCGGGGACTCATATCGACAGCCAGCTTTCACAAACACACCGATCCTGGAAGCCGGGGAGTAGTTGTCCAGTGAGGCTATCACCAGACCGCTGGGCAGTTTAGTCACCTGCACATCCTGAGGCTGAAACTTGACATGCTCAGCAGCGACATCCAACTTACGGGCAGCCTGGG
>contig_1093 Average coverage: 14.19
GAGATCCATCCCTGGTCCGGCGCACCTTGCAGGTGAACTGTCTGTAGTAGAGCTGTGTGGGGGACAGGGAGCGCTGCAGGCCCCTGGATGTGGGGGGAGTTACCTGCAGGAGCAGGCAGTTCCCACAGCCGGACACGGACACCACTGGAGGGCCCAGCAATGTGTCAGTCAAGGGGTAGAAGAGCATAGAGAGGGACCAGTTGGACTTCTGAGTAGTGGTGATGGCTTGAACACGGGCTTTGTAATGATAGAAGGGATCCTT
>contig_1112 Average coverage: 28.77
GAGCGTCACAGGAGTAAGTAATGGAGGGTGTTGACATTATACCTGGTCATTCACCATTTGTGAAGTTCCCCGTTTACATATGTTTGAACAGGTTGTACAGTAGTTTTTATCACTTTTAATGCCTACCATGATGTATTTGAATGTTCACTGATTTGTCTTGAAATTGTCTGTTATATACTTGGCATACAGTATACCTGTATGAACATCTAAAGTTATTTTTGTTTTAATATCTGGTGCAATGCATATATTAAATGTTTTTTGGTTAGACCTGCTGCTAACACCTATGCTGAGGCACATAATGTGAGTAAAGTGAGTAAAGTACTTTCGATGTGCCGTTT
>contig_1132 Average coverage: 17.74
GATGAAGCTAAAATGGCAGCTCAACTGACGGTGCTGCCAATTCGTTGTGAAGAAATACACAAGGAACAAACTAGAACAAAAGGCGATATGACACATTTTCTTTGATATTCTTTGCTTTAATCCCGAATTAAAAGACGATATGGTTTGAGATTCGGAATTCCGGGAAAGAAAGAACGATTCGACGCTCTGAAATTAGAAGCATATTTCCCAGTTGCATCGCGCGGGCTAAATTTTTTTATGTTTTTGGAAGATACACTGGGATGTAACAATTCTGTTGTTTTTGCAGTACAGGATGGACAAATGACGCGAAATATAGGCTTTTAAAATGACCGTTGAGATATAATTGAAAACTATCTAATTGTTTTTTAAATGTAATATATGCATTGTTCTCCAAAACGATGATGTGTGCTGCTGCTGCAGCCGGTGGAGGGATTCTTCCATCCACATCGCCTTCGATGAGGATAGGCATCAGGGTCATTTCTGGAGTTGGTGACGATTTCTCCTCCATTGGGTCGGGTATGGGTTCGTGTCAAACACCGGGAACCCAGTCGGATTGCCGAAGTCGGTACCAGCTTCTACTCTCTGGGCGAGCTTTGGCGGAAAGATACAGGAGGATTTATACTACGGCTATCAATGACAAAGAGCAAGGGATAAACCAAAAAAAAAAAA
>contig_1151 Average coverage: 13.13
TTTTTGAGCTGAGAAATACAGAGTTTTATGATCAATGCTGTCTCTCTCTGAACACGGGAACATTGCCGTTTTCTGAAAAGGTGCATAACTGACAGTATGATCAGAATCTCGGGTCTTCATTTTCTGGTTTTGTGAAAGCAGTTCTTAAAACGGCTAACTCACCTTGGTGTCCAGATTTTATTCTTGAACCATTTTCAGGTCTGTGTTTGTCTTCAGTGAGTTGTTTGCATATGTTGTGAAATGAATATACTGGTGATTTTCAGAGTCTACTACACCAATACCTTCCACTCTCATTCAGCACTTTAATTTCTGGTGTGGATTGTCCT
>contig_1175 Average coverage: 46.13
AGGTGACTTGTTCCTGTGCTACGTGATATGTGCTACAATATACTATGGTTTTTATGGCTACAGCTGTTTCACTCTTACACTGAAAATTGAACAGCAATTGTCTATCAATGTTTCATGATGTACAATAATAATGCATAAATGTAGAGATGATTTATGTATTAATTATGGTTTGATTGTGTGATAGGGCTTGGGACTGTGGATTTTGACATCTGTCATTCACAGTACATTAATGGAGGATCTCAACATTGGGCCTATTTCTGTATGTTACTGGATTGTGTCTGTGGTGTAACATGTTCATGAATAAAATAACAGAGCATTTATC
>contig_1189 Average coverage: 31.63
GAAGAACAGTGGTTTTCATCACTCCAATGAGAAGTCAGAACGCTGTGTTGCCATGAAACAATCAAAGTATAGTGCTTGAACACTTCATAGCTAGCTAGTTGTTAACTCTCTGAACAATAAGATATACAGAACGGATTGTTTTCTGCTTGTAGTCTTGTTGCCTTGCCAACAGATAGACAGTATACAGTCTGTATTACATGTAATGACATAACGAGCATTAATCAAAAGTCATTATCACACTACCTATCCCATAGAGAGGTGTTCTCTTTCCTCTGACCAGGAAAACATCTGGTTAAATTCAACCTACGTTCACTGTTTGAAGGTATTCGTTCAATTTCCGTAACAAGAAAAAGCAGGCATTTCCTTGTGAGAGGAATGTTGACATTGACATTTTAGAAA
>contig_1214 Average coverage: 21.40
TTGGGCTGAATGTATAGACGTAGCCTTAGTGCACTAGACTTTCAGTTAAATTAATTGCTGCAACAATGTGAATATGAGACAGCAATTATATGATATGTGGTGTAACTCAGAGGGATAGTTATTTAATAATAATATTGTAAGGTCTTTAAAGACACGGTATGATTGGTGTTAAAATCATTTGGTATGGATACTGCAAGGTGTTGATAGCAGGACATACTATGGGTTGTATTTACATATCAATACTTTGATGAATAATTCATTGATGTGTTGTTTCTGCTCTATAAAAATGTAAGGCAGTTAATATATAACTAGGGGTTTTTCAACTGTAATATGTTATTTTCCTGCGTTTGTAGGTGTACGATAAATCAAAAGTCTCTGTGTAAA
>contig_1219 Average coverage: 14.58
TTCCTTTTTAGTCTTTACTTTGGCCAATTCTAGGCAAACTATAGTTTTTAAGGCTTACATGTTAATATGTGTTCAGTTTAGCATTCACCTCCCCCTGTCTTTATAATGGTTATGGGTTCAGCGATAAGTACAATTTTCTCCTTAATGAAAACGAAGGTCCTTTTTCAAATATGTTTTTATTTCCCTGCCTTTGTCGTCAATGTCTCCACATAGAAGAGATGTGAGGGACTCTTGTTTAAAAAAA
>contig_1243 Average coverage: 30.69
GTCACGAACTTGGTGCGTAGCATGCTCTCTAGCTCACACTCCTTTCCGATGGTGAACTTGTTAGTCAAGGTCCAGTTGGGAATAATCTGTGACCAGGTAAAATCGTCCCCCTCCTGAAGCACTTCTGTTATCACTTTGAAGTCAGTCTTGGCATTGGCAAACCCAATTGCCTCCAGAAACTCATCGTAATTCTCTTGACTTTCAAGCTCATACGTCCCAGAGAATGCCATGGTGGTGAAGAACTGACCAGAGACAGCAGAGAACT
>contig_1247 Average coverage: 11.31
GAGGTGGAGAGCCGATGAGGCCCGTATTCTGCGTGTCTCTGTGGGGTCGTTTATGGACCACCTCTCCCTTGTGATGGAGACCATGGAGGCCTTTGGACCCCCTGTCTCTGTGACCACACAAACGCACACCGTCAGCTCTACGATGACCAGAGGGAAAGAAGAGAAACAAGAAGGGATCCCCAGTACAGAGGGACACCCGTGTCCCAATTTCCAACATTCTATTTAAATAAGGGAACCGGAACAAAAAACAACAGAAGTACAAGTGCTATTTATTTAGACACATGGGAATTGCCTCATTTCAGTGACATATGGATAGACTATTTCTTTGTTTAGATGTGTCTATGTATTCATTTGATTGTATTGTGGAATAAACTTTCTATTTTTCAAAACCAAAAAAAAAAA
>contig_1251 Average coverage: 37.54
GTCCTTTGAAAATGTGCCTACCTCTGAAGAAGTTTGAATGCCACTTTAAAAAGCAAACCATTTTACCTTGTGATAAATCTGCCAAGTTTACACCCCCTTATTCTGAACCCTGTCTTCAGCTTTACTTCCTTTTCAGTCCTTGTCCAATGCCTTTTATTTTGGTTCTGTATCCTCTTTGTGTTTTAATTGTATATGCATTTGATTTGTGAATCAGCTATACATAATCTTATGTTTGAATGTGGGTGAAAGAACTTGAT
>contig_1255 Average coverage: 12.51
TTGAGAAGATCGGAGGTGATCTTCACCTCCAATGCGACTGGAGAAGGTAGAGAGAGGATGTGAGGAAAGACCGGAGATTCACCTTAGTAGAATGGCATTCTACCAACAGGTAATTGAACCAGTGAAACAGTCACCATCTCAAGTCAATCCACCCACAGTTTAAAAACACAATGAGCACATCCAGAGATCAAGAGAGATATTTAGACAGTAAAGCTGTTGAGATGCATATGAAATTGTAATCAAACAGAATTACAACATTGACTGCTTAACAGTACAAAACTTAGTCGACAAAAACAGAATAGTCAACATGGGATATTTGGGCTTGGAATCCTGATCTTGCCTATATGGGAGATCACTAAGTATCTAGACACCTATATCATATTATTGTGCTGTCGTTTTGCTTTAGACTTATGACAGATTTCGATCTCAAAAGAATTCTATAT
>contig_1257 Average coverage: 25.48
TTGTTCCTGCTCTTGACATTGGCGTCCGTCTCCTCTTCTGAGCTGCTCTCGATGTCACTGCGGTCATCCTTCGCCACCTTGCCCTTGAATATGGCTTTGATGGCGATTCTAGCAATGAGGTAGAACCAGAAGACATGAAGAGACTGCAGGACCAGAAGCAGGCCGTTCAACAGCCACCAGGACCTGTACGGACCGACAATCTCCCAGCTCTCCACCAGCACACTGTATATGATCCAAAAGGGATAGATGACAAGTCGCGTGATGAAGAAGACGATGCTGAATACTACAAAGCCGGTGTCACAAATCCGCTGGTACTTTGCATAATTGGCCAAC
>contig_1285 Average coverage: 11.25
CATCGACAAAGTCCTTAGGTTCCTGCTGGGAGTCTGGGCGAAGGACCTGAACGGTCGAGAGGACCACGTGAAGCGCAGCGTCCAGGGCAAGCTGGCCAGCGCCACCCAGAAACAGACTGAGTCCTACCTCAAACCTCTATTCCGGAAACTACGCAAGAAGAGTTTGCCAGCAGACATCAAAGAATCAATCACAGACATCATTAAATTCATGCTGCAGAGAGAATATGTAAAGGCGAACGATGCATACCTGCAGATGGCCATTGGTAATGCCCCCTGGCCCATCGGGGTGACCATGGTGGGCATCCACGCCCGTACGGGGCGAGAGAAGATCTTCTCCAAACACGTGGCCCACGTCCTCAACGACGAGACCCAGAGAAAATACATCCAGGGACTAAAAAGGTTGATGACTATCTGCCAGAAACACTTCTCCACAGACCCCTCAAAGTGCGTGGAGTACAATGCCCT
>contig_1292 Average coverage: 24.63
AAATATATTTAAATATATGTACATTTTATATATCACAGTTATTTACAATCCAAGTGCTTGAAAAATGATTAGGTGTCCTATTCTGCATAAAGCAGGGATAGGTGTTTAGGGAGTAACGGAAACTGGTACAGCTGTTTTGTTGGTGGGGAGGAAGAATGGAACTCATTGTCAGGGGGGTTGGACGTGTTTCTTTGGTCATGGGAATGTTCCCAGAATGCCATACCACCCACAAAGCAATTGGCCACTTGAGAGTTCAAACCAGAGCCTGAAAACAGCATTCCATTTTAACGTTCGTTCTAACCTTCCATTGTGATGTGATGTTTGTCTTTTCCCGAAGGAAAGAAAATGTGAGTTCCATCCATTCCATTCCCCTCATTCTTTTCACTCCACCACATTTGCTGAACCAATAAGTGATCTATTATTATCATTGTTCATGGATTGGATAAATGGATGGAGTGAGGGAAGGGTCCATATAAAAACATGGCGACACAGTGAACCAAGTCTTTTGAATCTGTCTGTGGTGATTGTGAACATCACTTTGACTGTCCTTGTTATTATTATCATCATCATCGAAGAGG
>contig_1309 Average coverage: 21.44
TGGATCTCCAGAGAGCACCAGCTCTTCTACTGTGTCTGTCCCTCCACACTGGGACAAGGAAGCCCTGCCTGACTTCACATACAAGCTGGTTCCAGTCTTAGGCCTGATGACAGAGTACCAAATGGTGCAGAGTCTGTTCAAACGTACCATGTCCACCAGCACCATCCACAAAATCAACAGGATCCAGAACCCCTCACTCTGGAGGGTCTTCCAGTGGCAGAAGGAACAGATGAAGGTGAAGAATGGAGGGAAACTTGTGGATGAGAGACACTTGTTCCA
>contig_1318 Average coverage: 21.23
CATTGTATTGATTTATTTACATAATTCTACTATATAAAACACAAGGAATTCATAGAAAAGTATCAAACTGAAATTAAGTGCAGTAGAAAATCTGTCTCACATTGTTTAAAATACAACCTCGATTATATGAAATGTTCTAAAAAATATTGACAATCGGGAAGGCAGATGGTGTTGAAAGGCTCACCCCACCCAACCACCACACACGCTGCTGGTGGAGAAAGAGGGGAAATACCTACATTTGCATGTTGGGTTCTTCTCAGCATGAATGCCACATCAACACATCTCACAAGGCAAAATATATAATCTGACCTTATTTTATGTGCCCCGGTGCAGATATGGTCCAAATCCACACCGCCCCCACCCACTAACAATACAGTGCTCCATTCAGGCTTCCCTCCATTCACCCTTCGCTGTCCCATCTCTACATTTCAGCTCTCTACACCATATCTGTCAAAGTGTCGCATGATGATGCCTAGCTCCAGCTCCACAGTGCCCATAGCAACTGTGTGCAGCCTATATCGGTCCGCCCCACTGTATACGAGGTCTGGGGAGCGCAGCTGGGGACCTCCACCCACAAAGGTTTGAGCTATCTGCTCTTGCCAGGATCCCAGTGGTCTCCAGGTCACACAGCGTACATGGTGGTGCCCTGGGCTGGAGGGCACATGGCAATATCCATAACCATACAGCTGACAGCGCCCAAATGAATCCTGGTGCCAAACCTGCAGGTGAAGCTTGGGCCAACCTTGCAGTCCTTTAGTAGTGTAGTGCAGATCAATGGGATGACTCCAGTATGCCATATCCCCCGTCTGAGGCAAATCCACCTGGGTCTGCCCCTCCTTCAGGCCAGAGAGAAGTCTCCATGCACCTCCTGTATGAATTCCCCATTTACAGAAGAGACTGCTCTGAGGGAAGCCGCTAGCCCCAACGATCTGACCGATAATGTGCAGCTCTGCCATTACCGGTATCTGTGCAGCTCCTTTTCCCCAAGGATTCACTCAGATGAAAATACCGAAGCCACCATGATCCTCATTTCCTTGGAAACC
>contig_1321 Average coverage: 20.90
GTCCTTAAACGACCTTAACAAGCCTAACTTCACAGTTGAGCCTGATAAAGTGGATTCGTTCAACAGAACCAGGGTATCAAGTTAATGTTTTGCCAGCATATACCCTAAAGTTATACATCTTTGTATTAATATTTGCACTAACAAAACTTAACTTCGCTTTTCAATTATCTATACTGTATATGGTTTAAATGGTACAGGTTAAGTGCTCAGATTGTTCTATTTATATTGTATCTTTTACAATATTGTTACTGAATGCCTTATGTATGCACGATATTTGTAGTCAAAGTTGCATTGCCAATACAAGAACTTAAATGT
>contig_1325 Average coverage: 20.43
ATACTGAGGTCTAATGTGCAATGTTTTGAATGACTGTATTAGTGGAGGTGTTGATAAACTTACACTTCGGAATACAATTACTAGTTGTATTTGCACATTAAACAGGAACAGGTGCAAACACATAGCAAATTGGGCACTCTATGTGTGAAAAGGTTTTTGAAAAGGTCATTGTCTTTGTACACTCATTATGAACTTCTGTATTGACATGGTTGATTATGTCTCTTAACCTTGTCCCTAAAGCTGAATTAGATATACAACTTGGCTCAATAAGAAACATGATTTGTATTTGCATACTGTAAGTAAAGGGTTAAATGTGGCAGTAGGGTATTTCCGCTTATGTCTTGTGATTAGATTGGTTAATTTAATATTCCATGGATCAGGTGGCACAGAGCAGGTAGAACCGGTTCCTCTGCCAAATGCCCTGATGTACCAGGTGTCCCTCTGCCCTCTGGGAAGATAGCCATTCATCGATAGAAGATGGCTTCAGAATGGCAACAATACCAACTTGTTTGGTCTCTGAAATGTCCCACTGAAATGGGCATCTTTTAAATAAACTAATATACGGTTAAAAAAAAAAAAAA
>contig_1327 Average coverage: 15.55
CCCACTGAACAGCTACAGCGACAAGGGTATTTAAAATCATATGAGGACTTCTGCTTTTTTATAATGGACATCTATGTGTAAGTCTAAGTTCAACTGGTTGTCTTGTCAACATTCTCTACCCCTGACATGGTGGAAATCAGTATCTTTCCCTCCAGACTTAGACAAAAAATCACTCAAGTCTTTTGACAATAATGGAACAACTGATTGTAAATCCACAGGCATCTAATGCCCACTCCTTCAGTGAAGATGACTTTCTTACTCTTTTGGACAGTTAAACCTGTGCTGGATAAACTTTACACACAATGTTTATGGACATTATAATATGTTACATTTTGTTTGCCCCTATCTTGTCCAACTTCATGGACTGACTTTGCCCTTTGAACCTTGACATTCACAGACAAAATTCAGTCTTGTACAACAATGATTTTTATTTGCAAATAAAAGTGGTAATAGTGAAAAAAAAAAAAAAAAAAAACTCCAGTACTCTGCGTTGATACCA
>contig_1342 Average coverage: 23.33
AGCATGCATGGAATGGTGTGAGCTAGCAGAGGTGTCTCATCCATGGGAAATGGTCAGGCTAATGAGCCTTAGCCTAGCTGATGTGGTTCTAAAGAGGTAAACAACAGGAGTTCAAAGTTCAGAAGAAACACAGCATTTTACCAGGACTTTGCAGTGTGGCAGGGTTGGGGGCCGTGAAACTCGTTCAAACTGAAGGCAATTCAGTCCACCATGCCGCTTGGTGCAAGTTCAACTAATTTGACGGGGTCAGATTTTTGTGCAACATATAAACAATGTTTTCAGATGTTTGTTTAATATAAGCCTTTACAAAGCACAGGCAGGTGTGAGAGAAGGACTGCAATTCTTTGCTTTGTTTGGGGTTTTGTACACTGTCCACACATACAGCATTACAACAATGTTGGGCAGAGGCTTCTTTTCCCCAGCAGAAAACCAGAAGGTGTGCTTTAAAATACCTGCTTAAGAA
>contig_1345 Average coverage: 35.93
CTTGAAGGTAGTCTGGATGTGTTTTACTTTATTTTTTATTGACATTTTAAAATTGGTTTTGTGCGTTGTGGTGAGAACCTTGTTCAAATTGACAGCTTCATTTATTGGTTGTTTGCAAAATCTGGAGACAAGACCTTTGTGTGGCAGTGATTGTAATTATTCCAGTCCTTTGACTATAACTCAATAGATCAAACATGTTGGGAAGTAGATGATTGAGAACAGACAAATCAAGAATTTGATTCAGATAAGCTATGTACATCTTGATTAAACCAACCAGTGAACGATGTCAGGAACGTAAACCGACTGGATTGGGTTCCCCCTAAACACTAGCACAATTACTTTCTTACGCTACAACCAAGAAAATGTTCACATCTGTTATTCAACTGGTGCAGGGGAAATTCTTAACTGTTTGAGAATTGTCTAGATTTAGTTTCTACATATTGTTGCATGTGGCTACTGTATGTCCTGTATATATAAATAAAG
>contig_1349 Average coverage: 36.43
TGTAACGATCTGAATTAAAACAAGAATTCAGCATATTAACATTACCAAGAGATAATTAAAAATACTTAACACTAGTGGACAAGGCCATGACCATTTATACTGTAAGAAAGACTTAGTTATAAAGACAGTTATAAAGAGTTATCAAAACTCAGAAAATGCATAATAGTTGATATCCTATTCAACATTTACAACGTAATTAATACCTTTTAACCCTTTAAAGTGAACACTGAAAGCCTAAGTGCAGATGTTTGAAAGGTTTGACAGAAATTTGGCAATAACATTCAAAAATGAGAAATCC
>contig_1374 Average coverage: 12.87
GGACACAAAAGCGCACGGCTGGTTCGGACGAGTGACCAGGCCCCTGCCCAGTTCTGTCACTCGCGCTTGGCACCTGACACAGCCATACCTCCCCTTGCTAGCCGTGGAAAGGCAACAGTCTTCTCTCACCACGGAACCAAGTGCCGTCCTCTTCACAAGAGACTGGTTTCTACCACTAAACTAGACAAAACATCACAAAAAACGGTCCCATTTGTTAATTATTCTGTCAAAAGAAGCGTTATCACAGAGGTGATGTTATGCAGTTTGA
>contig_1379 Average coverage: 15.95
TTTCAACAAATGCATTCTTTAACTACTGATATATTGTAGACATACAGGGCTATTTTGCAGGTGAAACTGTGGCTTAGAGCACATTATGTTGCTTTGATAATCCTTCTGTTTATATTTTCTTTTATGGTTCCTCTGCGTAATTTCAGTCAATAAAACATGACCTCTTCTGCTAAAAAAAAAAAAAAAAAAAAAAAAAAAAAAAAAAACTCCAGTACTCTGCGTTGATACCA
>contig_1386 Average coverage: 18.65
CTATCATACATTCAGTCATGTGAACGTACAATTTGTTCACAATTTGGTTTGCCCTAACAGTTGTTATTGCTACATAACCACAGGCTTTCCTACGATGTGTGTTCTCGCACCATTTGGTTTCTTTACCTACCTACACTTCACCACTACTTAATGTGGATGACTTGTGTTCATGTACATCATGGAAGGAGCCTGCAATGTTCATAGGAGTCCTACCGGTGCAGCACCATTTAGGTCATTCTGTGTTCTTCTAGTGTTTGGAACAGAACTGTTGCCATGAGAACTCTGTGCATGTTCCACGCTCCCCAAGAGTCATGATTGCCTGTGGAATAGCATATTGTCTGTTTTTT
>contig_1396 Average coverage: 32.25
GAGGATGGTTATGATCTGGGTTTTTCCAGTCAAGAAAGGACTACTTAAGAGGGTTTATGGTAATCCCCTGCGCACATCCATCCAGAGTATTGATGTTTGCCTTTACCATTCGGCTGTCAACTGGTTTTGCTGTCCACAGTATTTACATTGAGTGAATTACAGATCTACAATAGAGAATAAAGCTCAAACATCACACAGTTGAAGGCCTCCCTCGCCACCCACATCAGATATATGTACAAAAGCCTGTGTATTGTGTGTACATTTGATAAGCTAAGTATAATCCACTGAAATGTATCCCACTGTTGGTTTGAATTGTGCATGTTGTGAAGTAGGAAGAATATTGTTGTTTTTCCTCACCTAACACTCCTTCTAGTGCTTGTGATTATCCTGCTACTTCCTCTTCAACAGACTTTACTTTGACAAGAGTTCCACAAGTGCCTTGAAGACAAAAGTAGGACTAATATTATAGAGACCGAAGCAACTGTAAGCTGCACTTCTAAAAGGTTATGAGGAGAACTGAATGCTCCGATGGTATAGTATATGC
>contig_1415 Average coverage: 15.34
GAAAAAGAGAGAGATCCCGGTTGCCATTGTATTTGCTGTGGTAATGCCATGGTAACACTGTGGCAAAACCGTTTGGGAAACATGTAAAGTATTGGAAATCAAGTCTCATTTCAGTGATCCAAACACTTGAATGGATCCTTGGTTTTAAGACCCGAAAAAATCCCTTTTTTCCTTTGGATGACATTTTATCCAAATGAAATGCCTGCATCTATCTTATTTATTGTAAGTTTTTAA
>contig_1420 Average coverage: 20.60
GGAAAACTTTGCACTACATTGCTGTTTTCAAACTACAGTTCTCTTTTATTTTTGCTTTTTTAGTATATATTGATAAATGGTTAAGTGAAGGCTGTCATTTTAATATTAGGTTCGCTATTTTCTGTACTATCATAAGCGTAAATCAAATGTGTATATTAATTTAGAATAAGCAGTACTTTTGTTCTGAAATAAAGGAGTGTGAAAA
>contig_1427 Average coverage: 24.53
GAGAGGGTATTAGATCACAACATCAAGGCATCCAGAAGGGTGATGAAGAGGAAGGATGATGAAGAGGGGGAGAAAGAGCAAGTCGAGTTAGATCAGAACGTCATGGAGACAGGAAAGAGAGATTTAGAGTGAGGAGGAGAGCAATAAGGAGAGTGATTGAGATAAAGAGAGCGATAGAGAGCGAGATCAGAACATCATGGCGTCCAGCCCGTCCTCCATGAACTTCTTGTAGATGGCCATGAACCTGGCGGTGAAGGCCTCTAGATGGTAGATGGCCTTATTGCCCTGCTGCAGTCGGTGTTCGTAGTGGGCAGCCATGTGGGTCACCTCTGCCTTCAGCTGGCCGTCACAGTTACCCAGCAGCTCTGT
>contig_1434 Average coverage: 21.62
GCTTACGAGCACCTGTACCACATGTTGGGCCACACTGGGGAGGCCATGCAGCTGGACATGGGCAATGCCTTGGCTCTGAGGGATGGCTTCAAGCCCCTAGCCAAGTTCCTTGAGGACGCCAAGCACTTCTACGCCAGCGAAGGCTTCACGGTTGACTTCAAGAACCCAGCTGAGGCTGCCGCCGAGATCAACAAGTTCATCGCCAAGAAGACCCAGGACAAGATCACGGACATGGTGAAGGATCTGGACCCTGATACAGCCATGATGCTCATCAACTACGTCTTCTTCAGAGGGAAGTGGGATAAGCCCTTCGATGCCACGCTGACCGACAAGGCTGACTTCAAAGTGGACGAGAACACCAAGGTGCAGGTGGACATGATGAAGAGGACGGGTCGTTATGAGTTGTATCAGGACC
>contig_1435 Average coverage: 23.77
GGTGCGGTCGTGGAAACGGATGTGGTGATAGCAGGGATCGGTGTCATCCCTAACTCTGACTTCCTGAAGGAAAGCCAGGTGGAGGTGGATTCTAGAAAGGCTGTCATCATTGATAAGTTCATGAGGACCAACATTCCAAATGTTTTTGGAGCAGGAGACGTGACGTCCTTCCCTCTCACCATACGGAAAGACCAGAGGGTCAACATTGGACATTGGCAGTTGGCATCAGCTCACGGAAGGGTTGCAGCACTGAATATGTTACAGAAGCAGATTAAGATCGATTCTGTTCCTTTCTTCTGGACAGTGCTGCTAGGGAAGAGTGTCCGCTACACAGGCTACGGTGAAGGATACACAGAGATCATATTCAAGGGCAAAGTTGAGGAGAGGAAGTTCCTAGCTTTCTATATCAAGGATGATCAGGTGGTGGCAGC
>contig_1485 Average coverage: 28.75
CACTCCATTCAGTCCTCTCCTTTGTCTCAATGTCCAACTTCATTATCTTAGTTGCCACTGCTGTCATTGCAACACAAGTCATGTAGACAAATCTGTACTTCTTGCCATTGAAGTCATAATTGATCCTGGGTAGTTCCACACTGTCACAAAGCACCTCTGGCTGGCAGAGTAGTTTACCCTCTTTCTCTTTCACAGCGCTGGCTGTTGTGTATTGGAGTTTCACCATATCATCTCCAACATCAATCCCCTTGTCAGTCTGTACAGGAAGGGCAAATC
>contig_1491 Average coverage: 23.45
AAAACCAAAACAATGTTGATCTTTCTAAATGTTTACCTTATTCATATACAACAATACAATGAGCTTAAACATGTTATATAAAGGTAGGATGTGGGTCAGGGGCAGAATTAGATAATGCCTTGTGTTGTACAGAATTTCTCATAATACAATAAGAAGAGAGGTTAAAGAGTATGCTAAATATTTTAGCAACTATATAGATAAAGCAACTACATAGATTAAGCAACTACTGTACGTCAATCAATCAC
>contig_1513 Average coverage: 16.83
CATTACTGAGTGCCTTCCTTCTTACTCAGGAATGCTCAAATAAAATTAGCGAAACAATAAACTGCATTTTACTGCTTCTTTCGAACTCCAGTTGTCCCAGCTGCATGCTACTGAAGTATCACCCAGTACAGTATTTGCATATATGAAATGGCTTTGACAGGGGCCACTGTATTGGATAAACAGAGGTTTGGTGGGAATCAGTTAAATATCTCAAACTCATAACTGACATAACTGTCTTAGAAATATTCATAAAGGTGCTATTCTTTTCTAATTTGGGAATTAAGAGGCATTGCATAAACTTTGTACCTGTTTGACTTGTGTAGAAATGACATAT
>contig_1519 Average coverage: 54.59
TCTTGGTGCGGACTTGCTCCCGCAGCGTCTCTAGTTCATGCCGCTGCTCCGACAGGCTCATGTCAATTCCGGGCATGGCTCCGATCTGCTCGCGCGCTTCCTGAATCCTTGTCTTAAACTTGACCAGTTCTTGATGGACATCTTGACTATCTTTGTCCATGCATTTTATAATGTCATGAACCAAAGGGAGAAAAGAGCAATCATCGTTCTCACTTCCTTGCTTTGGTTGATTCGTCGCCATCCCGGTC
>contig_1543 Average coverage: 25.85
GCCTCGCTACTGAGCGCCACATCACTGCCTGTCTCCACATGGAGGAACAAATCTGCCGTAATTAGAAAAATTTGTAAATAAATAAATGCACACATAAATAGATAAATAATGAATAAAATTTGAGATCAAATTGATGATATGCTGCTATGCTGCACACGCCCCATAAAAGCACACACAGGAAACATTGTCATTGCTTAGTTTTGGAACAGT
>contig_1561 Average coverage: 20.62
AAATCACATTGTGCTGATTTATTGGCTCTGTGGATGGTGTTAAAACAATGGACTGCCATCTTTATGCACATTGGCAATTAATGCTGCTACCTCAGGTGAAACAAACATGTTAGATAACTGAGTGGTTCTCCTTTCGCTCAACCTCACAGTTTAGCATAGTCTTTAAGGATCACCTCCAGCTTCTGGCTCAGCATGATGTTCCCTCGCACTTTCAGCTTGCCTGC
>contig_1620 Average coverage: 36.76
AAAAAATATTGAACATGTCAGGAAGTGTGCTAATGTTTAGCGGTAACCCAATCAAGTCAGTGTTTTACTGACATTGTTTACTGGTTTATGGAAATCAAGATATTATCTTATGTTTTATAAAACTTACATCGTCTACCAGCTTTTCCAAATCAAAATCTTGGAACGCTTTCCTACATTATTAATGAAAGCCCGAATGATGCTACACATCATTTTGTGCAGATATCAGCTTTGAGCACCGAGCTAGAGTTATAGTGGATTATAACAGCCAACAGAATTCATATAGAAGAGCAGAAAATACTGGTTATTTAAGCCAGGGTAATAATGACTTTAGTTGGAAACTGACCCTAGAGAAGTCTAAAGAC
>contig_1621 Average coverage: 20.58
ACCCTAGAGAAGTCTAAAGACTGGAAGACCTCTAACACACAAAGGGTTGTCTTATCTTGTCCAGATTTAGCAAACAACCAATAAATGAATCTTTCCATTTGAATGAGGTTCTCATCTGTTAACACACTATCAAATATCTTTACAAAAATAAAATCCAGACTACTTTCCAAAAGGTAAATCTTCAAAGAATTTCCCAAACATGAGCTGGAAGCACTGTATTCACCTATTTTCCTCTTATTACATCAGCAGGTATTAGGAACGTGACAAGTAGGCT
>contig_1623 Average coverage: 33.07
GGAGGTGATGGTGTGATGATCCAAGCCCGCGTGCTGAACTGTGTGGATGGGGTGAACCTAGCCCTGCTGCAGAGAGGTGTCAATGAACAGAGGAGCTACTTCAGAGAGAGGGGGGAGAACAAGGGAGATGCTGCTACTGCTGCTCAGCCACGTGCTCCTCTCTGACCTGGACCCAAATAAGAATGAATCTGTCACAACTGCTGCACTGATACAGTGCTACTGGTGTAAAGTTATGATCCGGGTTGAATTGAATGTTCTTTTGTACATGTTGTAATGTTTCTATGACCTGATTTATACCTCGGATGGATTGTGTCAAAAGGTCATATTTTATGATGGTTGGGACATTTTCCCCAAGTAGCCGATGACATGGACATGGTCAAAGATTGAGACTGTGCCTCTAGCTAATTTAGAATGGCGAAGGGTGGAATTACACTATAAAAAGACTTCTGAGGAAATCCTGATTGAGACATAAAAGCTGCTTGTTCTGGTGCACTGTGACGTCCAGCCTTTATTTGTCATACGATATCAGTTCTGGAAGTCACCCTCTTCCTGCTGACAGAGTTAGGCAGGTTCACTGAATGTTGGGGTCAGGTGTATAAAAAGTAGATCAAGAAAATGCATACTTACATTCTTATTGTATCTAAGATAAAGAGGGAATGTTTGATGTGGCCATTTATGCAATGGTTACATTTTGTGAATGAAAACCGATATGTAGTTTGGAAATGTATCTTTGTGAGAAACATAAATGATTGATTTGATATTAGATGTATTTGTGCATGAGGTGTGTGTTATCATGTTGCTTTGTTTTTCTTTTCTGGTAGTTAATTCTTCTATTGTGTTGGAAATGAAGAAGCAAGCACATGTT
>contig_1624 Average coverage: 21.54
CCAACCAACTGCATGGCATTGTATGTCAGGCATTACAGGCACATATTCAAACAACTAAGCACAAATTCAGCCAATTCAGCACATGGGGACCTAATATTCACCCAGTTGCAGTGCCATCTTAAAGCATCTGTCCTTCATATGTTTGATTTATAAACATCTTTCAGCCTTGACAAGCAACCATTAGGGAGGCTTGAGTAGTGGAATATATTTGGACATTTATCATGCCATCTACAATAACATTATG
>contig_1647 Average coverage: 17.94
GAAGCAGCTACATTTTATGAAGTACTGTCATTCTGTAAATGTCTAACCTTCTGAAGTCTAGATGATACATGTAATTTAGCATTGTCCCGAGTGATCTCTTTTAGAGCATGCAATGTGTGAACTGTTACAGTGAGTTAGTGTACATTGTGTGTGAATTCTTGTGGATGTTAAGATTGTGTGCGCACACCGGCTGTGTTGTAGAATCCAGTTTATGCTAATAATGCATGTCCGTTTAATTGCCTGTAAAA
>contig_1653 Average coverage: 13.67
GTTATTCTTGGCTTGCCATGCGTTGATGGTGCCCTGTGTGTTGAGTCGTGCCAGTGAGGCTTGCCAGGAACCAGAGTACCAGCTGGAGGCTGTAGAGCTGGCAGTGATACGATGGTCCTCTATCCGCCCGCTCTCCATACCCAGGGGCACTGAGCAACCGTCCAGCTCACAGCCGTAGTACTCCATGCGGACCATGGGCGAGTTGTGGGAGTGGAGAGGGTGAAGTCTGATAAACCGACCAATCAGGGGAGGGAAGAGGGTGTTGACCTTCACCTGATGAGCTTCC
>contig_1685 Average coverage: 32.72
ATACCAGCATATGATTCACCCAGAATAGAACATAATGCAACACAAATGCAATTCCAAAAAGCATAGGCTACAACATTACTACACAACGAATGACATAACTGTAGAGGCACATATACACCGCATCTGTTAGGATTCACTGAAATGATTACCATATAACAATCTGCCTTATTATAACTTGACATTACCAGTCAATATATTCCTGACCTTGCTCATGTGGAATGGCTACTTTGGTATATCAATGTGATTCTTTGGAAGTCTCAGTTGCCCAGTGATTTGACTGATGAATGTGCTGGCTGTATTGATTGCAAATATCATAATATAAAATCCATTCCACCA
>contig_1687 Average coverage: 12.78
CAACCAGGAAAACAGTTTAAAAGCAGAAAATGTCTTCACTATAACGTTGCGTGCCACATTTTACCCATTGGGATGATCAACTGTAAATCAGAGTGAGAATATATGAAAGGAAAGTACATATTTTCACCCAATGTCACCTTTCAAGACGCAGCTGTTATGTGAGTTGAAATAATCATTCAGTAGAATGGAATTCCTTTGTTTGATGTCCTAAAGCTACTATAGGACTAAATGGGTGTTATGTGCATGTTTGTGTATTATTA
>contig_1692 Average coverage: 22.28
TGTGCCCGAATGCATCAAGCAGCCCAATAATGTTTGGGTGACTTAACTCCTGCAGTAGTTTAATCTCTCGCAGGGCTGTCCTGTTGATGCCATCTTTAGCCTCTGTTCTGTGTCCAACTTTGATCTTCTTGATGGCAACTATGGTGTCGTTGGTCTTGTCCCTGGCTTTGTAAACAGTGGCAAACTGACCCTCTCCCAGAAAATCTAGTTTTTCATATCTTTTTGCTCGGGACTTTACATCAAGCGCCATGATTACAACTTCAAACT
>contig_1714 Average coverage: 28.73
CAGGTGTGGTTCCAGAACCGACGCGCAAAATCCCGTCGCCTGGAAGGGTCGTCCATGTCTATGAAGCTCAATGGTGTTGCCGCCAGCGCCCCCGTGACCCCGTTCGCGCAACTCCATCACCGAATGCCCAACTTCAGACCACCACTCCACAGCCGGACGGAAGAAACGCAAGCCAAGACTACACTACCCACGAAAACTGGTAACTACGAACACTCAACTATCCCGTATGTTGACGATGCATCCATAAATGGGAATACAAGAAAAATTGAGCAAATCGAACGAGATGAGTTGAGCGTTGCGGTTCCGTACAACAACGTTCATCCGTATCACAAGGGAAATGGACTTTACATCAAGTCCCAGAGCAACATAAGCGGTAGTGAAGGTACAAAACATGTCCTGGTTGAATATGACAACTTTCCCCCAAACAAGACCATAGGTCCCGAGATGAAAGTTGTTATCCCTCCTATTCCTTCACAGAACAATTTAGGCAGGTCCTCTCCAAAGCATATCGCATGCCAGGTACAGCATCCTCAGGTTAAGACCAGACCGGATAACTTTGGCCACTTCTCTCCCATTCGTGCCAGCAAGGCTCAAGAGTTTTCTGATTCGGATTCAGAGTGGGAAAACGGTGCCATGTCTGGCTTTGGTGACTTCATGTGAATTTTCTGTCAATGTGAAATTGACTGATGGGTTCATCACTTCAAAATTAACGGATGTAAGTTTGTTATAAAGATACTTATTTATTGTATATTATTTTGATTTGTCTTCGTTTTCAAACAGGCTACCAAATAAAATATTATAT
>contig_1719 Average coverage: 22.22
GTGTACAGCCAGTATAAATGCTTTCTGCAAACTGTTTGACTTGTTTTACATCAACGTGGAAACTTAAAGGTCATTATAGTAAGATTGGTTCGGGAGCTGTCAGGGATGAACTGTCTATGTGTATACGTAGGGAAGATCTATAGCTGAAAATGGACAAGACTCATTGTAATATTGTACAAATAGCAGGCTTGAAATGAACAATTCTTGTTTTTGGATACCAAAAGACAGAGAAAATGTAAAATGAGAATGGATAAACTTATATTTTTGTAGTTTTTTGTTGTATATTGTCTGAAACCCAGAGTATGTGTGTAGTTTATTGGA
>contig_1749 Average coverage: 23.87
AGAACTTAAAATATTGTCGCCTACTGTAGGTTAATCATAAGTCGATACGATAGTAAGTAGCCTATTATTATAGCATCTGTTTCAGTTCTAACTTCAAATTCAACAAGCTTTTGATTGTAGCACTTGTTCAACCGACCAACTGAAGATGAATCCCAGCGGCAACAGACCCAGTGGGAAAACATTCCTTTTTACATCGGAGTCAGTTGGAGAGGGACATTCTGACAAAATGTGTGACCAAATAAGTGATGCTGTCCTTGATGCATACCTAACTCTGGACCCTGACTCCAAAGTGGCTTGTGAAACTGTTACGAAGACTGGTATGATCATGCTGTGTGGAGAGGTCACCTCCAAGGGTGTAGTGGACCTCGTGGAGGTGGTCAGGAACACCGTTAAGAAGATTGGTTACGATCACTCCTCCA
>contig_1756 Average coverage: 15.58
AAAAACCCTTCGAACTGTGGCCATTCTATGGTAACCTATGTGCCTTAACACTTTAAATGATATTTTTGCAATGTAAAACTAGAGTAAAGTCTCTTGTATTTTTCTATGTAAGAGTTGTGTATGTTTGCAAAGAGCAATACCACAGAAAATGAAGTCATTTACAATTCAAAAGTACATTTTTGCCTGCAAGGGTTCAATAAAGGCACCTCTTTTGCACT
>contig_1764 Average coverage: 22.27
CACCATGACATCATCACTGACATCGCCACTTTCCAGACCACACAGGGCTTCATCGTCACTTCGTCCAGAGACGGCATCGTCAAAGTCTGGAAATAAACTGCTCCTTTCAGGCCCTCGCACTCTCGCTGACACACACTCACACACCCAACCACCCACACACACTAGTCCTCAACATCTTCACCCCAGAGTTTTGATCTATGTTGTAGACTTTTGTACATAGTATATTTTAAAGCTAATTAATATAAGAGAAGCTTCTGGAAATCCTGTCGCAAAATACGAGTAGATGTTAACCCTTTGTTTGTAATGACATTCACTGAAGTCCCAATTATGCAATGCCTGATATCTGTTTATGTTAAACTGCTCAAGTGTCAATAAAGTTTGGTATGATGAATAG
>contig_1795 Average coverage: 14.19
GACCTGGACGTGAAAGGTTGGGGTGTGGAAGATGTCCACTTGTACAGGAAGTACCTGCGGAGCGACCTGATCGTGACGCGTACACCAGTATCTGGCCTCTTCCACCTGTGGCACGAGAAGCAGTGTGCAGACGAGCTGACTCCAGAACAGTATCGCATGTGCATCCAGTCCAAAGCCATGAATGAGGCGTCCCACTCCCACCTGGGCATGCTGGTGTTCCGCGAGGAGATCGAGAATCACCTCCGCAAGCAGGC
>contig_1817 Average coverage: 36.77
GATTTAGGATCTGCTTGTAACTGCAATGTTTAATTTTTCCTTTTACTTTAGATGAAAGCGCATGTATGAGTACTGTAAGATGTGTGAATGTGTGTTTTTCCTAGGTGTAAGCTCAGCTATCCTCTTATGGCAGTGTGACTTCTATCTAGATGCTCATAGGAAGTAGAGAACTGCCGGTTAGAGAAAAGCATTCTATCCCTGTAGAAAACATGAATTTAGTTGAGTTTTAGTTTTCCGCTGTGTTAAACTTTACTTGGAAGAAATGTGTTTTGCATAGAGTGATACAATTCCACATTACACTGCTAAATGGGAATTTTAAAACCCTATGTTTTTCCTCTGTCGTACTACAATATAATATGCTATGCTACATTCAAAGCCTTGATTAGTGTTCGCCTTATGCTTCTTACTTTAATTTTGGTTTGTTTCTAGATGTCATCATATTCAACTTATTGACTTCTGAATAATAAAAAATCCTGCTACATGAAAAAAAAAAAAA
>contig_1839 Average coverage: 25.14
GCAAAGATGCATGTCTTGAAGCGTAGGGAGGATGGGGATGGTGGACGGAAGTGGTTGGTTTTAGAGCTGGGTAAATGATATTGGGAGATGATACAGTTCCGGGTTTTTGTTGCGACTGCCTTGTCATAATTTTTCGCCTGTGAATATCTTTTGAGGCAGAATAGTGATTGTTAATTTTGGTGTCCATGAAAACCATAACACCCCTTTTTACTTGTTTTATGTTTTGCACCGTTTAATATCTGCACATTTGGGTTTCTGTCACATTGTTGTCCTCTGCATGGTGGCACAGAGGAGGCCTGGTTTCAAGTCTTGTTATTGGTAGTGCACTGCAA
>contig_1919 Average coverage: 27.54
GGAAAATCATGTGTGTAGCAGGGATCGGTCTGGTGATGCTCTTCTTCAGTTGGCTGCTGTCCATCTTTAGAGCTAAATACCATGGATACCCTTACAGTTTCCTGTTGAGTTAGAGAGCTGGGAGGAAGAAGCCTGGAAGCTCCATAGTGCCTCGGATGCCTCACACACCAGAACACTGTTCATCTGGGGTTATCTCCTCTTCTGTTGCTGGAAACTACCAGGAAGACATTGTTTACATTGACATTCACAAAGTT
>contig_1950 Average coverage: 19.57
GTGTGGGTTTTTCAGACGCTCCAAGTACGACAGCGTTCCCAGTTATAATGCGGTGCGGATACAAAAGGAGGAGAAAGACCAACTGGGAAGTCTGGAAAAGAAAGCCTGGATAACGAGCTGGAGTGAGAACGAGAGTTACTCTTAACAATGGTGGAACGCTGGAGCTCCCGTTCCCACAGACATTGATCTGACGATTCCAAGGCCCCGCGCCACAGTGTGGACA
>contig_1974 Average coverage: 14.31
TGGTATCAACGCAGAGTACGCGGGGGTAGAATGGAGTAGCATACAATTGAATGGAACAGCTGGTGAGTGGGATATAGTAGAATGGAGTAGCATACAATTGAATGGAACAGCTGGTGAGTGGATATAGTAGAATGGTGGCTTCAGGTCAGCAATGCAGCTTTGGTGTCATGCTCAGTGCAGCACACACCTTAAACGGAATGTATTTTATACAAATGCCATTGTTGATTCACAGAACTTGCCAAAGTTTTTGTAATTCTTGTTTCTAAT
>contig_1999 Average coverage: 31.82
GTATTTAAGCTGGCGAGGAAGATTGACGAAGTGGAGACTAGCTGGGCTCTGGGGGCTACTTTCCACTACATTGAGTCCCTCCGCAGTCAGTGAGCTGCCAGTCTCTCCCCTCACTTGTCACTGCCATGACGTGCCAGTGATTCTGTGCTGCAAAGTATGGTCTGGGAAAATGATGATTGTACCTGTTAAGTTTTATCAAAATGTGAGTTTATATTACCAGTCGCCTTTGGATGTTGGACTTATCTTTTGGCAGGTGTGATTGTTTTGTACTTATAAAGGAATGTTAGTTGTATAGTAATCAAGCACATGGTGTATTTTGAAGGAGCATGACCTATTACATATTTGGTATTTTTAAATATAAAGTTGCTAAAATTTTAATGTCTGTACAATTGTATACGGTTCAGAATCATGAACAAAAATATTGAAGGCATATGTATTTTGAATGATAAAACAATTTGAA
>contig_2024 Average coverage: 21.27
AGAGGTCTATGAGGCCCATCTCCTTAAGGTTGTCTATCAGGTCATAACTCTGCTCCAGCTTAAACCTAGGGAAGACCACCTCACGCGTCCTGTTGGTCATGTTGCTGAGCCATTTGTTGACCACTGTGGGGGAGATCTCTTGCTCCAGCTTCCTCATGCCGGAGAACTTCCTGGGCAGGGCGATGAGCATGCTGATGTTCCCCACATAGGGGAGCTGTAGGATGTCACACTGCAG
>contig_2040 Average coverage: 21.27
GCCATGGTATATTGGCCATAAATCATTGGGCCCGTGCACACAAACACAATATAGGGCTGCTGTTGAGGAAAAGGAGAGGACATGGTGAAGTCAAAACAGTTTTCGCAACCTGGGGATCACGTGGTAAATGGAAACCTGCCATCATGGTGTTCACATCTTTAATGTCTGATTTAATCATTGCTATATGATACTATTATTACATGGTGGTTTTATTACTGTGATGTTTGTTTGTTTTTGATTCTCTGTTTTCTAATCTAGAATGTGTATAATCAATTATGTTGTTGTTACCTAATGATTGAGTGCATAACCAAAGGCTGACAGCATTTGGTTCTTTCTGGAGTGGAAGCTGGCTATAAACAGGAGGGAAA
>contig_2045 Average coverage: 47.92
GGTACTTGACTTAACGTTTTCCTTTCAGCTCCTAGTAGAGCAAGGGCCTCAAACATGAGATAAAGAGCATGTGTAAAACATCCTGAGAAATCATATTTTCAGAACACAAAAACATGTATTACAGTTTTAACATTAGCATTGAGAAGTATACTCTGGTATTTGAATGGTATATTATTGGTATAGTTTATGATGTTTGTTTTGTGTTACGTGTACATTTCAACAAATTAAAGCAATTCT
>contig_2050 Average coverage: 19.34
GAGCGAGACAGATAGAGAGCGCGAAAGAGAGAGAGAGGAGAACGCCAGATGTGTGAGAGAGAGCAGAGAGAAGGAGATGCTCAGAGAGAGCGGACAGTGACCAGAAAGGAGACCAGAGGAAGAAAGAGAAACGAAAGAGACCACTGAGAGAGTGCCTGGGGTAGTGCTGAAATCTGGGTTGTCTGTAAAGGGGTGTTTGACTTTTGGTTCTGTGGCTCTGAGAGACAACGGGAGCTCTGAGAAACAGTTTGGGGCAGTTCTGTGTTTCACTCTGACAACAGTATTACCTGTGTGTGGAAGCGAGACTGCTTCAGGTGTTCTGAAGAGGACAAAATAGTAG
>contig_2066 Average coverage: 18.20
TGACAGATGACGTGTTTGCCACGCCGGCTGAGGAGAGGCCAGTCCACATTGAGCTGGAGGCTCCTGCAGCTAAAGTAGTGAAGAAGAACAAACACAAGGCTTTCAAACGACAGAGGAAGCAGAAGCGTTAGGCTAGAGACTGGTTGGTTTGTTGGGTCTTCTAGACGTCATCTGGAAAGTGATTACATTGGTTCTTTGTCAATTTGTCTTTCCTCAATTCCATGTCTCTTTTAATTTTCAAAACTCAAACGAGAAGTTTTGAAGGGAGTGACCTAGAATCTTCTCCAATGTGTTTAGAAGGAATCGGGAAAAGACAAATGAGGACATTTGTTTGGCCGTAAACTGAGGATTGAGTCGACCATCAAGTCTGCAGCCTGTGAAGGGCCATTTCAGAATACGTCGTTTGTGTTGAAT
>contig_2083 Average coverage: 14.50
TTTTTTTCTTCACAGTTTTAAAAAAGGTTCTCTAAAGTTTCTCTCACCCCCGGAGGTTTACTTTGAGTCATTGTGTAGATTTGTATCGATAGATTTAGATAAGAGTTCGCTGTGGTCAATGTATGTGGGAAGAGATTTGGTTTCTCCTGCGTGTGGAATCGTCTCAATGCACAATCCCACTCTGGGGATTATAGATGTATAGATCTGCATGTATGATAGAGAGAGAAAGATGGGGGAGGGCATGGTTATGGTGCCTAGATGTCTGGCGTTTCAAGTTCACTGGGGGAGAAAGAAAATCCGGGCGTTTTGCTCGCTTTTCCATGGTTCAATCCAAGGGGTCATTAAACAGCGAAAACAATTCACTAAGCATTTTTAC
>contig_2095 Average coverage: 22.16
TTTTTTTTTTTTTAAATCTCAGCCATAGTTTAATAAAGAGTTTGTAGTAGTGGAATGATCACAGTGCTAACCGCAGCTCTCTTCCACATATTTCTACTTCCAATACAAATAACAATTATGTACACTCACACACACTACAAACTGGATATGTGACTAAAGACAATATTATACTTGAACTGACCCATAAATTGAGCCATGGAAAGTCAAACATAACATTTAAACAAAACAAACTAAAACACAAATCAGCCAATTCTGGAATGCCATATTAGAGAAGAATCATTGTGGAAGACCGCTGGCGGGAAAAGATGCTTTGTTTAAACCAAGCGTCAGTTAGCCAGCCGTAAAGCCTGTCATTTCAGTGAGGCTACATCATCTGTATATTACCGATGCCTGTCAGTAGTACTAGCACTGTCATTAAGACACACATACTCCATCAAAAGTGTTCCTAAAAGGTTTCTTTTGCTGTCCCTGTAGAACCGTTTTGCTTCCAGGCAGAACTA
>contig_2144 Average coverage: 21.73
AAAAAATGCCGCTGGAGCATTGAGCCCTCCCTCTGAACAAACAGATACACTTGTGTGCAAGGATGAATACGAGGCACCAACCATCACTATTGATTCCACTGTAAAGGAGGGACTCACAGTCAGAGCGGGTGACCACATCGTCATAACTGCAACAAGTATTGTAGGCAAACCCCCACCAACATCAGTGTGGTCTAAGGGTGGAAAATACTTCAAGCCTTCAGATATCTGCCAGATTGAGTCCACTGCAACGTCCTCGACATTGACGGTCAAATACGCCGGGAGATCGGATTCTGGAGAATACACAATTACAGCCAGCAATCCATTTGGTGTCACAGAAGAAGTTGTGAAAGTGAAGGTTTTGGATGTACCCGCAGCTCCGGGTCCTATTGAGGTCAGTGGAGTTTCGTCTGAGAAGGTCACACTGACATGGACACCACCAGCTGAAGATGGTGGATGTCCAGTTAAATATT
>contig_2150 Average coverage: 23.33
AAAGCTTTAATGTATATGGCGCTCTCTTTCTCGTTCTCTGTCCCAGCCTGCTGTGCTGTGTAGTGTTTTCCCTAGAAGAGCGGAGTGGATTATTGGGTGTTGACATTCTCTATTTACCAGGAAGTTGTGGCACATGCTGCTACTGAGGTAAACTGAATGGATCTATAGCGGTGCAGAAACAAGTGCAGCTTCTGGTTAATCCTTTTCTCTACTCAATAAATGTGTTTTACTAT
>contig_2199 Average coverage: 11.60
GGAGGTTTGAGGGGACAGGCGTGCCCTGCGGCCCCATCAACAACATCCAGCAGGTGTTCTCCGAACCACAGGTTGCAACCAATGGCCTTATACTGGAGATGAACCACCCAACAGCTGGAAAGATTGCAGTACCAGGGCCAGCGGTCCGATTCAGCACCTTTGAGAGCAGGGAGCCGATGCCCCCTCCCGTGATTGGTCAACACACTGTGCAAGTTCTCAGAGACAGCCTGTCCTATAATGATGATGTCATCAATCAGCTGCTGGCATCAGGGACAGTTGCCCAGAATGAAGTGCATTGAGAACTACATAAGCACCACATAAAGGAGGTGAAGAAAGAGCACGGGTGAAATTGGTATATGAGCAATTTGCACACCCTGGATGGAGCACAACTGTTAACCAATGAAAACCTTCATGTTCCACCTTGGGTTGCAAAATGCTGGTAACTTTCCCAAAATTCCT
>contig_2229 Average coverage: 16.90
GATTCCAGTCCATCCCGAAACATATTCAGATCTTCTTGGAAGGGTTGCACCCCAGTGGGTAGTTGGATTTCCATGACTGTGTGGCTGGAGTCAGTGAATACCTCGTTTGGAGGGGGATTGTATTTTGCACATGCGACAATTCGAGACGAATGCAGCATAGTATCTTTGGACTTTTTGTTAGGATGATGCACTTCAATGGAAATGTCAAATTTGCAGTTTTTGTTGGTCTCTGTTGTTTTATAATAAACGGTTTTCATCTG
>contig_2251 Average coverage: 21.85
TATCGGTGCAGCACTAGTTTTAATAAGACATTTTCAAACATTTCATATGTTACATAACATAAAAAGATGTAAAAACAGTTAACAGTTATTAATGAAAAGGAGAAATATCAAAATGTTAAGACACACAAAAAAGTTTCAAGTAGAATTTCAGTTATAACTGAAGGCAGTGACCATAGTTGTTCTACACCAGACTGCCCTATCTATATACACTCATATTTCTTCAACCGAAGACTTAACAGTATTCAGAATATTTGCTTATAAGGCAGTTGAAGGGTGTATATGGCCTGGATTGTAATTATGTCTTCATCTTTGTTTTAAATATCGGTATGCATAATATACAATTGAAAAAAATATACAGATTAA
>contig_2306 Average coverage: 23.33
GTCTGACAGCAGTAACTCTTCTCCTTGTTGAAAGAATAAGTGTCGAGTCTGTGCTCTTGGTCTTTGATACATTCTACTAAGGGTACCATTCCATGAGTGATATTACCAATTGGTCCTATCTATCAGCCAGCAGAGGCAATCGGCAGGATCTTGTAATATGGAGGAAAATTGGAGGCGCCTTCATTTCAACATCCCTTTGTCACTAAGTGCCAGCCAAACCTACACTATAGGATTAAGACCCTGTGTCTGTCTTAGTTCCACCTGGATCAAGTCTGTTTTTAATAAGGGATTGATGTGTAAAGCGTCATTACTGGTAGCAAGTTTTGAGCTCTGACATGCGACTCGCAGGTCATAAGTGTTTCACTTAATATGGCTTACTCCATTTATTCCCATCCTGCTTGCACGTGGCATGGCCCTAGACATTATGACTGTACGTAGAAAATGAAGCAGTAGAT
>contig_2312 Average coverage: 31.56
ATTCTGCAAAAGCACATGGTTTACCTGGCCCCCACTTTCAGTATATCTACTAGACCACTATCATTAGAAGTATACAAAGAGAGATGCCCCAATACAAAACAACAGAATGTGAGGTACTATACTGAGGACATCCTCAAGCAAACTAGATGAGGTGCAGAATAGCTAGTACAGTACAAGCAGCAAAGCAGGGATATTTTAGTATTGAAAGCACTTCACATTTGAGTGCAGTGAACAATTTACTGTCAAGGGACAGAATAGAATCTGGTGGTGGGCCATGGCCAAATGTACAGTAGCACTGACATTGAGGCCTTCTAAATCAAATTTCCTGAAATTCCCGAAATGTTGTTAGTTC
>contig_2337 Average coverage: 12.56
TCCACCTTCTCTAGAGGAGCCTGTACCCCAGCATGTGCCAGCTTCTGTCTGAAGATATCCCATACAGGAGTGGCTAGTCCCCTTTTTTGTCACTGTCCACCAACTCCATCACGGAAGCCGGGCTGGGGACGTAGGTATCCAGGGGCAATAGCTTCAAAATGGCCTCCAAAAGCTCAGCAGCCCCTAGACCATCAGCTCGGATCTCAATGGGACCGCAGGTGCAGGTGGAGGAGGTAGGGAAGTTTGTATCAGCCAGAACATTGGTTAAAAAAAAGTTAATCCAAGTGTTTCTTGCTCAGAGATTTGGAGATCCTCTGTCCAATTTTCATCACTCAAACTCCTGTCGGATGTATCGGTTGTCTGTGCTGTTGGTCCTTTTGGCTGTAGGAAGTTTGCCAGCTGATTGCATGGGACAACTTTGGTACTCCCCGCGTACTCTGCGTTGATACCA
>contig_2342 Average coverage: 22.72
AGCGGACGGTCGGTTTGTGTTGGAACAGTGGAACTCGGCAGCCCTATGCCTCGCTATTCACCATTAATGCACTCATCAAGATAGCAGCAAGAAAGGGGAAACGTCAAAATCTTGCTTTGGTGGTGTCAGTGAGTGTTTGGACATAGTGACGGTTTGTGACAGAGACCAGAGATGGCTGCCAGTAAGAGTAAGACCCAGAGTTCTCTGGCCTTGCACAAGGTCATTATGGTGGGGAGTGGTGGCGTGGGCAAGTCCGCCCTCACACTGCAGTTCATGTACGACGAGTT
>contig_2372 Average coverage: 41.18
TAGGTGAAACTCTCAGGGTAGATTACCCAGTTCTCCCAGCCAAGATCTTTCAGGAAGATCTGTGAGGCCAGCGGACAGCATTTCAGACCACTACTGTTGTCTGCTGCAGGACCCTCAGCCTGGGGTAAAGCCACTGCTTTGTCCTGGGTCTTGTGAGAGATGGCAGAGAATGCGGTCTTCCATTGCTCTCTGATGGCAGTCAGTCTGTCCGCCGTCACCTGGGGCTCCCGCTGCAGGTTGAGGGCTCCAATAAGAGTCTTTCTGATGTCATTCAACAACTCTCCATGGCACCTGTCGGGGTGGAGGACGGCAGAGCCAGTAGCTGCAGCGGGTTCCTTCTCCGAGGACTGGAGGACAAAAGATTTCCCCAGAGAACAACCAAAGAGCACCAGCATCATCACAAAGTGCGC
>contig_2412 Average coverage: 18.73
TAGCAGTTAACTCAAACCAACCTATAAACTGACTGCTTCAATTCCAAGATCAGGGTGAACGTTGTCCATTCTCTGGGCCCTGGAGTCCTTTTAAATGTACAGGCGAGCAGCAACTTCAGCAGTACAAAACAGAGATACAAATGAATGAGGTACAGCAGAAACCCAAAGAAGCGATGGAGGAAGGGAAGGCTCAGGGCACAATATCTGAAATGTATTTGTTGGGGCAGGTTCTTCACAAG
>contig_2479 Average coverage: 36.39
GAGTTTTGTACACAGTATCGCTAGGAAGATACAGTATATGACCAGGAGCGCAACAGACTCCTCCCAGCGGTAGAGAAAGAGGGCCTTACTGTACAGTTCTCTCTGAATGTGGCCCACCTGGTTGGTTTTTGAGTGTGTGTACAGGCTTTAACATGTCTCCTCTGTCATCGGGTGGATGTTCTCTGTACGGCGCTGTGGCGTCACACAGGAGCGCTTGAGGAGCAGATCCGGCGAGGTTTGATGACCTCATTTCCTCTCGGCCTGCCCTGCCAGGCCTTCATGATGCAAACGTTGCGATTATGCTGTTTTGGTGCCGGTGTTCTCTGTAAAACATGGCCAGGGTATTGTCCAATCTTCTGTTCATACCAACTCTGTCATACAACGAAAAAGCCATATGAACTGTAAGGCACAATAAATTACTTTTGTGAGA
>contig_2486 Average coverage: 16.78
ACAAGCATGGTGAAATCATCGGAATACCAGTTGAAAACCAAAGTGACTTTGTGGATGCATTGGACTACATTGAAAACTGCTTCAAGGATTTAAACCACCATTCTGATGCCAGGAAATGCATAAGGAATCCAAAGTTTATTGAGGTAATTGACAAGGGGAGCAGTGGAGGAAACTGGATCATTGAATTTGATGTTGTCCCAAAGGCAAGAGTGGTGAAAGACCAACTCTACAGTGTTACTATTCCAAAGTTCAGCGAGAAAA
>contig_2490 Average coverage: 27.77
AACAGAGTAAAACACTTTTATTATATAACCTGTTTTGTATGAATCATCAAACTGTAAACACAATATTTCCAGGCAAACAGAGGTCAATCATTTACAGTACAGGAGTTACACGTCCCATGGAAAGCTTATTCATTTCAAAAGATCCCAGATTGTCTGTCAGTAAATGGATGACACACTGCAACAACATAAACAGATATGATATCAAAGTCCAAACTTCATCTGAGTAGTTTATTTTATACAGGTTCACTCTATGGTGAGAAGATAAGCGATGACATTTTATATGACCATGAAGCTCCTCCCCTACTCT
>contig_2508 Average coverage: 14.85
TTTTATTTCAGCACTATTTACAGATTGATTTACGGGCTCGATTTTTATTTCATAATACAGATGCCAAAATGACACCCTCATTTCTCACATAGCAGCTAAAAAGGTTTGTTTCGAAGAGTTCAGTCCCACCAAAATGTAAGGCAAGAGGAATGTTAAAATAGCAGGCAAGGTAAGGTGATCCCAAGGTTGAGGTCTTTTCAGGACTCACCCAGTAGAAAAATTGAAAAACGTAACTTTTACGAACAGGGCTGGGGAGGTTACTTTAGAAATGCAATCTGTTATAGTTGCTAGTTACCTGTCCACAATTGTAATCACTAACATTTGGATGAACCTAACTCAGTAACGTAATCTGCTAAACTTTAAGTTAC
>contig_2512 Average coverage: 51.27
ACAGGTACAAAAGTTTATTACATCTAATTTAAGCCATTCAAAAGTTATGAATATACACCATAGAAACAGGTGAATTAAAGTGGGCTTAAACACTGGTCATTCGTAATTTTGTAGTGTAGGCTAATCACCACCAGTCTCATTTTAAAGCATGATCAAGACAACATACTTAACAAAACTTATATTTGCACCAGTTTGGATGAAAAACAA
>contig_2513 Average coverage: 15.78
AGAATGCATTCAAACCTTTCCACACACCAGTCAGAGGAGCCAATTGGGAGAGGTGTCAGTGCCCTGGTGCACTGTGGACCATTTATAGCAATGATGATTTCAACAGCACCCTTGAGTAGCACTATGGTCAATCAGTCAGACAGAACCTAACACTGTAGGCAAAGAAAAACACTCCCGATAAGTCCTGATGAGGTCAAAATCAGGCCAACTTAACTGTGCCAGTGTGGGGCAAATAAATGATACGAATGAGT
>contig_2526 Average coverage: 18.35
CCTGATCCTCCAGTGCGCAGTCTGGCCAGCAAGACCAGGGAGCGGTGCTGCAGCAGAGAGGCCCAGAAGAAGAGAACAGCTCCAGCCACATAGTACCACCTCAGCTGGGAGAGCAATGGGAAAGCAGGGCTCCCTCCTTCAATTATCAAAGAATCCGAGCACAGCACTGTCAGCCCCAGTAAAATGTAATAGGCCAGGCCAAATATATACTGAACAATGTGAATGACCCCATCAGAGAACACGCTGACCAAGTGGCACTCCAGTAGTCGTCTAAGAGAATGAACGAATAACAGGACCTGCACCAGCACAGCTGACACCTGTGGAACTTGCCTGACTGCCACTGGTCCACCAGTAGTCAGGAATCCCAATATGTCAGTCAACCATGATGGGAATTTCTGGCCCCATACAATCATGTTAAGTGACAGGACAATAAGAAAACCATTCCAGCCAACAGATATTGCATAGAAGTGCCAGAACCATCTTTTTGGGATATCAAAAACACGCAGCCAGTGGTCTCGTTTCAGTGGTCCCTTGGTTTTACCGTATCGGATTAGATCCTGGAATAATATATACAGTTTTGAATGCTCACATCCAGTCGGCAGGTAACGTGAAAGTCTGTGGACACAAAAAGCTAAGAGAAAGCATAAAGCCAAGGATAACCACAGGAAATCAATAACACAAAATCCTAAAAGTGTTAGCATTGTTCGGTCAGGCACTCAAAAACCCCC
>contig_2539 Average coverage: 13.97
GTGGCACCAATGGCCTTTACGAAGCCATGTACCACGGGGTGCCGGTGGTGGGGCTTCCGCTGCTCTTCGACCAGTTCGAGAACGTCTTACGCCTGGAGGTGCGTGGAGCGGCCAAGGTGCTTGAAGTCACCAAGATCTCCAGCCAGAGCTTCTTGGAGGCTGTACAGGAAGTCCTCCACAATCCGTCCTACAGGACCAGTATGGAGCGGCTCTCAAGCCTGCACCGGGACAAGCCCATGCATCCTCTGGAC
>contig_2548 Average coverage: 22.79
GGATCAAAAGCTAGTAAAAACATTCAAACTGTCAGATTTGAAAATGTTTGACAAGACATTCTGTGGTCATCCTGTGAAAAAATGAAAAATTGCAGTAGACCCTGATACATATAAAACAAAGGCCTCAGTGAGAACAGGCTAGGACTCACAACATTCCATTTAAGTAATACATTTTGATGGGTCTCATTGTTTTGTTATAACACCTGAGGTTTCCTGATGTTTGCCTTTGAGTGAACGCGCATTACCATGTTTGAGTTTATGGTTGAGATATATCTTTTTAATGAGCTTTCCTGATTGTGGTAGAAGGGCCACTTGTCAGCCTAGTTGTTACTTGTGATGAGAAATCACACAAGGCATCATATGGGCCAGTAATGGACTTCTCTTTGCAGAGTTGATGTGACATTGAGTTGTACGGTTCACTTTTGTACTGCAAATAAAT
>contig_2554 Average coverage: 37.10
GCATCATTGCGCTTTATTCTGAATCTCCCAGACTTTCCTCTTAAGGAAAATGTAAATGGGTTAAACAAGCAACATCTTTTAAACACACATTCAAAAATACAGGTGTCAAAATCTGAATCCAATTTATTGTAGATAAGAAAACTAATTTTCTGGAACTGGGAAACAGTTCATAGACAAAATTGGACTGTATGAAGAGAATTTAGAGAACCTCAACTTACAGATACAGATGCTAAAGATGCAGGTGGCCAAGCTTGGAAGAAGTGAAACTGATTACATTTGACTATAATACACTATATTTGTGCTACACATTGTAACGGGGCCGTCACAATATCATGTTGGTATGTGTAGTGTAGCTATTGATCTAATGATGATGTGTTTCCTGACTGAATCTCAAAGATTAGAGGAGGAGTGTAAATACAACAGTAGTTAC
>contig_2622 Average coverage: 24.87
GAGTCTACGATCACAGGGAGAAGAATGAAGTCTCTCGTGCTCCTTCTATTGGTGGCTGTTACTGTATCATCTGTGCTGTCTAAACCCCTCCCTGAAGACTCTGAAGCAGAGGTTCACAAGGAGTTTGAGACATGGAAAGTTAAATATGGGAAGAGCTATCCGTCGACCGAGGAGGAAGCCAAACGTAAGGAGATATGGTTAGCGACGAGGAAGAGGGTGATGGAACACAATATGAGAGCAGGAAATGGATTAGAGAGCTTCACCATGGCGATC
>contig_2627 Average coverage: 31.26
GGTGCAGACAGAGGACCAGTATCAGCTGTGCTACAGAGCAGCTTTGGAGTACCTGGGGAGTTTTGACCACTATGCAACGTAACCACTCTGAGCTGAGCAGCCTCTGGCCACTGAGTGTCCCATCTCAGCCACCATACTTGTATCAACCCATCTGACCTGACCCTGACCTTCCTTGCTACCCTATCACAGGGGAGGAGGGCGGTGCCACTGTCACCTAGCGACGGGTTCAACCAATCCCAGAGGTCTACTACTCGGATTTACAACAAACAAAAAA
>contig_2653 Average coverage: 20.96
AGTGGGGCCTGGCGTGGGTGTCGTCTCAGTTTTACAACCGATAGAGGAGGAAGATGAGGAATCACCCTGGGTGTGCCCATTGACCCTTCTAAAACCACAATTTCGTCACAATGTGTGACTCTCTAAAGTTCTTCTTCTACAAAGCTCTCCTTGCTTCCCTATGATGTTTTGAGAGGGTGGGGAGAAGACTGGAGGAAGGACTTTTGAGATTCACCACTGGTGTGAGTTCCAATCCAATACGTCTTGTTTCCTTGTTTG
>contig_2654 Average coverage: 38.04
GTCAACAGCCAGTCCACTAATAATAACAACCTTCAGGATGTTAAAGCTTTGAACCCAATGAAATCCTACTTTCTGCCTGGCAGACAGAAGGCTCCATAAATCATTCTGTTATAACACTGGTTCACACCAACACGATGGGAGAGGTGCTTATGGTATAATATGACACTAAAGCTATGAAACTGGTTCAAACACTATACACTT
>contig_2668 Average coverage: 18.05
AAAAAAAAGAGAAGGACTCCGCGATCCTACTGCCAGTATAATATCCTGATGCAACGAGAACGGAATAATCCCATGTGTTTGAGCCTATATCCCATTCATTATGTGCTATGTTCCTGACCTTTGTTTGGTACACCAGAGGTTGGATCGGTTTTGGCATATAATATTACTATGTACACTCCAATCGGTCCCAGGACACCGTGCACATTAAAATTAACTGTGTCGAGTAGGATGATTCAATGATTTCATCATAAAAGAGGCAACGCGGTCAATTGAAACATTCGGGCACAGGACCGGAAGCTCCCTTTGATTTTAAGGAAGAGGCAGAAATTGAACATCATCGTGATTCT
>contig_2689 Average coverage: 15.01
TTTTTTTTTTTTTTTCAGGTGAGAGCTTCTTTACTGTTCAGTAGTACAGACATCAGTGTGGGAAGGAGAGACAGTGAAAGCATCATTCAGTGGTTCAGTGAGAATAACAGTCAAATGCACAGATACACTGCATGGAACATACCTCTACAGGTTATATATTAGACTTACAATAAACTATAGATTTAGAATGTGTGAGTCTCATTTCATATTTTAAATGTTCTCTTTATAGCACTAATTTGGCACAAAAACCTCTTTAGGCTAGATATATCAC
>contig_2701 Average coverage: 23.32
AGGCTCCACACGGCCTTCTCCATCTCCTGCCAGCTTCTGCTCGATTTCCTGCCATGCTTCGTACACAAATCGGACATTCTCTTCATGGGCCGGGGTGAAGCCTTCAGATGTGGTGTCTTCCTTCTGTGAGGCTGCAGTGTGGTATCTCTTCCCGTTCAGGCGATTAAACACTATCTTAGGGGTTGGAGAGTTTGAGGATAACCAAGGGGTCGGTTTGAGCTTCAAGTCGTTGGTTTTATTCTCAATTTGCTGCGTGGGACCTGTCCTGCGCTGTGTAACAAGTTTACTGGGACCTCTAGTAATAGTGTACATCATGTGAAAGCCGAGAACTTCAGTTTTGCTAATGAAAAATAAGTGGGTTATCTTCAACAAGTCGAGAGTGGTAGCCTACAATGTGTCGACTCCAAATACCGTGGTGGTCTTTAAATCGATCCCCTTGAGCAATCCCCTTTT
>contig_2725 Average coverage: 68.99
GACATTAGGGGTGATCTACTCTATGTACAAACAATACCTTGCCCCCACGGACCCAGGTAAAGACAGCAAGTGAGCCTACTAGCCAATCAGCAAGTGACATGACCAGAAAACGCTCCATGCCTGCCATTTCTGCATTCTACCCTTAGAAATAGAAATCATAGAATGGATTATATCTGTCAAAATAACATTCCATTCATGGCAAGTCATTTATTTTGGCGAGGGTGTCATTTAAGCTAAGCAG
>contig_2740 Average coverage: 15.61
TGGCTCGTCTGTGGGGTTATATAATGAAGAGGTCTGGTCTGACCCACTCAGGGTGGGGGTATCTTTCTCAAGGGAGAGCTTCTCCTGCTGGGCTAATTATTTGATTAGGTGAAAGTCCAGCTGAAACTGTTTGGGGTTTCCCTGTACCAATACTGTTAAAAACGTATTTATATTAGCTGATTCAGAGTCCTCGTTGTCTAGTATCCTGAGTTTTCACCCCTCGTTTAACACCCCTCCTTAAACAGAGGGGTAGTGTGCTAATATAGCACTGTGCCATGCCAGGGGATGGTTTGTGTGGAAGATAAGGTTGCTGATGCCCCCATCTCTTCCATTAGAACGGACTCAAGAATCGGAGTAAAAAATGATGATCTCTTCCAGAAAGTCAGGAAAAGTCTCTCCAGCAGGACGATGAGTCGCGTCCAGTAAAACAAATTTAAGAGGAGGAAAAAACCAAACATTATTGCCTACAGTACATCAACACAAAATCACGGGATTGTTACTTTTGTTGATGGAAAATATTCTTATTTGGAACTCTAAAAGGGAGTCCTATCGATCTAACTTAGTCAAAGATTATCAATAATAAACCAGCATTAGATGAACACAGAGATGGGATATCTCTTAGTGGAATATGTTATATAATTGCTTTCATATACC
>contig_2756 Average coverage: 23.75
CTTTCCAGTATCCCAAAAGGCCTCCTCTCTGGTTCACAGTAGGTGCACTACTGTACTGGCTGTGCGTAGCACACAAAGCAGTAGAGAATGTCAGCAGGCAGTGCTAGCAGGTGAAATGTTGGAAATGGAATATGGAGAGGTACTTAGCTTTTGGAAAGGGTGAAGCGTTGACCCTCCCAATTCCCATAAAGGCCTTCTCGTTCCATTTCAACACTGGTCCCGGTCTGCTCCAGCAAAGAGGTGCGCACCTTATATTCACCCGTACCAGGTGAATTAGGTTCT
>contig_2763 Average coverage: 14.91
TTTTTGGGGTTATAGTATCCAGTCTGGAGACTTGACCTCATGTTTGTTCAGTGTAAGCACAGAGTAACGATGCTCACTGAAGGTTTCTGTTGATGAAACGGTCCTGTTTCTTTCTTATTCTGTTCCCTAACAAATGGTGTTGCATCAGTACTGAAATGCACAGGAATGATTTAAAATTGTATCACGTTGATAATGTCTCATTCCCCACTTACTACTACACTTAGGCAGGAAAAAGACAATGTTCTAAATAAATTGGTTGTGGGATTGTCTTTCATTTTGATAAATGTTTTATGTTTCACTAACACGCTCAATAGGACACATAAATCATGGTTTTAAACAACTGAATTTGTATGGACCCCTGCTGTCATTTGGCCAGTGTACCTCTGTGTTAAATATGCTGGGAACATGTAATTTTCCACCTTCCATATCCAGCCCATACTGTTTTTGACTGGACTTCAAGATTGTATAATAAAAGAAATTTAACATACAAAAAAAAAA
>contig_2766 Average coverage: 26.48
GTCGCGACGGCTGGGAGGTAAAACCCAGTAACAAAAGATTACACACATAAGGATTCAGGACTTCAACGATCAATACACTGTCACCATGGGAACCCGACGGCGGGAAGAAAGAACCGCCACCTCCTCGTCTGAGCTCCTGGATGGTTTCCGTTGGTTACTGATGCTCGCATGACTCCGGTCTCTGTCAAATGGGACGACGGGAGGCACGTGCTGTGGGAGGGTTTGGGGCGGTCCTTAATTGTACTGTCTGTCAGGACTGTCTTGAC
>contig_2781 Average coverage: 39.61
TCGACCACAACTGTATTCTTGCATGATGTTTGTGAAAAACACTGAACCGAGGAATGTGTCTTTTTCGTAAACTCCCGGACTAGATCCTGAAGGACATGACGGCTGGTGCTCCACATGGTTGTCAGATTAGCTGCCTATAAAATTCCCGTTTGTATTCAACACTGCACAACTGTTATTTTCAAACTGTACTAAAGCAAGGTGGCGTTAATGTTATGAATCAAACAAGATCTTGAAATTCATACTAATCGGCTAGCTGGTTACACTTGACT
>contig_2783 Average coverage: 15.91
GCTTCTCTGAGCTGTCTTTGTGCCAGTGCTCTGGCCGGTGGGTCCAATCCTGGATGTTGGTCACTTGGAGTGACAAGGGGCTGAGGGGCGACTGCATGTAGTCTGCCACGGAACCCTGGCCCCTCTGGTAGTCTTCTCTGGCCGACATGTCGATGGGAGAGGAGGACTTTCCAGAAGAGTCGTAGTCGGGGTCGATGGCCTCCACTTTGATTGGAATGGCCCTGTTTTTGAGCCGCAGTTTGTGGGGCAGAGCCGACGAACAAGCATCTGGCACTTTGAGGCGGGATACGATGACGCTCTTCGGGTCAGCAGCATGTGGCATGGGGCCTTTGG
>contig_2814 Average coverage: 18.16
TTGGGTGGTGTACAATGTTTCTGTTATTCACCCAATGTTCGTGGGTCTGATGGAACCACAACATTATTGGGTCTTTAAAATGATACAGCATAACAATTTATGTAAAAAAATACTTACCGTAGATGTTGACATAAATTGCAAGCAATATAGACTGCATACATGGTTAATATTTGCCATTTACCGCTGCTAGATCACATTTACCAATAAAAGCACTATTTAAAAAA
>contig_2877 Average coverage: 13.31
TTTTTTTTTTTGCCTTTTGTCATGCATTGTTGAATCAGCCGAGTGAGACTTGACTTGGACTTGAATGTTACAGAAATAGTTGCTGAAAGAGTTGAACATGACATTCCAAATATGCCTATCCACCCTACAAATCCCAACCTGAGTATATTGTCAGCTACCTCAAATTTTTACCTCTTCATAAGATGTAAATTAAAGACAAATCTTGGCCCCCTGATTTGGTATAGCTTCTCATAACCTATAAAAACTAAATCATCACTTTTACAGGAACTGTTACCTTTTACATCTGAGTGTTAGTTCTTGTGTTGCATAAA
>contig_2892 Average coverage: 13.01
TTTCGTAGGTTACATAAGCGTGAATAGTTGTTGTTATTTCATAACGTTTTATTATATATATATTTAATATATCCATGCTGTGGACGTATAGTGCTTATGTTTAGTTAACAACCTGACGTTGAAGTTGGTCTTTCAGAATAATGCAAACTTTGAAAGGAGTCAGACACTTGATGACATCAGCTACCATGAAACAAGCAGTGACAGAGTTCAATATGCCAGTGCCGTGGGGAGAGATAAGGGGCAAGGTCTGGGGTCCTGACCATGGTCGACCAATACTCTGCCTGCACGGCTGGGCAGACAACTGTGGCACTTTCAACACTCT
>contig_2906 Average coverage: 42.69
TCTCTGCACCTGTTGAGCGATACCTGCGGCGTAGTTTAGTACTACACATCTGTTTGCCACCCCGGGTGTGAGTGATTCTGACGTCCTGGCATGTGCACCAAACGTTCCGTAGCACTGAGATCGACTGGGTGTTTTGTCGTCGTCAGATCTAGATTTCCGTGGGAAGTTCTATGTCTACTGTGAGCTACGTGGGTGTGTAGTGTAACTTCTATTCAGGACAGCTGCCTACTCCCATTGCAATAAGGCTCCCAGTGGTTTTCTGGTGTGTATGTTTGTTTGTTGAGGTCATCTTACTTAT
>contig_2908 Average coverage: 15.40
AGAGGTACCAGAATCTTAACTGCGAGGCAATTGATACTTATCACCTGGAGCCTGGCTAGAAACATGTCAGGGGAGTATTGCCTAATTTCCTGTGTCCTTCTGCTCATGGTCAGCTTGTCTGTGGGGTTACAGAATGGGAACATGAGGCTGGTGGGGGGTGAGCTGGCCCTGGAGGGCCGTGTGGAGATCTACTATAATGGACAGTGGGGGACCGTGTGTGACGACAACTGGGACATTACTGAGGCACAGGTGGTGTGTCGCTATCTCAACTACCCTG
>contig_2909 Average coverage: 12.70
GAGTTATCAGGGGAACTGTGAAGGCACACTTCAGTTATACCCTGATTCACATTCATTTTAAGGCCGCTGTAAAACATTTGGGTTAAGTCATTTCAGTTCAACTCTTACATTTGATATTTTCCCCTCGTTCAGGGTATGGCGTCTTTACAAAGGGAGGGGGAGACTTCATGTACAAAAGTGATTATACATTTTCATTGATATATGTAAATGAAACAGTGTTATGAATAGTGTATATCTTTAAAGAAACTGCAAGCTGGTCGATCAGGTATGCTTGCACTGCTGTCAATGTAATTGGTTTAGCAATTGTGTTTTTTT
>contig_2965 Average coverage: 14.26
GTAACCCAGCCCTGCAGGACAATGGCCAGGTGTTTGGGAATTGGTCGTACGGAACAATTGTTTTTACTGTCCTCGTCTTCACCGTCACGCTAAAGCTGGCTATGGACACGCGCCATTGGACGTGGATCAATCACTTTGTCATCTGGGGCTCGCTGGCCTTCTACATGTTCTTCAGCTTCTTCTGGGGTGGGATCATATGGCCCTTCCTTCGGCAGCAGCGTCTCTACTTTGTGTTTGCTAACATGCTGCGCTCTGTGTCGGCCTGGCTGGTCATCATCCTCCTCATCCTGCTCAGCCTGCTGCCTGAGATCCTGCTGCTGGTCCTCCGCAAGCCACGCTGGCCC
>contig_3041 Average coverage: 27.45
GAAAGAAAGGGAGAGAATGGGGTGGTAAGGAACACAGCATAAAGTTTCTATGCCGTGAACAAATTATTACTCAGAAGGGGTGTGGCCATATCCCTTGGGAGCGAACAGTATAATATTCCATCAACTTCCAGAATCATGTTTAAGTTGAAATGCTAACGTCACTCACAAAAGCTGTGAATGGAAGTTAGTAAAGTGCTAATTTAGTTGCCACCTGTATGTTAGATATTTCAGTAACTCTTTAGTAACAGTCAA
>contig_3076 Average coverage: 20.56
GTATGACATTGTGTTTCTTTGGCAGCCGTTTCTCCAATAAGAATGCTCCATGCTGCATAGTTTATGTAATTAATAATGCTGTTAGTTTATAATTAAGTTTTTCTATCATCGCTGCCTGCCAACCTTTCTGATTTGCACTGCTGAGTATGGAGTTTTCAAGTAAATACTATACCACCTTTTGGCAGTATGAATTAACAACTCGGTGACAGGAAAACAAAAATATTTTATGATTGAAGATGACTGCACTTTAAGATGAAGTTACTAACATTTTCCAAACCCTTTTTTGGGTTGGGGTGGTGGGGGTTGTATGAAACCATATATTGTCCGTCTGCTGCATTAAAACATTAAAAT
>contig_3091 Average coverage: 24.04
ATTTAAAAGTGCATCATGCCCTTGCATAACCAAAATGTTGGTATCTCACTGTGCTATACACACGGTCTCATCCACCTATCCTCATCAACTCATTCCTGACTTTAGCAAGAACTACCTCGACATATACTGTAAGACACTTTCTAGTGATGGGCACAGATCATCTTTCTAATTCACCTGCTTGTTTCAATCTAACATGCTCTTACTCAAATTGTCTTGTGACCACTCCATCCAGACAA
>contig_3095 Average coverage: 14.46
AGAACCAGCTGTTTCGATCTGAACTCTGAAGACAAGACAGACACGACAGACTGCTACAGATGCTCGGAGTTGGACGACTGCCACTTATTTAAACACCTCGAAGATTAGAAGTAGAGAGCACTCAACTCGAGGGATTCCAGAGTAACAGAAATATGGATTTGTTTGGGGTTCTGAATTTGGACGAAGTGTCCCATGGACTCGCTGGTCTGTCCATGTTTCCACACTTTGACACAGCACATTACGTTGTCTCAGTGATGGCACTGCGAGAACAGCCAGG
>contig_3107 Average coverage: 18.81
GTATGTGGATTCTTTCTGACATGAAATCTCTACCGTAGATTTTGCAATATTTTATATTACAACTACGTTGATATTGCTTTACTGTGAATAAGCTATTTCTAGATGCAATCGAATTTTAGCATGCATATTTACTGCTGTAATATACAAATATGTTTTCAACAATTAATATTGCGTTTGACACTTTGGAATTTGACACAGAAGGCAAAAAAATACATTTTAGATTTTATTTATTT
>contig_3130 Average coverage: 26.62
TTGACAAAGGTTGTGGGCCAGAGAATCTTAACCACCCTGCCCACTGTCCTCTGTTATCATGCTTGGCCTTTGTGGCCAACTGGGGTCTCTGCTAGTTCTTACGGTAAAGAGGAAGTCTCTTAGATCACAGAAACATCACCAACGTTCCACGAATGCTAGACGTGATTCATCAACAAAGTGAATTAAGTGGATTTATTGTGCTGCAGATGCACTTCTTGTGATTGCCATGTTAAATTGAGTACGCTGTTATAGGTCATCATATAAAACAGTACCATTAAAATGGCTTCAGTCACAAAA
>contig_3132 Average coverage: 27.49
TTCACTTTCAAGCCTGCCTTTTCCTGAACAGCGGGAAAGCAGTTCGATGTGGGATTATGCATGGGGTTTAGTGGAAAACGGGAACAAAATTTGGTGCAAGACATGGAGTGTGAAATTTAGAGTGACCTGTTTATAGCCGTTTTATAAAAGTGCTAGCGATATCGCGTACTATTTGAATAATTTCATCAAATTAGCAGGAACACAGGAGCGCAGTTTTACCTGCTTGAGTAAAGGGCCTGTGAGAATTCACTATGCGGAGTGAAAAACGTAGCTCTGAAATATTACGTTTTTGAATGGGTCCACGCGACTCTGATCTGAAGTTGCCTGGATGGGATGCACAGTGAGTTTCATCTGTTGTGAAGACGACCTCCTACAGATTTCTCCCGACCAACATGA
>contig_3143 Average coverage: 39.59
GGACTCCAGCTCAAACATGTCTCCGTTTACCGTGGCTGTTGATGCCTCTGCAAACCCTGCATCATATTGTACAGGTGAATCGGCCGCCGGCTGCTGCTCAGCGGATCCCTGCAAAGCCCCAACTCCGGCCTCGTTATTCTCTATCACCGCTATTTCGCTTTCTTGCTGAGCTAAGAAAGCTGCAGCTGGGTCCACCTCGACAGGCAGCACTCCGTTGTCAGATGCAAACCCGAAATCTGCATCAGCCATCTTTCAACAAAAGTGAAATGTATCTAACGTTATAATTATTGATTGTTATCTTGCTGGCTTATCGATTAATTCAGCTGAGAGAGGAGTTATGATGATGGATATATCTGAATCGTGTAGAACTTTTTCATG
>contig_3161 Average coverage: 25.53
ACAGATGACAAGTTTATTTCAACTCAAATAATTTACAGTTGCACTGGAGAAAAGTTTTGGTCATCATTACCTTTGACCCCTTGTATTCACATTTAAACAGAGGAGCTTTTTACTGGGATGGTGCAGCAGGTTAGTGCAAAAGGCATAATGTGCTGCTATAAGAATTGAAGGAAAACCAGGTCAAATGGTTGCCATGCTCAGTATTGGGGGATGGATGTCGTAACATTTAAGGTCCGGGTGAGAACACATAACTAATATCCTGTGCTGTGAGAGTAAGGTCAAATTCATATCTAAGATACCTCCTGTACCATAACACAAAATGTTGGTGATCGTATAGTCAACTATACTAC
>contig_3178 Average coverage: 19.70
CCCCCCGACACGGCCTCAAGCTCCTCTTCTGGTTCGCCAACGAGTGCGTGGCGTTCAATCACCACGGCAACATGCTGGTAAAGTGCCACCCTGAGAGAGGCGACTTCGGCTTCCACTACTTTGGCAACTTCGAGGAGATTCTCCCAGTTCTATCACGAGACCGCAGGGAAAGCTACTTCGAGGTGGGCAACCTGAACACAGAGACCTATTCCAAAGCCGAGGACCTACCGGACTACGTGAGCCAGGACTACGGGCTTTCCCTGGGCTACCGCCTATGCAACAAGGACCGCATCATCATCAGGCTGAAGCAGGGGGATGTGAAGGCCACCTATGTCACCGAGCACAAGGAGAACGGCGGCCGGGGAGAGTTTGACTCCGAACGCACCCACCTTGTAAATCCGGATTTGATCCGCATCATCCGGGATCCTGAGCTGGAGCTAGCGACATTCCTGGACCAGACGGGCTACATGGGACTGTCTATGAGAGAGCGCCTCCTCAGAGCTTTCAAGAAAAACTCGGATGTCATCTCGTGGGAGTATGACTCCGAACCTTCCCAACCCTCAGAACGATCTGGTTCAGACCATAACACTTGGGATCTGGAGCAGGACCAGACCACCTCCCAGACGGGACTCTGCACCAGATCTTGCAAAGTCTTTAGTGTCTGTGCTGCCATCCTAATGGTTCTCCTGGTCATCACTGTGATTGTTTTGGTCATCTTAGGGAAGTTGTAGAGATAGCAGTCATTGTAGCCGTTGTGCTGCTGCTGGTCCATCAG
>contig_3202 Average coverage: 28.53
GTAGTCTTAGCTTTATATTGTCTTATTTGCTTTATTTCTTAAAAAATAATAACAAATAAACCACAACCTAACCAGGAGGGAGGTAATAAACTACAACTCAAAATAATGCATAGTAACACACAAATGTCAGTTATTTGTATCCTTTCACTTCAAACTGTTACTTTTAGCATTTGTATTTAAGAGCATGTAATAAAGCAATTGATCT
>contig_3229 Average coverage: 11.54
GAGCCCATATTGATGGAAGGATCGTCAGAGTTCAGAATCCTGAAGGACAAGTGGACAGCAGTGTCTGCAGACGACAAGAGGTCAGCCCAGTTTGAACACACAGTAGTCATCACCTCTGACGGTGTGGATATTCTCACCAAACTACCCAAGGAGGATGAGCCATCGCCAATAGGAGTCTAATCACTCTTTTCAGATCAGCTGTTCACACCCCAGTCACATCAACATCTATGAAGAGG
>contig_3243 Average coverage: 19.93
GAAAGAGGAATGTGTGTATATATTTTAAAAGGGAATTCGCTTCCCTCTGGGCAGAAAATAACTATTTTGCTGGATAAGCACATATGAAGGAGCGCTTTCATTTTTTTCAGGAAATCTGAAAAAATGTAGATCTAATATACAGCAAAGAAATGCAAATGGAACAAAGGAACTGGGATATATGTAAAGTAAAATAACTTTCTACATTCTACAAAATAAGAGTCTATTATCATGTGTACATTAGAGTCAACTGTTTCTCCCAATATTCAGGGTGTAAATGTATTTTAACATTCACTAAGGAAACTGAAACCATAAGACTAGATTCAACACGTGTCCCTTCATATTAGAGCCATGATATTATAACAAAATACAAGGACATTTAGACAGATAAACATATCTTATCTGGAACATGACTAATCACTTGAATGTCTTTCTA
>contig_3271 Average coverage: 20.90
GCCTAAAGGTTGTTGACCTGCCTTCAACAAAAGCATTGCTACATGTACTTTGTAATATGGGTTAACTTTAATGTGATCTTCATGATGACACCTGCTACCACATTTTTGCTTTGCAAAAGACACACAATCTGATGTATGTATGGCTGGTGTATGTTTTTGCCAGATTCTTCTGTAGGTGTGGTGTTAACTGTTGCCTGTTAAACAGCAGTCCAAGGCTTCTGAATTTAAAATGTACTTGATGTCATACACTT
>contig_3307 Average coverage: 17.44
GCTTCGGTTTTTCGAGTATCAAAACGTTGTGGTTGTTGCTTTCTCTAGAGTAAAAAATGAGCCGAATTTATAACAATACGTCCTTGCAGAATAAACCTGTTCACAATGAAAAGATTGAGCACGCGTGGGCCCCCTCCTCATATCAGAGTGGTCTAGGTGTCATATTAGAGGGAAAGTTGGTTGATGTCTCACGCCATGTTATCACTGACGTCAACAATCAGAAGGACCGTTTCTATGTCCTATACATCAAACCTAGTCGAATCCACCAAAGGAAATTTGATGCTAAAGGAATGGAAATTGAACCAAACTTCAGTGATACCAAAAAGGTCAACACTGGTTATCTCATGTCATCATTCAAGGTGGAGGCTAAAGGAGAGACTGATTGCCTCACTGAGGTCCAGCTGGAAAACCTAGTGACCAAGGAGGATCTGGTGAAAGTGACAGGGAAACACTGTCTAAGTGGGACCTATGCTTTCTGGTACCCAGAGGGAGAGATGAGCAAGACTGAACTAGAAACAGGCCAGGACATTCGACTGAAAACCAAAGGCGATGGCCCATTTATTTTT
>contig_3325 Average coverage: 24.75
TACCAGTCATTTTGGACTGCAACAGTTTTATTTAACAGCTTTTCATTGATTAATTTGTTTTCCAAAAGCTGACAATTGTTGGCTAACCGAAAACCCTGATTGGCAGAATAGTCAAAGTTAAATAGCTACAACAGGCTCTATCACTTCTTCCAAAACTTGCTGTAATCATCCACTTTGAAATCATCTTCGAATTCCACTGTCCTCTGCTTAACAGCTCCCTTCCTGGGATCCCGCTTCCGCATTCT
>contig_3338 Average coverage: 11.21
TCCCGGCCACCACGTGGTCTCTATCGAGGTGGAATCAGACAGCCTGGTCGGCACACAGGGGTTCGGGTCCAGCCACTGAGGAACAAGATCAGCTCGCCCAAAGCTGGAGGAGACTAGCTAACATCCTGGCTAGCCAGGTCTATGTCTCAGCAGCCTAGAAGACGTTACAGTACAGACTTGAAATTGAGAATTCAATCAAAGGAGAATTCCAGATGCAGCTG
>contig_3339 Average coverage: 39.85
TGGTATCAACGCAGAGTACGCGGGGGGTGATTTGTGGAGAAGATTCAGGAGATGAAACACCACCTGTGGTGTGTGATGGGAACACGTCTGTGGCTGAGACACTACCAGAGGGCAAGAATATGACCTTCAAGTGGAGGGGCAAGCCTCTGTTCATCCGCCACCGGTCTGAGAAAGAGATCGCCGCCGAGGAAGCTGTGGATATGGCTGAGCTACGTGACCCCCAGCACGACAAGGACCGCGTCGCCAACCCAAAATGGATCATTGTTATTGGCGTGTGCACCCACCTGGGCTGTGTACCCATCGCCAATGCTGGTGACTATGGCGGATACTACTGCCCCTGCCATGGCTCTCACTACGAT
>contig_3402 Average coverage: 14.61
TCTTATCTTAGTGTCATTGATAGTACGGACCTAATTTTAATTACTAGACTAGTATCATTTTTGTAACATCTGAGGTGGACATTCGTTTTTGCCTTTAGGCCACAGATGGGATAGTCTGAAATGAGGAACAGAAGCTTTACAGGACAAAACTTGTGGCGAAAACTCAGTTAGCTTTTTGTCTCTTTATTTACAACTCAATGTCATTTCATCTTCTAAATAAAAACTTTTACAAAGGACAAAAAAAAAAAAAAAAAAAAAAAAAAAAAAAAAAAAAAAAAAAAAAAAAAAAAAAAAAAAAAAAAAAAAAAACAAAAAC
>contig_3404 Average coverage: 25.68
CGTGTGTGCTCCAAAGTAGTCCCTCTGGGCCTGGAGGAGGTTAGCCGGGAGCATGTCGTGTCTGTAGCCGTCGTAGAAGGACAAGGCGGTGGTGAAACAAGGCATAGGGATCCCCTGCTGCACTCCAATGCTGACTGCCCGGCGCCACGAGTCCTGGCAGTCCTGTACAGCATTACTGAAGAAGGTATCCAACAGCAGATTCTGCAGCTCAGCATCCCTGTCAAAGGCCTCTTTGATCTTTCCCAGGAAAACAC
>contig_3407 Average coverage: 34.60
CTTTGAAAGATCTTTAATCGTTCTGTTTTGGACACATTAGTCGTTAGGTACAGTATAGTTGTTTGCATCCATGGACAGGTTCCTGTCCGCTGTGCGGTCTGAACTACTACAACATTTGCATTGGTAAATGTTCTGCAATCTGCACTGAACACCCGGTCTGACAGAAACCTGTAGTTAAAGTATCACGGCTTTAGAGACCGTCTGCATAGAACCTTAACCACTAGCCACCTTTAAATGAGATCTTTACTTCCACCCAGATATACTTGCATGCATTCTTCATCAGTTACCATGAATAGTAACTAATGTGAAAGGTCTTGACAGAGGTACATATGATGGATAGACCTTCATAGTGTAATGACTAACTGAAAATGAGAGACAACACAGTGAACCAATTCAAATAC
>contig_3427 Average coverage: 16.19
AATGGGACACTCCTTCAATACACTCCCTAGCAAGTGACTCTGATAACAATAGTGTAGCTTTGCATTTATTTGAAAGATAAGACATATTCATTGCAAGTTTATTGACCAATGACCATAAAAATGATATACATTAACATATACTGTATATAGACATACTGTATAAAACATACTGCATAACTATACATTCAGGGGGTTTCCTCGTGAGATCTACTGGCCAAAATATTGCTTTAAGATTGTAATAAC
>contig_3431 Average coverage: 19.06
CGGAAACATTGACGGCCTCGTCTCCAGCAAAGAGCTTGGCCACATCGGCACCACCGTGGACCGGCTGGCCCGCACCCTCAGCCGCAAGATGCATATCCATCGCCACAGGGGGCCTTAGGGCTGTGGCAACTGGCCATAAAAGCAGGCTTTCCATCTACACATTGGTGGGTGGATGCCAGACATGTATTGGATCAATCACCCCCAATCTCCCCTCACATTGAACAACTTCTATAGTTCTTGTGCTAGTGCATTATTTTACATTTTATTCTGTGACTTGTGTCCAGCAGTATTAATGTGTGATGGGTAATTAGCACTGTTTAATGCCAAGCA
>contig_3432 Average coverage: 20.52
GTAACCCTAACGGAGAGAATATGTTTGATTGGCCAACATTCACCACAGAAGAAGAGTGTCTACTGATCCAGGTCAACCTCGGGCTGGGCAGTGTCTCAGAGAAGAAGAGAGCCCAGTTCTGGACAGAAGACTTCCCCAAAGGACTGCAGACTGCTGGACACAAATATGCACACAATGACCTGTAGAGCTGAATTTTCACTGTGTCAAATGCTGTTCTAGGAGTGGCCATGTTGTTTCCCACCACTCCAGTGATGTCAGTCTGCTATTAGGT
>contig_3474 Average coverage: 19.76
GTTTTTATGTTTTGCACATCAGTAGAGGATTATGCATTTGGCTGGATATGATCAATGAAACGGTGTTTGGGTGAGACGGAAGGAAACCCAAGTAAATGATGTGCCTTTTTGCTGTGTCCTTATTTTAGTCTGTCCCCAGAGATCTGGTAGGTGGTTTTGATTGAATAGCTCCCTAATTAACCGGACATTTTAGACTTTAAGCTGCTGAATAGCTCTACCACTCCTATGCCAGATCCATAGGCTGCCGCCCTATGCAATATGCCATTTTATGTAGTAGATGT
>contig_3497 Average coverage: 14.48
GAGAGAGAGAGAGAGAGAGAGAGAGAGAGTAGAGAGAGAGAGAGAGAGAGAGAGAGAGAGAGAGAGAGAGAGAGAGAGAGAGAGAGAGAGAGAGAGAGAGAGAGAGAGAGAGAGAGAGAGAGAGAGAGAGAGAGAGAGAGAGAGAGAGAGAGAGAGAGAGAGAGAGAGAGAGAGAGAGAGAGAGAGAGAGAGAGAGAGAGAGAGAGAGAGAGAGAGTAGAGAGAGAGAGAGAGAGTAGGAGTAGTAGGAGAGAGAGAAGGAGAGAGTTAAGGAGAGAGGAGACAGAGAAGGAGCGAGTCAAGGAGAGAGGATAAAGGGAAGGAGAGAGTCAAAGAGAGAGGAGAAAGAGAAGGA
>contig_3510 Average coverage: 15.51
GTATGAGAAACAGGGCAAGGTGCGCACCGTGGATGCCTCGTGCGGTGTGGACGAGGTTTTTGACAACGTCAAAGCCATCCTGGACAAAGAGGGTTGAAATCCCCGCCAACTGCCAACAACTGTAACATTCACAGTTACGTTTCGTTTGTCTTTGTATCAACTGCAGCAACACTATACTCAGTTTACATGTCCATTCAAAATTACTTTTTACA
>contig_3521 Average coverage: 13.52
TCAGAGATGCTGCTGCTTTGTGTGTCAGGTGGTCAGGCTAGCGGCCCGTGCTCATTGGTTGAACCTCCGCCCAACTGAAAGAAACCTACTGCGTTTGGTCGCCTGGCTGTGACTGGAGGCGGGAACTAGGAAGACAGGAAGATTATGTGCATATCATCCCAATTCTATAGCACATGAATTACCATGGGAACATCATTATTATGTAGGGTATTTTTTGTGGGTGTGTTGAGTGCGTGTGCTGTCGCCTAGACGACATGGGCGTTTAGTTT
>contig_3525 Average coverage: 15.50
GAGTACGCGGGGGATTGGCAACCGGACGTTCTTGGCAGCTGTCCCCACGTAGCCTAGATACATTTTATATTTTACATTTTAGATACCAAACATTTAGCCTTTTTATAGAAAAGTATTTACTTTTCATTGAGACACGCTTTATATATGCAATGGACTCCAGTACGTTATACTACTCATTGGACCTCGTTTCTGGTAGCGGTTTAACTTTGAGCAGTGAGCAAAAAGCTGCCCTGCAGACTTCCCTGGTCATTCTGAAGAGGAACAACAAATTCAATCGTGTCCTGTTTTGGGGCAAGATTCTGGGCATAAAGGGTGACTATTTCATTGCTCAAGGGGTTTCAGAGGATGAGATGACGGATAAAAAGAGCCTTTACAGTTTCAACTGTGTGGACTGGCACTTGCTTCCCCCTGCCACTGAGGCAATGCTAGCGGAAGTTTCTGCTACAGCAAAGGGTCGCTTCGTGGGAGACCCCTCACATGAGTATGAGC
>contig_3527 Average coverage: 16.80
GTCCAACATCCTGTACCACCACATCAGGTCTATAGTCTGACTTTAGAACCCAGGCAGGAGACCACTACATTGCCATTTAGCACGTTACATGTCCTTATTTTACCTTTGTGCTGGTTTCCATTCATGTAACTCTTTTGGCTTTTCTATGCAAGCCACTATTGAGCTGATATTTGCACTAATGCATGTCCTCAATGCAAGCATTCCCTTCTGCCGGATAGCATAGCTACAGATTACACTTTGAATTTACCTAATGGTGTACACTGCTCCCAATACTAAAGTGATACAGTATGTAATGTATTTACAATTTGCAATGATGCGTTTTCTTATAAATGGTTTTATATTGTTAATTACTTAACTAGCTGATTCAAGGTAAATTAAGAGTTTTAAATGATCTATTGTTTTAATGTATACCTATACACAAACGGATATGAGGTAGTCGGTACATTTCCTCATGTTTATTC
>contig_3533 Average coverage: 14.95
GTAGTGTATATTGCATTTACTTTATGGATCTGCAAACATCGAAGGGGTAGGAAGTGAATTGGGAGTGGCTAACTGTAACTTAAGGCTCGCACACATCTCACCAAATGTTGATCTCAATGTTTTTCTATATGTAAAATCAGTTTGCAAATTAGGTTGAGGTGCCAAGTGCTCTCTGCCAGCAAATGCTATTTGTGCGTCTGAGCCCTGAAAGGAAAACTCTACTCAGCAAAA
>contig_3554 Average coverage: 23.85
GGACAAAAGCATGTTTTGCCTGTCACCTATGGATGTTAAATCATTGTTGCAGAAAGAGTGAATTTGTGTACTGTGTATGCCTAGACTGCTTTAAATCGAGTAACAGTAACTACACATTCTACTGCACTTAAAATAGTTAACCTGCTTTGCCTCCTGTATCTGTCATGTCCCACATCTACTGACTCAAACTAATGTACAAAGATTTTGTTCTCCTAGTTTTGGACTGATCACTGTAAATGTGGAACTGTTGGAACGGACTAAGTTGGATTT
>contig_3627 Average coverage: 18.47
GTGATGAGGGTCTATCCTCAAAAAGCAATGAGGCATGCAAGAATAACTCATTTTCAAATTCTTTATCTGACAATACTGATGCAGGTGATGATGATCTGCTTCCTGTCATAAATATGGTTGGTTCTGGGAAATATTGTAGGTATTGTGGTAGAGGAGAGTCTGGAGACAGACACCTGAACTCATCCACTGATGCTGTAGATTCAGGAGAAGATGATCTGACGTTTGTCAGTAGCATGACTGATTCAGGTGACATGGGGCAATACTCTGATAAAGACTCAGGTGATAGGGGTCTTTCCTCTGTATCTGACACGATTGACTCAGGTGAGTCTGGTCTCTGACAAAAGTCAATTGCCTCAGATAGTATATATTCCATTTCTGAATTCCCCGAAGTCACTGATTCAGGTGATGATGACCTAGACCTTGTGGACGAGAAAGCAGATC
>contig_3633 Average coverage: 10.85
ACCAGTAGGGATGTGAACAACACAGCCACTCCCACACCTAAGGTCAGCATCTCCAAGTCCCGGCTCGCTACTAGGAAAATTCGAGCTTTGATGAACTTCCACCGTGATTCTGTCCACGTGGAATAGTCTTTGGAAGCATACTCTCCGAGCTCGAAGGCAGGGGACACTGCTTTGGTCAGGCGTACCGATGCACGTACGCAGAAAGAATCCCTCTCGGTACTGTTGGGTGGGACAATGCCCTGAACCCAGAGATAGGAGTACATCTGTCTGCTCTCGTTCGGCAGCTCATCTGGCTTCTGGCACTGACTCTGGGTGAGGTTGGTGGCTGCTCCAGTTAAATTGGCCAGGAGGTACTGGACCAGACGAGTTGGAGTGGAAGACATGGCAACACCAACATAGTACTCTGGTGGGCTGGGCTTGAGAATGTTCTTTAGTTCTGGGGCCATCACTGCCTGAAACCAACTGTTGTTGGAACTAACCAGAAACCCATACAGCATCTGTGTAACTATTCTGGGGTCTGCTTTGATGTTGTTGCCTCGGGACTCGTCTCCCCCGGCCTGCTTGTAGAGAGCACGTGCAACCACC
>contig_3647 Average coverage: 14.30
GGCAGATGAGCTTCGCCTCCGTCCGTATCGGCCTCTATGATTCCATGAAGCAGTTCTACACTCATGGCTCTGACAGTGCTAGCATCGTTACTCGGCTCATGGCAGGCTGCACCACCGGAGCAATGGCTGTGATGTTTGCTCAGCCCACAGACGTGGTCAAGGTGCGTTTCCAGGCTCAAGTACGTCTGGCTGACGGGGTGAAGAGATACAACGGTACTATGGACGCTTATCGGACCATCGCCCGAGATGAAGGGGTGCGGGGCCTTTGGAAAGGCTG
>contig_3668 Average coverage: 17.71
CATCCTGGATTTATTTATTTATGATATACAAAGATGGTGCTCTGTTACATTAGGATACAGTAATACTATACCAACTTTGGGGATCCAGGTAGAAGATGAGACGAAACGTTGGATATATTTGAACACTTTATGAGGTAGGGAAGTCAGGTTTTTGGTATGTGTCTCATAAACTGGATTTGCTCCTGACTGGAAATCAAGGAACCACTCTGTCTTTTGTAGTATGTAATGGGAATTTTGGGGAGGTGCACAGATTGGTGGACCAGAGCCAGAAAGATATGTCACAGTGGGCCACCGGACTATTGTGTCTCTGAATTGTGCTTAAGGGAGACGAGCTCTGGCCTGGGGTCTTACAGATATATTTTACACAACAGATGTCTATGCATGGTGATATGACATACACCTGTATGAAGCGCTTCATTTAAACAAGAATATATAGGAAATGTCTGTCAA
>contig_3673 Average coverage: 17.52
CGTCGCCGCTTCCAAGTGCAGGAAGCGGAAGCTAGAGCGCATCTCCCGGTTGGAGGACAAGGTGAAGAACCTGAAGACTCAGAACACCGACCTGGCTTCCACAGCCAACATGCTGAGGGAACAGGTAGCCCAGCTCAAACAGAAGGTGATGAACCATGTTAACAGCGGCTGTCAACTCATGCTGACGCAGCAGCTCCAGACCTTCTGAAGAGGACAGGACACTTGGGGAAGAATAGAGAAAGAGTTTGAACGAAAAGGACAGATCGTTTATAAGTGACTGGATGGCTGTTCCGTGGCTCCGTGGCATTGTGACAGGTAGAATGGGACAGTAACAG
>contig_3702 Average coverage: 14.95
TTTTTTTTTTTTCTATCCAGGCATTCATGTGCCTCATTTATTGCAATAGAGTGAGACAGTGCATGTTTTATTACAGTAGTAGTGGGGTGGTAACCTTGTGATGTGCATCAGGTAGAGATGCTTTGGGGTCAGAGCAGTAGAACAGTCATTGAGTTGGAGACGGTAAGAGTTGGGTCATAAAACAATACTATACAAAATGCTGCAATCACAAATATTTCCTGTCTACAGATACAGCTGAGAGAGACAGCATGATAAAGGTACAGAACAGGAGCCTGGTGCACT
>contig_3714 Average coverage: 36.65
GATAGTTGATTGAGAAAGTAGTTTCCGATATGCATTCTTTGCAATAATCTCTTACACTTTAAAAGAGTTGAAGGAATTACTTCTCAACAGGTGTACAAATCATATATCCCATATGTCAGGTGATGACCTTTATAGTGCAGAGACGACGGGCTACAATGCAAATGCATACAAGCAAGGCAACATTGCTTTAGAAGCCCATTTGCATCCATTACAAATATTTGTGGGACTTTACACAGATCTTAGTGTG
>contig_3725 Average coverage: 18.91
CTCATACAAAAATTCCAGCACATTAGAAACCACAAACCAGGCTTTAAATGGTGGAAGAGAAGAACCCAACCTAGCATGCCTGTATCTCTCTCCCTCCTTATATAACTGCTTTACATTGTCTTAAGGCTTCAGGGGACCATGTAGGTTTGGATGAAGACCCCCTGTACACACTGCTCAGTGAAAGTGTTTGGGGGGGAGGCTACAGAAGGCACTACTGAACATGTTTCCCCAGGTACAACTTAGTGAATGATGTACAAACGAAAAAA
>contig_3735 Average coverage: 20.89
TAGTTTAGACCAGCAGGGGACTTGTTAGCTGTTCAATCATCCCTCTCTCACAGCAGCTTGACTGGAGTTAGCCAGGGTTTCCAAGACCTGGGTGCATGGAACATGATAACAAGCATAGGTCCGTACAAGAGTTCCAGCAGGTTATGTATGATGGAGTATCAGAAGGTCATGGATAGAGGTGTAAAGACCTTTCACTTCTCCAGAGTCTCCCACCATTCTCTCTTTCCCTCTCTCAGTTCCCACCAGCCTGTGTCTCGTCTGTGGCCTCCGATGCTTTCTTTAACTGTAACATTGCAAGTA
>contig_3760 Average coverage: 15.31
CTGGGCACCGCCTCAAACGCCTCAGCAAACTTCTTAATGGCATACTGCTCCAGACCAGGACACGACTCTCCGTATGAAGTGATCTGTCTAGCCAGTTCGATCTCTGTAGCTCCGGCACCTGGCACCAGCCTCTTGTCTCGGACCAGAACCTTGAAGGTGTTGACCCCGTCGTCGATGGCCCGCTCGATATCATCCATCCGGTTGTCAGTGGATCCTCTAATCACCAGGGTGGAGATGGCACCATCCTCTTTCTCGTGTTTGAAGACCACCACCTGAGTGTCTCCGACCTCATCCAGGTAGACACTGTCACAGTGACCCATTTCCTCTGGAGTGGGAGGGGTCAGTCTAGGCAGGGCCACAGCGCCGACGGTCTTACACAGTCTCCTCAGATCCCATTTAGAGTTCAGC
>contig_3796 Average coverage: 23.64
AGCTTGTCCAAGATGTCGTTAATGGATGGAGCGTTAAACGTGTTCGGCACGAGAACGACCGGCGAGTCCGTTCGTTCTCAAAATGTCATGGCCGCATCATCCATTGCCAATATCGTCAAGAGTTCCCTTGGCCCGGTCGGGCTGGACAAGATGTTGGTGGATGACATCGGGGACGTGACTATCACCAACGATGGGGCTACCATCCTGAAGCTGCTGGAGGTGGAGCACCCAGCAGCCAAGGTGCTGTGTGAACTGGCTGAGCTGCAAGACAAGGAGGTTGGGGATGGGACAACTTCAGTGGTGATCATTGCAGCAGAGCTGCTGAAGAGCGCAGATGAACTGGTGAAGCAGAAGATCCATCCAACTTCAGTCATCAGTGGATACCGCCTGGCCTGCAAGGAGGCAGTACGCTACATCAATGAGAACCTGACCATCGCAACAGATGACCTGGGAAGGGAGTGTCTGGTCAACGCAGCCAAGACCTCCATGTCCTCCAAGATTATCGGAGTTGATGCAGACTTCTTTGCCAACATGGTGGTGGACGCTACTCTGGCAGTGAAGTTTGTGGATCAGAAGGGTGTGGCGAGGTACCCCATCAACTCCGTTAACGTGCTCAAAGCCCACGGACGT
>contig_3810 Average coverage: 22.93
CCCAAACCAGAGTCACAATTTTCCCAGTGTAAGGCAGGTTTAGCGAAGTGTTACAAAGGCAGGATAAGTTCCAGTACAGCTTGCACAGTGCTGCTTTGTCGTTCCCCCTGAACACAGAAACCCTGTTTCCTACTATCTCGGTCTGTCTGCATCCCACAGCTGGCAGGGACGCTTGGTTTCAGACACCACGTCGCCCGTTGACATAAATCTATGCATTTTGTTAGCATAGCCTAAAGGGAGTGCTAAAAAGATAGCAAAATGTCTGATCTAATTTTCCCTATTAAAA
>contig_3839 Average coverage: 33.63
CAGTTCAGTTGGGATATCATTGAGATATCTATCTTCCAGGAATAGAATATATCGTAGATAGCAAGTTGACCAAATGTAGCTAGCTGCCAATGCCTAGTAGCGAGAAATACCACTTAAGGGCAAATGCAACGTTCTTTCAACCCCTTGTTTTAACTCCTATTACTGCCAGGTTACTGTCGATGTATTTACATCTAACTAGCTACTGTACAAAGCTTGAAAAATGTGTTTAACAATTCTGACATAGCATTAAATTGTAAACCTAGTAATGTATTTGATACATGGAGGACATGCTGGTAACATGCTAGCTAGCTACACGT
>contig_3845 Average coverage: 14.95
AACTTCAAAGGGAGCTGCGTACAGCTCTGGATAAGACTGAGGAGATGGAGATGACCAACAACCACCTAGTAAAGCGCCTTGAGAAGATGAAGGCCAATCGGAACGCCCTTCTGTCTCAGCAGTGAGGTCTGCTGGATTGCCGCAGAAGCCCTTAAACTCACACCTCAGTGTCTGGAGCACATTTCCATTCTTCCTGTAACACTTAAAGTTGTGTAGCAAAACCAAAAACACTTACAGAAAAAAAGCAACACTGGTAGCACCGAGGCAAGAGTGTGTGTTTTTTTTTT
>contig_3899 Average coverage: 24.66
GTTGAGTGAGTCAGTTACTGTGCCAATTTCAAGTGTATATAAACTTGAACATATGAATCCAGAATATTTAGGAAAGTTAGCTGGCGAACTCCTTCAATCCTGCCCTGTGACATCACGCTACCGTGCTGCTGTTTACTGTACTTGATCTCACCAATCGTCTTTCTCCTATGGCATTGGTGGTGGGTGTAAATTAGAAAATGCAGAAAAGGATGGAATTCAATTTGTCATGGAAATAATTAACAAGTTTTTGTGAATGTT
>contig_3901 Average coverage: 18.16
GTACTGTCAGCTATTAAGCTTCAGGGAAACACTTATTTTTATCATCCAGAGAGAATTGTCATTTTGTGCTATCGGTTTTCTCTTGTACATGTTTGTCCAGATGGTGCCTTGGCCAAAAGCTTCTGTTACTGCCCCAGCAGCATTTGATCTCGAGCCAGTGCCTTAAGACACATTGCCATTACCAAACTGGAAATGTATAAACTTATCATACAACCACTAGGTGGCCACATCAAATATTATATTATTCCACAGGTGTACAAAAAGTGTATTGAAGGCCTATAATGCTCTTGTAAAGTTGTGGGGCCATGTATTAAGACATCCTTTAAGAGACAATATTCATATGTCAACCAGAAACAGTTTAAACATGTCTAATTGAATCTAGTTGAGAAACTAGTTACAAATACATTCAAAGCAGCGCACTATTGACAGTCTCTTTAAAGGCAGCTCTATGAGTGTCATGAAAAAATACAACATAGTTGGTTTCATATGGCTCCTTAGCACTTGCTACACAAGGCAGTAAGACCAATGACCCACTGGTCTTTTCCATGCCAGATGTTTGTCCGATCTTACATTTTAAACCGTTACACAATGTTAAGTACTT
>contig_3915 Average coverage: 32.39
TGGTATCAACGCAGAGTACTGGAGTTTTTTTTTTTTTTTTTTTTGTAAATTTTATTGACAAAAGACAGTGGCATGGATTTAATCTTCGTCCTCCTCCTCCTCCTCATCCTGGTTGATCTGGAAGTAGCGCAGTTCGTAACTCTCCTTGGTGTTGGCCACCACACGCAGCCAGTCCCTCAGGTTGTTCTTCTTCAGATACTTCTTGGTCAGATATTTCAAATATCTTTTGGAGAAGGGCACTTCAGAATTCACAGCGATTTTGCTCTTGCTCCTCTCAATGGACACCACACCACTCCTCCACTGACTCACCTCTCTCTCTCCCCACTGTCCTACACACACCACTCCTCCACTGACTCACCTC
>contig_3943 Average coverage: 14.32
GCAGAAAAATTTACATTTATTATGTTTTAATAGTTTTTCTTTTACTGTGCTGACACGGTAAAGATGGTTTTATTTCACCACGCGTTGGAACAGCATTGGAACATTTGCCTTGTCTGTTCTCTTGTCACCCCACTTGCAGGGCGCACCAAGTGTCTACCGAAAGCTTTTGCGTCGGGATTATGCTGTGCTTTTGTTGATTGGCAAATTCAACAAGGCAATCCTTTTACTACAAGTGACTTCTTGGTGTAGATTTAAATGTAGACAAGGAGGCTTGTGGCAGTATTTAATACCCATATCACCATATGATTTGGTTTTTCAGGTTCATTACACATGAAAATGCCAATAATGGACCCACACAGAACGCCTTATGTAAAAGGATATTTCCAATTCTAACATTTGTATAAAAATGGTAATCAAAA
>contig_3990 Average coverage: 30.20
AGACAGCGCAACAGAATAGTACAAAAATCAGCAACTTGATTTTTACAATACACCTCCCTTCCAATAACAAATTTGTCAACATTACAGCTGTTATGCTCTCCCCTTTTTATAAATGCAAAGCCAGCAGAATAGAGCAGGAAGAACAGGACTCCTGGTCTGAGGCTGGAGGCCTGGGGATGGAAGTAGTTTAGCTCTGGCCTCCCAGGGTGTGCTTGTCAAACAGGTACTC
>contig_4002 Average coverage: 41.73
TGACCAACTTCTGATTTATTTAATTTTTTAAAATCCACAACACTAGTGCCTTATTTCTGAAGTTGAGCCTAAATGTTTTCATTTTGACCACTGCTCCTTATTTCTGTATGTACTGTAGGCAACGGGAATGTCACAAACCCCAGATGAAAATTGTGCTTACTAATGGGAACTGCTATTTCTAAACTCCGTAAGCCCTTCTTTGGAATATTCTTGTGCCAATGATGAATGAATACCTATCAGCTTGTAGAATCTTTTCACCATTTCCTGTATATTAGGTGATGAGTACTTGCGTATATGTTGAAATGTTTGCTTGTGGGCCAAGGGCATTCTGCAGCTTTGTTATAATAGCCTATTGTCCACAGATATCGTGAGTATAAGCCTACATCATAGTATTAGCTCTGAGATGCGAGGGGAAACTCGACTCCATATGTCTTCTGACTGTCCTGTTTCATGTGCAGGGTGTACTCAATGACCTGGATGAATAAAATGTGTATGCCCA
>contig_4025 Average coverage: 14.91
GACTTAATGTGGGTTCTCATGGTCCATGTACTCAGGCCTTGGAAACTCTGGCTAACTCCAGACAACCTGTTGTGAGAGAGGTGGAATTGAACAGCTAACAACTCCCCTTGCTGGTCCAAACGAGTGTCTCAAGCTCCTAGGACTACTGTCAGCCATCTCATAGCTTTGCATAGTAGCTTTTGGTAGGCCCACCTGTATTCTTTAACTACTTGTGGGTTTTAACTCATCTCACTGTCCACTCCAATGTTACAATACCAGCCATGCTTTGGGGAGGTCAAGGAGTTAACTCCCATGCTTGTATA
>contig_4102 Average coverage: 15.87
GGAGTCGATCATCAGTCAAAGAGGAGAGACATGAAAATCAAAAGCACTTTTAATATATCGTTTCAAATACATTTTGTTTGTTTCGTCTTGAAATTTTCATTGTTTCTTGAATTTTATTGGTTGTTGCCTTCAATTTGCTTACTCCATGATGCAGCTTTTGCAGAAGGGTCGGTTGATGAAGTTGTGTGATGGTGACTGTACTA
>contig_4139 Average coverage: 14.16
TGGTCGACAGTTGAGCTCAATCCATATTCTCAACTTGATATTGGAGTGTGAAAAACATAATTTTTTTGTAGAGTTATCTATAGAAGTACTATAGTACCCTAAATGAAATGTGTGATTTTGTTATTGATGGCTTTTGAAGACACAGATTCTAACATCTCTAATATCTCTTGCAGGAGTCTGAGGAGTTCCTCTCCAACCTGGTTGTGAACAAGACCATCTACGCCAAGGTGGACAGGCTAGCCGGGATCATCAACTTCCAGAGGCCGAAGGACCCCAACGACCTGCTCAACGACTGGTCCCACAAACTGAACTCCCTCATGTCCCTGGTCAACAAAACCACACATCTCATCGCCAAAGAGGAGATGATACACAACCTGCAGTGATGAGGACCGAGTGCATTGTTTTCTTTCTTTTTTTTCTTCTTCTTTACTTTATTGAGTTTTTCTGAATTTACATTGATGAATGAACTGTTATTCCAATGTCAACTGCCCA
>contig_4143 Average coverage: 13.10
GAACTGTTGTGTTACAACCAGTACTCTCTGTTCATCGTGGGGGCCGGTGGCTTTGGAGGAAAGAGAACATCTGATAAAGCAATGAGCACAGTAGCACATCCAAACAGAACTCCTGATGCTGTGATGACTGACACCACAACAAGGGACCAGGCTGCCTTGTATCGTCTGAGTGGGGACTGGAACCCCCTCCACATAGACCCCAGCTTTGCAGCAATGGGAGGATTCAAATCCCCTATTCTGCATGGCCTGTGCTCATTTGGGTTTGCGGCTAGGCATGTGCTGAAGCAGTATGCCAACAACGATGCCTCCAGATTCAAGTCCATCAAGGTTCGCTTTGTAAAGCCAGTGCTACCAGGCCAGTCTCTACAGACTGAGATGTGGAAAGAAGGAAACCGAATTCACATTCAGTGCAAAGTCAAAGAGAGCGGTGCTGTG
>contig_4151 Average coverage: 19.39
GTCATACCCTTAGACACAGGCCTGTTGATATGAATGTTGTCTAGCTGTTGTTCCCACTGCAGGATGTTCTCCATGCGATGGACCCAACAGTTGATGTTCCCCACCAGAACAGACTTCCCCATATCCTGCACCAGGCCACACAGAGACACGTACAGGGTCTGAAGGAGCTCCTTGATGGGCCGAACATTCTGCTGGTCACCGAGGACTTTCTGCACCACTCTCTCCAGGATGTTCATGTAATTTTTCTGAGCCACTCCGCTGAGCGAGGGCAGCTGGGACTTGGCAATGAGCTCCAGCAGCCGTACGACATAGTTGAACCTCCGGTTGTCCTTGATGGCGCTGCAGAAGTCCAGCCGGTTGAACGCTTCTCCCAGAGTGCAGTAACCATGACG
>contig_4154 Average coverage: 30.14
CAATAAAGAGGCTTTACTTCATCCCCCTTTTCATTAACAGGAAAGAAATGCAATCTAAAACAACTGATAACATCACTCATGGACATTTGCTGTTGACCTCATAATATATATAGTAAGACATCGGGAAATAAATAATCTACAGTTAAAGTAAAATGGTGATTCAAAACAGACACATCCACCACCACAAACTGTCTCCCTGTACAAAACTCATTACGAAGAGTGGAATTTGAGCCCTCCCCTATAATTTTGTAAAAATAAACAATTGAAAGCAATATGGGACAGCGGTATCAGTGTAGTTCCCTTATTACTTCAGTGAGTCC
>contig_4172 Average coverage: 12.15
TTTTTTTTTTTTTAGCGTAGTAGTGTTTTAATAACAATGTCAAGTGAAAGATAATAAAACGTAAGTCAGTCGCATTGCAGGGCATAAATAGACACAGTAGAAAACAAAACAAATGCTTTTACGTAGCTAAAACTACAGTATACAAGCGGTGTGAAAGATTTGACCAGAAAGTCAAAATGACAATAAACCTTTTGTAGGAATAAAATGACAAAGTTCCACACAAGCCTATGAACATGAAGTCAAAATGAGTCACTGAAAAGCACTGTTGACCTGCGATGCAACTTCCTTGTTCCATTGTTGTGGTTAATGGTCATGCAGGAAAATATCACGTTTCAACCCACATTGTAATCATGAAGACAATGCTTTACTGTGAACATCGAGGGCCGGTTTCCAGATCACAGATTAAGAACAGTCCTGGCCTAAAAACCATGTTCAATGGAGATTCTCTAATAAACGGGCATCTCAGTCCAGAATTACTGTAGTCTATTATTAATTCCCATAATGCATTGGATATTCCTGTTTAGAAC
>contig_4214 Average coverage: 29.20
CAGCCACAGGGGCATTTAGCAGGCACATCTCGTCCAGAGGGACTCTACAGAATGACAGAGGGAGAAATTACTGTGCTCTCCATGGGGCCAACGACACAGCAAAACTACAGACATCTCATACGGCTCTACTGTATGAACGGAGGACATCATCTGCAGATCTTACCGGATGGGACTGTCGCGGGCAGCAGAGATGAAAATAAAGATGACATCCTGAAGGTTAAAGCAGTGAGTGCTGGTGTGGTGGCCATCAAGGGCCATGAGACGGGCCGTTACCTGGCCATGGACAAAGATGGTCATCTCTATGGATCGAAAACTCTGAAGGATGAGTGTTACTTCCTGGAGAAGATGGAGGAGAACCATTACAACACATACAGGTCTCAGAAGTACCAGGCCAAAGACTGGTTCCTGGGGCTCAAGAGGAATGGGCAGCCTAAAGCTGGCCAAAGGACACACATTGGCCAGAAGGCCATATATTTTCTGCCTCGGCCTGTTGACAACACCACCATGTAAAGGCAGAAGACAGGAAATGTCAACAATGACCATGTCACAGCAATCAATCACCTCAATTCACTTTGAACAATGTGCTCTTAATCAATAAGTAAATGTGACAAAGCATCAATAATCATTATGTTATTATATTTTATGATCAATGGGCCATTTCATGTATTCATACATCATGTATTCCTTTTGTACGATAATAGCATATGTATCACACAAATGGTTTCTTATTTATATCCTATGTTTCCTCATATTTGTTGGAGAATATTTATTAATAAAATGTTG
>contig_4215 Average coverage: 28.90
TTTAATGATTCATATTTAATTTCCAACTGCTAGTTCCACATAAAACATGTCATACATTAAAAGGCTAGTTCAAAGACAGCCTGGGAACATGCATGAACTCCAATAACCTTTTCCCAAGACAAGTATTCTATGAAATGATTACATCCTCTCCTGGCAAGTAGACATGAACCATACATCACTTTCTACATTGGGATAACATGGTTTCATGGTTGGCCTAGCAAAACATTGAATTTTCAATGCTCCGGAGTTGAGAATATTGATAGCCTATATCCAGAGACCAAAAAGTTGAACAGGTAAACACATTTTAAAATTGCAGGAGGGGGAATTGCACTAAATCAAACTATTAATTAACAATATTTCACAATATCACTGTACAGTTTTATCGACGTCATTGTAAACCTCAACACACACTATATCCCTTTACTCAAACATGATCACTATATCACCATTAACAATATCACTGTGAAGGTTGGTCTAC
>contig_4235 Average coverage: 27.10
GTGGAGATTCTGCAATTCTGTCCACAGCCATGTTGTTTCCGCCTTATCTGTCATTGTCATCATGGATTCACACACATAACTGATGTCCTCAATGACTTACAGGTTGCTTTCATCTTGCTGTTGTCCTGTTTCAACTCATCGAGCTGACCCCGGGGGAACTGCAGACTGGTCTTCAGGTCGTCCAATCTTTTGTTAGTTGAATCCACCAGTATTTGGACAAAACACTTGAAGCTGTGTCAGTGTGTTGTGACAACTGTTAGAGTGGCCTTTTATTT
>contig_4238 Average coverage: 23.52
GCTTGGCACAGGAGGACTGACGACATATCAGTCAGCTGGTAGTGATTGTGAGGCTCAGAGAGCTGACTGAGAAGTGACCTGTGACTGTGGAATGGCAAGGGCCTCCTGCGGAGACCTGGTCCCTACGGACTTCCAGACTTTTAAAAACTGCTTTGAATTCCAGAAATGAGAACCACCTGGACCAGCTTCAGTGAAGTGTTGTTGTTGTGTAACGTCTCAGCTGTGTATTACTGAATCCCCAGACCAAATTTACCCATGAAACAATGGTATGAAAATGTAATGGTGTTTGAGTCACCTCCAGGTTTCCATCATAAAAGGCACTCGGTTAGCCTTGTTCTGGGTGGTGTGTGTTTCATTTGTAATCAAACTATTTCCATTAGGATTGGTGCCTTCGAATAGGTCCTGGTTGGCCATTCTTTGTATGTCCAACATGATGCTGTTCTGTACATTCATCTAGCCATAGCTGTTTATGTATACACAAAAGGACTCTAAATAAATACCAAATATACAAAAAAAAAAAAAAAAAACTCCAGTACTCTGCGTTGATACCA
>contig_4253 Average coverage: 28.12
TGGTCAACGCAGAGTGGGGGTACGTCCTATGTTGCCAGTGAAAGGTGTGACCTTTATAATGGGTAACGATATTGCCGGAGGAAAGGTAGTACCCGTATTGGAAGTATTGGATAAAAGTGACCACTCTCTCTCGAATGAGCTGGCACAGAGTTATCCACATGTGTTCCCCGCTTGTGCTGTCACTCGTGCTCAGGCACGACAAGAGGGTGACGTGATAGATTTGTCGAACACTGTTCTGTTCAAAGAGGTTGATCAAGAAGATGGATTGTGTGATACCTCTG
>contig_4266 Average coverage: 11.88
TTTTTTTTTTTTTCCGTGTAAATTATTTTAATGGCAACGAGTGAGCATGTTAAAGGAAAGAAAGATCCCGTCATGTTGAGAGCTCTGATTTGGCACATTCAGTTAAAGTAAAATAGAGGGATAAAATGGAAAAACACAACATTTCCTCATTCATAACATCAAATTATATTCCCATGAACATGTTGAAAAGGAGACAAAATACAGTCCCAAATGGCACCCTAT
>contig_4305 Average coverage: 16.43
AGCAAAGCCCTTTAACGTGTTTTGTAACATCCTTCATTTTCTAAGTTAAGATCAACAAGGTTGTTATGTGTTTAAATGTTACTTCAAACCGAAGGGTTTGAGTTAAAAGCATGTACATGTATGAGTAAATATTGTATGACAGGACTAGGCCACAGTAACGCAAGTTTGAATGGTATTTGAAGTTATATTCTTACCTGAAAATCAGTGACATTTCAAAGTATAACTCAAAGAAAATCATGGGTGCATATTAACCGTCCCCAATAGTATTGACTTA
>contig_4306 Average coverage: 22.96
ATTAAGGTTATTCCCTACTCTGGTTATTAAACGGCTCTGAACTTGTCAATCAAGTCAAGCACAAGCAGTCAAAAATGTATGCTAATTATAGTCCAGGCAAAGAAGTTAAATGTAGGATGATGAACTCGAACGATTCAGGATTGGAACGAGGATATGGAAACGACTACCAGATCACAAAGCGTACATACTTCCAACAGCCAGATTCCTATACTGACTCAGTGAGCACAGAGAGAAGCCCACATGTGAGAAACAGGAAGTGGAATGGGGGTTCCAAGACGTTCCAGAAAGGACCTTATTCTC
>contig_4311 Average coverage: 19.30
CAAGTTCGAGGCCAGGTTCTTCCACGCAGCTTACGAAGAGGAGTTTGGCAGGGTCAAGGGTCACTTCGGACCCATCAACTGTGTGGCGTTCCACCCAGACGGCAAGAGCTATTCCAGTGGGGGAGAGGACGGCTATACGAGGATCCATCACTTTGACCCTCAGTACTTTGACTTCGAGCTGGAGGCGTAAACAGAGGACCAGCAGCGATACTCTTGTTT
>contig_4318 Average coverage: 15.31
AGTGAACAAATTGATTAGGAAGAGAAGGGTGTTCAGGGTCACTAGGAAATAACTGAAGTTGGAAAGGACCATTAAGTGGTGAACAGAGCAGAGTGAGACACCTGTTCAAGATGAGACTGAGCTTGGTTTGTTCCTCTTGTTGACACTCATTCTTCCCACTTAGCCAGGTTCTCATTATAAATTAATTGGGTGGAACTGACATGTGTTCGGACTCAGTTGGGAGGCACTGACTTTATCCTGACTTCTGTCTGACTGCGACCTGTTGGACTCTAGATATGACACAGAATGGTATGACTAGCAATGGCAACGCTAAGAAGGGAGAAGAACTAAAAATTGTTATTGTGGGTGA
>contig_4340 Average coverage: 18.34
TTTTTCGCATACTTTAGAACCACAGCCTTGCGAAGCATGAAGTCGCCGATTTCCTTCTTGCTCATACCCGGTAAACTGTTCTTCAGAAAGCCATTTGTGAACATCTCTGCCTGCTTATCACTCTGAGACACTATACCCAGAATGTGTCCCTGATCAGGAGGTAGGCTAGCCTGCACGAGTCTCTCCATATTCCAACTGGTACGCAAGTATGTCTGTAGAAGCCACAGCTCCAGTTGTAAAATAGCTAGCTAGCACTCAACTTTGACAAT
>contig_4349 Average coverage: 16.49
GGAGCAGTTGCAGAGTTAATTGAAGATAATGCCATTGATTAGTTCTCCATTAATTAGGCTATTTCCTCTTGAACATATGTTCTATCCACTAGAAATTAATGTACATGATGGACAGAATACACTAAGTTAATCGAGGAGCAACTGAAGATGTTCTGGACTAAACAATTCAATGCATTTGTAGTATATAGCTGTAGATTTTCATAGCATTGGTTTCTTAATGTGTGGCCCTTCATATTTGTAAGCACTACCGGGAAGACATCTTCAATTTCATGTTTGCAGAATAAAATCAGTAAATGTGTCATGACATTTTTGCTTGGCTTAAATGAATGTGCCCGTACCAAAATATCATTGCTGAACATCAATCCAGGAACGCTGATTTCATTTAAATTGGGTCCGAAATAGTCATTGGAATTAAACGATGACCTGTTTAAAAATAAAAAAACTACAA
>contig_4355 Average coverage: 12.53
TTTTTTTTTTTTGAATTTGAGCTTATTCCATTTATTATTGTAACAAAGTTGTAGAGTGGATTGCACCAGCAAATGATGCACAATACTATTCAATAGTATAACCTCAACTCTGCACTTTAATACCATCATAACACATCGCATAAGTCCATCTATGAACTCAAACGTGAGATGTGCATACTACATAATATATATTAGTAAAGATCGTACTAATTACAAGGTACTGAAGGTGGCTGGCTATTCTCCTCGATATACAACAATGTTCTTGTCAGTCTCGTGAATCTTGACCTCGTAGAGAAGATTGGCTGGTAGCTGCTTGACCATGTTGTCCCAGATATATACAGCCACGTTTTCTGTTGTGCTGACAACATTAGCAAAGTAAGGGACGTCCTTATCCAGGTTTTTATGGTCCAACGGAATCATGATGACTTCCTCAATGTGTTGCTTCAGATC
>contig_4370 Average coverage: 17.65
CATATACTTTATTAACATATAAATGTAATAGAAGATACCATTTGTAACACATTTCATAGCAATATTTCTCTTAAAAAGAATGAATTGTTTAATCGCAAAGTAAATCATTGCACCTCTGGTCCAAATTGCAACAAAATACAGGTACATTTCATTGGTTGAAATAAAAAGACAACACACATTCTTGTTAAACGATGTCTTCTTTGGGATCTGACCAAAGCCACAGTTGTTTATGGTAAACACCTAGCTGAGCTCTGTGTTGTACGGTGACCATTCACCCTGGCCAGTTAAAATCATTGGTCAGTCAAGTGGGGTCTCAACATTTACTCGCTGTAAGCCC
>contig_4387 Average coverage: 21.34
ACCCCAATGCCAGGGGAACCACCCACAGTCAAGGCCACAACTAAGGCCGGTGGTAGTTTCTGTGCAGGCAGGGCTGATGGGCTGTATGTCAAAGCAGATTCCCCGAGCTCTTTCTATAACTGTGCTAACGGCATCACCTGGATCCAGAGCTGCCCCGCTGGCCTCGTCTTCAGTGACAGCTGCAAATGCTGCAACTGGCCCTAGGAC
>contig_4391 Average coverage: 14.54
GAATGTGAATTGACAAACAGCTTTCTTAATTTCTCTGTTCCATTTACTTGGTGATAGCCTGACTCCAGGCTGAAAAAGCGCTTCAATATATATTGTCTGTGTGGCTGTTATGAGATGGGGTGCATTGGTACATTCATGCAGGTCAAAGTGAGCACTTAAAATAGACAAATTGTAATAAAATATGTGCCACATTAGTTTCTATGTTTGTGTCAGGACTCCAAAGTTGCAGTACCTTTATGCCACCATTAACCCTCTTAAGAATAAAACCCTGAATGCTCAAAAAAAAAAAAAA
>contig_4398 Average coverage: 39.35
GGGTAGACAGGCCAAAGGAAAGTGCCAGGACCTCAAACAGAGCTGGACTCGAAAGACAGGACTCCACTGGTTAATTGCTGATGGATTGCATGGGCAATTTTATATGCATTATGACTCACACATTACCTACAGTTTTATTTCTGAAATCATGGCATTAATCGCTATTTTGAGCAACGTTGCCTAAATGTAACTAAAACCATTTAACTAAATTCTAATACATTCTAATACATCACTGATAATGGGTTGGGAGGAATAGGCTACTGTGCCCGTGGTAGGATACTGGATGTCATGTGCATATTTTCATAATAAAGGAAACAATAGACCCC
>contig_4433 Average coverage: 14.71
GAAGGTCCATCCGTGGTGAGGATTAGGTTATCGAGTAATGTGTGTATTCTGGAGGGGTTTAGAGTCTGGTTCTTATCTGTGGGAATGTGGGTTAAATGCACTGTATACATTGGAAAGGACAACATCACAGGAAAATGCAGGAATGTTGATTTTTGGTAACACAAATGTGTAAACCCAGGTGTGTGTTTGTTGTTTATCCAATCTCACTCTAATAGTGTTTTTCAGGTCAATGGAATTAACCATGTTTTTAGCACCTACGTATGATATTGTATTCAACATTTTACAAACA
>contig_4499 Average coverage: 16.07
TGTGGTAAAGCATACGTTTGTCGCCTGTGCCATGACGCTGAGGAGGACCATCAAATGGACCGCTTCCTGGTCAAAGAAGTGCAGTGCTCAGTCTGCACAACAGTACAACAGGCACAACAAACTTGCGTGGAGTGTAATGTGACCTTTGGGGAATATTACTGTGATATTTGTCACCTGTTTGATAAAGACAAGAAGCAGTATCACTGTCAGCCCTGTGGAATTTGCAGGATTGGACCAAGGGAGAAATACTTCCACTGTGAGAAGTGCAATCTCTGTTTAGCAGGAGATCTAAGAGGAAATCACAAGTGTGTTGAAAATGTTTCAAGACAGAACTGCCCAGTGTGTATGGAGGATAT
>contig_4524 Average coverage: 21.34
ATTCAGGGAACGGTCTGAGACAGACCCTTACTAGGTAGGGCTTTACATGGAGAGCTGAAATTTAATATGAGGTTAACGACCTTAATGATGTACATATCCCTGGCTTTGCTATTTATTTTGCATATTGGATTTTCTGATTCTGCACCTCGCGTCAACTCCTACGATGCTTCGCCTATCCCCAGGAAGCCTCGCTCAGCCTCCGAGAGCTTGGAACCGCTCTACACCACATTGCCTAATCGTTTACCTGAGGGCAGGTTTGTGCTCGGCCAACTAACTGGGCTCACGCCGTCCCCTACTATTGGTTTCACCGGAGTGGCCAGCAAAACGATACGGGTCTCCACGACTCCTGTCTCGCCAACTGCAACCACAATTCAGCCACCAACAACTGACCCTACAACCCCAAGGCCAAGCACAGAAATGCTTTTCAACACTA
>contig_4566 Average coverage: 15.85
GCTGTACAGATGTGACACTGCTGGAAAGGAATTGTTACTGTAAGGTTGGACAATGTTATGGTAACGTTAGAGCAACACCATGAGGATAATGAGAGAAACATTTTGTTTACAGAAGTGTTGCAGTAATGTTAGAAAGCAACGTGACTGTAACGTCGGAGTGACGTTACTGTTATGTTAGAATGACGTTGGGACTCTCTCTTGAGAATCACTGATGTACAGACCTTTTCAACATAAGTGTTTATTGAGGAGAATCATGGGCAAATGATTAGATAACTTAAATCCATTTCAATTCATTGTGTATTTTATTGAAATAAATAAAGCATATGTATGGTTTTCA
>contig_4645 Average coverage: 22.29
GTTAATCTGGATATTGTTGGACTCTTGTTCAATCAAGCTATGTTAATGTTTTATCTCTACTTGCTCCTGTCTGCACTTTGCAAAGTTGTTTCACTAGAAGACATGGAGATGTGTCATTACTCATGAGCATACTAGCACTGCACCCCACCACACCATACACCAAATCCTAACCCATACAGGACAATCCCATTGTATCACGACAGGTAGATGGAGTTGTGCTGTCTAATGTAAGACCATGAGGTTTAACCAATTACAGTC
>contig_4650 Average coverage: 13.38
TTTTATTTTTAGGAAGAAATAAATAAACTAGGAATAACTTCTTTGGACAATATAATAATGATTATGAGTAAACCATCTTTAAATTGACTAAAATAATGTTTCAGTTCATCCCTTATCCACCATTTTGTTTGAATCCGGGCGTCTCGGGATGGTTTCCCCCTGTATGACTGTATTGATATACCATTTCCACAATATTTGTGGACTACCTGATAATTAACTTATCATTTTTTGTGTTCCTAAATAAATATCGTATGTTGACCT
>contig_4672 Average coverage: 26.44
CAATCAGGTAGAGCCTCACTGACGTTTGTCTCAAGCAATAATGTAAAAAGGCCACCTCACATACTCTTGCTTGTTGAGACATGCTGCTGCTGATGATGCTTATGGTGATGAAGAAGACTACACAAATAAGGGCGAATGTTAATAGGATAACCCTCAAACACACTCTGGGGAGACGCTGCTTCACTGTTTACAAAGCTTTAAAATGTTTAAGAAGACTCAAGGAATTGTAATCGCTGTGCAATAAAATGTCCAACCATGCT
>contig_4678 Average coverage: 30.27
TGGTATCAACGCAGAGTACGCGGGGTGGCACAATGTTTACTTAAAATAGCAAATGGATGCAAAAGTCACTCTTTTAGTGGAACGACCCATATATTCCTTTTTTCCTTCTGTGTATTATTTTGTGATGACGACAGATAATATTGTTAATGTATTTATGCTATCATTTATCTTGCTATCTATTCTCCCACAGGAAGATATATATTTTATGTATTGCTGTTTAATAATTACAGATTCTGAACACTGAGAACTTAAAATGGGTGAATCCCAAAACATGCCTGGTTTTCTAACTCCTCCTGACATTTGTAGTGTAAAATAAACAGTACTGATATATATAACAAAAAAAAAAAAAAAACTCCAGTACTCTGCGTTGATACCACTGC
>contig_4708 Average coverage: 15.59
GGGGGGATAAAAATTAAAATATTCATAAACAACCAGAGGTCTGTGTTGTTTTGTCATGCTTATCTGTAGCTAGTTGGTTGACTCCTATTTCCTATGTTACGTTCCTATCCTGACCGAATACAATGTTTTACTTGTTAAAGAGCTAATCCTTTTCATAAAGGCTGTGATTGTACCAGTATAGTGATATTTTTTCCATGGAAAACTCTTTGGT
>contig_4719 Average coverage: 16.99
AAAAAAAATGTTTACAACTTCCTGTTTTGTTTTGAGTATTTGTGCTGTTTATTGTATAAACAGTATTACATGGTATTGCACATCTACAATAAGCACTTACATGTTGTTGATGTCCTATGCATATCGTAACCCATGTTGTTAAAACACACTATTCTTGTTACAACCGGGCAGTATCATATGTCATACAGTGTTATCAAACCAAAAACAATAAAGTAACAGTGTTATAGT
>contig_4753 Average coverage: 13.49
ATAGGTCAGGTTGCCTGACAGTTTGCATTGCAGGATCTCAGAGAGTTGCTCTGGTTTTAGCTGGGTACGCTGAGGTAGGCAAGCATAATGTTGGATGGTAAAGTTGCAAAGCATAAGGGTCATATTCGTGCCAGCAATGTAGTTTTCCAGATTAGTTGTATTCACTCCAGCACAGATGTGGCTCTCATTGACTGGGGGGGTCATAGAGCACCCAAACTTAAAGGGAACGACGTTGCAACCCGGAGGAGCAGCATCCATTACGGAGTTCTGTGTGTCTCTGATGACTGGTCCCAAATCAGATGGG
>contig_4776 Average coverage: 14.63
TTTTTTTTTTTTTACTTATCAGCAGTTTATTTAAATACACTTGACAAAAGTTAAACACTTACAAGTACTTTATCTTTTTGGTACATGGAGAAATTTCAAAGTACACCATTGCCGAGCAGACAACAGAACGTCAAGAGAGGATTCAATATCTTGTCTGGCTGGTGGCCAGTAATGCCTAGATTCAAGACGGACTGCAGATGATCTGCGTTACAGCACGATTGACATTCAAACGGTAATTCCCGATTGATACATGCAGATGTGATTGGATTGAATCTAGCACTTAGGTTCAGCAGTAGAATAGTCCACCTGTTGTGTTGTCCATAGTGAGAAGTAATGCAGTAACAGTTTGGTACAAAGGCTAATAATAGGACCCCATAATT
>contig_4787 Average coverage: 28.29
TGCCAGGGACTGCTGTAGCCCCAGCACTGATAATAGCAGAGAACACCTGACCTGAGATAAGCAAATGGATCATCAGGAGCTGAAAGAACCCATGAAGGTCTCACTCATTAAAGATGAGATGAACCGATCCAACACGGGAACAAGTGACTCAGAGAAAGTCATCAAGCATCTGAACGAGGAGCTTCGTGAGGCCCAGGAGCTCTCCAACACAGGAAAACTGAAATGCATGGAACTGCAAGGTCTCCTGGAGGAGGAGAGGAGAGCCAACAAGCAGCAAGCTGACGAGTCTGCAAAACAGTTGAAATTCCTACACGGCCAGCTGCGACAGCTACAGGACGAGCTGGGGGTCCTTAGAGAACAGAAAGACAGTGCCTCCCTGAGTTCACAAGATGAACTGCACAAATCCCGAGAAGAAGTGAAGACTCTGCGT
>contig_4789 Average coverage: 18.75
ACCTGGAGAGAGAGGGCCACCTGGACCTCCTGAACTCTCTGGAGTTCCTTGTTTAGTTGGTGAAGATGAACGAGTCCCTGGTCCACCTGGTCCACCTGGACCCCCGGGCCCTGCAGGAGCTACTGACTTAGACCTGGAACCCCTGCAAGAAAGCCTGGTCAAACTGGAGTTGGCCATAAACTATGACTTCACCAGAAGAGTTGACAAGAAGTACTTCGTGTCACACAAGAG
>contig_4809 Average coverage: 27.39
AAAAGTTCCCTTGAGTTCGCAAACTTTTCTCCACCACAAAGGCTAATATTACAAGTGCGTTGCCTAGCACAGTGGCGAAGACCAGAAGCGTCATGAGCACGGCCAAGAACACCGAGGTAGACGGAGAGAATTGTCCATAATGAGAACGCGGGTTCGCAGGCATCTCCATATCGCCAAGCGCTGTGGCGTTTCCCTGGGTAACCACAGACCAGTTGAGCATCTCATTCGATTTCCAATGCGAAGTGACGGCCATGGAAGATCCAGCACCCATCAATAAAGATTCGGGTTGCATGGTCCCCATTTTTTAAAATTATATTAGCTTAACCAGACAACTTCAATAACATGTTAAAGCTAACATGTTCGCGTGAAGACTCCCC
>contig_4824 Average coverage: 17.58
AGTGTCTAGCTAACGTTGGCAAGCAATACAAATACGTTTATCATGGCTGGTAGAAAGACCGTAGAACTAGAAGTGTATTTAGATTTATTGTCTCAACCATGTAGAGCAATACATATATTTCTTAACTGCAATAAAATTCCACACAAGGTGAAAACAGTTGCAATACGAAAAGGGGAGAATAGGACACCAGAGTATACAAAACTCAATCCCATGCAGAAGGTCCCTGTGATGGTCGACAATGACTTTGTTCTGACTGAGAGTGATGCC
>contig_4847 Average coverage: 25.97
TTTTGTATGTCTATAATTACAAATGAGCCTTTCAGGGTTATGATGCATGTTGTGTGTGTAACCAATGGACTGAACATCCGTGTAGCTTTTGCTTTGAAACACTTTATTCTATTGCAATGCTGTCTGCAAGGCTGAATGGACATGGACTAGAAGGATAGAGAGAGAGCCTCTGTGGACTGTAAACTGGTCTAGGGTTCATTTAGCTAAGATCATAACAAACATGTTTAGACATTTTACAGTATTAATCCTCTAGGTCTCGCCGATTTTTAAAGGTCCGTTAATTTAAAGGTCCGTTAAATGTTATGAAGTAGTCAGATCTGCAGCTCAAATGAAATGTAAACTGTCTGTAGCTAAATCAATGTATCACTTTGTAGATGTTTACCAAAGACTTAAGTATTATTTTCAAAATGAAGTTTTGTCAATAAAGAATGAAGAGAG
>contig_4860 Average coverage: 27.24
GGATCTGTTTGTGCACAGGAGAGTGCTTAGACACCATTCCTAGGGAAGAGCTCTTGGGTCAAAACTCTTCAGGACTGACTCTAACACATTGCAGTAGTCTCCAGGGTGGCAAGCACATCTGTATCCTATTCTGTTCATCTTAATGAGCTAGAAGGCTGAAGAAATAATGAAAAATGACAATTGGAACTAATTCTAATCTAACCAAATCTATCTATGACAATGGAGACCAACCATTCCCCCCAACAACAAAAAATAACATCTTGCTTCTTACTCTGCAGCAGGCGAGGAAGAATCCTATTATCTTGCACATCCCTGCTTTTCGTTAGCTCT
>contig_4899 Average coverage: 13.36
GAGTACGCGGGGGGGGGTGGGGCTTGACTACATGGATCTGGGATAGTAATACAATCTGCTCGTGATATGTTCCACAGACATGTGTGATGTAATGGAAAATTCTATGAACGGGGAAGGACAATGAAGGAAGATATAAAATAGTGTAGCATTCGTTCTATCTTGATGCAAGGCCTGGCCTGGATAAATACTCTCATGTATATATGTGTCTTTACCTTTTGATATGAATTTCACTATGTCTGAGAATCTTTATACACTCATACAATTTCATATTAGCTATAATATAACTTTTTCATATCAAATGTGCCACGTGAATTAAAAAAAAACTGTTAATAAATGTCAACATTTCCAAAAAAAAAAAAAAAAAACTACCAGTACTCTGCGTTGATACCA
>contig_4901 Average coverage: 18.15
GAGGAACGTTTTGCCTTCCTGGCAGAGTGGTATGACCCCAGTGCTGCTCTCCTGCGCCGCTACCAGCTGCTGTTCTACCCCAAAGATGGCTCTGTGGAGATGTTTGATGTGAAGAACCAGCGTACCTTCCTGAGGCGGACCAAATACGATGAGCTTCACCAGGAGGACCTGTTTGTTGGAAACCGCGTGAACGTGTTCTCCCGCCAACTCGACCTGATTGGATATGGAGACCAGTATACAGGAAACAAGCTCGGCAGCAAGAAAGAGAGAACTCTTGCTATGATAAAACCAGATGCAGTCAACAAGATGGGAGACATTCTACAGATGATCAATGACGCCAACCTGATCCTAACCAAAGCCAAAATGACAAAGCTGACGTGGAAGCTGGCGGCAGACTTTTACACTGAACATCAGACAAAGTCTTTCTTCAACAACCTGGTGCAGTTTATGACCTCTGGCCCCGTGGTTGCCATGGAGCTGATGGGTGACGAGGCAGTGTCAGTGTGGAGAAGGATTCTAGGCCCCACTGACTCGGGCATAGCACGGAAAGAGGCCCCACCAAGCCTGAGAGCTCAGTTTGGCACAGATGGCACCAGAAACGCTGGACATGGGTCTGACTCACTGGCTTCAGCAGCAAGAGAGCTGGAGTTTTTCT
>contig_4985 Average coverage: 17.31
GTGAGACCTTCATCCACGGTGGACCTTGTCCACTGCCAAAGCCCTGGGGTGTTTGCTAAAGACAACACCGAAGAGGACTTCTCTCCTACCCCTGACACGGACCAAAGACAGAATCTCAGGCCTGACAACATGGAGGACACCATGACGACATCCCAGTGTAGAAAGAAAAGCTACATCTAGATTCTCTCTACTTTCTCCAGTGTTCCATGTAGTGTCCAAGTGTGGAGAATTGTAATGCAG
>contig_5110 Average coverage: 36.64
GAGAACTTCTGGTCAAAGGCATCTGAGATGTTGTGTGCCGGGTCAGTGGAGATGATGAGCACGCTGTCACGCACCGCAGCCAGCTGTACAGCCAGACTGCAGCTGCATGTTGTTTTGCCAACGCCACCTTTGCCTCCAACAAATATCCATTTCAGAGATTTCTGCTCTATAATGTTTTTCAATGTTGGTTCTAAAGGCTCCACATCGGGCGCATCTTCAAATTCTTCTTCCAA
>contig_5116 Average coverage: 18.22
ATAATTACGAATATTGGTACCATGCAAATAAATATCAAGCTCCACTGACTTCTTGGACAAGTGTCTCCCATTTCAAGCTACTGAGAGGTATGTAACGGCTAAAAATAGTAACCATATAAAATCCCATGATTATGTATCTCGGCAATATTCGAATAAATATGTATGCTGATGTGCATAATGTCACTGTCATTGTTAGCAAGTTTAAAATGGTTGGCTCAATGACCCTCTGGACTCAGAC
>contig_5136 Average coverage: 14.87
CCAAGAGCTTGAGTAGACCTAACACAGCTTTCCCTGTGCTTTCTTACTCCATCGCCTTCCTTGTTCCTGTTGGATATATGCATATGAAGCTGTGTGCCAAAGACTAAGTCTTTCCCCCATCAAGTTACTCATGCTGAGCTTGTCTTAGCCCAGCTGCTTTTTAGAGTTTTGAAAGTCTACCTCACTGTGGTCTCTTTGCTGCTACTTACTGATGTGGATAATGTTCAGATTGGGCACAATAAAGGTGTTGAAGACATTAAAAAAAAAAAAAA
>contig_5192 Average coverage: 12.08
TTGAAGTGTTCTCACTTTATTTAGACAGAAAGGAAATCAGAGGGGGAAACAGGCAAGGAGAGAAACAGTGGAAAGGGTGGGGATCAAACCCTGGTCTCTTGTGGGGAGTCTTATATATGTGACTTGTGCCAGGGAGTGTTACCACTTCACCACAGCTCTGCAGGTAAAGCATCCTTTGATAGAAATATGGCACACGGTTTATAAAAAAATAGTGTTGAAATAAAACAACCCTGCTCACCCAGTGTGGCAGGTAACAAAT
>contig_5216 Average coverage: 25.89
CAGCTGGGTCTGGTCTGCTTAGTTCATTGACTATATGAACCAGAGAATATTAGGGAGTTGGAGATCAGTGTCTAGGAGCAATGTCCAGAAGAAAGACCTTTGTCTCAGGGTTCTGTTCACTCTCAGTTCTGTTAGGGATTATATCATATAGTCTTTATTTTATTCTCTTTTTATCTCGTTTTATTTTAAGCATATGTTATAGGTTTTTAAGTGCGGTTATTTTGCCTTATTTAATTATCGGTGTCATTGGTATTACATTGTGTGGGAGCCTGTGAGTGTGAAAATACTTCCTGACTTTTCTCTGGCTATGCATCTTGATGTGCCACGATCATACAGGTATCTTTCAGATCGCCTAGCAGCAACTGTTACATATTTATACAACCTGATGAAAGTTGTTCTCAAACCCTTTTTGGACAATCATGCTTGTTTTACATTGTAGCTGAGTATGTAATTGTTTCAATGGTATTGTATCACCATTGTTTGTCTTT
>contig_5244 Average coverage: 13.88
GGTTCAGAGGGCCAGCTGACTGTGTGTGACGGTCCTCTCTGCTGCCACCTGCAGTACCGACGGTCCCCACAGGGTGGCAATACGGAGCTCTATGCTCTAGGGGCATTCGCTGGCAATCACACGGCTGACGGACACTTCGCCTTGCAGGTGTGTGCGTTGGTCCGGTGCTCGGGGTCAGAGGTCAGCTCCTGTGGAAAGGGAGTGGAGGAGGCAGAGTCTAGACTGGACTTC
>contig_5287 Average coverage: 13.11
GCGTGCTGGCACTGATGACCAGACTCTGATGAGAATCATGGTGTCCAGGGGTGAGACAGACATGCTGGACATCAGAGCCTGCTTTAAGAAGATGTATGGGGCCTCTCTTTACACCACCATCCAGGAGGACACCACTGGGGACTACGGAAAGGCCCTGCTCTATCTTTGTGGAGGAAATGACTGAGGACTTTTTGGTGATGTGGTCCTGTATGATGATGCGTGATGGCGCCACAATGAGCTACACCTGATACTCTGTCCGTCAATTATAATTCATTAACGTTAGATTTGATCTTCTGTTCGACGATTGGCTTAAGTTACCACTTCATTGTACTGGCTATGTATCTTGATTGTCCACATTCAACACATACTGAACTCAACACTGTGTGCCCTCTTTTCTCCCATATTGTTCAAATATTCCTTTATTTGACTCTTATGGTCATGTGAAGCAAACTATGTTTTGTTTTGGTAAACATGTCTAATTTCAAGGAATAATGTGAGTAATATTGCTATCCATTTGTTTTTGTTATTTTCTTTGTTACCTAAATCAACACGCTATCTTATTCTATCTTGATTAATGCCTTTATGTGTCTGTGAGTTCAAAGTATAAAGTTGCTATTCAATTATTAAAAGGTTCATGTCTACTAAAAAAAAAAAA
>contig_5356 Average coverage: 12.72
ACCCAACCCTATGGAGATTTTTAAAGAATATGCATTGCAGAAATATCCTTCCACTTTGGCTGAGCCAGGATAATTTGAGCCACAGGAAGAGGGAGTGCCAAAATGAGTCGTCAGCTCTTTTAACTGTGGTCATTCTACTTATGTCTTTCACTTGTTGTTATTGTGTTTTCCCTCATTGTTCAAACGAATTGTAATAAACTGTTTAAAAGCAAAAAAAAAACTCCAGTACTCTGCGTTGATACCA
>contig_5412 Average coverage: 48.83
TTTTAATCAATGCTCAACATTTCACCATGAAAATCATATTTTATGCATCACAGGAAAATGGTAAGACTTTGATCTTCAATACTTTGGTCTTGTTTATTCAGCAACTTCTTTTCCCTTTCCAGAGTCACGGGTCTTGGCTCTGAGCTTGTTGACCTGAGTCTCAGCGATGTCAGCACGCTCCTCAGCCTCCTCCAGCTCATGCTGAACCTTCCTGAACTTAGACATGTGCTGGTTTGCTGCTTCCTCCGCTTCCTCAGAATGCCTCTTGTAGGCCTTCACTTTCATCTGCAGCTTATCTACCAGGTCCTGAAGTCTGCTAACGTTCTTCTTATCCTCCTCAGTCTGGT
>contig_5435 Average coverage: 15.56
GTGCAGGAGAAAGCCATGAAGCTCCATAACGGCTCTAACTCTGAAATGGTTTTGTATTCCTATTCCATCGGTTTTGGGTACATATTGACAGGCCTGTTGGGTGCAGGTGGATTGGGACCAGCAGTGGCCTTTTGCTCTCAGCATCCTGTGACAACATACGGTTATGCATTCTTCTTCTCTCTCACGGGGTACTTTGGCATTTCATTTGTTCTGGCCTTGATCAAACTCTTTGGAGCCCTGGTAGCAGTCAC
>contig_5483 Average coverage: 11.57
GGAGTCGTAGGGAAACAGCCGGAGACGTGAGTCATTTGGTTGAGGACGAGGACCAACGCGAAATTGTCGCGGACCGAACCAGGATGAACCAGGACATTGCACTTTTGAGAGAACAGTACAACTGCACTAAAGAGAAACAAAAGACCCGGGTGGTTTTATTCAGACAAGTATCAGCTGATGACGCAACAGAGATCAGTGGGAAATCCCTGGTCAACATGGTCCCGGTCAACCAGGAGATGAAGAGCACACATGAGAGGAAGAGGACGGTGTCAGAGGCTGAGCTTGATTTTGTTAGGCATCTGGAGATGACTCCATGGTACACACACTTAGGAATCCACCGACGGACCAACAGTATCATAGCAC
>contig_5537 Average coverage: 26.20
TGGGAATGGCAGCCCTCAACAGACATTGTTTTGCTCAAGCTTTTGGCTACTTGGCACTATATTGCTGTGAAATGAAGTAAACACATGCTGTCTGGACTGTTGAATTTGGTAAAACAATGCATATGTGGACTTCTCATTTTAACGTTCCTATATGGAACCAAATCTTCAGTCAACAGTTTATGCTGTATAGGTAGTGAGGTTGGAAAGCTTTTCTTTGAAAGGAA
>contig_5540 Average coverage: 22.45
TTTTTGGGGGTAAAAGTACAAGAAGAGTTTACAACATTTTCAAATGTGAGAACAACTAAGGCTATGTGCATGGAAGTTAAAATTTGGCCCATATTGATAATTAGAGACTTTACTGATTTAATGTTCTCTTTGTACCATGGGGGTATACATTTTTAAGTGTGCACAAATGTCCTGTTGGTGTTATTTGTCATGTTTTTCTTCTGAAATAACTAAATGTGTTTACTGAAACATATTAGGAAGGTGGAGAAAAGTATGTCATTTTGGTAAGAATGGCTGTGACTACACATGAAGTATCAATGCACACTAATATAATGTGTTATACTATTACTGGTGCCAAAACATTGAAACTGAATGTGCTACAGTAGTGAATGGTCATAATATCATGTTAATAAAATACTTGTCTATT
>contig_5570 Average coverage: 22.95
TTTTCATTTTATTTTTGTATTATTTTGTGCTCTTGTCTCCTGTTCCACAAGCTTCCGCCTGTCCGTACCATGTCTGAAGACGAGTAAATTTCCAGATCAGAAAACTCTGCCGTCTCGCGTGTCATAAAACTACTACACATGTCCATGAAGACCAATAAAAGTACAGGCATTCTGCACGTCATCTTAGACTAAAATAAAGTCGAATAGCAATTTATATGTATGATAAATAAGGTTTCTGTTAACTTGTGAGT
>contig_5665 Average coverage: 28.58
GCCAAAACATGTTTTATTGATAGAATCATTAGAGAAAGAACCCTGGTTGTTACAATCAATATAAAGCATCTGCAACCCTGGAAAGCACCATCAGAATGAACGTAATGAGTAGAATGTGTAGTGGAGACCTTTCACCAGGTGTTACCGTTACTTGGTCCATAACGTTTAGCTCAAGTATTTTCATTCTCTTCATATTATGACCACAACTTAGATGATGAA
>contig_5698 Average coverage: 10.62
GGCAGAGTAATGATTTGTCCCTGTTCTGGTAAATATTCACCTGCGTACTGGAATCTGCTCAGTTGGAGAGAGGGGGGGGGGAGAGATCTTCTCAGCCTGGTATAAAAAGAGAAATGTGTTCAGGTTGTCAGTCTTGTGTGGGAAGAGAAGAGAGACTTCCAGTTTCAGGACTGATTCAATGGAAAACATCTCTGGTTCAATAAAGTGAGCCTGCTCTTACTAGGAAAAAAAAAAAAA
>contig_5819 Average coverage: 17.10
GGGGTCTCTTTCAGAGGTGAACTGGTGTTACATGATTAGTTCCCAATACCATTTAAGCATTTTTAAACATACAAAATCTTGCCAAAACATCTGCTTTGGCTGTACTGTATAATTGAATGAGATGTAGCCTGTCCATTGGAGCTGATGTTTTTGTATCTGTGCCAGAAGAGGTGGTGATATGGGGAGGTGAGGATGTATTGGAAATATACCATCTGCTTGGCTGTGGAGATTTAGAAATAAATTATCTGCAGAT
>contig_5864 Average coverage: 16.90
GTTTTCACTGAAAATCATTCATTTCCTAGTGAAATAAATAATGACCCAATGAATAGTAATGAATGATAGAGGAGCAATCATATCTGCATGGATTTCTATGGACAACAAACTTGAGTCACTTTTAAGACTTGAGCTCCTTTTGAATTTAGCACAATACTTTCCTAGCCACTCATTGTACTATAGTGCATATATACATGTATTCCTAATTGTCGTCCGTCTGTGGCTAATTGCATGTTTCAGTAATAATTCAGGCAGCAGGAAACCCCAGCTGCTGTAGTACACTACCTAGTATACTGTGCACCGCCAATATGTTAAGAATCTGAGACTTACAATCCTTTGATTTGACCACATATTCATTACCCCTTTCTATTTGAGTCAATGGTTTAGCCGTGAATCGAATGGTTTAACCTAGAATTGATCTCAAGGAACGGAAAACAACTTATTTCGGCATCTTTTATAGG
>contig_5915 Average coverage: 16.63
TCAAAATAATTTTGAAAACAAATTTCTATCAGGTAGGTCCCTCTCCGATTCATTCCATTTCCTTCTGTTTGGTTCCTAATTAATACTGCTCGGATGTGTGTTGGGCAAGATGTGAGTGTAAGGAAGGACTGAATCCTGTTTTTCAGACTGCACCAACTGGCTCAGAGACAATGATTTCCTCACTAATTTCTCCTTTCAGATTTGCTGAGGATGCATTTGATGAGTTTTGTTTTCTGAGGGCCATACTTGTTATGTATGTTGAAATATGACAAATGTTGTGAGAGATATTGTGAGGCTAGAGCAGAAGTTCTAAAACTTGGGACTGGATATGAAAATAGGGTGGCGCGAAAATATCCAAAATCCCGAGGGGAAAAAAATACAGAAAAAAATATATGCCTTTGTGTCTCAAAATC
>contig_5953 Average coverage: 20.45
AACAGTGGTTCATGCCATATTTCAGCCTTTTAGCCGTAGTCATTCAGTACAACACTGTGTGTTAGACATTAGCATCCCAGCATGCTTACAGTTGAGACCATAAGGGAAGGGAGAATCTGTTCTGCAGTTAAGGACGACTGAGGCTGAAACAGTTCTGTTTTTGTGTCTAACTTTATTTTATATATTTAAAAAGAGACTATAAATATAGTGGATAC
>contig_5973 Average coverage: 14.43
TGGTATCAACGCAGAGTACTGGAGTTTTTTTTTTTTTTTTTTTCTAGAAACATTTTTATTGAGCAGGATTTGGGAATACAATGTACAGTTTGATTTGAATGAAAAATACATGATGCACACATGCCATGCTCCCATGCGTTTAGTAAAACACAAGATTGAAATTGAATTGAGGCACCATAGAAGCAAAATGTAAAATAACTAAGTTCTAATTCACCCACTCAAGTTCAAATCAGCATGCAGTTTCATTGACAGCTAACTGCATTCCATACTATGGCTACTAAGTCAATGTGCCAGGGCCCCATATGTCAACCATGAGCCTAATCTTGAGAATCACATTGATACTAATTTATTTTGCTCATGC
>contig_5981 Average coverage: 21.15
GAATGTAAAATCTGAATGGCTATGCCTGCAGACTTCAGGATACATGTTTTACTGATTGCTATACAATACTGATCCATGCTTGCCGGCAATGGAGTGTCAGGAAATGTAGAAACGGAAGATCCAAGTTCAAGTGTAATTATCCATCTGGTTAGCTTTAGGCTTTTGCACTCAACATGGAAATATAATTGTTGTGATTTGAAGTTTTATTGTAGAATTTATTCATGTAACACACCGACAGTGTTATATTACAATGAGCTATAATATAATCACTAGGCCTATGCTTTGCATGCAGACTGTTAAAGAATGTGACAATGAGTAACAATGAATGTTGTCAGATCGATATAAGCATTAAATCATTACCTAAAAAAAAAAAAAAAAAAAAAAAAAAAAAAAAAAAACTACCAGTACTCTGCGTTGATACCA
>contig_5987 Average coverage: 14.27
GTTCTTTTAATATTTTTCCATACATTTCAATAAAATCTTTTCCCAAACACACATCCTCTGTACCAGCGACATTATACCAATAAATAAATACTAACTCAACCACCTGTGCATAATACATTTTATACAACCTATGGATCACCTGTATTACACACAGGTGACTCAGTTACCCTGGTCTCTATCTGGAAGGCTCCATAAACAGAACAAAGAGACAAC
>contig_6023 Average coverage: 11.86
TGTCCCATAGACATTCAATGGAAGGAAACATGCATATTTTAACAACATGAGTGAACTGTCCCTTTTACAGCAATAAATTCACACTATTTTATCACAGCCAGTATACACATGAAGAATGTTGGGGTATGTACAGTAGTTGCAACATTAATTTCAGTTACCAACCCAATTATTACTTAGATTGTTGTACAGATTACATTTGTAAACTATAGTTTACTCAATGTAAGATTAGGTATTTCTGTCATTTATTGATCCGATTTGATTCTGTAGGCTTTTTCTAGGTTCA
>contig_6055 Average coverage: 18.46
AAATAGAGGTTTACCACACTTTTGTCCAATGCAAGCCCGTCTTTGTGAATTGTCCCCTCAAAAGACAGTTTTTAGGACTGCCCTAGATGCGTGCGCGCATGGTTCGAGTGGTAATTCCGTTATCTTCCCAGTTGGTTCCCTTCTCTTTTATTATTGCATTCAATTTCAAGGTCCGGTAGTGGTATCATTTCAACTTACATTTATTTAATCGTGGGTTACAATGAACACCGGAAATATTCAAAGACAACCAGGTTAACTTTCCCCTCTCCGTTTGGATCCATATCTTCTTGTAGATCAACTAATAAAAAACTATTTTAAAACAAGGAATGTCCGATAACCCAACCAGGCTCCCTCCTCGATCCCTGTCCTTTGAGTATAATTTAGTCCCAATTCCAAGACAGACTGTCATTTCTGTGTGCTGGTCCCATCGCGGCCACAGCAGGTTCGCCCTCCCGCATTGGT
>contig_6063 Average coverage: 10.19
GAGAGAGAGACATGAGTTTTCCTTCTGTCTTCAGTCAGTGCTCACTGCTACACTGAGCCGGGGGGGGGGACGTAAATGTTTGTCGTCTTTTGATCTAATGCTTGATTCAACTCTCAGGCATGCGTCGACTGGCTCATCATGGGCGACAGTGGGGGCCGTCATTGTCAAGAGGAAGAGAGAGAGAGAGGTTGAGGCGCTGGGCCCTTAATGCTGGGAAATAGACAATTCCTGGA
>contig_6092 Average coverage: 15.65
TAATAAGAACTAGTTTTGCAGATGTTTTTGTATTCACAAGTCTCTAAGAGGTACTGTACCTCTTTTAAACGACATGGTCCACACTTTGGTGCTACAAAATGGATGCTGGCTTTTTGCTTTCGGCTTGGGAAAACTGTGCACCACAATGCAAACATTTATTCCGTTTGGAAGCTGAGAATATTACTGCATTATAGTGACTTTATAAGTTCTGTCTGGCTGTTCACTACTCGTTGCTGTTAGATTTTCAAAACAGTAGTACGTCTGAGATTCATTCCA
>contig_6110 Average coverage: 32.35
AGGCTTCAGTACTTTATTGAAAATAAATCAGCAAAATCAAAGTGGTTACAGTTCTTGAAATAAACGTTTCAATAAAATAAGAAAATCACTTTCAAATTGGAGCCGCAGTCATTTAGCTGTAAAAGTGCTGGGTTGATCATTAGAAGATTTCCTATGTGAAATCTATGGAATACATACGCAATCAACGATATGCTACACACAATGGTCCACTTCCTGCACTGGAACAGAGTATATGCAATATAGAAAAACCTATTACACCAAGGAAACATTAAGCCGCTGTTCTGCACGTACCGTAGGGTATACCCTCAACACACCGACCAAGACAGTATTATAAGAAGGTTGCAGAATCTAGAAAAACCATTGATTTGGCACATTTTCACCATCTTAATAACAGTTCAATATAGATTTTCTTTGGTTTGTGTGCATGTATATACGTTCAGAACACAAGGCAATGTTTACTGCAATATACTGCACTTCTGGCACTCGCAGCTGGTAACATGTGCATACAGGTGTGGCATAACGGAGCCCCCAGTACAGGTCAGATTC
>contig_6207 Average coverage: 13.67
GGGGAGTGGGGATTTTCAGTTCTAGATCTTCTCTAGGCTGAGTGTGAGTGGTCTAACCATGGTGCATGTAGAGGTAACAACTACATTTAAGATGTCCCCCATATCAGCCAGTTTGCACTATTAAAGTGCTTCCACAGTTCAAGGGAAAGCTTCTACAGAATGTGAATATAAAGACAAGTAGATATAGATTGTTCCTATTTATGTAAAAATGTTGTTGAATGTA
>contig_6229 Average coverage: 20.44
GTTGTGTTTTACAAAACGGTTCAACTATCTGGTTTCACTGAGCTAGGATAACTATTTAATTTTGGTGGGGTCCTTTTTTGAGCACTTGTTTTTCTATTGGAGTTTGTTTTGCTGGACTTGGATTGGCTCAAAAGGACAGGTTGTTGTTGTTACCGCAACTGGCCTGGTGGGAGTGCTATAAGCTCAGGCTGAAGAGAGAACCGACCAAGAGGAAGAAGCGAGATACTGTATCATACCATAGGAGACAA
>contig_6293 Average coverage: 15.33
GTAAGAAATGAGTAGATCTAATGCCAGAAAAGGTTGGAGACCCTGATCTGCACTGAATGTACCAATGTTTTGGGGCTTTAATTGGGGCTTTTGACTCTATTCATCCAAGTCTCGGTCTCTCAACCTCCATGGTCTTCACATTCACCACCATCACTGAGTAACCGATAGCCCATCACACCAACCCACTACTTCTTTACTCACAGAAACACTTTAACTACAACACAACATGCATATATATATATA
>contig_6475 Average coverage: 18.55
GAGTAGGAGTGGCCAACCTTAGTGTGGAAGAGATCCAGTGACCCATTTTTGGCGACGTAGGGTAGAGACATTTTGCCGTTGTCTCCAGACGTTAACGGGTAGGAAAGAGAGAAAGAAACCGTGTCGACATAGACAGCGTTTTGGGTGGTGTTCTTATTAAACATGAAGGTGATGAAGCCCTCCTTGAACGTGAGGGTTAAGTTGGCCGTGGAAGTCTCACAGCCCCCTTCAGCATTTGTCTGCGCTGGTTGAACGATGAATACTCCTGTCTTTCCAGTGTCTTCCACTCTGATC
>contig_6544 Average coverage: 10.20
TGGTATCAACGCAGAGTACGCGGGGGGGCCCAGAATGGATGAGTACTGCAACCAGATTGAGAAGATCGTGAAGAATAGGACAACTCCCCCAGAATCACAAGCATGCTGCAAAATGTGATGGATCTCCGAAAGGTATGACCAGTTATTCTTCTTTCCTCTTTTAACATCCATCTAACGTCTTGGTTGTCTCTTTTTTTGCTCTGTGCTCTAAAGCCGTAATATGTAGTTTGTATGTGTAGCGTGGTTCACTCTGCGTTGTGTTACTTTTAATTAGGACGTCTGTCCACAAACTGGGAGGTCTGCTAGTTGAATTTATTTTTTTATTGCCCTGCACACGAAG
>contig_6603 Average coverage: 2.32
GGGAATGTGATGAAATAAATATAAAATTAAATAAATCATACTCTCTACTATTATACTGACATTTTCACGTTCTTAAAATAAATTGGTGATACTAACTGACCTAAGACAGGGAATTCTTACTAGGATTAAATGTCAGGAATTGTGAAACTGAGTTTAAATGTATTTGGCTAAGGTGTATGTAAACTTCCGACTTCAACTGTATGTACATGTGATATTTCAGTTTTGTAATTTTTTAAAAATAAATTCCAAACTAATTTAAACTAAAAAAAAAAAAAAAAAAAAAAAAACAAAAAAAAAAAAAAAAAAAAAAAAAAAAAAAAAAAAAAAAAAAAAAAAAAAAAAAAAAAAAAAAAAAAAAAAAAAAAAAAAAAAAAAAAAAAAAAAAAAAAAAAAAAAAAAAAACAAAAAAAAAACTAAAAAAAACAAAAAAACTAAAAACGT
>contig_6653 Average coverage: 14.79
GCCAATGACAGTTCAACACACGTTTTCTCTCTCTGAACGCATTTCAAAATAAAAGTAATGTGTACAGTAGCAAGTGAGGATTAAACAATGCAAATAAGATGATTTATAACAATCTGAAAATACATGTGTGTTGAATATAAGGCACAAAAGTAATGCTAAATAAACAAATGTAACAGACTCGTTTGAACTTCTGCATAAACAGCTTCAATATAATCCTATTTAAGGCCTAAAACTCACCTTTTTAGCTAAGGTCATGGGGCATATACATGAAAGTAATCACACCCCTTGAC
>contig_6738 Average coverage: 21.62
TGCGCACCCACTTGCAGCTTAGAGGGAACATTGCCCTGCAGTACTTGTTCAATGCCGGGTTCGCAATGAGGAGAGTGGTTCTACATCTAATTTATGTGAGAGCAAAAACCAGATTGAGTTTAAGAAAATGAAGGCCTAATGCACTGAATTGCAGTCAGAAATGTGTTATTGCTGGTTGTATACAGTTGTAATACATGTATTAGGAGTAGAATTTAAAGTATCCAAACATGACTGAATACATCATAATCATTGCATCAATCCAGGCTACGACCATGTGAAAACTACAATATGCTACTGGATACAGTGAAGATTTCACAGAGCAGTCACCATATTTCAAGTATAACTGGAACTGTCGATTTGTCAGTTCAGTGAATCATGTGTATTTTACTATCTTTTTAACAATAAAAAATCTGTTAATCA
>contig_6812 Average coverage: 14.92
ACACAAAAACTAAAGATGGCAACCTCCAGCACTCCGCTAATCTCTCTGCTTCTATTCGCGGTTTCCGTTACAATAGTCTTCTGTCAGTACGAGAAATACAGCTTCCGGAGTTTTCCGCGTAATGAACTAATGCCGCTGGACTCCGCGTATAAATACGCGCTGGACCAGTACACCGGAGAGAAATGGCAGGAGACAGTTGACTATCTCGAGGTCTCTCTCCGGTTGTACAGGCTGCTCAGGGACAGCGAGGCCTTCTGCAACCTCAACTGCAGCTCAGTGCGACTTGACAACGAGGAGAAGTTTACCGACTTCCCGGAGCTGCGTGTGTTTGGTAACGTTATGAAGAGGGCCCAGTGTCTCAAGCGGTGCAAACAGGGGCTGCCCGCCTTCAGACAGACCATGCCCAGCCGGGACACCGTGGAGGAGTTCGAGAAACGGGAACCATATAAATACCTGCAGTTCGCCTACTTCAAATCTGATAACCTGGCCAAGGCAGTGTCTGCTGCCCACACCTTCCTCCTGAAGCACCCTGATGATGAGATGATGCAGAGGAACATGGCCTACTACAGGACTCTACCTGGAGCTGAAGAACACCTCACAGACCTGGAGACCAAGTCCTACGAGATGTTGTTTGTGCGAGCGGTGCGTGCGTATAACGGTGATAACTACCGTACCTCAGTGTCAGACATGGAGCTGGCTCTAAGGGATTT
>contig_6835 Average coverage: 23.44
TGGTATCAACGCAGAGTACGCGGGGGTTGTTTCATGATATCACTGAAATAATGTCACAATGTAGAATGTTTTAACATTGTAGTAGGAGTATTTTAATGATGTCACAATGTAGAATGTTTTAACATTGTAGTAGGAGTATTTTAATGATGTCACAATGTAGAATGTTTTAACATTGTAGTAGGAGTATTTTAATGATGTTCTACCTTATCGTTTACCCTGTTCAATTGATTGCAGCATGATATGGATATTAACCTCAGGGGGAAATCCAGGCTCTGAATTGAAAGAGTATTATTAAACAAAAAGTGACTAACAAAAAAAATGACTGTGTTCCACTTCCTGTGTTGGTGACCCACTTTAATCAACATGCAGCACTTCAAAATGTAGTGAGCCGTTTTCTACAAGTGGAAGAAAAATGCACGTAATATGATAATTGTTGCAGATGTGTGTGTGTATATATATACA
>contig_6836 Average coverage: 18.68
TAAACGGACAAATGTTTTACACCCCCTGCCTCATGGATGTGTGTTTGAAGTTAGTTGATCAGGTTACAATTTCTGTTTGGTTCCCTCTTGTGAGCCGCCTCCTGTGGATAGTGATCAGAGAAACAGTTAAAAGTTTCAGTACCGTAGCCTTTAAACTTACATGTTTCCCCTTTCCTCCTCATCTGTTAAATCGCTAAAACAGTCTATCAATGTTCATAAGATTTGAATGTTCTGGAATTCTGTCTTAATGTTGTTCTCGGATATACATTTTATGGTACCAGTTT
>contig_6849 Average coverage: 13.48
TTCTACAATGTAGAGAGTAGTGGAGGTAGGGAGGGACTGTTGAGTGAGTTGGTGTGTCCAAACTTTTGACTGGTACTATACATGCCAAGAATGTATTTCATAAATTGATCAGAGGCAATTCAATGACTTCAAAACAGCAGAGTGCTCTTCATACAAGACTTTGACCTTACAAATTAAACCCAGATGGAGGATCATGTTTTGAAATACAGTACTTTCAAAAAATAAAGGCATTTGAATAAAAAAAAAAAAAAAAAAAAAAAAAAAAAAAAAAAAAAAACTAAACCAAAGTAACTAC
>contig_6897 Average coverage: 19.86
GATATACGTGATGGATTCACTGAAATGCTGGGAGATCTGTTCATGGTTCTGCCTGTTATTAAAGTCGCTGGATACCACAGAGATGCAGGTGCACCTGTGTACATGTATGAGTTTCAACACCGCCCAGAGATGCACAAAGAGACCAGACCAAGCTTTGTAAAGTCTGACCATGCTGATGATATTGGGTTTATGTTTGGATCATGCTTCTGGAATGGACATATAAAGATAACAGGAACAGTCACTGAAGAGGAGGAGAAGCTGTGCAAGACAATGATGGCATATTGGGCCAATTTTGCTCGCACTGGCTCACCAAACGGGGAGGAGCTGATACTGTGGCCCCTGTATGACCAGAAAGAAGAGTACATGGAGTTGGGTTTGAAGCAGGTGGTTGCTCAGAGCCTAAAGAA
>contig_6974 Average coverage: 14.52
TCATCATAATCCATTCAATACAGGAAATCATGGGCTACAAATTTGCCCACATGAACAGAAAAATATGTTGTCATCTTAGCTACAGATTTTTTACACTTGATTGATTATTAAGATGCCCATTATAGATCATTTAAAATCAGTCTTGGCTGTTGGTTCCAATGGTACCAGATGGGTTATATGGCACAATCACACAGAACACACAGCCAGCCTCTTGGAACGCTCTCCTCATCTCCACCAGTCTTACTTGGTCCAGACACAAGCCCACTACAGCACCACCACTGC
>contig_7006 Average coverage: 11.44
GGATAAGGCATTCCAAAAGATTCTTTCCACGTTGCATTGGAAGGGAAAATATCCGGTGTGATGTGGATGAGAATATGTGGGCCGACAGACTAGGAACGTCTGGATGTGCAGAGACAGCACAACAGTGCTGCGGGCAAAGTTGTGCCTTAGGGGTGGTTTCCCGTGTTTCTTTCTAATTTAGTTTTTTTTCCTTTGTGCCCCTTGGGTTGTCCAGTCTCTTTCAATCAATAACCCACATACAGTAATATGTAAATAGTACTGTTGAAATTGATATATGCCATAGAAGTGCAGCCTTGTGCATTTTCAATACAGTAACTGTCATCCAAACTGTAGCCTAAGTTTACATCAGGTAATACTGTCAAAGTACACAGTTACATTGACAACATGCCTAAACATTTTGACGACCTTGTTCGTGAACAATGACTCAATGACTTATCATTCTGATGACACTGACATGATCATTGG
>contig_7049 Average coverage: 25.36
AGCAAAGCTGCGTTTCTCAATTCAACAACCTAATCGCTCTCTAACGATTTATTTTAACCGTGGCAATACAACAATACACACAGGTACAGTAACTAACTAGCAGCTAGCTACACAAACATCTCCTTGCACATTCCCCGGGTGAAGGATGCCTTTCTTGGGCCAGGACTGGAGGTCGCCAGGATGGAGCTGGATCAAGACCGAGGATGGCTGGAAGAGGATCGAGTTCTATGGAAATGAATTGAGGGACAACAACAACGGAATAGACTTGGAAGAG
>contig_7063 Average coverage: 14.14
GTAATGAAAATATATTGGAAAATTTGCCTACCGGTGTAGCTCAATCGATCATCTCAGCGGGTGTATTTAGGACTACAGTTTGAGTTTACTCTGAGCCAATAAGGAAACCACTGTCAGAAAATAGTTGGGTCATTTACAACGATAACTTGATATCTATATGTTTCCCAACCTACTGTAGTTTCTGATGTGTATGGTGGAATAGGGACATGCAGCTGTCCTATGTCACCTGCACCATTCTGTCAGTATTGGTGTAGTTTGTTTTGTGTTTGTATGTTGACAAGAGAACGGTGTGTATGACTGACATACACTGTATGTATGTATTCCTATCCTCACTCTAGCATTGTAAACAAGCCAAATATTGAAGCCTACATTCTGTATTGAACTATACAACTTTTAAATAAAAATGTATATAAA
>contig_7144 Average coverage: 15.50
TTTTATGAGTCTTCATTGTATTATGATACCATATTCTTATTCTGTATGCTTTTACAGTATATTATACTTTTTGAGCAAAGTGACTCATTGATCACCTCAAACCAAACTCACAGGGTGTCTTGTCTTTTCATCTTCAGTTCAAATGGGACTTATGTCTATAGCCCTGTATTTCACTGGTTGATGTCTGTTTTATAGACATGTGTTAACTTAACATCCTGTACGTGGTGCTGTATATTGGTCGGACACCATTTTCACAAACAGAGGGCCTGTATAGGTGTATTGACATTTGTCACATGGCAGCCTCCATTGTAACTTAAACAGTAAACCAAGTCAGCATGTATGCTGTAAGATTTTATTCTGTATT
>contig_7492 Average coverage: 16.48
ACTCAGACCCTTTGTTTTGAAGGAACATAAACACACATACAACCTTGATCTTAACCATTTAGAAAATGAAGGATATTACTAAACAAATCCCAAATGAGGGAAAACAAGTTAAAAGGGCTTTGCTCCAGTTCCATCTGACAGAATGCATTTACATGTATCCAGGTAGACATATTTTGGTGGATTTCAAACCATATCTCAAATAAGTACTGTATTATACCAGAATAATACATAGGAAAATGTCATAATAAATTAAATAGGTCATGCATAAGCCTCAATGATAAACATAGTATTTTAAATGGCTGTGTTTTCAATTGGACACATTCTCATGAGCCCAACAATGCACATCAAGCCTATGAGTTACAGTTTG
>contig_7519 Average coverage: 21.25
CCAGCGTAATATGTTTTGTGGCTTTTGTGGGCTTCAGTGGGATCTTCAGAGAGTGTCTTAGGACGAGCGTCAAGGGTAGATTTAGCCTTCAGGTTCTTCTGAACAACCGTGTTCTTTAGGTCAATCGTAGGAGCTTCTGGGACGGCCTCCTGGGAGGTGTCTATGCTGTCCTCGGGTGTCTCCCAGTCCAGCATCTCTTTGAGACGGTCACTCACATCGGACACACACTCGTCAGGGAACATGTAGTCACACACACACAGGCTCATTCCGGGCACGGGGG
>contig_7782 Average coverage: 16.10
AACCTAGCATTATTAAATAAGCATTAGCTTATACTATTGGTAATATAACTACTATAACTACTTCCAAAAGCCTTGCGAATTGAAAATCATTTAAATCAGATGTAGAGACCAATCTTGGGTCAGAGTATCATGTATCTTTTTATATTTGTGTTATTAAATGTGCTTATGCTGTGTTATTCGTATTGTAACAAAAATCAATTTGTGTCAGTGAAATTTGAATTTGTGTGTAATGCTGGGACATATCTTCCACAAGAGGGCAGTCCCAGATTAAGTGGATGAATGTTTAGTTGAATTTATGCTGGTAGTTTTCACTTTAATATGACAAGCTGTACTTTCAAAATTGCATTTCTATAATTTCCACTCATAGTTTTCAACAAATAGTCATTATTTTATTTGCGAAACTGTGTATAATTTTGTGAGTTTGTAATTAAAAGTGACAAGTGAAAAAAAAAAAAAA
>contig_7786 Average coverage: 20.68
GGGACTTTGACGAGTCCGTGGGGTTCCTCCTGACCGGAATGTACATCTCCAATAGACTTGTTGGTTACTGAATCGCTTTAGAGGGCTGTACTAAAGTGTGCTGCTAGGGTGTGCTGCTTGGTGCGTTAAGCCCAAATCTTGAGAATGTCACTGCATGGATACGTAATTAAAAGCTGAATTCCTCTCCAATCGTAGGAAACCGAATGCGAGGTGACCAGATAAGACTTGTTATTGACATATCTCAGTTGTCCTGAAATGCTTTTTGA
>contig_7788 Average coverage: 23.34
TGGTATCAACGCAGAGTACTGGAGTTTTTTTTTTTTTTTTGCATGTTTTCATTTGAAATGACTTATTACAAGCTTCACAGCATAAACCCTAGGAGAATGTTTTTAAATTGTCCATATATGATGATTAACAGTTCTTTGATCAAGTGCCAAAACAAAGCCAAGTCTATCAAGTGTTTGTAAATTACTTCTTTAATAGTATTGTGTGTGTATGTCCAGCGTTGCTGGGGTTGTTTGTCTCTCAGGACATCCCATTTGAGAACTTGCACTGCTTGAGCACCTCGCTGAAGCCCTCACAGAGCCAAGGCTAGCACAACCCTAAGCCCATCTCTCTGACAGACGATGGTACTTAGACACATGGATAGATATAGAAATACACACGAAAGACACCATGTAGGATACACACAGCAAACACAGGCAACGATAACACTTATGACAGGATTGTGATCTATGGGGATGACATGCTTGATGCCGTCGTGCCAAACTCTGCCAAACCATTCAACATCCAGAAATTTGGGAAGTGTAAGCTGTCAAACCAAACAACCCTTGCTACCTTGTGAAGATTGTGTCTCGCTATGACATCATAGTGATTC
>contig_7828 Average coverage: 12.84
GGTAGGTCACAGAGCTACAGCCGTGTCTAGAGCACCTACCCTTGTGCTTGTGGGCGAAAAGATGGAGCCGGAATAGTGCAATGGCGAGTGCAGTTGGTTTGCGTGTCGTGTGTGCATGTTTCGGTCGGTGTTCAAAATGTCCATCAATAGTGTAAGTCTAGTATCTTGATGATCAAGTCCGAGCAGCTGAACTCAACATTGTGTTGCTTTTCATACTTTTTTGGGGGG
>contig_7946 Average coverage: 21.51
ATAACAGAAGGCGCTAGATTGTTACTACACTGGGTACACCAACCCAGTAATCAAACAAAGGATTTTAATTTGAATGGTTTTGAACATTTTGGAAATATGAAAGAGAAATTACTTTAATTGTTTGGGGAGAGGTGGGGTAAAGGCTGCATTGTATTTGAAAATATGTTTGAAATTATGCAGGGGCATGTTTCTGATTGATTTGTCTTATGACTGATCTTGCAGTTTAACTGAAAATACATTCCTAGGTTGTTCAAGATCACATTGTTCTTTTTGGTCTTATTTTGATATTGCCATAAGTATTATAATTGAAAATCCATCATGCACCTTCACAAAATGTATGTTTTTT
>contig_7983 Average coverage: 18.91
AATAGTGAACCAGCTAACAAGGTAGCCAGAGATTGAACCGTTTTCTAGCCACTTCTCTAGTTGCAATTTCATTGATTTTTGATATCGCCGCCGGACGTTTCTGAAAAGACCTCGTTAGTATGTAACTAGTTAGCGACACTGGACGTGTTGTATATGTTTGCTTGCCAGATATCTAACGTTACTGTTACCTTTTGACATTTTGTTATTAAATTCAGTCGATAGATACTAAAACTAGGTGTAATAATCTTCCACAACCAT
>contig_8015 Average coverage: 29.74
CAAATTTACTAGAACAACAATACAACAATAGACCTTAACTTTTAATAGTTACCTAACTTAAAGACAAAAAGACAAGGAAAATGCATCACCTTTGACTCTACTGCCATTCATTCCAATTAGACTGGTTTTGGATTTATTCCTGACCAAGATCACTGCCATTTTGCCCCATTCTGGAACTTTGAGGGTTTATAACATAGCCCCTCTAGTAATTTAATAAGATCTCTATGGGTTTGACAGTCTTTGTTTGCTTTTGACCAGGTTATGGGGTGTAAAATGAGCAGATGAGATGGGCCATTGCTTTCTGAATTTTCTGTCAATAAAGATACATTGAGCTTGTGGTAGATGATCAAAAAAAAAAAAAAAAAAAACAAAAAAAAAAAAAAAAAAAAAAGAAAAAAAAAAAAAAAAAAAAAAAAAAAA
>contig_8171 Average coverage: 11.75
ATGCACATTTCAAGTTTCAACCCAAGCTTTTGTTTGGCAATACTTTTGATATCAGCTGGCTTTTAGAACACGATAAAGGTAGTGTCACTGAACATGGATGATTCAATTGTGACAATAAAATATATATATTTTTTAGTTAAAAAAACAAAAGATCTCTTAAAAGGTAGATTGTGTTTTGTTACATGACAAAATTGATAGTTACTGATTGATTAGAATTACATGACATCAATACTGACACTATCCTGATCTAAGAACAGTACTCAGTAGTAAGGTATCGACTACACACAAATACATATTACACTTAACACCGGCTACTTTTACTACAAGAAAAAATCCTGCCTACCCCCAAATAAAAACAAATAAACACACAAAC
>contig_8215 Average coverage: 28.45
TAATACAGCAGCAGAACAAACATGACCCAGGGCTCTATTCAATCTGTATCGCTAAAGCAATGTAAAGGTCATTTCCTACTGAGCCGGCATCTTCAGCTAACGCGGGAACGCTGAATTTCTGCAACACGGATTGAATACAGCCCCTACTCTTAAGTGCCACAAACTACTTACAGGTTAAGAAAACCTCTGTTCTTTTTATTTTATTTGGGTGAACTATCCCTTTAAGTGCCACACACAGCCCAGGTTTGATACAAAGTGCAAGTATAGAGTAACAACACACAGTGGAATAGACCTACAGTAGGTGATGGGAAGTGTCTGCCCCGATACTCAGATCAGTACCGGGCACATTTGTTACTAATGGTGGCAGGCAGCACACACATCGGGATGCAAAAGTCCTCATGGCTGGTCCGGGCCTCATAGAGCTGCAGCAGACACTCAAAAGCCTCGAATCCACCGATAACAAGCAAAGCATTGATGTTATGTATCCTGATTTGTTCAGCAATCTTATCAAGATGCTTCGCTGGAAGGGTTCTCCTTGTTCCCAGTATGGACCCCCCTTGGCCGGTCCAACCTGCTACATCTCCCC
>contig_8223 Average coverage: 23.80
TTTTTATTTGCCGGTCTTTTTAAAATAACTAATCCTCCTGTGTTCCCCAGTCCAAAGCAACTGAAGGGACTCCCTGCAATGACAAACAAATGACTTGCGTCATTTTAGTGTATCAAACAAATGGACTACAACCAAATTATGGATTGTCAATATCTTGTCAAGTCCAATGTTAACATAATTTGAGTTCTAAGGATGCAGTATAGCTGTAACTGAAAGCTTTTTATGTCACCGACTGCTCAACTACGTGATCATTTTAATGTTTCTAGGGGGTTTTCTCGTTGCCAACCAGAATTAACTAAAATGCTCAAACTATTAAAATATGGAA
>contig_8271 Average coverage: 24.71
AAATGTGTGACAAATTGCCAATTTCCGTTTAAATTCAAATTCAAAGATGCTAGAAACTTACTAGTAATAAGGCATTCCCAGTATTCTAGCTTTCCATTATGCCATGTCAAGTTCGTGCGCGCATAGTGCTATGTGGCTTTCATCTATAAGAAAATACCAGTAAAGCTCACCCCGTTCAGTTGTCCTGAACTAAAACTCTACTTGAAATGTGAAGATTCGAGATGAAGATTAAGTATTTGTCCAATTTTCCGTCACTTTGTATCTCCTTGATACACACTTCGACGCGTCAACACTGGATTTGATTGTCACAAATATAATTTGGTTACCATTATCTGTCCAAGCCACCTATATCCAAACTTCAGTGGTTTTAATCAAATTCCATACTGAATTGAATAAGATCTGATGCCCTCCACCGTTTAAGTTTATTCATAGATGTAGAAATACGTTTGGCACGATGTTCTGAAGATATCTCCGGGTGTCAACTTAAATTAGTAACTGAGTTAATTTGGAAGACGGTAGAACTGGTCCTGATCGGATACTCTGTATTCACAAAATCT
>contig_8297 Average coverage: 13.42
TTTTTTTTAAATATTCACAGGATTTATTGAGTGCTTCATGTTCGGTGCTGAACATTGCTGATAGGTAATTACAGCCTTACACAAAATAAGTAACATTGATGTGATAACACTTTATGTAACAATACATTGAAGCGTAGCCACGGGAAGATGTTTGGTGGTGGGGGTGCTGCAAATTAGGGAGAAAAACATTTCTTCTCATGTTACGGACTGTTGTATCCGTCCACTAATACAGGCAAGGCCTGTCCGCTCATTAGGCAGGATTATGCGGCCACCTACGGCGGCAGATTGAAGGTGGCAATTTCTGAGCTAAACTGATCAAGACACACCTTCAACAACAC
>contig_8359 Average coverage: 23.72
CAGGAGCCTATGACCGCTGACCAACCAAGCAGTGCTCCCCAATTGAAGGTCAGACCCAATACAAGCTGTGGCCAGTAGGTGATCCTCTTCATTAGTGGATATGTGACTACCAAAGATAGGGAAGCAGCTCCAAGAGCTATACTGTAATAATTGAGACAAAGCAGGACCCCCAATGCCAGAGAAAGCTGACCCCCCAAGAAGACTAGGGCCTGCATCTGAGTGATCTCCCCTGCAGCAATTGGCCGAGTAGCTGTCCTGGCAACCTTCTTGTCAAAGTCCTTGTCCCACATGTCATTGATGGTGCAGCCAGCCCCTCTCATCAGCAGGGCCCCCGTGCCGAATAATGTGAGCATGCCCAGATGTGGGAGGCAGCCTGGGTCTGCAGCCAGGCCGATGCTCCAAGTGCAAGGCAGGTACAACAACCATGTTCC
>contig_8538 Average coverage: 14.83
GGACTGGTACTACATCTCACCTGACGACGAACCCATCCCTATCTACCTATTTGATGGGCACCCCAGGGAGCTGGAGGGACCTTGGCGGGGTCGCCTGGTGTGGAATGGAAGTAAAGACCTGCAGGAACTCTCCATCAGTATCCTCAACGTCACAATGAACGACACAGGCACCTACAATTGTGTGGTGTTCCGACAGTTTGAGTTTGACTCCTACTCGCACTCGGTTACCAAAACTTTGGTAATCAACCTGGTGGTCCGAGAGGAAGCCAGTGACGACACC
>contig_8582 Average coverage: 18.16
AGAGATGACCTGACCAAGGCTTTCACTGTCACCCTGAAGGGACTGGCCCGGAGAGATACAGGCTGGTACTGGTGTGCTGCAGGACAGCAACAGGTGGCTGTCTACATCCTGGTCACTCCTCCATCCACAACAGCGCCTGCTCCTACAGTTACATCCCCACCAGAAGAAAGCCCTCAGTCTGTTCCTGTGTCTCCGTCTGTGTCTCCTCTTCCCAGACACATAGCTAAAGGAGCAGACCACCACAGGCCACTATGGGAGTTTCCTCTGATGGTGTGTGGAGTTTTGTTCATCTTGATGGTTCTGGTGCTGCTGCCATGGAAGATACTGGACCAATACAACAAAACCCACAGGACAAGACAGGCAGAGCTGGAAGCCAGACTCAGTGACCCCCCAGGTGACGACTGGCAGAACACCT
>contig_8749 Average coverage: 11.79
AAGGCTGGTATGGTTATGAACAACCCGACTCAGTCGGTCTTCCTCTTTATGGACCGACAGCACTTACAGACTCCTAAAACCAAGGCCACAGTTTTTAAGTTGTGCAGCCTTTGCCTGTACCTGCCCCAGGACCAGCTAACGTGCTGGGGCGTTGGAGACATCGAAGACCATCTCCTCCCGTACATGCCCGACTAGGCCCAGCCGGCCTCCATGGCTTCCACCCACAACACAAGGAAGACTTAACCCCTAAGCCACTGAAGCAAGTTGATCTCATCCACCACACATCCT
>contig_8869 Average coverage: 10.17
TATGGTGTGATGTATTTGTGATTTGCCGTTTCAGCTTTCGCAAGAAAAGTACTCAGTTTCACTTTAGACTTGTTCAAAAATGATCATTGTATGTAAATAAAAGATGATCATGTTCTCGAAAGGAAACAGAAAAAGATGTCTGAAGTCTTCACAGCACCTCCTTTGGTCGTGTTGGAATAGAGGAATTTATTTCAAGATGGTCTTCACTGGTATGGGGGAGATACTGCAATATGTTTAAAACATACAAGAAAAAAGTTTATAACTTTTGTATATAATATCTTTATTTT
>contig_8871 Average coverage: 12.05
ATTACTTCAATCTTGCCAAATTGCTCAAAGTAGTCTCGCAGGTGGGAGTCTTCTGTGTCTTCCTTGATACCCCCAACAAATATTTTTTCTACTGTGACATGAGCACCTGGTCGGCTGGAGTCCTCTCTGGACACCGCCCTCTTCGGCTCTACGAGCCTACCATCAACCTTGTGGGGACGTGCTTCCATGGCAGCGTCAACCTCATTCACACCAGCATAGGTGACAAATCCAAACCCCCTGGAGCGCTTGTTGGCTGGATCTCTCATTACCACACAATCTGTAAGAGATCCCCATTGTTCGAAGTGTGCTCGCAAACTCTCATCCGTGGTTTCGAAGCTCAGACCTCCGATGAACAGTTTGCGGAGCTGTTCGGGTTCACGTGGGGCCTCCTTCGACATTGTGGCTGGTAGTTTCCGATCCCTTGTTCCTTATTCGAGGACAGAAATTCTGCGACCCCCCGCGTACTCTGCGTTGATACCA
>contig_8886 Average coverage: 12.30
AGATTTAAAAACGTGTGAGACACGGGCAGCCTTGGCTTGTTTTACCAAGACTTTTCAGCTCTCTGCTCGCCTGGCTGAGTTCTCGATCTTTCACCATTATTATCCCAGCCACAGGAAAAGGTCACGGGAATCTGACTAAGATTCCAAATAGCCTTTCTGTCAGGTGAACGATACGCTCACTACGCGCAACGGCAGGCTCCAATTTGAAACATCAAAACAAGCTAAGGGAACTGTCTAATGCTGAGACAGACTATACTCTGCTCTTATTTAGCAGAACTGCTATCAGGCTCTGCTCAATTAAAATCATTCATCAGGAGGAGCGATGGAGCGGCTGGCCTCGCTTCAGGAGCA
>contig_8940 Average coverage: 40.86
TAAAAAACGATTCCTTACCGCTATCAACTTTCCATCACCAGTCACCTCTCTCTCTATTATCGTCTCTTTGCCGTCCCACTTCTGTTTTTGCACAAGGTTGCAATTTTCAAGACTAAAAACGGTACTGAAGATTAAAGGAAAAAAATAAAAGTTATTTCCAATGACTAGGTTCACCCAAATCAACGGACTTTCACACATAGATTTTGATCCCAACCAACCATTGTTTTTCTGTCGTCGGCGGTTGTTTCCTCGAAAGGCTCGTTGAGTTTGAATTTAATCTCAACCGTTTTGAAAGTGCTCTGAGATTTCACACAGATCATTCCTTGGTCGTCCATGTTGATGATGAGACTGGGCTTGGTGCGGTTTCCCACCTGTCGAGTCGCGAAGCCAACACCCAAAGCTTTCATGTAGTCATCAAAGTTATCGCTGGAAATCATTTTCCAGGTCCCCACAAACTTGTCAACCATCTTTCCAGTTATCTGTAATATCCCCAACAGTGCGATCTATCTTTCCAAAAATCGAATACTACCCCCCGCGTACTCTGCGTTGATACCA
>contig_9046 Average coverage: 6.76
TGGTATCAACGCAGAGTACTGGAGTTTTTTTTTTTTTTTTTTTTTTTCCCTTTTTAAGAAGGTATTTTATTCAAACATTTATATTTGACATTTTAGTCATCAGACGCTGTTACCCAGAGCAATTTACAGGAGCAATAGGGGTTAAGTGTCTTGCTTAAGGGCACAGACAGATTTGTACCTAGTCGGCTAGTGGCCCAACACTCTTCACCACTAACCTAC
>contig_9613 Average coverage: 13.34
ACACAACAACCACTACAACTATACAACTACTACAGCCTGAACACAGACTAACAACTATACTGCAACTACACAACAATCATATGGCAACCGTGGGGAAGTGGCGGCGACAGGAATTTGTTGGTGGGTAGGCCTGCAGAAATTTGGGTGGGCAATTTTTTAAAAATTAAAATGTTTTTGTTAACTAACTTCCTGCAATGTTGCCATGTGGCCAAGAGATAAATGTACCGTTTTATAGCTGTCTATGAATTCTATCTGATGAAGGATGGACAAACTGAGTTCCTGAAAGCTAACTGAAGGAGATTAGAGGTCATAAGGAAGAATACATCCTAACACATGAACACACAGCACAGATCAACGTCTGGGTTAGTCGTCTGACAGAATACCTAGATCATTCAATACAGAATAGAACACAACAC
>contig_9685 Average coverage: 9.69
GACAACGGAGTGCTGCCTGTCGAGGTGGACCCAGCTGCAGCTTTCTTTAGCTCAGCAAGAAAGCGAAATAGCGGTGATAGAGAATTACGACGAAGGACTCGGAGCTTTGGAGGGATCCGCTGAGTTCCTCGAACAACCGCCGACAGCTGATTCACCTGCTCCTGTACAATATGATGCAGGGTTTGCAGAGGCATCAACAGCCACGGTAAACGGAGACATGTTTGAGCTGGAGTCCAACGGTCCATCGGACAGCTATGCGGCCATCGCCCAGGTGGACTCTCTGAGAGCAGAGCCTGAGAGCCTGCGTAAGTGGAGGGAGGAGCAGAAGGCACGGCTGGAGCAACTAGACTCTGCGTTGATACCA
>contig_9983 Average coverage: 12.87
TGGTATCAACGCAGAGTACTGGAGTTTTTTTTTTTTTTTCGTATTCTAAATTGCAATATTTTATTTATTATTTTGTCTCTGTTTCCTTTTATTACAAAAGAACTTCACTTCTACACATTTAATTGTCACACGGTTTTAAATTGTTTTGTCTTTGTAAATACATTTTGGTAAATAACTTTTTTCATAATTTTTGTCGTGAAAAGATAAAAACATGCAAAAACATTAATTTGTAGTCCAAATGATACATTTACAAGTTCAGAACTTTTTGCACTTCTTCATAGACTACAGAAGAAGAAAAAAATATATGTACACACATTTTCTTTACCGTGAAGTAAAAGTTGAACGTACCAGATGATGACTAAGGCAAATGAAGTGTACACGGATTAGAACAAAATAAACAGTTGTTGTTTTTATAAAATACTACACCACTTCAGAAATAAAGGAAAACAAACATAGTCTGCTACAAAAGTATTACTTACGACTCCCTTTATTTGCAACCCCCCGCGTACTCTGCGTTGATACCACTGC
>contig_10128 Average coverage: 13.01
GCTGGTTTTGATTGGTAATTGAGAAAATGCCAGAAGTCAATTGGCCATGCTCAGACTCCACCCACACATTAAACCAATCATGATTAAGACTTATCATACACCGAATAGACTGATAGTGATGAATGCAGCCCTTCAGGTCAGTGTATCCTGTATAATCTGTCTGATAACGCTGAAGGAGAATGAGACATAAGTTATATTGTGAATGAACGCCTTGCTGTATCATGTGCCCAGTGCTTTATATGGTCTCCATGTTATTGGAAGCTGGCAGGGCTCAAGAGGACACAGTGAATTAATTACTAGATTGAAGCTGAAATACACCCCATCAGTATGGCTTTAAGCTTCGTCATCATATAGGACTGACTGGAGAATATTATCTAGAAGAATCACTGCTCAGTAAGGAACCAAGGAAGGAAAGTCTATATTCCTTCAATATAAAATGAAA
>contig_10381 Average coverage: 21.72
TAGTCTGCCGCAGGTAGGTTCCATCAGGATTATATAGAGATTTTTTTTAAACTGTCCACACCAAATAAAGCTTTAGAAATTGCACTCGTCGCCACGTTATTCCCAGGTCCTTATCCTTGTGATATTTACATTCAGTAGTTAGTCCAGGATGGGATACAAAAAAATAATCAAATGAAGTGATCTTAAAAAGAAAACAAAGTATGTTTGTGTTACTTGACATCACTACTGCAATGCAAAGGCAGAAGACCGCCAGTATCTGTTCTGTGATAAAGACAGCACCTGTATTATCACAAGCACAAAAGGATTCTGGTTCTGAGATTGTCTGTCTGTGTCTGCGACAGCCATCTTCTGCCCCCTGCAGATAGAGTCTAGTCATGAAGGCTACCTGCTCTTACGGGCTGAATTTACAGTTCAGAGTATGTAGTGCGTGTGGTGGATTGTGTGTATGTGGGTGTAGGGTTATCCCTCGGTCATCCAGAATAGAATGAATGGCTTGAACACAAAAAAAGAGTAGAGGGACAGAGGTTTAGTTGCTCATGCCTTAGAAATCCTTAAACGGATTAGTTATATTGTATGGATGCATTATTGTAAAACCAGTTACTGAGATGTGTTCAATAAAAGTTAAGCTTATTCTAGAAAAAAAAAAAAAAAAAAACTCCAGTACTCTGCGTTGATACCACTGC
>contig_10642 Average coverage: 27.62
TTTTTTTTTTTTTTTAGTGACCAATGATTTATACAGCATTTACAGTAAGAAGTTTGACAAAATGAGCCAGATGAAGTTACCAATCTTATGAACTATATCCCAGGTTGTCCAAATTTGTTGCAGCCAATACAGAACCAAAACCCAGTTATTACAAAATATAAACATGCCTGCATCAAATTGTACAAACGATTTCAACAAAGTTAATTTAAAACTGTATTTTATTCATCACTGAATCTGTGAAAAGGTCCTTATCGGGTTCCGATGGTAACCTGCCACACTCTGATCAGGTTATCGGTGTAGCCAGCAAACAGGGTCTGTCCGTCAGCAGACCAGGCCAGAGAGGTGCACTGTGGGGGCTCGGCCTTGCTGTTGGTGCTGATCACCTCCTGTCTTAGCTCATCCACAATG
>contig_10883 Average coverage: 14.95
GTACCGTTCATGACTACTTTTTAAACTGGGCCATAATAATTTTTGTTGCACCATTCCGGAGTTACATTCCTCACCAACATTCTAGAATGCGACTCTGGTTGACCTGGTACTGTCAAGACAGAAGACTGTATTTAAGTTGTTATATTTTATAGTTGCCAAAACCCTGCCTTTACCGAAGAAATATGGGATTAATCTATAAATGATCTGAAAGTATTGTTTTTGAATTGTGAGATCCTCTGATGCATTTTCAATCCTGATGATGGTATATCTGACTTCCTCCTTGGGTCAAACTACTGCAACATGGTTATAAAGCACCTGAATTCATCGTTTTGAAGATATTTGTGAAAATATAATTTTATTGAAATGCTCTAGTCTATTAATATAATATTTAATGTGAATAATAAAATATATGATGGTGATCCAAAAAAAAAAAAAAAAACTCCAGTACTCTGCGTTGATACCA
>contig_11026 Average coverage: 42.07
TTGCTGTAGTTTTTATGATACGTTTGATTTCTGATATTTTTTTGGGGGGGGGTAGCTGTGTAGAAATAAGTTGGTGATGGGGCAAGTTGAACAATTATTTTATTGCAAATGTTTGTGCTTTGTACATTATGGATGCTCCACACAAAGCAATGATCGACCAAATCTAATGCAAGTCCAGAAAACAGCATGGCAAATTTGATCCATTTAAGAGAGATAATGAAGCAGCGAAACCACAAATTAGAGACCAAATTCATGCCTTCTGTCATAATTCTCTTACAC
>contig_11151 Average coverage: 2.69
GTTTGTCATCAACCCTGTGACCGGAATGATTCGGGTTAACGCAGCTGGGTTGGACAGAGAGAATATTCTTAAATATACTTTGGAAATCCAAGCTGCCGATTTGGAGGGAAATGGCCTTACCAGCTTTGGCAAAGCCATCATTACAGTAACGGACAGCAATGACAACGCGCCACAGTTTGTGACGCCTTCGTACACCGTGTCAGTCCCAGAGAATAAAGTGGATGCCTTGGTGGTGAAAATGCCAGTGACTGATGGAGATGAGCCTCACTCCTCTGCCTGGGCCACCACCTACAA
>contig_11535 Average coverage: 8.17
TGGTATCAACGCAGAGTACTGGAGTTTTTTTTTTTTTTTTTTAGTATTACTGACCCACTGCAAGTGTCTTTTAATGGAAACTACAAAGCAAACATGTACATCAAAGAATGACGGAAATAGCTACCGTCATAAACAGTAAAAAAAAAGAAAGTAAAAGACCGTAGTGTTTCTTTCCCTTGTTGTTGTAGCCTCTGAACACGCCCCTTTCCATGGTACATCCTCTTGCTGGTTTGAGTTGGAAATACATTATAAGGCCAGATTCTGCTGATATTCCCTTATCCCCTTCGCCGTGAGGATAG
>contig_11553 Average coverage: 19.34
AAAATACTTTGAATCACTTTAGTTCAGAATATATACGACTTAGCAGTGTTGTAAGAATTATACCCCTGTTGTAACATGTACAGTTCAGGCAAATCTTTCTCTGCCACAAGACATACATTATACTATGTGACTTCCACACTTCAAAGTCAATCAGGATATTCTTTTACATGTGAAGCAATAATAATGAAACCTTTCAGTTGTACTTCAAATTGTATATTGTTTACACTTACTTCTGTCTACTGGATATACTAAGAAAACAATCATATTTCTTCATTCTTTACTTGCCTTTCTTCAGAGGACAAGGACACTTTGATCCTTTTACATGTCAAACGAACGTCTTCATACAAAATGAGAGTCATTTCATAGCAGCATATTTTACTGTATTGATACTGACTATGTTGTAAATCATTTTGATGTGATGTTGAATAAATAATGCATTAAATTGAATAGTCAACAACAAAAAAAAAAAAAAAAAAAAAAAAAAAAAAAAAAAAAAAAAAAAAAAAAAAAAAAAAAAAAAAAAAACTCCAGTACTCTGCGTTGATACCA
>contig_11693 Average coverage: 2.20
TGGTATCAACGCAGAGTACGCGGGGGTAACTACTTTGAAATATTTTGCTGTATCTGCTATATCCACTAAATGAAGATCTCAATTCCATTCATGAGTTGACTATCAATCGCTGAATTTAATAGAACAAAGTGAAGCACTGAGATCTTTCATTTACATTCCCGTAGAGTATGCTAAAGCTCAGTAATGAGTGTTTCTACCCAACAGTTCCATGTGTTACGTTACCTTATGCTCACATTGCCATGTGTACTGTCTTGCACTGTCCCTATTGGTCAATAAAATCATTAAGCGTTAGTTAAAAAATTAAAAAAAAAAAAAAAAAAAAAAAAAAAAAAAAAAAAAAAAAAAAAAAAAAAAAAAAAAAAAAAAAAAAAAAAAAAAAAAAAAAAAAAAAAAAAAAAAAAAAAAAAAAAAAAAAAAAAAAAAANAAAAAAANAAAAANAAAANAAA
>contig_11704 Average coverage: 17.91
AATATACCATACATTAAGTTGTTTCTCTTCTTCCCCTGAGCATTGATCGGACATTTTTTGGAAATTGGCAAAGAAGCCAAACCCGACATCACAGCTTTATCGAGGTAAAAAACAGCATAACAGTGATCAGTATGATAAAGTTTTTAATATGGCATACTCCTTTTGTATGCTTTTACAGATACAGCCGCTTCAATGGCAACAGTATTTATTGTCTCGTTAATATAATCCTAAATACTGGGCAGAAATGTAACACTACGAGAGGGTAGAGACAATGTATGCTGGTCCCATATCTGTAGCTGTTCTGAGGTCACTTCTTGGCAACTCTATAGAAATGGTTAACAACAGATCCCTAATCCACTTTTCCCCCCAAGAAACTTTTCTGCATCATACAACTTGGACAAAAAAAAAAAAAACTAA
>contig_12133 Average coverage: 23.08
GGGCGGCTATGCTTCCAACCAGGGGGATCAGTTCTGAAAGTGAAAATCAACATGAGGGAAATAACAGTTAGACGGTGGTGAATCTTGAAACAATTACTTTGCTCCAAGTGATGAATTATAAGCATTTTATAACTACTTATGAGTTATGCCAGCTTGTAGTGGTATCATAAGGAATTATACATGCAATATAAGGCATTATGTGTGGGCCTCAAAGTGATACCCATAACTTTAAAAAAGTAATCCATATCTGAGCACAAAATGACACCAAAGAAATGGACAGGTATTTGCTATTTACCATGTTACCTGCAGATTCAATTTGACCCTTCCCGAGAGTCAGGAATACTCATATTTGTTCTGGTATCATATTTCCAGCCTGGGACAGACGCAGATCTTGGAGATGGTGAGGGCGGGGCTCCAGTTGTCCTTCAGGATGTCCAGACAGATCACCCCCTGACTGTTGATGTTACAGTGGTAGATCCTTGTCCGAAACGTTACCTTGGGTGGTTTGAAGGGATAGTCGGGTGTGAAGGCGATGTCCAGGAAAAAGACCCCTCCCTCGTAAACAGAGCCCGGTGGTCCCAGGATGGTTGACCTCCACTCATAGATGTTGTCTCCTTTGGGACCAGCGCTGCAGTTTGGCGGAGGGTCCAGCGTGATATCTGCCAGCTCTTTCTGAATCCTCTTCGCGCTGGTGGATAGCAG
>contig_12267 Average coverage: 14.85
GAGATAGGTTGGAGAAGGTTTGAGCAGAGGGAAGAGATGATAGGATGGAAGAGGAGAGAGTAGCGGGGGAGAGAGAGCGAAGGTTGGGACGGCGCGATACCATCCGAGTAGGGGCAGTGTGGGAAGTGTTGGATGAGAGCGAGAGGGAAAAGGATACAAGGTAGTGGTCGGAGACTTGGAGGGGAGTTGCAATGAGGTTAGTGGAAGAACAGCATCTAGTAAAGATGAGGTCGAGCGTATTGCCTGCCTTGTGAGTAGAGGGGGAAGGTGAGAGGGTGAGGTCAAAAGAGGAGAGAGAGGGAGTTGGAGAGGAAGACAGAAAGAAAGACAGAAAGAAAGAAAGACAGAAAGAATTAATAAAAAATAAAGAACGAAAGACAGACAAAAAAAAAAAAAAAGACAAAAAGTCAGACTGAAAGACAGACAGACAGACAGAAAGACAGACAGAAAGACAGACAGAAAGACAAAAAAAAAAAAAAAAACTCCAGTACTCTGCGTTGATACCA
>contig_12483 Average coverage: 13.46
GGTATCAACGCAGAGTACACGGGGGTGCGGCCGGTGGTCCATCAGGTACAGCTGTAGGCCTAGCTGGTTGTGTTGAGGGCACTGCTATTGGACGAGCTACAGGTAGAACGTTTGTGTGGAGCTGGTGCAAATGGTTGTGGACGGCGTCAAGCTGCTGGTTGAGATGGAGAAGAAGCTGGAGAAGGGGCAGTCTATTGATGACCTCATGCCTGCCCAGAAGTGACACTCTTCATTGCCTCCCCCTTGTCATCTGAATGTGACATCCTGGAATGCACTCTGTAATAAACAGCACTTACACTCTAATACAAGACACACTCATTGAAAGAGGACAT
>contig_12576 Average coverage: 10.05
AAAAATAGTGTGCTTATTTGAATGAGTGTGTATTTATACATGTTTGTAAAAGAAAGTCAGTATATATATGATGTGGATGTGTGTAGGTTTGAGGGCACCTATAATGTGTGTTTAAGTGGAGTAAAAGACTGTATGTGTGTCAATACGTGTGCCTGTGAATGTGGGTCAGAGTGTCCATGATTTAGAGCTCCAGCTGGCACTCCAAGCCGGGTAGATAATTGGACCCCAGAATCTTCTTCCCATTCCAGGAGGACACACACCAACACCTGGCATGGGGTCCCACCAGAGACGACTCACACTAGAACACAACAGAAGAGGGGCCAATATATTCAATTACATGGATCAACTTCACTGCATTGATACATGTTTTCCTGGTCAGATCACACCATCTACCACTAATGAGCTAATGCTATTGCTAAAC
>contig_12676 Average coverage: 10.96
GGTTTAGTGGTTTTACAGTTCCAACACTGCATAATGTAACTGAGGTGGTTTGGCAGAATTGGAGCCACATGCACATAATGAACTTGTTGGCTCCCTAAGCGAATGCCTAAGCTTTAGCACAGCAGGCGAACACTGTCTTGTGGCACACAGGTACATTCTATGGATATGTGATTAGATGTTCTCTTTCCTTATAATTTCATCTAACCAAAGAAGCCTGTGTCACGTTGATTAACCTACACGTGACAAAACAGGAAGTTGAAGGACATAAGAGGTCACAAGTGAAGAAACAATATGTGAGTGAAAAGGGCTGACACAAAGTACTAGTATACTTACTGCTATAGAGGGGAAAAAACACTTCACGTCTTACAGGGCTCTCATAAACATCTAGAACTATAAAC
>contig_12916 Average coverage: 11.00
GTAATAAACAATAGTGTTGTTTCTTAAACTAGAATATAGTCTAATGATCTCCATAGATCATAAATAAATGAATAAATAAGGTTTGAGTTCTCGAATTGAATGTTTTATTAACCAGAACTCACACATGCTACTGTTTGGTCTTAGCCTCCACCAAATTACTCCCAATTCAACACTCTGTTAAGATGTGAAAGAGGCAGAACAATGCAAACATGGCAACACGTCAAACCTGTAGTGGATTTGGATGATTATGGATC
>contig_13215 Average coverage: 49.29
TGGTATCAACGCAGAGTACGCGGGGGGGGCATTCGTATTGTGCCGCTAGAGGTGAAATTCTTGGACCGGCGCAAGACGGACGAAAGCGAAAGCATTTGCCAAGAATGTTTTCATTAATCAAGAACGAAAGTCGGAGGTTCGAAGACGATCAGATACCGTCGTAGTTCCGACCATAAACGATGCCAACTAGCGATCCGGCGGCGTTATTCCCATGACCCGCCGGGCAGCGTCCGGGAAACCAAAGTCTTTGGGTTCCGGGGGGAGTATGGTTGCAAAGCTGGGTAATGTGGCAGAAGTGAGGGCTCTGCGGCCACAACTCCTCACCCCACAGTTCATCTCTGTCTTCAGTGACCTGCTCGACAGCAAGGCGGATGGGATCGAGGTGTCCTATAACGCGTGGTGGGGTGCTGTCCCACATCGTGTTTGATGGGCCAGAGGCATGGGGAATGGAGGAGCCGCTGAGGGACACGGTCATGGACAAGATGATGGCTGCTATCCAGAGCTGGGATGT
>contig_13247 Average coverage: 41.30
TTCCATAGTGACCATTCCAGGCGCGTGTCGGGGGACAGAGGTGGAGGACGAAGTTGATCTGGAGGCCTTTAACACTACGCTGACCATCATAGCACCTACCAATGCACCCCAGCCGGAGACTGCTCTGTTTATTGAGCGCATGGACATAGAACATGAAAAGAGAGGCAAGCCACAGGAGCAGAAATCCTTCTTTGCCAAATATTGGTATTTGATTCTGGGAGGTGCAATCTTCCTCATGGCCAGC
>contig_13487 Average coverage: 77.79
TTTTTTTTTCTTTTTTTTTTGTTTTTTTNTTTTTTTTNTTTTTTTTTTTTTTTTTTTTTTTTTTTTGACTGATTGGCAGCTTTATTGAAATACCTTCAGTGGTGGGTGGACAGTGTTGGGAGGAGGGAAAGAGAGTAGTGAGGACAGGGTCGGGAGGAGGGAAAGAGAGTAATGAGGACAGGGTCGGGAGGAGGAAGAAGAAGAGGAGGAAGAAGAGGAGGAATAGTAAAACTCTAACTCAAGACTCTATTAGAAGTACTGTATTACTGCAGTTGAGGAGAGGTTTGGGCTAAGAGATAAGGATTGGTTTGATGAACAAGCTGCTTTTTAGAAAGAGTAACTAGTTATTTATCAACTAGTTATAACTAGGATATTCACTGTGGTGAATACACAATTTAGAGCCAAGGTGGAAAGTGCAATTCTGAAAAGTAGTTTTTTTTCACTAACAAAATGCAACATTTTGTTTAGAC
>contig_13542 Average coverage: 19.78
GTTACCTTTAGTATGGACTTGGCCTTTAGTATGGACTTGGCCTTTAGTATGGACTTGGCCTTTAGTATGGACTTAACCGTCTCTTTCAGACAGTTTATCATCAATCTCAATGTTATGTCGCAATTTGTAACAATTGATCTTTAGTATAGCAATCCAGAAGCTCCTCCCTCAGGACTTGGAATAATTACTCAATGTTAGCCACAGTCAAACAGTCAACGAACAAAAAACCTGCTCTCGCCCCAATTGAGTACCCCAAACCAGACAAAAGAGAATCAGTGTCAACCACACAGGATAAAAAAAAAAAAAAAAACAAGTGGAGCTTCCCCAAGACCTATTACTAGCTCAACCTCAGTCTTCATGCACTTTACCCTGCTGTCACAGACAAAGCTCCTAGCAAGCTGGTTACCCCACTGAGCCACGGATGTGCTCCTGAGACAACTGCCCCAGCCACGGTCACCACAAAAAAAAAAAAAAAAAAAAAAAAACTCCAGTACTCTGCGTTGATACCA
>contig_13567 Average coverage: 20.28
TAAACCTGCATTGTACATATCATTTAGGACAAATAACTGCATGCTTCCGGAGGACTTCTGCCAATGTTCAAAGCATGCCCTCTATCTCAGATCTATTTTGCTGAAGCCATGTTTACAAACACTGTGACAGCAGGTTATGGTGGGGCACAAAGCCTGCTTTTAGATTCACTGACATGCCAGCTAATGCCATATTTCTATAGTCTTATTTTTAATCAGCAAAATCATTTAAAAAAAGAAGTTAGAGCCTATTAGGATTTGAGGTAAAATAAGCGTATGCTTTTGTATTGCTTTTTTTGTGTGTGCATGATGCCTTAAACTGTATAAATGCAAGATTAACATCTTTTGTTAAAAAAGAAACCTGAAAAAAAGTTGTGAGCTCTGAATTGAACGTGTGGTGTGCAAAGACTAAACAGTTTTGCTGTTGAGGCAACAGTAGTAAAACCTAAAAAAAAAACTAACCAGTACTCTGCGTTGATACCACTGC
>contig_13650 Average coverage: 15.35
GTGTACAGAACACCATCACACAATGGATTGTAGATATGGAAGGAGCCACGGGCACACTCTATGAAGGAGAGAAATTTCAGCTGCTTTTCAAATTCAGTAGTCGGTATCCTTTCGATTCACCTCAGGTAATGTTCATGGGAGAGAATATACCTGTACATCCTCACGTTTATAGCAACGGTCACATCTGTCTATCAATACTAACAGAAGACTGGTCGCCAGCCCTCTCAGTGCAGTCAGTCTGTCTCAGCATTATCAGCATGTTGTCCAGCTGCAAAGAAAAGAGACGGCCACCCGATAACTCCTTTTACGTAAGAACATGTAACAAAAACCCAAAGAAAACAAAATGGTGGTATCACGAT
>contig_13681 Average coverage: 4.45
TGGTATCAACGCAGAGTACGCGGGGCTAATATCTATCCTCCAGTCTAATATCTATCCTCCAGTCTAATATCTCTCCTCCAGTCTAATATCTCTCCTCCAGTCTAATATCTATCCTCCAATCTAATATCTATCCTCCAGTCTAATATCTATCCTCCAATCTAATATCTATCCTCCAATCTAATATCTATCCTCCAGTCTAATATCTATCCTCCAATCTAGGATCTAT
>contig_14178 Average coverage: 128.07
AGTACGCGGGGGTTTTCACAGGATGTTTCATACTGGTTAGGTCTCCACAGCAGCCCTAAGAGAGGAAGGGCATTCTCTCATGCCTTCCTTCTTTATTTGTTATTACCCCCTTGTCCTTGCTCTGTCTCCCTTTCTCTTCCTCTTCCTCTCTCTCTTCCTCTCTCTCTCTCTCTCTCTCTCTCTCTCTCTCTCTCTCTCTCTCTCTCTCTCTCTCTCTCTCTCTCTCTCTCTCTCTCTCTCTCTCTCTCTCTCTCTCTCTCTCTCTCTCTCTCTCTCTCTCTCTCTCTCTCTCTCTCTCTCTCTCTCTCTCTCTCTCTCTCTCTCTCTCTCTCTCTCTCTCTCTCTCTCTCTCTCTCTCTCTCTCTCTCTCTCTCTCTCTCTCTCTCTCTCTCTCTCTCTCTCTCTCTCTCTCTCTCTCTCTCTCTC
>contig_14410 Average coverage: 25.84
ACATTTGAATATAAATGGAAAGGAGAGTGAAGTGGTGAAGCTGTAGATGTGAGTCTTTTACAGGAGTCAAGTGCATTTATCTCCTTTTGCCTTTTCATCCATGTTCCCGAGATAGGAGTCAACCTGTAGAAGGGGACAGGGATGCAATTATGTGGTTAACAGAACAGACACGACCGAGGGGATTATGGGAGATGAGCACCAAAGCTTGTTAAACACACCAATAAGCTCATACAACTATAATGTACTCCAACAATGTAGTAGTGCAATTTGAACAGGCTATTTGTCTGCAGAATTGTCTCACCCTGAAAATCTGAGTGGAATTAAACATGTAGTAAGTGCACACAAACATCACTCCAGGCCCATCAGCTCCACGTCAAAGATGAGGGTAGAGTTGGGTGGGATGATACCAGGGTGCCCTTTGCTGCCATAGGCAAAGTCCGGCGTGCAGGTCAGAGTTGCCCTCTGGCCCACACTCATCTGGCCAACCCCCTCCTCCCAGCCACGGATCACCTCCTGCTTGCCAATCTTGAACTTGAAAGGCTTGCCTCTGTCCCGGGAAGAGTCAAACTTGGTTCCATCAGTCAGTGAGCCATCACCCGGGGTTATGGT
>contig_14458 Average coverage: 13.25
AAACAGCAAATTGTTTCAGTCACCATTTGGTCCATACAATCAGATTAAGAAACTCTCTAGAGCTGCCCCACTTGTACAACTACAGTGTTCATGCTGACAAAACTTTGCTCTAGCTAGAAATCACTGTTAAAACTCTGGGAGAGCTCTTGCATTCAGAAACCACTGTCAGATAGGTCTTAACGTGGAAAATGCTTGGTCTCTTGCAACACAAAACACATGTTGGAACTCGCGGGTGGAGGTCTCTTGGATGTGGAGGGCGTAGTGGCTCTGCTCCCCGCCGAGACGGATGGGGTATTGGATGCTCTCAGAATCGTCCCTCCAGTCGGAGAACTTAACCTTGAGGATGTAGTCTGTGTCTTTGACCACGGCGCTCATCTTCTCAAGACCAAGCCAGAACTCACCATTCAGACTGCCAAAGCCGCTCTGGTAGGCCTGCCATAGCTGGTCAAAGTCAACTGAGCCATCCTGGCGCCTCTGGATCACGGTCCAGCCACCTTCAGTTGTCATTTCGCAGAAGACTTCAAAGGATTGGGAGTTTAATGGCTGAATGGTGCCCCGCGTACTCTGCGTTGATACCA
>contig_14503 Average coverage: 27.89
CCTGAACCCGAAAATCCTACGACTCAGCTCGTTCGTTTGCTTGCCGAAGGTTGAATGACTTGGCCAGTGCTATCCGCATCCTCGAGGCAGTCAAGGACAAATCTGGTCCCCACAAAGATATCTACCCATACCTGATTCAAGAACTGCAGCCCACTCTGATTGAGCTGGGTATCTCCACACCTGAGGATCTGGGCATGGACATATTATAGACATCCTCTGGGTTGCCCAGAAAGTTACGTACTGCAGCTTTAAGGTCATCTGGTGTCCAACAAGATGAACCACTTCTTCAAGTCTGCCTTGTCCTGGTGTCTGATGTTGATTTAATCCACACTCTCCTGTTGTGTACAAAATTATGGATTTAATAAAGAAATATCTATAAAAAAAAAAAAAAAAAAACTCCAGTACTCTGCGTTGATACCACTGC
>contig_14543 Average coverage: 20.73
TGGTATCAACGCAGAGTACGCGGGGTGGCCACTGGCTTCTCTGTCATTTAGGAATTAGAACTGTTCTTTAGGTAGGTATTGATGGGGCTGAGATGTGGAGAGGAAGGAAAGGAAGAGATAATGCAGGAGGGTTCATGACAGAATTCACAACTCTCAATCCAACTCTATCAGCTTGTCCTGGAGAGTGTACAAGGTTCAGCAATGACAAAAAAAAAAGATCCAAGAGGCATGGGGATGTTCACGTGTGCAGGGCAGCGCCAC
>contig_14857 Average coverage: 26.79
TGGTATCAACGCAGAGTACTGGAGTTTTTTTTTTTTTTTTTTTTACATCTTTAAAGAATATACATTGTTATTTTTCTTAACTAGCCAGGATTTTAGTCAAAAGTGCATTCTATATAACAAATATGAAAGGAGGAGAATCATACAGTAAATCGGAAGAGAAAATGTTACACAACAAAGAGGAACCTCTGGATATGAGGCAGACAAACACCTCAATGTATTTCAGATCAGATGAAGCAGGGAGGGGCTAGTGTAAAAATCGCCAAAGCAGGAGGAACAACACTACTCGATCACTCTTTGGGAGTCCATATTAGAGCCAGTCTATTGACTTACAGGAATTTAAAAACAAAACAAATATATGAACTAAACAAAACATTTCCTTTTGCCATGGCCCTTCCA
>contig_15124 Average coverage: 20.72
TGGTATCAACGCAGAGTACTGGTAGTTTTTTTTTTTTTTTATCTATAATATCTTTATTGTGATAAAAAGGTGCAGGTCAGTTTATTTCTCAGTAACTAATATTGCTTGATGATCATTGATATTCCAATAAATAACACGATGACTAACGGTTACATCTGATTTATGTAATTGTATAAAAAGCAGTACGGTGCACAGCACTACTAAAGCCATCTGGCTAGCATCTACTCTCGCAACATGAAGCCTTGGTAGGCAGTGCACATTTGAAAGTTTACACAGATGCCAACCCCAAAAGAAGACAAGAAAACACACACACACACACACACACACACACACTGCTATAACATTACACACCACACACAGTGCTATAACATTACACACACACTGCTATAACATTACACACCACACACAGTGCTATAACATTACACACACACT
>contig_15215 Average coverage: 15.55
GTCCAATATATATNTACGGGAGTGTACATACACATACATCCTATATTGTCATNTTGGACTGACAGTTAATGTTGATGTTAAAGTGAAGCGANAATTTCTACAGCAGAAACTGCACGTCAGGAAGGCCGGGACAAACACAAACTCAGGAATGGCGATATTATTTACTTTAATTTAGCTTTTATTCATACCAAAACTCTGAGTCGTGGTGAAAACTGAAAATTATTTAAATTTCCCACATACTGACAGCTCCTTGGTAACGACAGGCGTTCATTACTAGAATCATTTAGAGTGGAACAATAAGGAATGAAGTGTAAAATATTTTTGGGGTCTTTCTCTTTTTTTCTTGGCGAGGAAGGACAGGGAGCATCTCAGTTCTCTCCTTCCTCTCCAGTCTCTGGCTCATCTGCTGCATTATCAGACGTCCATAGTGTGAGGTTGTCTCTCAGCAG
>contig_15316 Average coverage: 4.43
GGCGGTGTAATGTGATATGCTACAGAAGCTACAGGGGGTGCCAGTTTGGTGTGGTGACTTGGGATCATTCAGGCGGTGTAATGTGATATGCTCTTTATTTTATTTATTTATTTCACCTTTATTTAACCAGGTAGGCAAGTTGAGAACAAGTTCTCATTTACAATTGCGACCTGGCCAAGATAAAGCAAAGCAGTTCGACACGATACAACGACACAGAGTTACACATGGAGTAAAACAAACATACAGTCAATAATACAGTATAAACAAGTCTATATACAATGTGAGCAAATGAGGTGAGAAGGGA
>contig_15383 Average coverage: 9.20
TGGTATCAACGCAGAGTACTGGAGTTTTTTTTTTTTTTTTCTCCAATTTCATCTCTTTCTTTAACTTTCTTTTCTTCTTCTTTAACTTCTTCTTGAATTTTTTCATTTTCCTTTCCTTCCTCTTGGACTTTTCATCACTTGATGAGGAGGATGAGGAGGATGAAGAAGAGCTTGACGAGGAAGATGAGGAACTTCTTTTTTTAATTTCTTCTTCCCTTTCCGATCTTGGCTCTTGCTGAGGGAACGTGAGGCTTTCTTTGAAGGGGTCGGACTCGCACTGCTGCTGGACGACGAGGAAGACGAAGAAGAGGAATGTCTTCGCTTTTTCTTCTTGGACAATTTTTTCTCTCCGACTTGTCTGCTCGTGCTCTTGGTCTTATCCGCGGAACTGTCGCGCG
>contig_15442 Average coverage: 465.95
TTATTGAGTGTCCTATGTTGAACTTTTTCTTTTATTGATGCTATCTATATAGTTGGTGTGAAGTGGGTCCAATTTGTATGAAACAAAGCATTTTATCCACAGCAATTATGTAAAAATTTACATCAACCAAAAGACTTCGGTTTTTGTTAAATTATTTTAATTTGGTTTACCTTGTCAAAAAGACATAAACCTAACACAACCGTAAAAAAAAAAAAAAAAAAAAAAAAAAAAAAAAAAAAAAAAAAAAAAAAAAAAAAAAAAAAAAAAAAAAAACTACCAGTACTCTGCGTTGATACCA
>contig_15620 Average coverage: 32.07
TGGTATCAACGCAGAGTACGCGGGGGAGTACAGTGCAAGGTGTATCAGTACAAACGCCGTACCTGTACATTACTCCTTCACACTACTGGACAACATGAGGACCCTGCTACTGACAACCGTGCTGCTGGTGCTGCTCTGTAACACTCAAGTGCTCACACTCAGGTGTTACACCTGTGAAGAGGATGATGCTGACTGCAAGCAAGAGACAGAATGTCCACCATCGAGCACACCTATCAGTGAACACATGGATGACAAGCCTATTCTGTACACACCGGAGAATTAAGCTGTTACTCATGTGCGCATTGGACACAGTGGTATTTAAATTATTGTTCCATAATATTGTGTATGAATATTGCTCTGTTTATCATTTCATTAGGTCTAGTCTCTGCACTGTATATGAATTGCGTAA
>contig_15630 Average coverage: 18.42
AAACCACTGCTCCTGGTCTGCCCACTGGGCTGCCTCACTGTCACTGCCTTCCAGGTCTCCATCCTCCCCACTGCCCTCTTGAACTCTCTCTTCAAAGTTCTTTTCAACTTTCCCTTACGGTACTTGTCGTCTATCGGTCTCGTGCCGGTATTTAGCCTTAGATGGAGTTTACCACCCGCTTTGGGCTGCATTCCCAAGCAACCCGACTCCGAAAAGACCGGACCCCGGCGCGACGGGGGCCGTTACCGGCCTCACACCGTCCACGGGCCCCCGCGTACTCTGCGTTGATACCACT
>contig_15660 Average coverage: 3.54
CAGAAGAAACATATAAATGACCCTCAAAGAGGTCTTTGACCTCTTTTCGGGTTGTCCTGATTCACACATTGTCCACTACAGGGGCCGCTAGAGGGACTACTGGCATCACAGATGACCACATCACAATGGACAAAGACCTGGCCACTCGGCGCAACCGCATCCTCGGCGAAGGAAAACATATAGACCTCAAAGCGTTTGACGTGAGGGGGGAAGTGGACCCTGGCATCAGCTACCACCGGGTGGAAGACCACACGGTATGGATCCTCGGGGTTCTC
>contig_15955 Average coverage: 14.11
CACACAGACACACACACACGCAGAGAAACACACTCTCGTTGAGGTAGTCAAAGTTTCAGGTATATCCCTATGGCAGAGGGGAGTTAACACCCACACACTCACAGACTTGGAAACATTCAGTGACACACACTGTTATTTGAATGTGTTCAGAAGTCTGATTGTAGCTTTGTTTCAATCACGAATGCTGTGCCAAGTAGAGAAACGGAGGAGATAAACGTTTAGTGGAGAGGGGAGATTATAGAACTATATCTGGTCATTACATGTTAGTGTGCCTCCTTTCGATGCTGCTTACTGTAGAAGACATATCCAACCTGACATCCTCACAGATACACACCTCTTTTCATCCCCTCGTTTATTTTATTTTTTTCACTCACTTGACAATAATAAGGATTCCTCTTTCTCTTCCCCCTCCTCTTCTTTTTCATCTTCCTCCTCTTCCTCCACACACTCCCTGCACACTTCATGAGTGAGAG
>contig_16203 Average coverage: 12.76
TGGTATCAACGCAGAGTACGCGGGGGCCGCCACTCTTCTTACCAGAAAGATGTTTGTTTCTGTCGGCGCGATGCGTGGAGAAACCCGTTGGCTGCACCGCATCGGATAGCGTCTTCCCAGTAAGCCATGTTTCCGTGAAGCAGAGAACGTTGCAGTCTCTGATGTCCCTCTGGAATGCTACCCTTGCTCGGATTTCATCAACCTTGTTGTCAAGAGACTGGACATTGGCAAGAAGAATGCTGGGGAGTGGTGCGCGATGTGCCCTTGTCCGGAGTCTGACCAGAAGACCGCTACGTTTCCCTCTTTTTCGGAGTCGTTTCCTTGGGTCGCTGCATGCGATCCATTCCGTTGTCCTGTTTGTAAGGCAGAACACCGGATCCGCGTCGCGGAAAACATATTCTTGGTCGTACTGATGTTTGAACAGTTTGTCACTGGGATTTTCTCCACAGAAGAGGATGAAGAATTTGTAGCACATCTCCATGATAACTTCCGACACATCCATCCCACCTTCAGTCGCAGCGTCTACGCCTCCAAAGATGCCAAGCTGCTTACAGCGACGGCCAATCACCTCTATAGCCCAGCACTCTCAATACTTCTCCTTCAATTGACTTTAACTGTTGGGCTTATCTATGGGCTCTAGCTCTTTGCTCA
>contig_16522 Average coverage: 13.88
TGGTATCAACGCAGAGTACGCGGGGGAACGACATTTGAATTGCAAGGAAAATAAGCTTTACACACAACTTCAACTTCGCTGAAGAAGAAAGAGAACAATGCAGCTCTCCAACAGTCCTCTTTTTGGCCTTGTTCTCCTGTTCTTAAATCTGCCACTGAGCAGCGCGTATCCTGTCTACAACGGGTTACTGACCAATGATGACATGGAGGTCTTAAATGTGACGTCCCTTTTAGGCTATACAGCCTCATATTTACCTTTGAGGGAGGTTTTGTTCCAGACATATGAAGTAGTTTATAATCCCTAGACGTTGAAGCCCAAAGGGTATCATTAAAACTGTTTGTTCAAACTTGTTTTTGACATTGCAGGTACTTCTCCACCGACTTCAAAAGTCCTTTCCTGAGCTGAGTGAGGTTGAGCGAGTCTCCACAGAAAAGTTGGATGATGTCACTCCTGAAGACATGGCAATGGTTGCAGAGGAATAGAGAGAGAGCAACCACAAACTAGACCGGAC
>contig_16540 Average coverage: 8.31
GGAGAAGGAGACATGGGAAGCAGTGTAACAAGCGCAACGTTGAGGAAACCATCTTCATCATTGAAGATCTTAAAAATGGAGGAGAGTATGAGTTCCGCGTCAAGGCTGTGAACGAGGCCGGCCCAAGCAGACCATCTGCTACCGCTGGACCAATCATTATCAAGGACCAGACATGTGCTCCTACCATTGAACTGAAGGAACAGATGGAAGGTGAAGAGGGACTAGACGTTCATATTGTGGCTAGGATCCATGGCTGTCCATTCCCCTCCCTCGTATGGCAGAAGGCTCCCATTGCCAAGCCTGAAGACAAGGCTGTAGTGCAATATGATCAGCATGTCAACAAGCTGGTAGTTGATAACAAATGTACGCTACTGATCCAGCAGTCCAAGAGA
>contig_16914 Average coverage: 11.77
TTCCTCTCTGTTGCCCCATTTGGGTGTGTCTACTCTGCTAGTCTATCCATGACGTTCATTGACAAAGGCAGCTATTCCCCATGTTTCAACAGAGCGGAGTGCCTGCCTTCCTTACAGACATGCAGAAGGCCTGTGGCAATTACTCAAACTACTGCCAGAAGAACAAGAAATGAACGCCCTTTGTGGGAAGTCGCATCAAAGCCACAAGGATTGCATTTTTTCAGCCCATCGTTCAATAAAGTCTACACTTACAGTGTCTGAGGGCCATTGTGGGTGTTTTGGGTATGGTTGGAGACTTATTACGAAGTCAATAGGTGAAAGTGGTGGTGGTGT
>contig_17024 Average coverage: 19.57
TGGACATGCATGACTTGAAGCATAATAATTATGTTAAAAGCCGCTCACGCCCAACTTTGTTCAATCCAAATGCAGAATTTTTCAACTCAGGTCATGTGTTGTCTTAATTTATTATTTAAATATGGTCTGTTGAAAGATAAAGATGTTAAACAATGTTACTGGTTGCAATTTTCTTCTCTGTACTGTGATTGTGTCTGAAGTTAAATGTATTATTCATCTTTGGGCTGTAAGGTGAAGCCAGTTATCAGGAGAACTCCTTGAGGAAGTGCAGGTGGAAGTTCTTCAGGCGTTTCAGTACCTCTTCCATGGTTTCCACTGGGGTCATGACACACAGTCTACAGAGAAGAGATGAGAACAAATCCGTGGGGGAAGTATAACCATTTAAATAGAATGATGAGGCTAATGCTATGCTTCCCTGTTCATTTGCATAGGATGAGTAGTGGATATGGAGCCATTGACTACTGGAGTGTTTTATGGTGACATTTCTATGTCCATAAGCTGTTGACAGAGAGAGGATTGTACCTGATGTGGTGGGTGCCTTCCTTCTGTCCATACTCACACCCCGGTCCCACACACACTCCTGCCTCCTCTAGTAACCGTGTACAGTACCACAGGTCAGGCTGCATCCCCACCACCTTGGCCTTCTCAATGGCTGCTTGGGGTAGATACAGCCGGGGGAATACGAAAGCTCCTCCCATCATCGGCTGACAGCTGATCCCTGGGATATTGTTCAGAAACTCTGGGACCCAGTTCATGTTATGGACCAGCATGGCCCGGATAGACTGGGTCTC
>contig_17124 Average coverage: 28.70
TGGTATCAACGCAGAGTACGCGGGGCATTATAAACCTGTGGAAACGGACAAACACGATTTGAGAAAATGAATTACAATTTTTAAAGGAACTGTTTGACTTTGTCTTAGCTAGCTAGGTCTTTTTATTTTATCTAAATTTGCACTAAGAATGGCATAATCAAGTTACTGTTGTCTGTTTGTTATGATTGAGAGTTGCAAGCTTGTTATGTTCCTGACCTTTTGATGGATAGCATTTTTGTATACTGTAACCATCCTCCTTGTTTCTCCACCTTTTGCATATAAAAGTATCACATTCAATAATTTATTGCCAACAAAAACTAAACAAAAAACATGCTACTGATTGTATGTATTTTTTAAAAATTATATTTTCTTTCTGTAAAAACTGTTCAGCACTTTTATTCTGGGTTGTGCTTTTGTTTTTCTATATATTTATAATTTAGATCGAAATGTATATATTAAGTAAAAAAAAATTAAAAATGTAG
>contig_17272 Average coverage: 18.88
TGGTATCAACGCAGAGTACGCGGGGATTCATAGACGTTAACTAGCTACCATTAGCGCCTATTGATGATAGCTAGCATCTTCTGACCGGGCAAGTTTTGTTAATTAAGAGCCCCGACGCTTGTTCTGAACGTTAAAACATCTTTTGCGGTACGGTTTTAGAAATACAAGGAACATATATTTCATATTAGCTAGACGTTTTTTTTATAACACAAAGGTAAAGCACTACACACTTTTTTTAGGGTTAAGTGTGCTCACACAGTCATATCTCCATGGTACAGCGCTTGTTTACTGAAGACAGAGGCGTTCATGTGCTAATTAGCTGTCTGCATCTGTTGTCAATGAAAGATGCTGTCAGCTGCATCTGTTAACAGTGTACAGTGTGGCAAGGATCCTAAGCCATGAAGGTGGGATCACAGATATTGAAGTTTTGCAAGCAGCTTTGCTCCATGACACAGTGGAGGACACTGACACCAGCATAGGAGAACTACAGGCCATCTTTGGGCAAACGGTGGCTCGAATTGTTCAGGAAGTGACAGATGATAAGGCGCTACCCAAGCATGAGAGGAAACGTCAGCAGGTGGAGCATGCACCTCACACCAGCCACCAGGCCAAACTGGTCAAACTGGCTGACAAACTGTACAACCTGAGGGACCTGAACCGCTGCACACCTACAGGTTGGTCGGCAGAG
>contig_17311 Average coverage: 20.71
TGGTATCAACGCAGAGTACTGGAGTTTTTTTTTTTTTTTTTTTTTTTTTTTTTAATGTTGTTGGGAGACGTGTTTATTTTTTAAAAATGCGTTAGAAACACAACTTCCAGAGACATAACCATGACACATCACTATCAACAAACCAGCATGGACATCAGTACAATTGTAAGCTAACTACAAACTCACACAGACACACACACACCTCTGTCTTTTAGGTATAGAGTTGATAATAAAAACACAT
>contig_17349 Average coverage: 19.08
GTGGTATCAACGCAGAGTACTGGAGTTTTTTTTTTTTTTTTTTTTTTTTTAGAACTTAAACTAAAGTTTTATTTACACATCAAAAAAGGGCGATGTAAATAACACGAGTCTTACAAGCTGAAAACTGGTTTTTAGAAAGGAAACGAGCAGAGAGTATTCTCTTCAGAAGGAGAATATATTCATTCTGGACACCGCTTCTCAAGGACATCAATAAAATAAAAAACAGGCAGAATCTGGTCGTTTCAGACACCAGCAGATAGTGGCGCGGTATAGAACAGAGAAATTAAAGTATTGGAGGTCCAAATGTTTACGAAACAGGAGAGTAAGCCAAGTAC
>contig_17540 Average coverage: 13.57
AGTGGTATCAACGCAGAGTACGCGGGGGAACAACGTGCGATTTGTACAATCATGGTTAGGCTAAGCCCAGTGTTGTGTCCAGTATCTGCAAAACACAGTAACTAAATTGAAATGGGAACCAAAATATACACATTTTCACCATTTCCCTTTGGTCTATTGTCACCCAACTGGGCCAAGGTCCTGTACTAGCAGTGGCATCTGGCCCTCTGTACACAGTTCAACTTGTTTTTTTATGAGTCTGATCTCTCCCTCGGCAGCCATCGGACGTTACGATTGACCAATCGTTGGCTACGCCACTATAACTAATGTGGATGGACCAAAATCCATAGTTTACCCCACCACAAAGACCTCACTTATTGGGGGTTTTGCTGAAATATGTCTGGCGAGAGAACAAAAAAAAAAAAAAAAATGGACGGCGGCAGATGAAAATCATTAACAATAAACAGCCTTGTGGTTAAAAAAAAAAAAAAAAAACTACCAAGTACTCTGCGTTGATACCACTGC
>contig_17582 Average coverage: 13.81
AATTAAAATGTTAAGCTTGCAGCTAAGAACAAACATGAAAAGAAAAGGACTCTCCAAACTTTCAGAAGAACATATTTGCCTTGGCTCCACAGTTTCTTTACATTAGTGTCAGACCGTGACCATTGAAAAACCATGGGCCGTGTAAAGAACTTTTTCATTGTACCTCGAGATCACTTAAGAAGTGAACTCTGGTCAATTTTTAAATGTTTGTCAATTTTAAGTAGTTCTAAATTGAGGGAGAGTTAAGCATAACTAATGATGCTGTCTACCAAATTCACATGATTTCTTCCCATATAGACAAGCACAAAAACATGCTAGCATGTTTAGAACATTTGTGATACAATAAGTTTTTGTACATGTAATGTTTTTATTTTATTTTTTAAATAGACTTATAATAAAATGATGTTGAACATGCGTGTTTGTTCATGGATTGGTTATGTCTACTGTCAAAAGTACTACCAACAGATGGGCCCTGATTCTTGCCTGTAAAAAGCCTGTCAGTGAATATTAACCAAGTTGAAAATGAGAAGCTATAGAGCCCCACAGTGGAGGTGTCATAATACCAATAAAACCTGGCGGTCAAACGGAATTGGTTCCAATTGTAATTTCACCATTATTTTTTCCCAATAGGGATTTTGGAAACACTTAAAATAAGGGCTGTGTTTCGTGTAGGATTACCCTGGTGTGATTGTTTGATAGCCATGTAAATCTCAAACAAAGTGATTTATCAGTATATTCGGCTCTATTTACTCTCGATTCGAAAATGCTAATTAGCATAGAAGTAGACATCATGCAAAACTACAAATCCCAGCAAGCTCCTGCATGTCTTGCTAACAGGTAATGTGTCAATTTAAAACTTGCACAAGACAGTTCATTAGAATTGTCAA
>contig_17592 Average coverage: 18.30
ACACTTGATGGACTACTATGATCTCACGTTGATTGACTATGATCTCACCTTGGTCTTTAGTGGACGCGTCCATTTCTCCATTCATCTGTACTTTCTTTAACCGTGAAACGGTTCTATCCACCCTGAATTTTCTTTCAGCTGTTGTTGAACACGGGGTAAACCAGGTTTTGTAGCCGTGTGGCGAGGATGAGTCTTGAAGACTGTCTCAGCGTGAGTCGAGCTCGTTGTGGAACAAGGGTTGGGTTGAATGTTAGCCAGCACTGCGCCGCCGGTCCAGGGCACAGGCGCTCCAGTCCCCGCAGAGATGGGAACTTCCCCCCGCTCCATCTCACTTGCTTTCTCCTTCCACTCAACGCGCAGCTCTCTCGATCCGACCATTTCNCTTAGCAAAGAC
>contig_17689 Average coverage: 31.39
TAGAAACAGACGATTACAAACACCCCCATTATAATATACTTCCCCCTAAAAAAATGACATCCAATTCAATCATATGTCATAAATACCCATCACTATTCTAAAGCTCTGGTGCTGTGCTAGACTGAATACCAAGTGTATCACTATTCTAAAGCTCTGGTGCTGTGCTAGACTGAATACCAAGTGTATCACTATTCTAAAGCTCTGGTGCTGTGCTAGACTGAATACCAAGTGTATCACTA
>contig_18137 Average coverage: 150.90
GAGTACGCGGGGGAGCGCCATGGCGGATGAGATAGCAAAAGCTCAGGTTGCCCAGCCCGGCGGTGATACAATCTTCGGCAAAATCATTCGCAAGGAGATTCCTGCAAAAATATTATTTGAAGATGATCAGTGCATAGCCTTCCATGATGTTACCCCACAGGCCCCTACTCATTTTTTGGTTGTCCCAAGAAAACCAATTGTGCAACTGTCAAAAGCAGAGGACAGTGATGCGGCTCTCCTGGGCCACATGATGATAGTGGCCAAGAAGTGTGCCGAGCAGATCGGC
>contig_18257 Average coverage: 58.85
TGGTATCAACGCAGAGTACGCGGGGACCTTCCCAGGGAAAATTTGAATGGCATCTCCAAAGAAGTGTACTTCATGGCAATATGTTTGTATGAGTAGGACTCCTGGTCGGTCGTCAACTACTCCTTTGGAATGTGAGCAGAGTATAACTGAATACCGTAGTCATTCCTTATCAAAGAGAATAATTGTGTTGCAGATTCTGCATTAAAGTGTCTTGGGTGATGTTTATCAAACTAAAGAGTCCATATATTTTTTTTGGGGGGTGGGCATTGAAGAGAAGCAGCATTACATGACATCATGACACCAAGACTCACTCTGTCACTTGTTTTTAAAAGGATTTTCATTTGATTTTATTCAAATAAAATACACTTTATTTGAACAAAGAAAAAAAAAAAACCAAAAAAAAAAACAAAAAAAAAAAACAAAAAAAAAAACAAAAAAAAAAACAAAAAAAAAAAAAAAAAAC
>contig_18720 Average coverage: 18.96
TGGTATCAACGCAGAGTACGCGGGGGACTTCCAACTTATCTCCCAACTTAATACAGGATGAGTTTAATCATGGCAACTTTTCTCTCTACAGCTCTGCTGTTGCTGGTTCCTGGGATCCTGACTGAAAAGGAACATGGATCAAACCCCATCAATTTGACGATAGTCAACAGCATCTCCAATGCACCCAATGAGACCTACAGTGCTGACATTGTGTTGTTTAAGTGTTCCCTTTATTTTTTTGAGCAGTGTACATCAGCTCCAGCTGAAACTTGGGGACTTTGGACCCCCTTAATTTCCTGTATTTGCACACAGATGTAATGTAAATACAAGCATGTATCCAGCATGGCCAGGCAGGTCTCTGGACAGCCCCATAGAGAGAGATAGAGGACTCATCATTAATATAACCCATTTTAACATGGCCATTGCCATTGAGGTCTTCCACCAG
>contig_18860 Average coverage: 16.92
TGGTATCAACGCAGAGTACGCGGGGGACTTGGAAAGTGATCAGCTCGCGAGGTTGCAACCGTGAAAGTACATGATCTACTCGCATAAAAGAAACACAACTCTTGGAATCCAAGGATAGTACACAGTGTTCGTACTGGCTGAGGAGACAGACCTACAGACGGTATCACAGACACTGGACAGATTTCCCAGCTAGTTAACCCGTGTGGAAACTCCGCGATGCCTGTGAAGAAAAAGAGGAAGTCTTCAGGGTCAGATGACCCGGGACTCAGGAAGTGTAAAATCACCTGTTTCTGCTTGCTGGCTTTGCTCTGTGCAGTGAGCCTTGCTGCTTGACTGGGGAACTCAACACTCAGCACATATTTGTCCCATTATGCAGCACAGACCTCAGTCAGTCCACAGGAAAGGAAGAGGGAGGAGTGTGTGTGTGACACTGAATATCCTAAGAACTCCTCTCATGCATGTGTC
>contig_18931 Average coverage: 18.24
TGGCCCTTGACAAAACGAAGTACCAGACTGGACTTTCCCACAGCGGACTCCCCTAAGAGTACTAATTTGAACTGGGAGATCTTGTTGCCTGTGTTAGGCCCATTGGGGCGTGTTGCGCCACCCCTACTTGCCATGTCCTTACACCCCAGTCTCTTGCTCTGGATGCAGAAGCACTGCTTGAATGGTCACTCCTAGAACCTATCCGAGTTAACTAACTAGCTAGGTAGCTGAATGGATTTCCAAAAAATAATATTTTCGGGCACTGAAATATATTCACAGAGCGAGAAATTTCATAAAACTTGTCCCTTTCCCACTTCTTCCAACTTCCCGTTTGTTTTGCATGGCACAGTGTATGATGATAGATCGAATGGCTACGTAGCACTGAGAATCCCCCGCGTACT
>contig_19037 Average coverage: 24.52
TGGTATCAACGCAGAGTACGCGGGGGGAGTATAACTATTTGAATAACGTGTCCATTCTGACGCTAGATGTTAACGAAGAATTTAACAAAAGTTAAGAAAACCAAAAGGTAAACAAAAGGGTAAGTAAGGAACAATAGGTAGGAAAAGGTCAAAGAGTTTCTCAGTACCTTGTAAACAGCTGATGACCATCACATCCTGCACTGAAGGGCTTTTTTGTAATGAATGATTTTGATTATTTGTATGTATTATTTTTAAACAATTTTAAATGTATTTCACTGCATGGGTACTATAATGATTTTGTATAGCTTGGTTTCACTTTCATGGCGTGTGGTGTTGTTATTTAAGCAATATGAATGAGATGGGGAGAAAACATTGATATGCATTTCATCATTGGTAATCATTTGGACGGTTTAATGAAAACCTCAAATAAAATAGGCCTGCCAGTATAGAAAAGGGAAAAAAAAAAAAAAAAAAAAAAAAAAAAAAAANAAAAAAAAAAAAANAAAAAAAAAAA
>contig_19056 Average coverage: 29.40
GGTATCAACGCAGAGTACGCGGGGGATACAGAGCGAGAGGAGCGCACCCGTCCCGGACACTTTACATTAGGCTGGCTACCTCCTGTGTTACAAATTAATATATGAAGAAAAGCAATCAGGTGGTTCTGAATGGCGAATAAAAGGTGAATAAAACGGTCCAGCTGACACTGTAAGCAGAGCCCAGGCCAAAGTGATGAACGATGAGACCGGTTCCATGACTTTATGGAGACATTTTCATTTGTAATTCTGGAGACATTTCTTCCCATTCTTTCCAAGAAGTGACGCAACATCAACACTCCCAGTAAACTGGACACAGGAATATTTGTTGTGTTACAAGAGCTACGCCAGAGCACCCAGACAGACCAAGTCTCAACGAACAGGTTACTGATTACATGATTTTATTATGGGTTTTCATTGAGCTGTTACAAATGAAGATGAAAACCATGGAGGGT
>contig_19146 Average coverage: 53.70
AGTGGTATCAACGCAGAGTACGCGGGGAGGAGAAGAAATCCTGGGCTAGACTAAGGGCGGGTCGCGCCTCCCCCGCGACCGTCTGGTCATGAGAACACTACACATCGGGTGCGGCCTTCACTAGGGAGTAACGCAACAGTGGTGCTGCCTACCGCAGGAACAAGGCCGATGCGTCGTGTTCCCATGCCGGGCCAGCAGGGGGTGACGTGTGCAGAGCCAGTGCTGCAGAAATGCAGTGACCTCGAAACAACTAACCAAAACTCAGACTACAGAAGCAAAACCACAAAAGCCAAAAACTACTTTCCACTTCCCTTTTTCCCTTTGGCTTCTGGTGGTCTGCGTGCTTGGTTAGGTGGGCTCGAGGGAGGGGCCTGCTGATAAACACAATCTCATAATAGATTCAAC
>contig_19223 Average coverage: 10.65
TGGTATCAACGCAGAGTACTGGAGTTTTTTTTTTTTTTTTTTTTTTTATTTGTTAATGCATTTTATTATACATTGACATTAGCCAGCAGTGTCTGTTAAATGAAACTACCCAGATCCAGGAAAACGGTATGCAGTTTGAAGCAAGTTTATGGCCACGTTCTAGTTCGTCTATATCGTGCTGCTCAGTATGCAGTTATATCGGTCACTGATAATGTAGACACTGTAAAGCTCTACTAGTGGGAGTGATCAACGCATGCCAAGGAGGACATGACACCCTTCGAGCCGTAGTAGCAAATAAACTACAATTATAATTATCTGGCAGCATAGTTCTAAATAGACTACATATCACCTGATCTGACAGAGTATACAGACATTCACTCAAAATATAGGCTCCAAAATCAAA
>contig_19441 Average coverage: 66.91
ACCTGTTGCGACGGCGGGAGTCAACAGAGATGCCAATGGTGCGGGCTGTCTTCTTGTGGATACCGGCAGCCTTGAGCTCCTCCAGGGTGAAGCCACGTCCGGCACGCACCTTGGTGTGATACCTGATGGTGGGACACCTGACTTGAGGCCTGAGGGGACCAGCCACAGGACGTGGAGCAATACGACGAGCCTTGATTTGACGGGCCTTTCGCCTGCGAGTCTTCCTTGCGGGCTGGTTGAACCAGGTGCGCACCCTCGTCTGCCAGTCTTTGTGGAAGTGTGGGTTCAAAAGCATGCCATTCCGGCTGGGTGCCATGGTTGCCTACTTCCCGACAGGTTGGTGACAATGAAACAGTTGTAACGTCACTCCCCGCGTACTCT
>contig_19492 Average coverage: 27.23
GGGGATTGCATTTTGCGTTAACACACTACTTGGCTCTACAAACCACCGCTGATAGCAGAGATGTCTCTCACACTCACATATTTTCCAGTCCGAGGTCGTGCTGAGGTCATCCGAGTGATGCTCAAAGACCAAGGGGCAGAGTTTGATGAGAAGGTCATCACCATGGAGATGTGGAAGGAGAGCACTCTCAAAGCCAGCTGTTTGTTTGGTCAGCTCCCTATATTTGAAGACGGTGACCTCACTTTGTACCAGACCAATGCCATAAGGAGACATCTCGCACGGAAACTTGGACTCTATGGCAAAGACCAGAGGGAGGCTGCTCTCATTGACATGATGGATGAAGCCATTCAGGATCTCCTAAACAAATACATAAAACTGATGTTCGAGAAAGATGACTCCGGTAAAGAGGGGTACCTTAAGGCACTGCCAACAGATCTCAAGCCCTTCGAGAAAACCCTGTCCGGCGATAAAGAAAGCTTTCTGGTTGGCGACAAGATCTCCTTAGCTGACTACGCCCTGGTGATCCTGCTGATCCATCACCAAGTCCTCAGCCCCCCCTGCCTGCATGCCTTCCCCTCCCTCCAGAGCTACCTGAAGAGGCTGTGTGCCCGACCCAACCTGCATGCTTACCTTCATAGCGACGACTTCAAGAACAGACCCATCATTCCTGGGAAGAGAACCTAAAGTCCATGTGGCCTTAGTCCTCTTATCGTACCTCAATATTATATCATATCTAATATGCCACAATATGTTTACATTCAACCAGAATGGATCACCTTGAATTGTAATTTGGCTGTATATTGAGTACTGTGTGTCTTGGTGGAGTAGGTTTCTGTCTGTTTGTGCCTGTTACCAGTTCTACCCACTTGTGGCGAGGAGTGTTAAAAATTGTGTTATTGTTTAATAAAGGACATTTGCATATACATAAAAAAAAAAAAAA
>contig_19493 Average coverage: 14.79
CCCCATACCTCAATAACTAACGTAATGGGATAAAACACTTGTCCAATATGACCCACTCAGTTTCTGGTAACAGACAAGTCTCTGATACCACCTACAGCCCAGTGTAATTAAATGCACTTCATAACATGATGTTTCACCATGGGTGCACAGGAAAAAGATTATGCTAATTATTTTTAAGTAGTTATGAAAATGATAATACCTTCATGATTTGGCAAAAAAAATAATATTTCAAATACAATCTCTGCACTTTTACTATTTTCTCTTGTCACAATTAGTATGGTGATTAAGTGCAGTATACCTTGATTGAGAAATATAAGATAAAATATGAATAATATTGATTACCTACAAATATTTGTCTTCATGTCTGCCAGTATTTCCTTCTTTGGAACAGAATCAAGTCCTGGCGTTCTTGGGTCCTAAACGCCAACATTAGCTACTTCCAGCTAGTCACATGACAGATCACACTATAACAGTGAGGGGTGTTGGGAGTGTCTAAGCAGCTGGGAGGACACAGGCATGCGAAGTTACACCTGAAAATCTCTAAGGACCCAGGGAAAGGTAGAGGTAGCCAATACCTACTGTTGGCGATGGCTGATTGTGTTCTTGGTATTGTCTATGGTGGTGGTTTGTGTGTGTGAGAGGCCCTAGTCAGGTCAGGTGGTGCTGGTCAGCAGCCTCTCCTGGTTGTGCTTGCGGAAGAAGGCTTTCCCAAACTCATAACAGCTGATCATAATGGCACAGGCTGGGGCCACCTTGATCACCCTGGGAAGGAAACCTACAAACAGTCCACCCACGCCGTTCTCAGCCACAATCTTGGTCATCACACTGAGAGTGGAGGAGGAGGCCTTGGACGACAAATTCATAGCCTGGAGTTCCCCTATCTCCACCTGCCTCCTGGTCTTCACGACGTCGAAGGGAAGAGTTACTATGGAAGCAATTGATCCAGACACCGCTCCGGATATGAAGGTGATGGCAAACGTTGGCTCTCTGATGTTGTTGTGCTTACACAGCCACACCTTCCCCTTCTCATAGTTATACCAGTACATGGCTGAGGAGGAAACAGACACAACATGGAATTCCTGTTATCAAACACTAAGAGCCCCCGCGTACTCTGCGTTGATACCACT
>contig_19495 Average coverage: 21.53
TGGTATCAACGCAGAGTACTGGAGTTTTTTTTTTTTTTTTTTTTGATGCAGGAAAAGCTTTATTTACAAATAATACGTGTATTATTAAATACCTACAAATATAATTGTCACACAGTACATTTGTGATCTCAAAGATAACGGAAAATAGCTATAGTGAGGGAAATATGTCCACTGACAAATTGTATACATATGTTTTATTCCCACTGAAGTAATAACCTGCATCTCTTATACAACTTTACAATTATGAATTCCCTATTCCATCTCAGGAACTAGTAGTACAAATAAAATGAACTTAGTTTATGCATCAATAGTTTGCCAGTCGAAGTACAGTAAATGGACTATAACGAGGACATAACAACACTCGAGGCCGATGAGTCCATTGTGTAAAAGCGCATGCAATTTAAAACATCATTAATTTGTCTGATGATAATGTTATATTTCGATACTTCGTTCACCACGCTCTGATTCCATGTAAAGAAGACACTCCATTGCCGGACGGAAACGTGTTTTGAACGTTATTTAACTCTCCCACGCCGAAGTTCATGTAATTCCCGTTGTTTTGTGAGGGCTGGATAGACTGCACCGCAGTGGTGGGATAGTTACACGCATGGTTCATATTACAGCCAGGACTGGGATAATTACTGAACGCTGGGTAACTGTTATACGTGAAATGGTTGAGGCCCATATTATATGAAGTATTATAGGTCGTCGAGTCTCCAAGGCAGGGCTTCCCATCTCGGACCAGCACTGGGACTGAGATTCGTCTCGGCGGCGGGATACCAACCATCTCCAGGCTCTGGTCCTGTCGCTGTCTCTTGCACTTGTAGCGGCGGTTCTGGAACCAGATCTTGACCTGTGTGGGGGTCAGTTTGAGCACCCCGGCCAGGTGATCTCTCTCCGGAGCCGACAAGTACTTCTGCTGCTTGAAGCGACGCTCCAGCTCATACACCTGCGCCTGTGAAAACAGCACGCGCGGCTTCCTGCGCTTCCGGGGTTTGGCGGTTCGATCCGGGTCCTCTGACTTCAGGTCCTCCACCGGCTCGCTCTGAGAGATGTAGGACATGTCTTTCCTGTGTTTCCCCTCCAAGCTGTCCGTCTTCCCATCCTTGATATCCATTTCTAAGAAAGATTTCCCATAAAAGGCAGCGGCGAAGTTGAAGTCAGTATTTCTGTTGGCTTTAACACCATGGAGCTCCTCTCCAAACAGCGAGCTTCCAGACGATATCTCCCGGAGAGGCTCCTGTTTCAGACGGGCCAGCATGCAGGAGGTCGGTAAGGCACAGTCCATCCGTGGAGAGATGTCCAGTGAGACCAGGTCCTCAGCACCAGTGTGGTGCTCCAGGTTTAATATATCCTTAACGGAGAAGGGTGTGGACGTACTGGGGCTCGAAAACATTGCCAATGAACAGTTGATCTGACATATAAATGGTAACAAACCGATGATTTCAAAATGTCCTCTTCTTGGTAATATTTACTGAGCTCAAGTACTCATTTGTTTAACCGAGGGGGATCTTGACTGAAGAATGCATTTTTGACTATCAACTCGAGTCCCTAACTTTTCTTGGCCTCTTTTCTCCCCCGCGTACT
>contig_19496 Average coverage: 47.41
TAAACTATTTATTCATCTTTACAGTCGAAAAGTTAAATATAAATTTGCCTCTTTGCAACAAACATTCAACAGGAGTGACTTAAACATGGGAGTTATAATATTAGTTCAGTACGTGAGGTGACCAGTAAGGCTGCCAGACTGGAGGTTGTTCATTTCAGACATATTATCGAGAGTGATAAGGCATAGTCTAAAACATGACAAGTACATCCCAAAAGTGTTTTAACAGCTCAGTTCAGGCAGTTTATATGCTTGTCTGTTAATAACCTTTAAGGGGAAGAGAAAATATTCCTATAACTTCTGGATGATGATAGAGGAGGCTCCACCACCACCATTGCAGATCCCAGCCAGGCCGTACTGGCCAGACTTCAGAGCATGTACCATGTGTCCCACGATTCTCGCCCCCGACATCCCAATAGGGTGTCCCAGGGAGACAGCTCCTCCATTGACATTGACTTTGCTGGGGTCGATGTCCAACATCTTCACGTTGGCCAGAACCACAACGCTGAAGGCTTCGTTGATCTCCCACATGGCAATGTCCTCCTTCTTTAGCCCTGCAGCTGCCAGGACCTTTGGTACAGCAAAGGCAGGAGCGATGGGGAAATCAATGGGAGCGGTAGCTGCATCTGCAAAAGAGACGATCCTGGCCAATGGGGTGACGCCGAGTCTCTTTGCCGCATCGACCGTCATGAGAACCAGAGCGGCGGCCCCGTCGTTCAGCGTGCTGGCATTGGCTGCAGTAACCGTGCCATTCTCCTTCTGGAACACTGCTCTTAGTTTGGGGACTTTGCTGAAGTCCACACGCCTCCACTCCTCATCCTCTGACACTACCACATCAGGCTTGCCTCTCTGGGGGATGCTAACGGGGACAATCTCTTTCGCGAGCACTCCTGATTCATATGCTGCTTTGCTGCGGCTGTATGAGCTGATGGCGTAGGCATCCTGCTCCTCCCTGCTGATCTGGCTGTTCTTGGCTGTGTTTTCTGCACAGTTTCCCATGTGGAATTTGTTGTAGACGTCAGTGAGGCCGTCCTTTACGATGAGGTCCTCCATCCTCACGCCTCCGTAGGATGGAGTGTCCCTAGTCATCACATAGGGGACATTGGACATACTCTCCATACCGCCTGCCACCATCACATCCTGGTGTCCACACATCAGACTCTGGGCAGCCAGCATGATAGACTTCATTCCAGAGGCACAGACTTTGTTGATTGTTGTTGCTGGAGTGGAGAGGGACAGCCCTGCACCAAGCAGGGCCTGTCTTGTAGGGGCCTGTCCTTCCCCAGCCTGCAGTACATTTCCCATGTAGACCTCCTGCACCTCCTCAACTGGGATACCTGCTTTCTCAATGGCTCCTTTGATTGCGATGGAACCCAGTTTGGTGGCTGGTACGGCTGCCAGGCTCCCTCTGAAGGACCCAATCGGGGTGCGGACGGCACTGACGATGACCACTTCATTTAAAGAAGGGCGAGTTGAATATGTCCTTGGCAGGTACTTGTGAGCCAAACGCTTGCAAATTTGAGAACGCATGGTTAAAAGTCCACTTGATGACATAATGTTGAACTGCAACGGAGGTCTGTTCGCAAAGTTGGACCTATTTCACCTTCAGCCGACTAGTACAGCGCCCACCCAACCCCCCCCGCGTACTCTGCGTTGATACCA
>contig_19499 Average coverage: 66.55
AACCATGGAGCAACTAAATGAAATGCAGCTAAAGACTGTTGAGACCCAACTGAAAGAGCTATTTCCTCAGTCGCAGCAGGTTTATGGTTACATTTTCCAGATGAACAGAGTTATGGCTGACCCGATTCAGGTTTTTGTGGACCGCTGGCCAGAATTCAATGTCATTCTCTGCAAACCACCATATGGGAAGGAGGGGGACCTATTTAAAGACACATGTGTTTTTACGAAAGATGAAGCTTCTTTTAGGAATATCCTTGGAGAGAACAACATAATTGACTGGACAAAGTTCCTCTGTTTAGGCACCAGTCTTTGCTATGAGGAGATGATGATGGCGGTGGCTTCTGAGAGAAAGGTGCCCGTGAATAAAGTGTCTGTGAGTCACATGATGATGCTCCAGGATCCATCCCGCCTTTCACCTGTAGAAAGTGCAATTGAATCAATGATATCCTCACTGGACGAATCCCATACTGATCTGGTCAACAAAACCTGGAAGTTCGGGAACACGGAGAACAGTTTCCAGATGATCCGGAACATGATCCGGCACTACCCGTCTTGCTGTGTGCTGGATGCAGAGAGCCAGCTGCCCATAGCCTGGGTTCTGACCTATCCCTCCTGTGCCATGGGTATGTTGTACACCCTGCAGGAGCACAGAGGACAGGGCCTGGCCAAAGCCCTGGTCAGCAGCATGTCCAGGAGACTCTATTCTCAGGGCTTCCCAGTGTACTGCTTCGTTGAGGAGGAGAATACACTGTCCTACAACCTTTTCACCAACCTGGGCTTTACTGAGGACCCTCAATACAGGGCTGCATGGTTTGACTTTAACAGTTTATGATTAAGGTCGTGCATAGAGATCAATGTTGACATTAAA
>contig_19511 Average coverage: 44.07
CAGGAGTCTGTCAAGGAGAAGGTCACGCGCATCATCCTGGCTGCCTTCAGGAACCTGTTGGAGAAGTCAGCGGATAGGGAGACCCGTCAGGAGTATGCCCTGGCCATGATCCAGTGTAAGGTTCTGAAACAGCTGGAAAATCTGGACCAGCAGAAGTATGACGATGAGGACATCACTGAAGACATCAAGTTCCTGCTGGAGAGTCTGGGAGAGAGCGTTCAGGACCTCAGTTCGTTTGATGAGTACAGCTCAGAGCTGAAGTCTGGTCGCCTGGAGTGGAGCCCGGTCCACAAATCAGAGAAGTTCTGGCGTGAGAACGCTGTTCGCCTCAACGAGAAGAACTACGAACTCCTCAAGATCCTTACTCGGCTGCTGGAGGTATCTGATGATCCTCAGGTTATTGCTGTAGCTGCTCATGATGTTGGAGAATATGTCAGACACTACCCTCGGGGGAAACGGGTGATAGAGCAGCTTGGGGGTAAACAGCTGGTGATGAACCACATGCACCATGACGATCAGCTGGTCCGCTACAACGCCCTGCTGGCCGTGCAGAAACTCATGGTCCACAACTGGGAGTATCTGGGGAAGCAGCTCCAGTCGTCTGACCAGCAGCAGCAACCGGCTGTGGCCACCAGGAGCTGATCTCCTAACTCCTGACCCCCTGCATGGAACCCACTCTGTGTCTGGGTTTGCATACATGTACTGGGGTATACATGCATACCAGTGTATGTGTGGCTGAGTGTGTGTATCTATGTACATCATCCAATGAAATTACCTGGATCAACTGTCCAGTTTATGTCAGGAGTTGATGTGTAAAAGGTGTCTTTTCCTACCTGTCAATTCTCCTCCACTCTGGCTGTATGTTGTTTTCCTGGTCATGCTACAGTATATTATGTCATGTGTCCTCACACCTATGTGATGTAAAGGTG
>contig_19516 Average coverage: 24.51
GTACGCGGGGGATTTTTCAAGCAGTTGAAAGCCGAAGGGTACAAGATGACTACCTACACAGACAGAGGTGAACATCACGACCATGGCAAGTTCATCTGTTTCGACCACATCACATTCTGGGTTGGAAATGCCAAACAGGCAGCATCTTACTATTGTAACAAGCTTGGATTTGAACCGTTGGCCTACCAGGGTTTAGAGACAGGCTGCCGTGATGTGGTGTCTCATGTGGTCAAACAAGGCAAGATTATGTATGTATTCGCGTCCGCCCTCAATCCTGGAAACAAAGAAATGGGGGAGCATTTGGTGAAGCATGGGGATGGCGCCAGGGACATTGCATTCACTGTGGAGAACTGTGATTACCTTGTGCAGAAAGCCAGAGAGCGTGGTGCCATCATAGTGAAAGAGCCGTATGTATTGGAGGACAATTATGGCAGGGTTAAGCTAGCTGTTCTCCAGACGTATGGGGACACAACACACACATTTGTGGAGAGGACAGCCTACAAAGGGCTTTTCCTCCCAGGGTTCCATCCTCCTCTCCACCGGGACCCCTTGTTGGCCAAGCTACCCAGTGGATTACTGAACTTCATTGACCATGTTGTGGGGAACCAGCCGGATGGTGAGATGGTGCCTGTGGTGGAATGGTACCAGAAGAACCTGCTCTTCCACCGGTTCTGGTCGGTGGATGACAAGCAGCTGCAGACAGATTTCAGTTCACTGCGCTCCATCGTTGTGGCCAATTATGAAGAGACAGTGAAGATGCCCATTAATGAGCCAGCCATGGGAAAACGCAAGTCCCAGATCCAGGAGTATGTGGAATACTACGGTGGCCCAGGTGTCCAGCACATCGCCATGAACACATCAGACATCATCACTGCAATCCGTAACCTGAAGGAGCGTGGCATGGAGTTCATGTGTGTGCCAGACACCTACTACCAGCTGCTGAGAAAGAATCTCCAACACTCCCAAGTCAGGATCACTGAGGACCTGGACATTCTGGAGGAGCTGAAGATCTTAGTAGATTTTGATGACAGTGGCTACCTGCTCCAGATCTTCACCAAGCCTGTTCAGGACCGTCCCACAGTGTTTCTGGAGGTCATTCAGAGACACAACCATCAGGGCTTTGGTGCAGGCAACTTCAAGGCTCTTTTCGAAGCCATCGAGGCAGACCAGAATGCTAGAGGGAACTTGACTATCCTGAACCCTAATGGTGTGTCTAACCATATTTGAGCTTGCAAATAATTTGTTCAATGATTTATTGGAGAGCTGT
>contig_19519 Average coverage: 56.23
TTGATGTAAGGAACACATTTCTCCGCTCATCTTTGAAGCGACACAATGTCTATTAAATTGAATGCGCTATTCAGCGACTCCTACGTTGATGTAAGCCAATACAGAGACCAACATTTTAAGGGAAATCGATATGAGCAAGAGAAACTGCTGAAGCAGGCTAACACACTCTACGTGGGTAACCTGTCCTTTTACACCACAGAGGAACAAGTGTACGAGCTCTTCTCCAAGAGCGGGGACGTGAAACGAATAATCATCGGCCTGGATAAGGTGAAGAAGACGGCGTGCGGCTTCTGCTTCGTCGAATACTACACGCGTACAGATGCTGAAAATGCTATGAGGTTTGTCAACGGGACACGTCTGGATGACCGCATCATCAGAACTGACTGGGACGCTGGTTTTAAAGAAGGCAGGCAGTACGGCCGTGGCAAGTCCGGTGGTCAGGTCAGAGACGAATACAGACAAGATTATGACCCAGCCCGGGGGGGCTATGGGAAAGTTGTCTCGCGGCCATAAAACATGTCCTATGCTGTTTCTTTGGGGAGGGCTATGGGGAAACTAGTGTCACGAGCCTGAGTCAACATGTTACTGCTGTTTCTTTGCCCGTTTCCAGGTAAGAGATGAATATAGACAAGATTATGACCCTGCTCGATGTGGGAAATTAGCTCAGCTGCAGAAACCTCCCGAGGGACGGGACAGTTTAGTTTGGGTTCCAAGCAGACGTCTGTCAGGGTTTTCTAATGACTTGTTTATTTAGACGTTTTCTGTGAAGCATTTTTCAGTTTAACCATAGTTCCATCAGTCATTATGACCAGTGTGACACACGTTTACAAATGTCATTGTCTCCCAAACTGTATACTTT
>contig_19523 Average coverage: 29.50
GGCCTGTCTGCCTGAGCTGGCCCTACAGAAAGCACAGGAGTCTCTTAAGCTTGCCAAAGTCTCCCTCTTCCCTCAGTCCCTGGCCCTAACAAACACAGAGTCAATGGAGCACAAGGCTCACATGAAAAACGGCGGGTGGGGTGATATCCGTGACCATGTTCTTTGTAATAACTATGCTAAACGTCTATGAACTAAGGGTTTCTCACTTTCATCTTTTTGATGTACTGAGGATTGAGGAAATAAGTGCCATTCATACATTGAGTTCCAAAGACCGCAGTGTGTTTTAATTGTGGTTTTTAATGAGGTCTTCCAAGGGTTAGTGAACATTTGATTGGGAATGTTTTGGTGTGTATGCAGCAGTGTGATTTATAGCTTGGTTGTTATTACCGAAAGTACCATGTTTGCCAAATATATTTCTTTATTTTTTTTAACAGATTATGCAAGCCTATTCTTATGGACTGTAACATCGTTTGCTTTATATTTTCTAAAAATGAAGAGCACATTTTTGTTGAAGTAAAATGACTGTGTTAGACTTCATGAAAAGAACATAATGTTTCAACGCCAGCAGCTAATTATTATGGTACACATAAATGACTTCATATTGAAAATAAAACTAAATCAGAGTAATACATTCTTGGTTTCGACTACATGTTAGATCATTGCCATTTGTATACATCCTTCAGAACAAATAAGAGAGTTGAGCCATTTTCCCATTTAATGTGGTGACGCTTATCCAACTTCAGGATCTCTTACCCATTCACACAAAATCTAGAATCTAATATTTTTCCTTTAATTTGTATGTGGTGCATACGGTATAAATAGAAAAATAACAGCAACAGTCATTGTTCGGTATATAATGAACAAACCTATAGATTCTATTGTACAATAAAAGTGACAATCT
>contig_19525 Average coverage: 33.81
AACGCAGAGTACGCGGGGATTGTAAAATACGAACTCATACTGTGTAGACTAGACTGTAGGCTGAAAACTGCATCGATAGCTTCTGTATTGTTATTATTCGCGTAGCTTGAGACAAATGAATAAGTAATAGACTCGGATTAATTGAGAGAGATCGTACATCAACTTCAATCCGTTTTTATCTGAACAGTTATCAATTGGAAATGTCAAACCAACCCTGATTAAGCGGAAATTAGAACATGCCAGAATAAGGTGGGGAAAGTATTGATTAACAATGGCGAAGTTAACAACATAGCAACCTATTGGAAATTAGTTCACTCCGTTTCATGCAAGGAGAATCTCGTGGGGAGTAAAGCAAGAAAATAATTTTATTCTATTCATTTGCTGGCAAGAGTTTTGGAAGAAAAATGATACAACAGTTATTATCGTCACTCCTGGTCTTTATTCTTTGTGTGCCACATTGTCATGGGGGCTGTGCAGAGGTGGACTCCATGACAGAGGCGGTGGCTGGGGAGAGCTTCCTCATGGGCTGCATCTCCTGTAAGAGGAGAGAGGAGGTCCAGGCCCAAACCACGGTTGACTGGCACTTCAGAGCCACAGGAGAGGAGGAGTATATCCACATCTTTCACTATGACCACCCACACCCCAACACCCTCCACGAGGAATTTAATGACCGGCTAGAGTGGCAAGGAACAATGGGGAGTAAGGATGTACAGATAGGAGCCATCTTCATTCACAACGTCACGTTTAATGACACAGGCACCTACCGCTGCACCTTCCAGCGCACCCTCTTCCTCCCATTGGATAATGAATATATCACAGTGGAAAAGGAGGTGGAGCTTACTGTGGTGGCCGAAGCCAATCGGGAGCTGTTGTCGGTGGTGTCAGAGATCATGATGTACGTGCTAATTGTGGTGCTGCAGCTGTGGATGATCGTGGTGCTGATCCACTGCTACAACAAGATCTGGGCTGAACATGAGGCACGGGATGCCCGCAAAGCCCTGAGGGCCCAAAAACTGGCCCTAATAAAAGAACCTTTAGACTCAAAGGACAATTGTGACGGAGTGCTTCTGGAGTGACTTGTTTCAGTAAACATGAAAGGTGGAGAACCCTGTCACAAGCAACTGTTACCACCACACTACCAGGCTATTATATCATAGAAATAGAATTTGAATGTCTTAGCATAGTGTGTAACACATGCAGTTTACAATGTACTTGATTTACTGTACGAGGTAGTTGCAGCTGGTGTGAGTGGTGATTAGATTAACAGGTGGTGCCGAATAGCCTTAGTGTGTCAGCTCAAAAGAGAATGTCATCACGTGATGGATCAACAGTTCTGACAAAGCTCTGATTACAGATGGTTCCACCTGAGCTACATAGAAAGCTTTGGCAGGAACAACCGTGCATCTACATAGGTCTCATCTGCAACCATGTTATTACAGATTTTTTAAATCGCTATTTTCACAAGTATGTGGTACATTTTCACAACTCTTAGAACAAAATACCAAACTGGTCACACTTGTAATGCAGCAAGTCTTTCATTCAAAACCTGTCATTGTCCATTCATTTGGATTATAAACATCTCTCACCA
>contig_19526 Average coverage: 22.52
TTGATGTGAACAGTACATTAGCTAACTAAAAGAAGAATATTCCGAAACCATGGCACAATCAGGCAAAGGAACCCCATCAAGAACATCAACTAGACAGAAAGTTGGAGAGATTGGTGACGACAAACAGGATGAAAATAATTCTGAAGGCCAGACTGATTCTCCAGCATCAACAGAGGTAGCTGCCCCTACTCCACAGGTCATCTTTTCCACAGAACCTGATGCTAATGAGGATGGAGATAAAGTAGCTCCCATTGAAGATGATGTTACAGAGAACGAGGAGGTCAAAGATGTCCCAGTTTGTGAAGCGGAGCAGATGGACACAACTCCTGCTGCTGAGGAGGAAGCTGTTAAGGTCACCTGTGAGTCCGAAAATGCCATCGAAGATGCCAGTAATGTTGAAGAGAAGACCAATGGAAATGACCATGCTGTTGCAGTAGCCCCAGTGAAGAGGAAAGCAGAGGATGAGACTTCTCCAGCTAAGAAAACAAAGTGCATTAATGGTGGTTTTTGTCTTTTTGTTGGTAACTTGAACACATCCAAGGAAGTGGAGGAAATCAATGATGCCTTGGCCAACTTTTTTACGTCGCATAGTCTGTTATTTCAAGCTATTCGAGTGGACATAACAAAGAAATTTGCATATGTAGACTTTCACACAGAGGAAGACTTGACAAAAGCCCTTGAGCTGGATAGGGTGAAGATCCTGGACCAAAAGATAAGGCTAGGCAAGGCTAATGTCAAAGATGTCACAG
>contig_19528 Average coverage: 12.27
CAAACCAATAAACAAGCCTCTGGGAATAGAATAATCTCTCCTTTCACTCAACCATGAAGATACAATAATGAATACTCAGGCGATCAGCATCTACACAGCACAGACCAATTATATAACTGGGATATAAACAATGATATCTCCTGTTCTGAAGGGGTGTTTGGAGAAAGAGGGACTACTGGAGTGATTCACTTTAATGCACAGCATCAACTTCAAACAGACAGAATCCTCCTTTTCATCAGTTCACCCACTCACTGGAGTGTAACCATGGACTTCTATACACACAGATGCCTAGACCAGAGTAGTGTCCAGCTGATCTGCAAGCTTTGTCATGCACGTAGAGTACATCTTGATATAATCCTGAATAGTACTAACTGTAACTGAGGTATGTCTCCACCAGAAAACCAAGGCTGGAGACGAGCTAGCTCGCTCACACACTGGAGTCATTTGTTAGCATATAGTTTAGCTAGCATACACGTGTCTGTGCAGGTCTCAAGGCCTAGAATCCAGCTGTTGGGTGGATGTGTCTGTGTGTGAAGGAGTGTCTACATGAAGTGCAACTTTACCACTAAAGCAAGGGACAAGGCTAGAGGATAGAGGCTATGACATTTAGGTTCATGTCATCTGGTTCTTTGTTTATAAGGTATTTTGATCAAATGTTATCAAAGGCAAGACTACAAGGCTGTGAGAAAAGCACGGTTATGAAAAGGATAAGACCGTAGAAGACAGAATCCTGATTTCTGAGACTCGTACCTGTTAAGTTGGACAGATGCAACCACAGGTGTCAGAGCTAACTGCTCTCTTTTAATCATAACGTCAACTGAACAATAAC
>contig_19530 Average coverage: 19.29
GTTGTATTTTGTTATGGTTAGAAGCCAAATGGTATCCGGGGAGGTAGTGCTACTTGATGACAAGCTGAGTATCCATCTGTTTATATCCAGATGCCTTGATGCTAACAATATTTCATACCATAACCACTGTTCCTCTTGGATATATTCTGTTGGTCGTTAAGAATTTCATACTTCATATTTTTTGTGGAATAACAAAGGTGTTCTCTGCACACCTTGACACAGACATGGCATGACCAATATGACTATTTAGGGGGGAAACATTTCAGATAAATCTAACACTAAGACAATCAATGACCGGTGTGTTTATCATTGACATACTGTATGTGCTGTACCGATATCTATTTCCTGCTCAGTGTGTTTAAGCTTTGAACTTGAACTGCATGGTGGGAGAACATGGACAACTCAACTGTCAGTGATACTTGATGTAAAACACCATCTGTGTTGTGAAATGTCTT
>contig_19533 Average coverage: 28.37
GCCTCCTCTGGAATACAGAGCTTGATGACTTGGAACAGAAGAGAGGAGCAGTCGTTTGAGTATCACTTGCGAGCTAACTGTTTACTTTAGCCTGTTGCAATAGGCTTTGGAAGAATCTTTCTGCATGCGAGCTTGTATTGTTAGCAAACTCTGGTGACTTTGGAAGTTCATTTTGTCCGGGAAAATAAAATGAATTTGAGTCAACTTTTCAGGGTTTTGCTCTCGGTAGCTGTTGCCTGCGAGGCCATTACAATTGGATCAGGCTGTGAAGGAGCTGAATGCACCAAAACCATAGAGGTATTGACCAAAACGGTGGACTATGGAAAGCCGACCCAACACGCTGATTACTTGAATCAGTTCAATGAGATGAACTCTCCTACTGTGGACAGGAAACATCGCGATGCGGCCTCTGTCCTACCATTCATCGGACTCACTGGAAGTGCAAAGCAGAGTCGTAACTGCTGTAAGAATGGCGGGACCTGCATCTTGGGAAGTTTTTGCGCATGCCCACCACATTTTACTGGCCGGAGCTGTGAATACGACGAACGAGTCAGGAGCTGTGGTACCATTCCCCATGGGGTGTGGGTTCAGAAAGGCTGCTCATACTGCAGGTGTGGATATGGGGTCATGCACTGTTTTCCTCAGGTGTTCCATGAGGACTGTGAGGAGGACCAGGAAGTCCGCTGGTTTCATTCAACGGGTGTCCGAACGCTGCACACCAAGTACTTCCTGTGTCTAGGACTAATGTTTTTGGTTTTGTTTGCTTGAGAAGCTACGGGTGAATGAGACCCAATGGATTTCAGCCTCAAAGGCCTCATGAAATGACTCCTGGTTTTTGGCCGACGTACTGAAATGAAATTTCCTTCCAGTGGAAGTCGGAACTACAAGTTGCTGTGTTAAAAGCAACTGTCGTGTAAATGTGAAGGATGCTGTACATAAGATTTTAATGGAAAATATTTGGTATTGTGCTTTTTATTCGCAATCTTTCTAGACTTGATGAATACGTGTTTTGAACATGTCAATCGTTCAACGTGTCCTATGTTGTACTCTGTTTTACAAATGGAGTGTGATGTTTGTTTCTGGTTGATAGTACACATTGTGACCAATATTATTGCATTAACTGTTACGTGTACTCTCAACAGAAACAAAGTGTCACTTTTGAACCAAGTTCTGTTTTAGTTATCTTATTGGTTGTATTTGCAGTTCAAACACCTGGTTGCTGTTCCTATCTACACGGACAGTTTGATAAAGCCGGAACGACCTGTGATTGTTGACCTTTTTGCCCGTTTTCCCTTATCTAAAATAAACAATTAGACCCCTCAATCGATCACCAGTGTTGATGTTCCAAGTTGTTGTGTTAATAGTCATTGCTCTGGTCAAAGTTTTTT
>contig_19534 Average coverage: 10.26
CTACCCTGAACATCATAACACATGGTACAATAAAACCAAGGAGGCTTATTTATCACACCATCTACATTCTTCAGTGGGCCCTCCCTACTCACTGCTAAGAGCTGTGCATCGAATGAGTTGAGAATTTCTAAGCTTTGTAAGCTTTTTTTTCTTGTACATATTTGTATTTATACATTTTCCTGTGTGATTGTTTATTTTCATGACCGCATTGAGATAATATATTGCATTTATTTAAGTAACTGGTCTGGGGGTTTTGTAGCAGAGTTCAGGACCCATTTTATTTTCATCGAAGAAGTAATATTGTGAAAACATGTCTGTAAATATTTGTTGCGGATCATGAAGAGATTGATATTTTAGATGTAACTGGGCCTACCTTTTCGTGTCTACGATGGGATTCTAACAAAGTCTAGATGAAGATTACTATGGATCAGGCAGTTGTAAAACTGGCAGCTTTTCACACTGTTTTCAGCCTGCAGAAACTTTGCGAAGTTTAACCAAAATATGAAATTGGCAGTACATGTACAACCAATCAATATCCCTGGATTGAGCAATGGAATAGGCTAACGTGATGGCCTGTAATATTCTGGCCAGTTATGTAACTCACTAGCCCTCTCGTTCTTAGATGTTTTGGAGATTTTTACCAAACGTGAAAGGACTGCAATCCCACTTTCACTCGGCAGACTCCTAAACTAACGGTCAGAATGCTTAAAATTAAGTGTGGAAAGGAGTAAATAAAGATCTGTTATAGCACATCTTTAAGTAGTCTAAGTGTTCCATTGACTTTTTTTCGTGTCTTCTCTGCAGTTTGCAAGGAGTTGCACTCTGTAGGGTGTTGACAAACCATTGTGAACTAATACAGTTCTCTTGATAAAGAACCATGTCGAATATCTTATTTGTTAGACAGGACTCTTATTACTGAGAGGTCGACAAACACTTCACTTTTGGAATGGTCTTACTAGAGTTGGAGCATTACAGAATGGATGAGGTGGAGTCTATCTCTTACATATT
>contig_19536 Average coverage: 32.32
ATGAATTTGAAGTTGTAGCAATCGGGCCTAATTCGCCAGCTACGTATTTGAATACAAATTATAACGTTTAAAAAAAATCTAATACAGGACGTTCAACAGTGTTGTTCTGTAACCATACGATACAGTGATGCCGAACCTTAGCTGTAGGTTCTACCAACACCGGTTCCCTGAGGTGGAGGATGTGGTGATGGTGAATGTGCGCTCCATCGCTGAGATGGGCGCCTATGTCAGCCTGCTGGAGTACAACAACATTGAGGGCATGATCCTGCTGAGCGAGTTGTCGCGCCGACGTATCCGCTCCATCAACAAGCTCATTAGGATCGGACGCAATGAGTGCGTGGTGGTCATCCGAGTGGACAAAGAGAAGGGGTACATTGATTTATCAAAGAGAAGAGTTTCGCCAGAGGATGCTATCAAATGTGAAGACAAATTCACCAAATCTAAAACCGTGTACAGTATCCTTCGACACGTGGCTGAGGTGCTGGAGTACACTAAGGACGAGCAGCTGGAGAGCCTGTTCACGCGCACCGCCTGGGTGTTTGATGAGAAGTACAAGCGTCCGGGATACGGCGCCTACGACGTCTTCAAACAGGCTGTATCTGACCCTGCCATGCTGGATGGGCTAGACCTGACTGAGGAGGAGAGGGCCGTGCTCATCGACAACATCAACAGGCGTCTCACTCCACAGGCTGTCAAAATCAGAGCAGACATCGAGGTGGCATGCTACGGGTATGAGGGCATTGACGCTGTGAAAGACGCACTGAGGGCGGGGCTTAGCTGCTCGACAGAGGCCATGCCCATCAAGATTAATCTGATAGCACCGCCACGCTACGTCATGACCACAACCACTCTGGAGCGCACCGAGGGCCTTTCGGTTCTCAACCAGGCCATGGCAGCCATCAAGGAGAGGATCGAGGAGAAGAGGGGCGTCTTCAACATCCAGATGGAGGCGAAGGTGGTGACGGACACGGACGAGACCGAACTGGCCCGTCAGCTTGAGAGGCTAGAGCGGGAGAATGCAGAGGTGGACGGAGACGACGAGGATGGAGAGATGGAGGCTAAAGCAGAGGACTAGTCCAGTTAGCCCTGAAAGGGTCGTTTGGAAGAAAACAAAAGGATGGA
>contig_19538 Average coverage: 38.11
TTCTCAGTTGAAATATGAACTCTGTCCTGTCTGTCTACCTGCTGGCGAGTCTGTCACTTTACTGCCTACTGCTTACAGTGGGTAAAGGTGAGGGGCAGTTTGTTCCAGGGAGGTGTGAGTGTTATGACACAAAGAGAACTGTCAGCGGACCACTGTCTGACCTCAAAGTCACATTCAAAGGCCTCACCTGCAACACTGACCAAATCATAGTGGTAATGAAGAGGACCAGTGAGCCTGTGTGTGTGAATCCAATGGGACAACTGGGAAAACAGCTACTGCGCTGCTGGAAGAAAACCAGCGGATTGGATAAGAAGAAGTGTCTGAGAAGGAGGAGAGGGCAGGGGAAACGAGGACAGAAACAGAGGAAACTCAGGGGACAATCTAAAGAGAGCTAAAGAAGGGCAACACCAATCCCTGCCTTAGGGTGACCACAGAGCCAGTACCTGTCCATTCTCCTGACCAGTACTGTAGTGTTCTAGCTAGTTTACACTGTAACCCCAGACCAGACCAATACACTAGAGGCACTACAGACACCAGAGGCACCGGTACCAGAGGTACTACCAATTATAGACACCAGATGACAACTACAGACACCAGAAAAACTACAGACACCAGAGGCACTACAGACACCGAACCCGAATCTGGGTTTACATGAGATGTTGAATATGGCGATTGTCCTTTAAGCCTAGGAAGTAGCCATTCAACTTGCCATTCACCAGCTTTCAAGCTTAATAATGACAAAATACGTACTTACCAAAAAAATGGAGTTTCGCTGAGCAACTATCACCATTACTGCCGTTATGGACTAACTAGACGATCGGCTATAAAGGCCTGGGGAAAGATGTACTGTACATCAAACATACCCTATAAGGTCTACATAATTGACTTGCATGAAATATTATTGCATTCTGTGTAGCGCGGCTGAAACAACAGATTGTTATGACGTTCATACAATGTTGTCAATCAATTACCTTTCCTGTTGCTGGATCAGCCGACCTGTGCGTGGCAGTAATGAGGGATTTTATTGAAGGTGCAGGAGAGGTGGATTTAGAGCATGCACGCTTGGTCAAAAACAATACTTAGATTCAGACAACACATTTTTTGGGGGTTGCATGTAACTTTCTATTTAGACTTTTTTTGAAAGTACATACCGACCGTGAGCCCCGATTCTTGTTCATTCAGACACCAGAGAAACTATGGACAACAGAGGTTCTACAGACACCACATACAAATGTGTTGTGTTGAATGGATATCATTAATGTATCATTATGTTCGGTTACAGACATTGTCGTTTCTAACTGTTTATCGTAAACACTGTTGGTATCTATGTTGCTATTTGTAATACTTTTATACTTTTTCAAGGTGTTTTGTAATAAATATTAAAA
>contig_19542 Average coverage: 13.96
GGTCTTCTTGACTGATGTTACTAAAGTCAGCGCATCGTTCAGATGGGAAAAACCAGAGCATGATGGTGGAAGCAGAATTACTGGTTACCTAGTTGAGATGCAGCAAAAGGGAGGGGACAAATGGGGTGTTGCAACATCCACAAAGGGTGATTGTCATGGCACAGTCACTGGACTTACTGCTGGACAGGAGTATCTGATCCGTATTGTAGCTTACAATGAGAAGGGAAAGAGTGAGCCTAAAGCACTCGCTATGCCAGTTGTTGCTAATGACATGACTATTGAACCAAGCTTAAAACTCATGTTCAACACCTACACCGTCAAAGCTGGTGACGATCTGATAGTAGAAATCCCAGTGTTTGGTAGGCCGAAACCCCAAATTGTTTGGAAGAAAGAGGGTCTGCCATTGAAAATGACAACAAGAGTGAATGTGATAAACACAGCAACAACTGCTACCATTAAAATTACTGAGGCATGTAAGGACGACTTTGGAAAGTATACCATTATGGCAACTAACACAGCTGGCTTATTCTCTGAAGACATAGGAATCACAATCCTTGACAAACCTGGTCCTCCAACCGGACCCATTAAAGTCCTTGAAGTAAGCAATAACTCTGTCAGTCTTTCATGGGGAGCCCCGGAGTACACAGGCGGATGTCAAGTAAAGCATTACAATGTGGAAAGACGAGATACAACACAAACAGCATGGCAAAGTGTGAATGCACAGCTAGCTAGAACAGCTATCAAAATAACCAAGCTGAAAACTGGCGCAGAGTACTGTTTCAGAATCTGTGCTGAGAATAGATATGGAAAGGGCGCTCCTTTGGACACAAAATCAATTGTGGTGCAATATCCATACAAATCCCCAGGACCACCTGGAACTCCATACATCAAATCTGCAACAAAGGATCAAATGATTATTGAATGGAATGAGCCAGTCAATGATGGTGGTAGTACGGTTATTGGATACCATCTTGAATCTAAAGAAAGAACCAGCATTATGTGGACGAAACTCAACAAAGCCCTCATCGCTGATACCTCTTTCAAGATATGTAATCTTGAGGAGGACATTG
>contig_19543 Average coverage: 20.35
TTTTTTTTTTTTTTTCAATAAGAAAAGTTATTTATTTGTAAAAATGCATTTCAGAAATCACAGAATATACTCCAGTAGGTATTCACACAATGTCATTAAGTGATTATTATTATAATTGTCCTATGTAGTATGTTTAACAGTTTTCCATGTTGCTCTAAAAAAAGTTAGACATTCTACAAGGGGAAAATATAACTGTCCCATTATTGTTATTTAAATCAGTTATAGGTCTCTTCTGATCCAGAGTTTAATTCATTTTACAGGGAATCAAACACTAATAAATAAAATCTACACTATTGATCACACAACTAAACATGTCAGGCCTCAGAAACCAAGCACTAATATGTGAACTACAACATCTGGTAGCTTAGCCATAATGCCTGGTGTGCTGTTATTACATGTGGGGCCTCAGAAACCAAGCACTAACATATGAACTACAACATCTGGTAGCTTAGCCATAACGCCTGGTGTGCTGTTATTACATGACAGATACAACAAAGTGTTCTGTCTTGATCTCATAGCAACAAACTCTTTAAAAAATAATAATGTTGTTATACACATGTAATAAACAGACAACGTGACAATGTCTTGACGGCACGGTAGGAGTTTGAACTGTAATAACGGAAATGGTGCGTTTTCTTTCTTCCGTGTCACATCTGCCACCTCCTGAAGCCCATGAACATGCTGCAGGCGTAGCAGAGTGTCACCACAAAGGCAAATATCGTAGCTGCCACGTTAATACTGTATTGTCTGTTGTCCAGGAAGGTGAGTATATTTCCACTAGGGGCTGTTACACATCCTGGTATGGAGCTGTTGGTACTCCTGATGACCCCTCTGGCAGCCGTAACAGCAGCCTCCAGCACCAAGGCACTGAAGTAGAACAGCAGTGCTGTGAAGTGGTACAGCACATCCATCAGGTTCCAGTCGGTGTTGATCCTGTCAGCCAATCCCAGGAGGAAGAGGAGGAGGTACACGCTGGAACAGAAGAACGTGCTGACAGAGACAAACATCACCCAGCCCTGTAGCAGGGGCACGGGCACGTTGGAGGAGGCCACCAGGATCCATACTAGCCCTCCAAATATAATTTCCAAGCAGATCAGAGCACCGGAGTACGTCCTCAATATTTGTAGTCCCAATGGCAAAGATATCGTCGGCGCTGGGAATGCTGTCACCGCAGGATTCGTCGCTGGCTCCGACATCCTTCCCGTCTTGTATCTCGACAAAGG
>contig_19545 Average coverage: 12.59
GACTACAGTACTACAGACTCTCCCAAACAGTTCAACTCCTCAAACTTACGTTGGATTAAATCTCTCCTCAGCACCAATATTGGACATGAGAAACGCATTCAAATGAAAAGGCAGGCAAAGTGAAATATCGACGTAGTTTATATCTATTAAATTAGCGAGCGGGAAATCATTCTGTAGCAAGAATGCAAGTGAAGGACATCTTATGCAAACCTTGTGTGCAAGTGTGACCGACTGGGTTTGAACCATGGACCATACGGTTTCAAGCACAGACTGTTTAGCTCGCTAAGCTAAAGCCTTAACCAAAGTCTTCAGGTCTCAGGCAAGGTTTACTCACCATCACAAGCCTGGTTCACAAGCACATCATGAGGTACAGGAAGGAAAGAGTTGTGGAATAAAGTTGATGGAGCGTTGCAAATCTCACGGTGACAAAACACAGAATATTCTTCTGACAAAGACATGCAATAAAATCCATAGCGGTATATTTAAGGGCACGGACTCAAAACGAAAGTAAAATTAAAGAAACGAGACAGAAGGATGATTCAACCTTTCCGCCTGATCTGCAAAGGGGAATAAATATTTATAAAAAGAGTTGTACGGAGATCTCCAGCTTGGGGACCTGGCCCTGAGCAGCAGCAGAGAACACCAAGGGCTCTATTCAACCAGCTAGGAACAGTTTATCACTCCCAAGTCCTAACCATTAGGAAAGAATAAGACAAACTGACCTTAGTCCAGTGTTACTGTGGTAAAAGTTCAGTAAGC
>contig_19546 Average coverage: 115.60
ATGGGAAACAAAGCTTTATTGTTCATTTTCACTTACTTACAATGAACATCACACTCAACAGGAGAGAACATCTGGAAAATGTCCAAATCACTGACAAGTAGCAAAGGAGAGCAGGCTGCTCTGCTGTGTTTGAGGAAAAGCATACGCGTCCTGTTATGACCCAGTATGTGGGTCAGTCAACGGTGTGCCAGAAGGCTGTCAGCCTTGCATGTACTCTTCTTCATCCCCTCTTGGACTTGTACTGTTTAATGAAGATTTTGGGTGTGTTCCAGCCCTCTGGGGCTTTCTTCAGTCCAGCTCTCATCCAGATCCTCTGCAGATCCTTCTCAAAGCCTTTCTGCTTCTTCTTCCTCCTGCCCTCCAACACTCTCCTCCTCAGGAACTTAGTGCGTTTCAGCAGCTTCTTGTACTTGTGCCTGTTCATCTTCCGCCGCCGGATCTCCAGCACGTTCTTACAGCTGAGGGGCGTGACGGAGCCATCACCCTCCTCCAGTAGAGGGACTGCAAATGGGGGCAACACCTTGGTGTCCACCATCACATCTCCTTCCTCCAGGAGCTGAGGAGCCTCTAGCAGGGGAGGGAGGGAGTAGTGCAGGGAGAGCCAGCTCTCCAGTGGGGACACTGATAGATTACGAGGGACGAGGAACTCTTCCAGGTCTGGCTCCAGTACCACCCACGGTTGAGGAGGCTGTGAGTTATCTGCTGCCGTTCCATAGTTTCTGGGTTTTCCATTTAGAGAAGAGCAGCAAGCAGGGAAGACGGGCAGTAGAGATCCACGCAATGACTGTACTGGAGTCTGAAGTGCACCAGTTGCTCTGCAAAGCAGACTAAGGCGAGGGGCCACCCTTGAGATAAACATATCTACGATTATTCAAGTGGAGTCATCAGGAATGAATGAGTCTGTATGCTGCTCCACTGCGTGCCTTGACACTAGCTACAAGCGTAGCTAACGTTATCAATGATTTTCGTTTT
>contig_19550 Average coverage: 49.85
ACTGACACACACCGTTCCCACATGTTGGTAGCACTGCAACTTCATCTCTAGCCATGTGACAGCGATGGAGGAGTTAAATGTATGTGATGGTTGGGCTTTGTTCACCTATGACGCATGATTGTGATGTGCCAGTAAATTACTCCATTTGTGTCCTTACCAAAACTTTTGATGTATTAATGCTCTAGCACTTTCTATTAGGCACAGTAGCCATTATGCAGCTTGCCTCTTTTGTTTGTACTGGCTGTCCTTTTGTTTGAAACACGAATGTACTTTTGAATAAACGCAAATGATAATTGGATATTATAATGCACATTTGAAGGAAAGGTTTTGAGAGAGATATATATTTAATATCTTTTCAGGTCTAGCAAATCTCAAGTGTTCTGATGTCCCATGTAGTAGAGTGGTCAATAAGAATGTGGAAAAGAGTATAGTGGCACCTGCCTGAGTGTAGGCTACATTTCTTTGTTCCTTTTGAGGGTTGTGCATCCTGATTCTTCACCTAAAACCTGTCTTACATCCAATGTGCTTTTGTGAGGGTTTTCTACTTCATCTTTGTCATTTTACTCACCTTCATATGTTGTTACTTCGTTATTGTCATTCCTTTAATAACATGGTAGGATATTAGATATAATTTGTTAAGGGGAAGTGAACATGGGATTTGTTTTCTTCTTTACTACAGTCCTTATTTTGTTTTCCTATTACTATTGTCAGCTGTTAAACCTGTATTTTATCTCACGTTTGAATGGATTTTCAGGAGATGCATGTGTTTGTTAGGGTATGCACAAGCGTCATCAGGTTCATCTTAAGTTTAATCGCTGCTACAACAGAGAACTGAAAGATACTCCTTGACATTTTAATTGTTTTGACTTTAATCACACTCCCAAAATGATTTTTTTAAATATTTAACTTTTTCCTGTTACTGATATTAATGGTATATTTGACTAATTACATTGTGCTCTTTGGTTAAGTGGGTAAGTTACTAGTTAAATAATTGAGTGGCCTCGTTTTTTTTTATCACTGAACACATCATAGAGACTGGTTTCTCACCTATTAACCTTTTATATTCAATGTCAAAGTCTTACATTTCATTCAAAGTTATGCCACCTTGTATAGACATTTGGAATACTAGGTTATGTTTCCTCTTTTGACATGAAAGTTGGATACAGTAATTTATGATATAGGATATTTATTTGCTAACAAATTAAGTAAAAATCATACCTTAAATTTCAAATGGGAAACATGCTTTGTTATGCAGAATTAATGCATTGTTTATTGCTCTTCAGTGATGTATGACATTTTAACCATTATGTATTAAATGATCATTAAA
>contig_19554 Average coverage: 16.11
AGGCTGAGCAAGATAGAATAGAGATCCCTGATACCAGATGCTCCAACAATACAAATGAAGGCACAGCAGACAGCAGCAACACGTCATACCTTGATACCATAGAGGTGCTGGAGAGCAGTGATCCCTTGGTTGCGGAAGAGGAAATGGTTGATTTGACCTATCAGGTTTTTCCATCATCTTTTGTGGACCTCACCAACAACAATGACTCAATAGTGGTTGTAGATGAAGGTCCAAAGCGAAGACGTGACTGGGAAAGTTACGTGCTGAGCAGTGATGAAGAAGAGGCAGCTGTTATTGTTCCTGACAGTCCAGCGACAGCCCCCCTCTCCACTGCCCCTGAGCCCAGCAGCACAGCCAGATCAACCCCAACAACAATCAGTTGTCCCATCTGTATGGACACGTTTGGAGAGATAATTGATGGTGGGAGAATGGTTGTCTCCTCCCAGTGTGGTCACCTGTTCTGCAACACATGCATACGTGACTCACTTGCCAAATCACAGACGTGCCCAACCTGCAGGAAGAAACTGAATCATCAGCAGTATCATCAAATTTACATATAATCTGTGTTCCTATTAAACATATTCCGATTGTTGGGGCTTTTTGCACATTGCTTGATGGTTTGGTTCTTTGTTTATATATGGTTTAATGGTCTTGTCATTTATATCTTAAATTTGCACAAATTAGATTTTTTTTTTACTGGCCACATGTGGGTTTAACACATTTGAGGGAGGAGAATGTAACCAATCAATCATACACGTCGTTGTACGATTGCCTCACTGTACACTATGAAAGTGTATTGTGTACAACATTTTCATCTAATTGTTGTGTTTTAAATGTGTGTTATGCCTGTGTTTAGACCATCTAGATTACATTTCACTGTTGTGACCCAAAGCGTTCTTGAGAGCTCAAAGAAACGCAACTATTTCGTTTGTCCATATGTATTGTTTATAAATAAATAAAGTATTTGTTTTCAAAAAAAAAAAA
>contig_19557 Average coverage: 16.41
GTAAATACTTTGGTAGTAATGATAATGTTGTCACTGACTGACTACTGTCAACTGAGGTCTAGGATTGCGTTTTGTCCCACATTTGAATTGATGATCACAAATGGGCACAGCTTACTGTAGAGAGAAGGTCGTTTGGTTTTCTTCCATTGTTTTTGATATATATATCCTCCTGTTTTATCTTGCAGTTATTTCTTGTGGTTATTAAAACCAATGTGAATTTAAAGTACTGCGTTTTTTGCTCATTCCTCTGGAAAGCCCTGAGCCCTATTTTTGATAACCTACCAATGTTCTTCATATGTGATGCTGTTCTAAACAAAATACTAAATACTAACTAAAAGGCATATCGAATATAGCCTTAGAAAGATATACCAGATATAGTATATTTTATATTACATTTACCAAAGATGTGTTTAGTTTGAACATTTAAGTATTTACAATGTTGTGTCTTTCATGAACAGCTTGCTATACTGTATCTGCAAAAATGCCATGTGAAATGTGAGGTTCACTTTTCAAACTACTGATTCATTATAGACAATCACTTGTCTTTTTATTGCCTTAAGATGATAACCTTGAATTTGTTTGAACTAGTATTTAAAGTGGAGGAAATTAACCATCAAATTGCAATCTTCCTTCTGTAATACTTAATGTCATGAGAACAGTTCTAGAATTTGAGAAAAGCTTGTCTTCGTAAACTTCATGGTAATACTGTCTTTTTTTCTATGACGTTTTTCCTGTTTTTGAGTATTCGTTTAATCATAATTTTTTACACTATTTGTGAAAAGTGTAATATTCAGATTTGGTGTATTTCTTTACTCTGGGTGGTGTGTGTATGTAAGGTTTTAAGTATCCTTTACCAATGGCTTATAAGCTTGCAACTCTTTTGGTTAGTTTGCAGTTTATTGA
>contig_19558 Average coverage: 44.81
CATTCTAATCATATCTTTATTATTTAAAAACATAAAACAATATAAACTGACAAACTTGAAACTAAGACAAAATATTGCACTATGGGGATCTTTTTTGAACCTCCACCATATACAGTATGTGAAATAATAGCATTCATGCTTTACACAGTGCTGCAGTGCTATCCCTGTCATGTTAATGCAATGATGCACACGGCAGGATGAACAGCCTTTTAAAAACATTAGGAGAGCAACAACAAACATAACAAACAAACAATCATGGAAATGTTCCTTACAAGACAGAATGTTGAATAAATTAAGTTTGAATTTATTCTACCGGTTGCCTGTGTGGTTGGTCCTTCAGATGCTTGGAATTTGAGGCAAATAGCTAGACTTTTTAGAGTGCTGATACTGAAGTTGAAATTTCTATCACCTGGCACATGTACAAAACCATGTAAACACCAGTTATCATGCATACATTACGTGCATGTACTTCGGTATTGTGCACATGCCTTTGTTCATGAGCAAACATATTGATTGCCACACACAGACCTGCGTTTTGAAGTTGGTTTAATAATAAGTCCCTGTGGATATTTTGTCTCAAATGTCGACCAGCTAAAGGACCAACACCACTCACAATCGGCAGATTAAGTTGAAATATAAATTGTACTCAACATTCGTGACAGACAAGGGAAGTGTAGGTTTTTGTCCATGTAAATGTGCGTGGAGTTTAAGGCATCACCACGTTTCGTGACTAACTGGTTGCATGTCAACAAGCCTTGGCACCCGACACTCAAGTAGGCTCCTTGGAACAATATCCTCAAAGGCTACAGCATCATTTCAGGCAGCATCCGGAATGCTTAGCAAATGAAGTTATTCAGTAAATTAGAATCGCATGGAGTGTCAGTTGTTGGCTACTTGTATTAGAGTATGTATTCGCGTCAATTGAGGGATCAGGTAAATAGATCAAGATGATCCACAATCTGAGGATTATTACATTTCTCATGGCTACCGGCTCAAAAGAAAGTCTTTAGCCTAATGGGAGACAGACTTGGTCATGCATCTTTTCAAGCACAATGACAACAGGTCTTGGTGGTGTTGGCAGCCGTACATTAACGTAAGAGACATTATTGCTCACGTTAGCTGTTCATTCACAACAACAGACAGCAGTTCACACAACCGCTGGAGGGTTTTGATCTCTTCTGTAAAGAGGCACGTGTCGCAGTGTCGAACACCTCCCGAATACCATCCTTCGTTTTAGCAGAACACTCCAAATAGTCATATGCACCAATGCGCATGGCCATGGCGCGCCCGTCCTCTGTTTTCACTGGTTCCTGTTTCATTCTGGACAGCTCGCTCCTAACATTCTCGTCGTTGCGCAAGTCTCTTTTGTTGGCAACTAAAATAATGGGCACGTTGGGACAAAAGTGCTTTACCTCTGGCACCCATTTCTCGGGGATGTTTTCGAGGGAGTCCGGGCTGTCCACGGAAAAGCACATCAGGATGACATCAGTGTCCGGATAGGATAGCGGGCGAAGGCGATCGTAGTCCTCTTGTCCAGCCGTGTCCCACAGT
>contig_19562 Average coverage: 35.82
AGTGCAAGTGCATAGACGGTTGTCCCTTGCGTCTGTTATCACAGGTTGTGGGAGCAGTTTCTTCTTGCTTCGATGTCTACTGCAGTGCGTTTGCTTTACTGCCCCAGGCCAGGCACCTTTGGAGTTATCAGCCCCGGTCTGGTTCGACACTTCAGCCTCAGTGTGCAGAGAGGGATGTACAAGTATGTGAATGCCAAGGAACTTCCTCTTGATATGAGGTCCATCACAGACCGAGCTGCTCAGACTCTCCTGTGGACCGAGCTCTTCAGAGGATTGGGGATGACTATGAGTTACCTATTCCGTGAGCCCGCTACCATCAACTACCCGTTTGAGAAGGGTCCCCTGTCTCCTCGTTTCCGTGGTGAACACGCTCTGCGCCGGTACCCCAACGGAGAGGAGCGCTGTATCGCCTGCAAGCTGTGTGAGGCTGTCTGCCCTGCCCAGGCCATTACCATTGAGGCTGAGACTCGTGCAGACGGCAGCAGAAGAACCACTCGCTACGACATTGACATGACCAAGTGCATCTACTGTGGCTTCTGCCAGGAGGCCTGCCCTGTTGATGCTATTGTGGAGGGTCCAAACTTTGAGTTTGCTACGGAGACCCACGAGGAGTTGCTGTACAACAAAGAGAAGCTGCTGAACAATGGAGATCAGTGGGAGTCGGAGATTGCTGCCAACATACAGGCAGACTACCTCTATAGATAGACCATCATACTGGCACACCAACCACCATCATACTGGCTAACTACCTATACTATGCATACTGTAAACACTAAGACAATCCTATGTCAATTAATAATACACCAACTACGCAATAGATCATACTTTTAACATAGAGCCAGTAGGCATATTGTCAAAGTCAAATAAACACGCACAAGTGTAAAAGCAAAAGCGCACACATTTGCATTAATCACTATTTGATTTAAGTGTATACCTCATACAAATGTTGTCATATGAGATTTTGAATAAGCATTATAATAACTGTCAATTTAATTGTAGCTTATTTGTAAGAAGAAAATAAATTGTGTTCTGAAGGCCAAAAAAAAAAAAAAAAAACTCCAGTACTCTGCGTTGATACCA
>contig_19564 Average coverage: 16.21
AAAAAATACCTTTGAATAAACAAAGAGATATTTAGACTTAACAACAATGCATGTGATGCTCTTCTCTATGGTGCTCTACAGAAAACAGCTTTTTCAAATCTATTATACTGACTTTCCCCCCTAAATATATACAACCGAAGTCTGACTTTAAACAGGAATTAATATTTTCCACATTATTTTAGGCTATTCCTTTATACCAGTCCTTTCCCCAGAATAAACCGTTGAGAATGGTAATAATAAAAAACCTATTTCTGCTAACAACAGTATTAAATAAAGATACTACTCAACACATGAGCGTGCTGAGTACATCAGCATGCTGACACTACTTAGCATGCTGACATCTCTATCACTGTGATCCCTAATCCATTCCAGGTGGACCACGTTTTTGTTTCAGCCCAGAGCTAACACACCTGATTCAACTAATCAATGGCTTGGTGACTGGTTGAGCAATTGAACAGTAGAATCAGATGTGTTAGTGTTGAGCTAGAACAAAGAATGTGCACCTCAATAATAGAAACACTGTTCTATAAGATCTGTACAGGAAACTCAGGGTAAACTGGATGACAGTTGTGTCATGCAGGGATGGATGATGTCAGGTTTAGAAGAGTGCAGTGAGCTACAGGGATCTTATTTACCTAATGTGGGGCACTATTGGCTTATCCTTATCCTTTACAGGTCCTGGGTGAATAAATTGGGAGTGTTGGGCACACATTGTCCAAACAGTGTCCATGGGTGGCAACCCGCACAGGCCAATCCAGCCCAGCCAAGCCTGGCCATGTCCGGTCCACTCCACTCCACTCCATCCTAGTCCAGTCTGGTCCATCCCAGCCTGACACGGTCACTTTAAGGAGACCAGGTACAATGCCATCGTCAGACAGGTTATCGCCACAGCATGGTGGAGTCTAGTCCCAATCACTGCAGCTTTATAGAACACCCCCCACACACCTTTCTTTTCTGAGAGTAGCCAGCTGTTGAGGCGAGGCACCTTCTTGAGGTATGCACATGTACAGATGAACAGAATCCCAAATACCACAATCCCATCCAACGAGTACACATTTGTCATGTTTGCAGTTTGCTGTTGTCCAAGACTGTGTTGAAGTCTCAGTTATTTTCAAAGGTCCATGTTGTTGTC
>contig_19567 Average coverage: 83.00
CCCTTGGGGTGCGGTTGAAGTTGGGCCGGTCACATATGCTCTCCCAGGTCCGACTCGGTTCAGTATGGGCCTGCAGGAGCTCAAACCCTGGCAGGGGGAACATCCTCGCACTACCTGCTGTGCCCCCAAATGGCATCGGGGCCCTGTTGAAGCACCTGTAGTTGTTTGGGGTGAGTTTCTGTGGCAGCTCAGGGAGATGGGCAGAGATGGCAGACAGCAGCTTGTCACTGTTACCGTTATGGTGCTGAATCTGCCATGGGGAGCAGTAGGCCTTGGGAATCACAGTGACGTTGAACCTCTCATGAGGAACTTCTTTCAGAGGCCCATTGTAACCTGGGGCCAGGACACTGGGGTTTCCCTTACTGGCTATTGTGTTCTTCAGGGATCTCACTAGGCTGTTTCTTCCTGGTTGTCCAATATAGACCTCTGTGTGGTAATTATTCTTCCCCCCTTGTAAGGCTCCCTGGTTGTGTGTACTGCTATGGCCTGGCTGCTGGGGGTCGTGGGGCACCACCCTGTGAGTGTCTGGTGCTACGTTCTCCAAGGTGAACCTCTCCACCCTCTTCTGTCTCTCCTGGTACATTCTGGAACCTATGTTAGACCGCAGGTTAAGCTCTTCCATCATCACATCCCGAGGAACGCTGATCTTCTTCCCCAGGTCAAAGTGCTCTCCTTGTTTTTCCATGCACAGTTCCTGGACCAACTGTTTCCTCTGCTTGGCCAGGTCACAGTCTGGTTCCTGCATCGTCCCTGCTATTGAAATTCCAGAACTACCTCCAGATATCAGCAAACTCACTCCCGAATGAGGCT
>contig_19569 Average coverage: 41.18
AGGGCAACGTGTACGTAAAATGCCCCACTATCCCAACAGCGATGGCTGCAGTGAATGCCCTACATGGACGGTGGTTTGCAGGTAAAATGATCACTGCGGCGTACGTACCCCTCCCAACCTACCATAACCTTTTCCCTGATTCAGTAACGGCCACCCAGCTACTGATGCCTTCGCGGCGATAAGTCTGCCATGCATGGAGTAGATGTTGCAATGCCTGTGGGCTTCAAAATGTACATAATGTTTGCTAATATGTTGGGAACTTATTTACCAGAGTAGCAAAATACTGCACCAGTCCACCCAATCTTCATTCAGAAATACAAAAGGTTTTGAAGGATATTTGTTTTATTGTTCAATCTGACGGCCATCAGGCTGAGCTTGAGTTCTGTATCCGCACATTTCTGTTGGTGCACTTGAGCAAATTACGTTGTGTGTTTCAACCTGCATTGCGATAAGGAGTTGTTATACAGTGGAAAGTGAGTACTAAGTAGATTTAAGTTGAAGCTGACCACAAAAGAACCCATTTTGGGGACAACCCCACCTAATTAACCTCTGATTCTAAGTGCAGTTTGCTCTGTCCTCATCCAATTACCACTTATCATTGTACGTTTTGTCATTCAGTTCGGCTTTAGAAATTGATTTGCCCAGTAAGTTTTTCAGTTAATGTGTTAAATGAAAAGAACAATGCCTACAAACACCCAAAAACAGATCTATTTTTTTGTTAACAACTTCAAGGTATTCATTGTGTTTGAGATCACTAAGTTTTTAACATTTGTAATCAAGACTTGATTTTGTAAAAACTCTTGATTTAAATTTACTATCAAAATAAGTGATTTGGGTGGTTCAATGTGATGTGCATTTTGTCTTGTTGACATTGGATTGTTTCATCTGGAATGAAGGGGGATGTGAAATATGTGTTTGTAATAAAATCCTAGTTTA
>contig_19570 Average coverage: 26.89
AAAAAAATAGTGCGAGAAGAATTTACGAACTGTTGCGACTAGATCTATTTTTTTGCGAGATCGTTATAACCCAAACTGTACATGGTTGGTTGGTGTGTTTGAGTTATGGTTTGGGCACGTGAGGGGAGACTACCTCAGTCACAGCTGTGGTGACCATGTTGAGCGGGCTTTGGCTCTTGGTGGTGAGTGGGGCAAACACCAGGCCTGCAGACGAGAAGACCACCAGGCTCTTTCACTTAGAAACTTGAAGATTTTGTTTTCCTCAAGAATGGGACTCCTGCAAAGATCTGTGGACACAGGAGAGAAGTTATGGTCCTCATTTAGAATGACTATTTAAAAGTGGCCTTACTGTAAAGAGCGAGAGAGGGAAACTGCTTCGTTCTCTAGAGAGTAACTTGCTCGTTGTCTCATGGTATGTTGCCAGTCTCCTGGATCTCGCAACTTAAAGATAAACCAACCTCCTTTCCTCTTCAAGAATGTAGTGCTGAGTTGTAGTTTGTCAGAATATTATACTGACTAACTGTCCTTCATATCCACTGTTTGACTTGCGCCCCATCTCTTTTAAAATTTGATTGTTAACATTGGCAAACCGTTATTAAAGCTCCTCCTTTCTAATCTGAAGTCATTCCTTTGGTAGATGTTTTGACTTTTTACAGGATTCTGAGGATTCGGCCCTTGTTGTTTTACTTTTGAGGGCTTTGTTTCCACCAGTGTTCGTGAACTTACGTCATTGTGTAGAGGTGGGATATGAAAAATAGACTGACATATTGTTACAGGTGCAAAGATACTAGCTACAGCGTCCCAAAAATGACCCTTCTGTACCCAATGCCTGTAATTAACCACAGTAAGTATGGCCTGTCATACTGCTGTCCATTTTTGAGTACATATGTTTGCTTTCGCCTATATTCATTGAATTGCTTCAGTGCAAGACATTCAAGTTTACCCTATTCTGCAGAATGGAACTCAACCCCCTTTCTCCATCCTC
>contig_19572 Average coverage: 49.02
GAGTGGGTGTTTGTGTACGGCGTCTGGCTTCTTTGGCTCCCAAACAGATAACCGAGGACTCCTCCAGTCCCCATCCCAGTCCAGAATCCATTCCCAGTTCCTCTAGCAGCACGGGCCCCTGCAAAGTGCTGCTGCTGCTGTCCACTGTAGTCACTGCGGAACCCGTACCCAGGGTTGGCACCGTAGCCAGCAGAACCAGCATATCCTCCGGCAGAACCGGGGAACCCAGAAGCACCGGGGAACCCGGAAGCACCTGGGTAACCTGAAGAGGAACCTGTGAAGTCTGGCTTGAATCCAGGAGGTGGTGGCCCATGGGGATTGTGGGTATTGGAGCCGTTATCAGGGAACTGCCCGTCTTGTCCTAGATTCGTGGGTCCACTCAGGAAAAGCTTGTACACACCATAGGCCAGAAACAAGAGCAGAGCGACTACCACTAACCCACTGGAATTTCCTTCCCCTGTTGAACTCTGTTGTCTGTTGTTGCTATGGTGATGCTGGTTGTTGTTGTCTGAAGAACCCTTGAAGAAGCTGGAAGCGAAGTCACTGAAGCCACCTGTTGAGCCATGTGAGCCCCCCTTGTGCCTCCTCTTGCCTTCCTCAGTCAGCTCCAGTGAGTACTCCAGTCCACACGAGCCCTTCAGTATGTAGGCGTCATCTGGATGGCTGAATCCCTCACAGCTGACCTCTATCCGACCAAATTTGTAGGCGTTGTCCATGTCTGTTTTGCACTCCCACTGCGCGTCGACTCCGTCCCAGCCTTTGTTTTTGCATTGAACCACTTCAGGAAGGAAGGATCCACAGCCGGCTGAGCCTCCAACACACTGCAGCTGAGGTACAGCACTACTGCGTCTGGCAGTGGTGTACTTGCCCTTGTACAGGGTGAGTACCTGCACGTCTCGGAGCAAAACACTACCTGGAGCTTCATTCCAACTTCTGATGTGAGCTACAGAGAGGAAAAGCAAAACGATTTGAAGCAATCCCTTCATCGTTGATATTCTTCCACCAAATCCTTCAGGCGTCGTGGTGTGTAGTCAGTTGTAAATGCTAATTTGAACAATATCCTGGGAAGGAAAAATATATAAATGTACTCGACTGATGAAACCACAACTTCCGGGT
>contig_19574 Average coverage: 14.40
ACATGAAGCTGCGTCCATGGGACAGCGGGAGTGTTTGAGCTATCTGCTCACTGAAGGAGCCAAAGTAGACTGCTTAAAAAAGGCTGATTGGACCCCTCTGATGATGGCCTGCACCCGGAGGAACCTGGGTGTGATCCAGGAACTGCTGTCCCACAAGGCGGATCCCACGCTGAAGAACAAGGACGGCTGGAACTCCTTCCACATCGCCTGCAGGGAGGGAGACCCAGCAGTCATACAGCACCTCCTACTGGCCAACCCGGAAGTCTGGAGTACAGAGAGCAAGACGCTGAGGACTCCTCTGCACACTGCAGCGATGCATGGCTGTGAAGAAGTGGTCAGCATCTTGGTACAGAGGTGTGGTTATGTTCCGGATGGCAGGGACAGCTGTGGGGTCACTCCCTTTATGGACGCAGTGAGGAACGGACACATATCTGTGGCCAAGCTACTGCTAGAGATGCACCAGGCCTCTCCGACTGCATCAGACATCCTCGGGGCCCAGCCGGTGCACCAGGTTGCAGTCACAGCCCAGGAGGAGGCGCTAGAGTTCCTAGTGAGGGATCTCGGAGTGGACGTGAACCAGACAGCCACTGACATGCAGCTCACTTCCCTGCACTACGCTGCCAAGGAGGGCCACACAAGCACAATCAAAGCACTCCTCACATTAGGAGCAGACCTTCACGTCAGGGACAAAAAGGGAAGAACAGCTCTTCATATGGCGTGTATCGGGCAGCATGCAGAAGCGGTCAGGACACTCCTACAGCTGGGGCTAGTAGACGTGGTGGATGCCTCGGGCTCCACTGCTCAACAGCTTGCCAAAAAAAACGATGTGCTCAGAGTGTTTGAATGTGATTTGACATAAACTTCTGTCTGAATGGAGAATCAATAAATTATGGACATTAATGGTATTCTGGATGGCAGAATAATAACTTCATA
>contig_19579 Average coverage: 34.82
AAATGGACGCACTCAGCCTGGAACCCACTCTGTACACCGTGAAGGCTGTGCTCATCCTGGACAATGACGGGGAAAGACTGTACGCCAAGTACTATGATGAAACCTATCCCACTGTGAAAGAGCAGAAAGCTTTTGAGAAGAACATCTTCAACAAGACACACCGCACAGACAGTGAGATAGCGCTCCTAGAAGGTCTTACCGTTGTGTACAAAAGCAACATTGACCTCTACTTTTATGTTATTGGCAGTTCACATGAAAATGAGTTGATGCTTATGTCAGTGCTTAACTGTCTGTTTGATTCGCTCAGCCAGATGCTAAGGAAAAATGTTGAGCGGCGGGCCTTGCTGGAGAACATGGAGGGCCTGTTCCTGGCAGTGGATGAGATTGTGGATGGGGGAGTCATTCTGGAGAGCGACCCTCAGCAGGTGGTGTACCGTGTGGCCCTCAGAGGGGATGATGTTCCTTTAACAGAACAGACTGTGTCTCAGGTGCTTCAGTCTGCAAAAGAACAGATCAAGTGGTCCTTACTGCGATAGGAGAGTTGTCTCTGCTGTCACATACACACCTACCAACACTCACTCGCCTGATAACATCATTCCTATTCCTGTGTCCCAGAGATCAATGCACTGAAGTCTTCTGATTGAGCCACCAATCAGAACCAGCCAGGCCTACTGTGGCATTTTCTATCCTCCATTTCCTGTCTTGATTATCCATTCCCATGTGGTGGGAGATCCAGAGCTCTTATCGCCCAGACAACAGGATTAGTTTTTTTGTTGTTGTCTCAACTCCACACACCCTTACTGTCTCTGGCTGTTGGTGATTCCAACCTGTTCTATTACAGTACCAACAAATGTGATCTGACCAGTATGAATCACCTATTCCTATAGGATTTTGCCTATTTCAGTGGGCATTTTAGTGGGCACAGCTGTTGGCTGTGTTAATAATTGTATGGTATATGAAACATGACTATTAGTAAAACACTGAGCCATCTCCTTGCTGTGCTCGTGTCTCTTTGTATACAACCTTTATTAGAGATTCCACTAAATGTGGCAACTTTTTGCTTGTGTAGTTGTGCATGAAGCATACATTTTGTGATTTAAATGTGATAATTACAATGATATGCAAGGCTTTCTTTACATTGCGTTTCTCTTGTCGTTGTGAAAAGAACTTGGATCAAATAAACTTTATTTAAAC
>contig_19584 Average coverage: 27.90
ATGATGTTCAGGTCCTCGTCCTCATGACGAAGGTCCCCCTCGTCCTCCTCATCATCGCTGCTGCTGCTGATGTCGTTGAAGATCTCCCTCAGCTCGTCACGTTGGGCTGAGGAGCCATGCCCCATCTTGTGTCCCGATGTCCCAGGTGATGAGTCCAGGTTGGCCAGAGAGCCATGGTTGTCTGCCTCCTTGGTCTCATCCTCAGCTATCACCTCCCAGCGGACACTAACGGCCTCTGCGTCCGTGCTCAGTAATCTCTTCACCTCCTTCTCCACGTCGGGAGACTCGATGTACTTCTTTTTTGCCGTCTTCCTGAATCTTCTCTTCCTTGTGTTCTTCAGAGGACAGGTGATGCCATGGTTCCACACAAACTTCTTGTCCTTGTCTTTGTCCTTCTTCTTCTTGGGGTCTACAGTACCGGTGGGTTCCTCCAAGGGAGGGTAGAGGTCTCCATCCAACGTGCACACCAGCATCTGACAGACGTCAGCAGTCTTATAGAAGGTCTTCTTGTCCACTGTTTTCAGAGACTCCAGGATGCAGGGCAGATCCACCAGTTTACACGCCAAAGGTACACGATCCACTCTCACGATGCCATGACGACCATCAGCATGCAGTTCAATGGTGAGTCTGTCTTTGAGGTTCATGCTGCTAGACTGGGCAATACATCTCACTGTTGAGGCATATTCCGTAGGCAGCCGCAGGACAAATTGACTCTCCAGCTCATGGGGTGCATCATCTTTGTTTTTCGAACCGACCTTCCCCACTTTTATTTTGGAGGTCGATTTGGTCTTTTTGTTCTGCATGGTGACTACTTGAAAATAAAAATAAAGAGCCTTGTCGATGCACACACAGCTAGAAACAACACAGCAAACCG
>contig_19586 Average coverage: 10.70
GGGTCTTGGTACGCAAGACAACACTCTGATCAGGATCATGATCTGTCGTTCTGAGATTGACATGCTGGATATTCGGGAGTGCTTCCGTATGTGCTATGAGAAGTCCCTGTACAACATGATCAAGGAAGACACATCAGGAGATTACAAGAGGACTCTGCTCGCCCTGTGTGGAGGAGATGATGACCTAGCAGGAGAGTTCTTCCCAGAGGCTGCTCAGCTAGCCTACAAGATGTGGGAAACAAGTGCCACGACCAAAGTTCAGCTCAGACCAACCATCCGTCCTGCCAGTGATTTCGACCCGGCTGATGATGCTCAGAACCTGAGGAAAGCCATGAAAGGCTTTGGCACAGATGAAGACGTCATCATTAACATTGTGGCTAACAGAAGCAACGAGCAGAGACAGGAGATCAGACAGGCCTTTAAGTCCATCCTCGGCAGGGACCTGATGAAGGATCTGAAGTCTGAGCTCTCTAAGAACCTGGAGAGGCTGATTATCGGCCTGATGCTGACGCCCGCTGAGTTTGATGCCAAGATGATGAGGAAAGCGATGGAGGGGGCGGGGACAGACGAACATGCTCTGATTGAGATCCTGGTAACCAGGAGCAACGGGGAGATCCATGCCATGAACGCTGCCTACCGGGCTGGCTATAAGAAGAGCATGGAGGAAGCTATCCAGTCAGACACCTCAGGGCGCTTCAGTCAGATCCTCACGTCGCTGGTGCAGGGGGCGAGAGAGCAGGGTCCAGCCGACTGTGACAGAGCATTGGTGGACGCCCAGGAACTGGCCGATGCCTGTAACGAAGACTCTGACGACATGGAGATTAAGTTCATGAGTATCCTCTGTACCAGGAGCTTCCCACATCTCAGGAGAGTGTTCCAAGAGTTTGTTCGATGCAGCAATAAGGACATTGAACAGATCATCAAGAAGGAGATGTCTGGAGACGTAAAACAGGCCATGTATGGCCTAGTTCGGAGTGTAAAGAACCAGTCTAATTACTTTGCTGAGCGCCTGTACAAAGCCATGAAGGGTATGGGCACAGACGACAGGGCTCTCATCCGCATCATGGTCTCACGCAGCGAAGTCGACCTTTTCAACATTCGCAAAGAGTTCAAGGAGACT
>contig_19589 Average coverage: 26.57
TTGTTTGGAAAAGAAACCAAGAAGTTGGTTCTACCAGCATGTGCAATGGAGATAGCTTTGGAGAGGGACTTTGAGCTTCAGGGGTACATGTTTGAAGCTTCCACGGAGCAGCTCAGGACCCCGAGAATTGTCCGGGTGGGCCTCATTCAAAACCGCATCGTCCTGCCCACTGATGCCCCTGTCCTGGATCAGATCACAGCGCTCCACAAAAGGATTGGTGAGATGGTGGATGTGGCGGCCATGTGTGGGGTCAACATTGTCTGCTTTCAGGAGGCCTGGACTATGCCCTTTGCTTTCTGTACCCGGGAGAAAGAACCGTGGACAGAATTTGCTGAGTCTGCAGAAGAAGGATACACTACCCGCTTCTGCCAAGAGCTGGCAAAGAAATACAATATGGTAGTGATATCGCCCATTTTGGAGCGAGAGGAGGTACACAACGTTCTGTGGAACACGGCAGTAGTAGTCTCTAACTCGGGCAGCGTGCTGGGTAAAACCAGGAAGAATCACATTCCCCGAGTGGGAGACTTCAACGAGTCCACATATTACATGGAGGGAAACACTGGCCACAAAGTGTTTCAGACCCAGTTTGGAAAGATTGCTGTGAACATCTGCTATGGGCGCCATCACCCTCTCAACTGGTTCATGTACAGCATGAATGGAGCAGAGATCATCTTCAACCCCTCTGCAACTGTTGGAGGACTCAGTGAGCCCATGTGGTCAATCGAGGCTAGGAATGCAGCTATAGCAAACCACTGCTTCACCTGTGGAATCAACCGTGTTGGGACAGAGCACTTTAACAATGAGTTCACCTCTGGGGATGGAAAAAAAGCTCACCAAGATTTCGGGTA
>contig_19590 Average coverage: 15.35
AGTATCATGAAAACTAAAAACATTGGTCTAAAGTACAAATAAGATTAGTAATCATAACGAACACCAATAAGATCAACTGTCGTGGAATATTGGTCAAGCTCAAAAGGTATTGCCAATCTGGCTAAACACATGACAGACAAGAACATGAAGTGAACAAGTAAGTGGGTTGGATAAAAGTGCAGCCTGTACATCATTTCAGTCTCATTCACTGGGGGGGTTCAAGAAGTCAAAAACCTCTGCACATTCAATGGCTGACAGCTTTACAGTCATCACATTGTACTAAGAAAACAACTTCTTACACTAGAAAACCATAGTAAAAAACATATTTACACATATAGGAAATGAGAATCACACAGCCAGCCAACTCAATGAGTGAAATGACTAAATGTACAGCAGGTGACAGAAGGGTTAAAGTTAATTTTGTAGAATATATATATATTTTTAAATCCCCAGAAATTCTGCCGGGAATAAAATTGAGTAAAAACTTTGAATATCACTGCAGTAGCCCGTGAAACAGTTGTACAGTACGTGGATATAGGAGGCCATATCATTACAACCAACAATTAATCTAAAATATAAGAGGCTTTCCCCATTTACCTAGGTTGGACTCTTGAGCAAGAAAATACCACTATAATATTGAGATGCTAAGGGATGTGGTTGGTGTGATGAGAAGTCCATCATAGGTAGGCGGGG
>contig_19593 Average coverage: 35.05
CCAAGCAGTTTATTGTGAAGTGAGACTGCACAGTGTGAACTGATACATGATGTGGTCTCTAAAAGGACAGTTGCCACCTCTGGAAACTTAGACATTAAAACTCATGATAGGCACAGAAATAATAGATCTGAATTGGAGACAGTATAAAAAGAGCACCTAGAGCAACATTACATAAGGCAGTTATATCAAGTTATATCAGTATATCAGAACCTGTGTGATTACTGGCTTCATTTGAGGATTGAACTACCTACCCAACACTTCTTTGGAAATACACAACCTTTGAAATGTCACAATGAGTCTGCTGTAGGCCTACACATGCCTATTGCTGAATACTGAAGTGTTAGTGGCATGTTGCGTCTGTGAGATTTAGGCTATAAAGAAACAGCATTTAACAGACTTTGGCAGCTGAGTCCGACCTCCTCCTCTCCCTAGAGTCAGGCACTTTGATTTTGTGTGTGTTCACCTTCAGAAGGAGCAAGTGCACCACCCAAGCACTCTTCAAAGCAGCTGGTAAGGGGAGGGGAGTGTGTGTGTGAGACAACCACATCTCTCAAAGCAAGTAAGAAAATAGGAGTAAAATACAACAATATTTTCAGCATTATAGTAACACAGTGTACACGGAAGGAAACAGATTAAGATTATAATACACAAACCATGGGATATTTTCAACCAGAGGTCGAAAAACAGCACTTATTTCTTTAAGGCATTTGATCAACCAAGACGTTTCCATGTTGAAGCAACATCTGAAAATGACATGGTGGTGGCCATTTTACCTTCTTCAAAGAAATGACAACTCAGATATTTCAATCAATGCCTCGTTTTTTCCAAGATATGTTTTTGTCAACCAGCTGATTAATAAACGGAATGTGTACACTCTTAGAATTAGTGGTAACTCGAGGAACACTGGAGGTACTCAATGAACCCCTGGAGTTCCTCAATATTTGCACCTTAGGTTAGTTGAGGGGTTCTTGGAGGAACCTTTCATGTTTCAATGTAGCAAAGGGTTCCTGTCGGAACCCTGGACTGGAGGTGTGGCTTGGTAGGGGTGTGGCTTTCAGATTTTCTGTTGTATTTTCATCACATGTTAAGGTTGAACAATGACAGTTCTGTAGCTTCAATGAGGCTTACAGAGGTGTACGAGTTCCTCAAGAGCCTATGCAAATC
>contig_19595 Average coverage: 22.56
TGTTAGATAGATATTGTGGTTGTGTGAGGGTGAAGAGCGAGATGATTTGAGAAAAACATGGCCTTGCTTGCACACACACTTATCAACATTCAAAGTTGAATTTACTCTAAACAGAACTTTGGGATGTTTAAATAGAGGATATCTTTGAGGAAATTTGTCTTAGTGTAAAATAAATTGTATAAATCTAAGTCCCTTATGGAAGGGGTTGCCACATGGTAACACTGAACATTTTATAAAAAAACAAAGCACTTACTACAAACACTGTCTTATCCTTTGTCTATAATGTACAATTACTTAAGCTCTTATGAATAATATATGTACCTCTTAAATTGGATAGTTGAATATCATTGTTTTTGAACAGCCTTGTGACCAACTTTGTTATTCCTCCGTTAGGCTGAAAGACCACCATACAGGATTTAACATTTCAGCTCAGGGATTCATGTTATTGGTTAGTCACATGTTACTGTCACAGGTTACATTTCTGTGTGTGTATAGTTCACATTTTACTCTGCAATTCGGTCACATATTTATCGTCATGTTATGAAATACCAATTTATTTGCATTATAGATGCATCCATTACACGTCTTCAGCTAAAATGGCAACTATTACTGTAGTTCCAGTTAATGCCAGCATTTATTCTTAAATTTGTTAAAAGGACATTATGTTTTTACTTTTCCTAACGTTATCTGCATGATTTTGAATTCTGGAAAAGCACAGCATAAGGAAAGATACTGTAGGTACGTTCATACTTAAACTTCACTGATCTTGCCCAGCTATGTGTATCTTATTGTTAATTACTGCTATAATTATATATGTTAAATGTGCTGCTGCTCTAAAGTGCCTCTGTGACTGTGTTTAGGAGCATTACTTTTGTGGCTCTTGCAAGGCTATGTTATTATATAAATAGGCAGAAGACCGTAGCCTGTAAGACTACAGTATACTGATCTGTATACTAGCACTATGCTGTAAAATGATTTAAATCACTGGAATATTAGTCATGAGTGTAAACGATTCAATAAATGAATGTATCTGT
>contig_19601 Average coverage: 41.92
ATTATTTGTTTTTATTCCACTTATCCATTGGGTTCAATACAGCCTCTGAGAAGGACACCTTGATTATAGTAACATTAAATTAAGGGCTGAACACACTTAAACATCACTTGTTACACAAGCAGCTGTCTTGGCACAATGACCACATCTAGAATCGGTTTATCCTCCCCAAACCCCAATGGGAGAAAACACAACACTAACCTAGAGCAGCATTAATTAAGGGTCAGGAAATCAAATTAACAAAGTCTAGTGCTTGTTATTACTCCGTCACCTCCTGGTGGTCAAGAGGAGCGGCGGTAGGTGATGTGCAAATGCTGCATAAGTGGCCCACCCTCCATCGCCATGGAGACAGTCTGCTCAAGCTTCCCATCCGGTCTCAGCTGGAACACTCTGGAAATCTGCTGTACATGGGGTTCTTTAGCGAAGGAGGTTCTGGCCAGGGCATGGGTGTGTAGAGTTAACTGCTGTCCAGTCAGGTCTCCTTCCTCAATCTCCACCAGGCCTGAGTTCTGTGCTATAATGAAGGCTACTCTGTTGCCGCCTGGTTGTATTCTGATGAAGCCACACTCCCTGTGCATAGGTTTCTTATTCTCAGCATGGAATGCATTAAACATGAAGTTGATGACTGGTTGGCCCACATGGGAGAAGTGGAGTCTCTCATTGTAGCGGAAAGGCGGTATGGAGGAGAATGAGCCCTCTCCTGGCTCATCGGACTCCCAGACCCCGAGAAGCCAGTCCAATGCCAGCAGCGCAGGGTTCAGCTCAGCTGACTGGTGAAAAGGGCACGCCATTACAAGGTTGTCTTATGCAAAGTATGTCATTACGTTAGAAAAGACCAATCTTTAGCGAAGCAGTGAAATGGTGCATATAATACTGCGACAATATTATTCTCAGGCTGTCATATTACTGACGCTCCCCTTTTTC
>contig_19602 Average coverage: 45.76
GATGGATAACATCGATGATGAAGAACAGAAACTGTCTGTAGCCAAGGAAGAGCTGGATAAATTGACGAAACAACTTGAGAAGGCAGAGGACGAAAAATCTAGGCTGCAGTTGGCAAAACTGAGCGCAGAAGATTCAAAGAAAGAGGCTTCAAAAAATGTGATGGTCCTTCAACGACAGGGGGAGCAACGTCAGGAGGAGTTCTCTAAAACTGTGAAAGGGATACAGAATGATATCTCGATGCTCGAGAAGGGTAACAAAGATCTGATGGAGAAACTGAAGAAAAGCCAGGCTAAGCTACAGGCTAAGAAGAGCGAGTCTGCTACACTTCAGCAGAGGTTTAAGATCTATGTCCAGATCCCTGAAAAGAAGGTGAAGTTCACCCGTAAGGAGGAGGACAGCGATGACAGCGGTCAACACATCAAGGGGGTGTTCACCATTGCCCAGAGACCATCAGTGCTCCTGAAGGGGGGGCAGGCTCTCATCACTTTTGAGGAGGAGAAAGTGGCTGCCCAGATCCTGAAGATGGCCAAGTGTACTGTGTCCTGTGATAAAGACAAGGTGCATGTGAAGCCCAAAAGCCTTACACTGGACCCCTTTGTCAAGTTTGAGGTACACCTTGATGTCTCCACAAAGACACTCAGCTTCTCCAATGTCCCGTTTACCCTGTCAGAGGAACGAATGAGAGACCGTCTGGAGATCAGCTTCTCCAAGCCCAGTCGAGGGGGAGGAGAGGTGCAGAGGGTGGACTATGACAAGCACACTGGGAAAGGACAAATCACCTTCCTCAACTCTGGAGTTGCAGAGAGGCTGGCCCTGAAAAGGAAGTACATCGTGGATATGGACCGTGAGGTGAATGTGAAAGTTGACCTTGTTTACAACTACAAGCTGAAGAAGTTTCAGACGTTCTGCGGCACTCCGACGCGCACCATCCTCCTGTGCGGGATTACAGACTTCCAGGATGAGGAGGACCTGCAGGATCACCTGGAGATTCACTTCCAGAAGCCCAGTAACTATGGAGGGGAGGTGGAGTGCATCAAGTATGTCTCCGGGGGCAACGAGGTCAAGGCCTTCTTCACTGAGGACATGGCTGAGATGGAGGCTTAACATTAACAAACGGCCATCCTCTTACGATACATCTATGCTCATGTTTCTCAGTACTTAGTTGGTACCACATGAATGAACCTTAGTGATGATGTATTTATCCGCATTTACCATAATCTATACCCCACTGACATGCAGCACTATATTATACCAAAACTGATCTGTAAGTCTTGGGAAATTAGTCATGTCAACTTTGTATACTGACAAAGTTTAACAAGGCCTTAAAACGTGCATGATAATGCCTTGTGCAGTGCCTTAAGTTTAGAATAATCTTGATTAGAAGGATCTTTATAGTTATATAGTCAAACTCTATTAGAAGGGGACAAATGAAAATGCACAGTAGTTGTTTTCATCTAGAGATACTATGTCTATTTCTCTGTGTCAGGCATCTTTGTGATATGGTGTTTTTTGCTCAAACTTCAAATCATGGGTTTTTAAATCGGTCATCATGACATGAATCAGGAATTTACTGTATGGATAATCCCATTGATCGTGGTATATGAGTAACCCACCTACTTAATTTCACCCCATAAAATGCATTTAAT
>contig_19604 Average coverage: 18.43
AATTGTTCAACTTGAGTCTGAAAGATGCATAGCCTTTGAGATGTTCAGAGGGTCTGGTGATCTCTGAATAAATCAATACCTAACCTCATTGTTATATTTTAACTTATACTGGGTGGTATTTTTGTAATGTATCTGACAATTTCTGTTAAGTGTATACACATGATGTGCATTATGCACCTAGAATTTGAATGGTGTGGCAGTTACTACCGTTTGTTTGAATCTTGTTTGATCACCATAAGCATAGGCTGGTGGGACAATGAACTCAGCATTTGTTTTCAGCCCTCTGCTTCTGTGGCATTATTTGTCATCCATGTTAAAGATTGCAGTATCAAATAAATTGCATGCTCATTCTTTCATATTTTGTGCTTTTTAATAAATGAGAGATGATATGCTATATGTAGACAGTAAGTCATCTTAAGTTAGTTTAATGTGGTTTTATTTCTGAATAGTGTTATTGGTATATTTGAGTTCAATTGCTTTCTTGACTGGAATCTGTTGTCCTTCATTCATACAACACTTGGATATGCACAGTCAGCTAGCATTTATACCTTAACCATTTCACTTCTTTGATGGTTAGATGAATAAGAGGCTGAAATGTCAGAACCCAGGGAACAATATTACCTGGATACATGCCAACCAAGCACATATGTTTATTTCCTTTGTGTTTGGAAAAAAAGAAAATTAAGAAAAAAATGTTGTCCTGTAAGCATTTAAGAGATAATTGTCATTTTGTTAGATTTGTATTTTATTTTTGCCCTTTTGTCTAAGCTGTAACCCTAGATAGTGAGGTATAGAAATTACGATGGAATCTGCCTTGTCTGCTGTCAAAATGTTTATCTGATTGAATGATGTCATTGTATGAAACTAAGTCATGTCTGATTTGCTAATATTGCACAGAATAATAGCCAGGAATGTCAGCTATGTCCCCATCTAGTCCTTTGTTTTCACAAACCTATTGCTTGAGAGAGACCTTTGTGACAGAAATGATAATGGATTGAATTCTCGACTCGACACTCCTAATGCACAGACAAAGAGGTATGAAACACTATGTTATGCAGTTATTGAACATAAGATCATGAAAAAGTGTGGATGTCTGCATATTGACAATGTCCATAAGTGGTGGAATAACTATATTATTAAAGTCTTATCAGC
>contig_19608 Average coverage: 15.24
AGAGTTGGTATTCCTGTTGTTTGATGATTTTCAGACAATCACTCAAAACCTTCCTCGTGTCCTGGGGAAGAATCACTCCATCGTCCCAAAGTCTGCCAGACGAGAAGAATGCAGAGCTCTCCTTCTCCAACCTCTTATTGATCTTCTCAACATCCTCCTCCTCTTGTGCCAGAGCTGCAGAGTGACCAGGGGCCACCAGGGACACTCTGGCATTGGGCCAAAGGAATAGGAAGTTTGGGTCAAATGACCTGCCACACATAGCATAACTTTCAGCGCCATGGCATCCCCCAATGACGATGGTGATTTTTGGAACAGAGGCACATGCCACAGCTGACATCATGGAACCCTGAGCCTTCAGTCTGTTGGCGTTGGTCTCTGCCTGGGTTTGGGAGAGGGTAGGCTCTGGCATTGGGACGGTGTTCTGTAGGAATATCAGGGGGATGTCTCGCTGGTCACACAGCTGGACAAAGTGGCTGCCTTTTAATGATGCGTTGTGCGTCAGCGCCCCATTGCTCGCCACAATGCCAACCTGATGCCTGCTAATTCTGGCAAAACCAGTCACAAGGGTTGTTCCATATCGAGCCTTGAATTCCTGGAACTTACTGCCATCAGTCAGCCGACTCAGGATCAGCTTGACCTCCAGGCTGTGTTCATAGTCCCGTGGGGCCAGACCCATCAACTCCTCCACACTATGTAGAGGCTCCTCCACCCCTGCCTCGTCCTCCTCGGGCAGCTCAAAGTTGAGGGTAGAGATTATGTTACGTGTGGTTTCATAGGCCTCCTTCTCCACAGAGGCAAAGTGGTCCACACAGCCGCTCACTTCTGCATGGAGTGTGGCCCCACCCAGATTCTCTGGGGAGACTTCTTCCCCTGTGGCAGCTTTCACCAAGGGCGGTCCGCCCAGGAATATCGTCCCGATCCGGTGCACCATCACAGTCTCTTCTGCCATAGTGGGGATGTATGCACCGCCAGCTGTACATGAACCACAAACCACAGATACCTGAGGGATCTTCATGGCAGACATGATGGCTTCATTGTAGAAAGTACGTCCTCCTTGGTTTTTATCAGGGAAAATCTCAGACTGAAGAGGAAGGAATGCACCTCCACTATCCACCAAGTAGACACAAGGAAGTCTGTTCTGGATAGCTACATCCTGGGCTCTGAGCTGCTTCTTGACGGTTATGGGATAAGCTGTACCACCACTCACAGTAGCATCATTGGCAATAAACACACACCACAACCCGTTGATTTTACCTATACCAGTGAGACAGCCTGCTGAGGGGATGTCTCCATAGGGTAGGCCCATTCCAGCGAAGGGAGACAGCTCAAAGTAGTATCCGTCATCAAACAGCATGCGAAGACGGTCCGTAACCAACATCTTCTTGTTTCTCTGGGTGTGCCGCTTTACTGCATTCTCCCCACCCCCCTTCTTCACCTTCTCCATGTATTCAATATACCTTTCTTGGCATGCCTGGCTGTTTCGTAGGTTAGCCTCAAATACGTCATTGTGAATTGGCTGAAGGGCTTCATCTAAAACTGGAAAGGCACTTGGCAATCGTCTTCTGTGCACACTGGTGCTCATCAAGTAGGCTGCCACTGGCAGCTGCTTAGCTTGGCCTGAGAGAATGTGTGCCAAAGGTTGCCATAGGTTACCTGCTGATGTCCTTAAGTGTAAACAGCGTTCTGGACGCCTGTGTGTGCACGGGTCAACGTTCCATAGAGGTGACTGAGAGGAGACATAACCAGGACATAGTCTGCCTTTGGTCCTCAAACCCCTTGAAAGGCAACTGTACATGACTGTTTAGCTGCGTAAAATATTAGACGTATCTCAAGTTTATTTCCATTACAAATGGACTTCGCTTCTAGGTGTTACACGAATTAACGTACTCCCCCGCGTACTC
>contig_19609 Average coverage: 39.61
CATTTCCAAGAGGCCTTCCAGTTCATTGATGGTGTGAAGCAGACAGGGGGTAGAGTTTTGGTGCACTGTGAGGCGGGCATCTCCCGCTCCCCGACCATCTGTCTGGCCTATATCATGAGTACCAAGCGGCTACAGCTCGAAGAGGCCTTCGACATCATCAAACAGCGCCGCTCCCTCATCTCGCCCAACTTCAGCTTCATGGGCCAGCTGCTGCAGTTCGAGTCGGAGGTCCTGTCTTCGACACCTATTACCACGGCAACCACCCCCGAACCCGCCACGCCCTGTTGCATCGGTAAAGAGACGGTCTCCTTCTTTGGGAATTCGAAAGAGTGCACATTCAACAACAATAACTTTGACTTTGAACCTTCCACAGTTTTCGCCCCCCTCCCTACCTCCTTCCTCACCCCCATGCCTCTTCAGACTCCTCCACTCTGCCATTTTAAATTGAGCCCTATAACTGCACTGCCTTAAGATGTGACTGTTTAGTAGGTCTCAGATTACTTGAAAAATAACAATAACAAAATACAAATAAAATGCTCTATTTGTTTGTCTGGTGCTGGCACAAGTCAGTAACGAAGTGGAACGACTGGCTATACAGAAACAAAGACTGAGAGAAGATATTGCGTTGATCGTCTATATGGAATTTTTCATTCAAGTTGAGAAAAGTCCCTGAAATTCAGACTACAGTCTTTGTTTGAACTTTGAGCGTGAAACCATAAAGACTACTGCAATACATGCCTTAGGTTGATAATGTGATGTTTTGCCTATTCACATGCCGCATCAAGGCATTTTAACCTAATTTATTTGATACATCTTGTCTGTCTGATTGTCTGTGTTTTTTCTAAATACAAATGTGGATGCCAATAAA
>contig_19610 Average coverage: 20.02
CTGATGCTTTGCTTATCCAGTCCCATACTGGTTCAGGAATCACTGTGGTGAAGGCTGAGTGTTTGAACCTCTGCTTGGATTTGAGCCACAGCTCTGGGATGGAGCCCTCTTGAGGTTGTTCCTGTAACACAGTCCAGATGATGAAGTCCATAACAGGGAGCATGTTGGGTAGTTTCCCTCTCTTCCACTGTCCCTCCAGATCCTGCAGGACTGAACACACATCCTCTCCTGGACACACTGAGTCCTGTTTTCGTGATTGCAGTCCTGCAGCCCATTCTGAGACGATGCGCTGAGCTTCTGCCAGTCTTCTCTCAGCCTCTTTTGGAGATGTTCTCTCCTCTACCTCATAGTCCTCCCAGCAGGAACGCAGGGGCTTTGGTGAGCTCCTGCTTTGCCCCACGGATATCTTTGGTAAGATGCTCAACTCCTCCGCCCATTGTAGGATGAACTGTTGACACTCTGCCAGGCTGTAGCCATCCTCGTGGCTGGTGGTGAAATTAGCTTGATACTTTGATATCCGATGTAGCTCGGTGGCCAGTTCTCTGATTATGGCTTTACACTCATCCAGAGATGGAGACTGGCTTGTTTCTACGGTGGAAATCCGAGAGGGTCCCTTAAGAAAATTCTTAAATAAAATATTACATTTCTTCAGCGGTCTTGTGATTGTCTGATAAAAGCTGAGAGTAGGCTTCCCAAATGGTTGTGAACAACAATCATAAGGATGTGGTACTTTTTCCCAAGATTTGCCAAAACTTCCAAAGCTCTGGCTGTCGTTTAATGTTTCTGCAGTCCAATTTTGCATTGTTTCTGAAACGTTTATACATAACTGAATTGTCTAGTATAGAGTTAGTAGCCAAGCCTGCTCCCCACAGAGA
>contig_19613 Average coverage: 11.97
GCAGTGGTATCAACGCAGAGTACTGGTAGTTTTTTTTTTTTTTTGAAAACAAGTTCTTTTTAATGTCACAAAACACATGTTCATTTTCCTTCTGTGCAGCTAACAATCTCACCTTTTTCTAAAAAACAGGGGAGAGAAAATAACTTACATCTTGTTTTGATCGAATCTACAAAAATCAAATCAAAAGAAAGGACTAAGGCTTTACAGAAAAAAAGATTCCCATATAAAACAAGGTTGTGATTTCTATATTACATGAGTGAACAAGATTTAAACAAGAGAAAGGATCGTTAAAGACCTCTGTATGCATACAGTAGTTTGCACTGTGCAGCAAGTTTGCTGTGCAACGTTTGACAAAGGGAAGAAACATCAGTTCTAACCTCTGTATGAGCGAGGTGCGTACACAAACTCAGACTTCTGACAGACGAACCCCAGTATGAAAAACCTTAAAAGACACTAAAAAGAAGAGGTAGAAAGTACAAAGATGTAGACTGAAAAAAATGCTTCTCAAGAGGGTAAGTGAATGGAGAGATGGACGAATAGAAAAGTTAGAAAGTAAGAAAATGTATGAGAAAATAGTCTGGAATTGTCCACCATGCCAAGTTAAACTGAAAACACTGCATCCCCTCAGAAATCCCATTACACACTGTGGTGTCACACACACACACACACATTGTATGCTGCTGATTACACACTTGAACAAGGGATTACATAGGGTTAACAGACTTCCTCTCCCAATAAATACATGTCTGTGCCGAGGGTCTCTCAGTTCAAACGTATGCTACTTGGTATAAACAACCATCCCTTCATGTTTTGGTGTGACAATACGGTAAATACTACTCACGGTATAGTAGGGAAGAGGGGAATTCACAGTATTGTACACACCCAATACAGTAGAGCATTCTTTAGGGAAAAAAAATGACGACATGTTAGACATCTGGGTATTCATTGAACAAGTTTCCTTTTTCGTAGTAGTGATCCCTGTATGTCTAGGAGTAGTGGTGCAAAAGACGACAGCCATTCAGTAGAGAACA
>contig_19616 Average coverage: 14.70
GAATGTCACCAGAGGCAAGTTGACCCTGAGCTGGGAAGCTCCTCTGATCGATGGTGGTTCCCCAATCACCAACTACATTGTGGAGAAGAAAGACGCTAACAACAGAGCGTATACAGTCGTGTCATCAGAGTGCCCCAACACATCATACAAGATCGACGGTCTGTCAGATGAAATCGCCTACTTCTTCAGAGTGTCTGCTGAGAATGAGCATGGTACTGGTGATACATGTGAGACTGCAGAGCCAGTCAGGGCCACTGAGACCCCCGGACCAGTCAAAGAGCTGGTCATGACAGACGCTACTAAGACATCAGTGACTCTTCACTGGACCAAGCCTGACCATGATGGAGGTAGCCACATATCGGACTATGTCATTGAGACGAAAACTAAAGAGGAAGAATCCTGGACTGTTGCTACAACATGCAAGCGTTGCACATGTGAAGTTAAAAACCAGAAGGAAAATTCTGTTGTGAACTTTAGGGTGTTTTCTAAGAATGAGAAGGGCATCAGTGACTTCTCTGAGATTGGGCCCATAACAGTAA
>contig_19618 Average coverage: 17.55
ACTCTGGTTGGTTGCCTAAACGGAGAGACATACAGATCATCTGAATAATTTGCAGGTGTCTTTCCTACCAAACCTCCTGGGTGTCATCATGAGTGTGGTAACATCCAGTCTATCAGGTGATCAGGAGAAGAAACTGCTTTCTCTGTTCGGCCATGTCCGACTCAGTCTGCTGTACAAAGCCAGTGTCCAAGGCTACACGGCAGCTGCCTTTCACGCACGCTGCAACAGCCAGGGACCCACTTTAGTCGCTGCCTACAACAAGGCTGGCTTCCTGTTCGGAGCCTACACCAGCAAAGACTACACTCAGAATGGGCAGCCTATTAATGACGACAAAGCCTTCCTCTACAGCATCAATGATGAAAGAAAAATCCACTGCGTGTGTCTAGTGCCAATGGCCAGTATGGTTTCACAGATGAAAACACTGGCCCGAATTTTGGTGCCTTGGTGTTTCTGTTCAATGACACAGCTACAGTCCAATATAACGCAGGGAACAGCTATAACTTTGAGGCGGCACATATGCATGGCGATGACCTGCAGTTGACTGAATGTGAGGTTTACAGAGTGGAGGAATTGGGAGGTTGTTTGACAAAGACTTGGAGAAACATGCAGTGGACCTCTGAGAGGAAACGGCAGTTGAAGGAGAAAATCAAGAACTATAAGCCTGATGTCAAGTCAGTGAGTCAGGCCCGGGTTCTCCTCGTGGGTCCTGTTGGGGCTGGCAAGTCCAGCTTCTTCAACTCTGTCAACTCTATCTTCAGAGGAAACATGACCAGTCAGGCCATCTGTGGCAGCGCAGGCACCAGCCTGACCACCCAGTTCCGTACCTTCACCATCAAGTCGGGGAAGAGTGGTGAGCGTATACCCCTGATCCTGTGTGACACCATGGGACTGGAGGAGGCGTCAGGAGCTGGCTTGGACATGGAGGACATAGTCAACATTTACAAAGGCCATGTTCAGGACCGTTACCAGTTTAATCCCATGACGCCCTTGAGTGAAGATGTACCTGGGTATCGTAAGCATGTCAGTCTGAAGGATCAGATCCACTGTGTAGTGTACGTGGTGGACGCCTGCAGAGTCTCTCTGATGTCTGCCAAAATTGTGGAGAAGTTTGCCGCCATTCGCAAGAAGACCAATCAGATAGGTATTCCCCAACTGGTGTTAATGACCAAAGTGGACGAGGCCTGCCCCCTAGTGTCAGAAGATCTGCAGAATGT
>contig_19620 Average coverage: 20.28
ATCAACGCAGAGTGGGTAAACAATATGAATAGATTAGAAAACAATTTAGCGAGACTGAGGGCAGAAAGTTTCCAGATGCATGTTGGGTGAGGTCTAGAAAAGAAAGCAGAGGGGCAAGGAGATTGTTTTATCCTTTCCCTCCCTTTCCTTCAAGGTGAGGGCACTGTGTGAGTTGAGTGGGACGCACCTCTGAAAAGTTGTGTACGTTCAATGCAAGGGGGGTTTGGTCAAACATGTCAAGGCCTCCAGACAGAAAGAATGAGAAGCGACGACAGCGTCAGGGCTCAGGAAGACTTGCGCTCCAGCATGTAGTATCGATACATGATACCCACAACAACTGCAGCTATGGCAGGTATCAACCATGTGGTCCACGAGCTCGAGCCATCTCCTGTTGTAATGAATTCTTCCTTTGTGCCGCCCTTCTTCCGGTCATCCATATGGAGCTCCCCAATATAGTACTGGATAAGCAACTCTCTGGCATCTGTAGAGTGACCAACATCCTCGAAGCTCTCTGTGGCATCTGCACCTGCCTGCTCCACCAGAACCTCCTCTCCTCCTGGATGCTCCGCCAGGAAACTGGTGATGTTATACACTTTATCGTGGATGATAAGCCATGTGTCCTTGCTCATATTATGAGCGTTTATTT
>contig_19622 Average coverage: 48.78
TTTTATTTGAAATATAATACAAAGGGGTGAGCTATAGAAGTGTTTCTCAGTCCAGGTCTAGAATGAACACAGGTACAGGGATTTCACCAATATAGTAATTTGAATCACAGCTGATTTCTGGTAGGCTAGACTGTAAAACCATTCATTTGTGTTCTATACAGATTGGATAGGTGAAAGCATGGGATCCACTACACAGCCAATCCAGTCATGTCAGTGTTTACTTTGAGGAAGGGACAATGCATTTTCAGTATTCAAACAGAACCACTGACAAAATGGCTTGGGTATAGTGCTGGCTATGACTCGATGGCTTTGCACTCTACAGGTTTGAGGCGTCGTCGTACGATCAGCTCTCCTTTGCTGTTCAGGTAGTTGTCGGCCATGTCTTCCTCAGCAGGGAGACCATGGGGAAGCTTCAGTGGCTGGATCCTCACAAGATGCTTGATGAATTTCAGCTGGTTGTTGACTGAAGGGATGTTCTTGTGAATTACAGGTACATACGCCTTCTGCAAGCAGAGTCCCTCCACTAGCTTCTTCTCCCAGTAGGGCCGGCGCATGGTGCTCTTGACCCGCGTCACCACGTGCAGTTTATGTGGCTGCTCCTGGTTTCCACCATACTTCTCATGCTCTTGAGACCGCTCATCCAGAATCTCTTGTGGGATCCGTGCTTTGGTGAACTTGCTTCGGAATGAAAATAACCAAGGCAGGGGCGTAGTTTCTGTTAAAGCCTGAATTGGGGAAGGTATGTGAAGACCACGACATAGCATAGCCATATTTACTTGTTGGTTGACAAGT
>contig_19632 Average coverage: 36.81
TTTACACAGTAGTTGTCAACGTGTATTTTGTCAAGATGATTGATCAGAAAGCACAAAATATAAGCTCTATTCCAATCGATGCATTTAGCAATATGCGAATCACATCAATATGGACATTTCTGATGTCTATACAGTGGTCGGAGCCGTGGCTTATTGGACTTCTGGGGTTCCATGCTGTCTGTCTCCTTGCAACTCTCCTGACACGTAGATTCTACAGAGTGCAAATATGCCAGTTCCTGGTTATGGTATGCATGGTGTACAGCGCTGAATATCTGAACGAGGTGGCAGCCATGAACTGGAGGTCATTTTCCAAGTTCCAGTACTTTGACTCAAATGGGATGTTCATATCTTTGGTCTACTCCATTCCCCTTCTGCTCAACACAATCATCATTGTTGCGTTGTGGGTGTACAGGACGTTCTCCACCATGATAGAGCTGAAGACCCTGCAACTGAAGAGAAAGGCCCGTAGAGAGCAGAACAAGAAGACTGACTAATCACTTTCCTCTGGGACCTCCATTGAGATCAGTGGGGTGCTGATGCTGGGAATCACCTCAACTGGATCCATGTTAACTTGGCTAACATGGTGCCACATCAGCATCACATGGCAAACATCTGCATCACAACATGGTTGGTTCCAGTGCTTCGACTGCCTAAACTTTTTGAAAGGTAGATCTGTACTGTGTTTGTATTAACTACAGTATGAGAAGAGTGGAGGAGGTGATCACTATTGTCTTCCATCTTTTCAATGGGTAAATATCACACCTGCATTGCTTATATACTTGCCCAAGTTGATTTCCCTCTGCAAATCAGAACAGACTGGATGGCTGAAGAAGTATGGTTGTGGTAAAGTTGCCTTTTTTCATTAAGTGAATATCGTTTGATGGAATACAGTGTACATATAAAACATTTATTAAGGGGACCAAATATGTTATCAAACATTTATAACATTTATTTCTTCATATTATGTGATGAGAAGGTAGCCTACTTGTTTTGCACAACAGTGTAATGCTCATGGCAAATATTGTCGTTATTTTGCATGTAGTGATAATGGTTATGGAAAATAAAATGTTGTATTGAG
>contig_19634 Average coverage: 19.04
ACTAAAAGTTGCCTTTGAAACACATCTGGGATCAGTGTATTCCCCAGAATCCTATCCTTAACTATTAGAAGGTAAAATCCCAAACTGACTTCAGATCAGTATCACACCTACAACCCTAGCCACTCAGACTTCTGGTCCCCAGCCTGATAGATGTCATCAAAGTAGCCGTTAGAGTAGCGAAGCATCTGGACCACGGCAGTGAGCAGGAGGATGTCTGTGTGGACGTCCAGCTCAAACTCACGACTGTAGTTCTTCACTGGCAGGACACAGGACTGGGACACACCCAGACACACACTCACCTCACGGGTCATCCTCTCTATGTAGTGGCTCAGGTAGATGTTGGTCAGGTCATCTCTCACTAGAGGACAGGCCTCATCCACCTTGGTAAGCAGGACAAGCTGGGGAACACCCAGCTTGTTGATCCCCTTGCGGATGGCGGCAAGCTTGTCCACCATCTTGGCAGAGAGCAGAGTGAACTTGCAGGCATCCAGTACGTAGACCACACAGTGGATCGTGTCCTTCAGGCTGGGCGACTTACAGAACCCAACACCATCCGTCTGGACAGACATGGACGGGTTGAACTGGTACCGGTCCTGTACGTGGCCCTTCAGGATACCGTTGACGTCGTCTATATCCAGCCCTGCGCTGGGTCCTTCCTCCAGACCCATGGTGTCACACAAGACCAGAGGGAGAGCCTTCCCACCCTGCTCTGCCTTGATGCTGTAGGTACGGAACTGTGTGGTGAGGCTGGTGCCAGCGCTGCCGGTGTTAGCCTGCCCGGTAACATGTCCTTTGAAGACAGAGTTGATGGAGTTGAAGAAGCTGGACTTGCCGGCCCCGACCGGACCCACCAGCAGAACTCTGGCCTGGAACACAGACTTTACCTCAGGCTTATAGTTCTTAATATAGTCCATCAGGCGTTCCTTGGTGCTATATCCTTCCCAGTCAATTTCCCTCCAAGGAGTCTTCAGAAGGCCTCCACAGTCTTCCACTCTGTACACCTCACACTCTGTCAGCTGCAGGTCATTGCCATGCATCTCTTCCCCTTCAAAGGTGTAGCTGTTCCCTGCAACAATTTGAACTGTAGAGGTGTTATTATTAAGAAACCACAAGGCACCGACATTAAGACCATTCTTTCCATCTGTGAAACCATACTGGCCATCGGTACTGGACACACGCAGTGGCTTTTCTCTCTGGTCAGTGATGCTGTAGAGAAAGGCCTTATCATCGTTGATCACTTGTCCAGTCTGGGCGTAGTTCTTACTGATGTAACCTCCGAAAACAAACCCAGCCTTGTTGTAGGCCACAAGTACGGTGGGTCCCTGGCCATCACAGCGGTTGTGGAAGGCTGAATGCATGTAGCTGTGGACGCTGGCTTTGTAGAGCAGGTGGAG
>contig_19635 Average coverage: 21.60
GAAATGTGTGCGAGGTAGTCGCCAAAAAGAGGAAAAAAGACTTCTACAATAACAACACCAAATCACAGTTTGTTTACCAGGAGAAGTGGATCTATGTTCAGAAGGAGAGCACAAGAGAGAGACATGGATACTGCACACTAGGGGAAGTCTTCAACCGTCTAGATTTTTCCAGTGCCACTCAGGACATCCAGAGATTTACCTATGTGGCAAAACTCCTCCAGCTGATAGCCAGGTCTCAGCTGCCGTCCCTCAGTGGAGCAGCTCAGAAAAACTACTTCAACGTGCTGGAGAAGATGGTACGGAAGGTTCTGGAGGATCATCATAACCCTCGCCTTATCAAGGAGCTGCTGCAGGACCTGAGCTCCACCCTGTGCATCCTGACCCGAGGCATGGGCAAGTCTGTCCTGGTGGGCAACATCAACATCTGGGTCTGCAGGCTGGAGACCATCCTCAACTGGCAGCAGCAGCTCAACAACCTGCAGATACCCAAGCAAATGTCCAATGGGATGACGCTGCATGACCTGCCGCTAGACATGCAGAACAACATCCTGTACAAGTTCTCCGACGCCTGTGACATCATCAACTTGGGACAGGCCACGCCCACTCTTCACATGCTCAGTGAGGACCGGCACCTGTGGAAGAAGCTGTGCCAGTTTCACTTTGCAGAGAAACAGTTCTGCAGGCATCTGATCTTGTCAGAGAGGGGCCATGTGGACTGGAAGGTCATGTACTACACCCTACAGAAATACTACCCCAAGAGAGAGCAGTACGGAGACACACTGCACTTCTGCAGACACTGTAGCATCCTCTTCTGGAAGGACT
>contig_19636 Average coverage: 15.42
TTTTAGAATACATTTTTATTCGGAAATGTCAGTGTTCAAAGAGTAAACGAAAACAAACAAATTAACAGCGATGTAAATATTTGCATATAAAATAAGAGTGTAACAGGGAGAAGCGCTAAGCAATTTAATACGAAAGATAATACAATAGAATTACAGAGGACTATTCCAGCAGAAGATGCATATATATTTATATCCATAGGAGCAAGGGTGGCATGCCATTAGCATAAACAATTGATAAAGATCACAAACACAGGAAGAGGTACGGGGGAAATTGGAATCACACCTTAAAGACATTTAGGTGTTGAGTGTTACACTTTAAAGTTTGGAGTGACCAAAGAAAGAATACGATAGAGAGAAAACACAAACATATGCACGACACATTTCACAAGCCTCTAGCTACGGCTGTCTGTTGAAAGTTTTAGTTTTATTTACAGCTCGGTTAAATCAGTCAGCTCAACTCTTAGTCACTACACCACTACATTTCATCTGAAACACATATTTTTTGGGGGTTGAAAAATATTCAAAACATTCCAGTACTAGCCAGCTGTGTGGTTGTGGTCAGAGAGTGATGTGTCTCTCTAAGATTCATACAGACTAGCTATGTGTCTTATTTACATGGGGGCAGGGTGTCTGTGCATCTGGGGTTTTGGCAGGTTATAGGATGGACTGAAAACATTATCTGTGCCCCAGACTAGGAGTGGAGAGAGAGATGGTCTCTGTCCATGATTCTGATATGTCCCTGAACTCCGCAACAAGGCTTATCCATAGGATTCTGTAAATGGTCCATACAGAACATCCTACAGTGCCTGGAGTTGTAGTGTACTGAACATGTGGTCTGATCAAGGTTCTCCTAGAGAACTAAGGAATAAAGACTGTGAACTAAAAAGGTGATGAGAGCACATTTACCGGCTGTCATAGCCGGAGAGATACTGTACATGTGGCAAGAGGACAGAGACTGTCCACCCATTCCCCTCCCTCTGCCCTTACCACACTCCCAACCCTGGGGGCGTGTTCTCAGGACTGTCTATGAGCCTTAGAGAAGTCCACAGTGCAGAGCCAATCACACTGGGCCAGCCCGGCATAATGTTGATACAAAGAAACGCAGATACAATATCTAAATAATGTTGGTTCTAACTTAATAAAACACTGATCCATCTTTACCATGTTACATTATATGAACAAAGTTATGCTTTAATGTCACTCTACGGGATTCTACCAATAATGATGGAAAAAGGTGACAATCGTGGCTCAGATGATGTAAATAACCACAGAATCCTGCTTGGGCAAGATTTTAAAAAGCAGCTGGATACAATTGGATGGCCACCATTGTAAGTAACATTAAATCAGCATCCGTTGTTTTGCTTGCAAGTCATATAACTACATTGAACCTTACAGGCGTTTTAAGTTGTTAATGCTACAGTATGCATTCTCATGAAATTGGTACTTTCTTGATGAAGTTGAGCTAGCCTCTTTTTTTAAATGTACGTGAGTGTCGGCTCATCTTCAGTGGTTCTTCATCTTCAGGATGAATCATGCATGTCTTGTCTATTTCATCCCATTAAAAAGAGCTAAAGCAAGTTCTACTAAAGAAACCTTAACAAGGTGTACGTGTAATCCGTGTCACCATAAGAAGCAGAACTACTTGGCATTTTAGAGAAACATCGAACGGTTTAATAAAACAAACCATCAGATAGTTTTTTGTTTTTCTTTAGAATACTATAATACAGAGCTAGGTCACTACATGAATTCCCCCGCGTACTCTGCGTTGATACCA
>contig_19637 Average coverage: 28.96
AAACCAGATACCAAGTTGAAAGGACTGGTGGTGTGGGTCACAGGAGCCTCCAGTGGCATAGGAGAGGAGCTGGCTTACCAACTAGCTGGATGTGGGTCTCGTCTGATTCTATCTGCTCGCCGTGTGGATCAGTTGGATAGGGTGAAACTTCACTGTTTGGAGCGCTCCAACTTGAAAGATAAGGATATTCTTGTTCTTCCACTTGATTTGCTGGAGAGATCATCCCATGAGGCAAAAATGAAAACTGCTATCCAGCACTTTGGCAATATTGACATCCTGGTTAACAATGGTGGCCGCAGCCAGCGTTCTCTGTGCCTGGAGACTAGTGTGGATGTGTACCAGGCGCTGATGGAGCTCAACTTCCTGGGCACAGTGTCACTTACCAAGCAGGTGTTGCCCCACATGACACAGCGAGGGTCGGGCAGTGTAGTTACTGTAAGCAGTGTGGTCGGCCTGGCTGGGGCACCTCTGGCAACCGGATACTCTGCCAGTAAACACGCTCTTCAGGGCTTCTTCAATTCTCTTCGAACAGAGCTGACTGAATACCCAAGGATACTCATCAGCACAGTATGTCCAGGGCCTGTACAGTCACAGATAGTCCAGAATGCTTTCACAGAAGAAGTGGGAAAGGCCATTCCCACTGCTGGGGACCAGCAACACAAGATGGTCACTAGTCGTTGTGTGCGTCTCATCCTGGTGGGTATAGCCAATGGCACCAAGGAGATGTGGATTGCCCAGCAGCCCTTTCTGCTGTTCTACTATGTGTGGCAGTATGCTCCCACCTGGGCCTGGTTCATCACTGATGTGCTGGGCAGGAAGAGGGTGCAGAACTTCAAGGCTGGCCTGGACGCAGACTCTGCGT
>contig_19645 Average coverage: 18.51
TGGTATCAACGCAGAGTACTGGAGTTTTTTTTTTTTTTTTTTTAATGAATACATTTTTATTTGAAATAGAAAGTTGTACAACAATCGTGTGACATATACAGGAGGAACATCTACATGGACAAGGTCACTTTGTCAATAAACTTGGCCATCTTGATATCCCGTTTGGACAATCCTCCACAGTCATGCGTAGTTAGCGTTATCTGGACCTTGTTATAAACGTTGAACCACTCTGGATGGTGATTCATCTTCTCTGCTTGCAAAGCCACTCGGGACATGAAGCCAAAGGCCTGATTAAAGGTTTTGAAGTGGAGCTCTTTGTAGATGGCATCCCGCTCCTCCACCTCTACCCAGCCAGTAGCCTTCAGCTCCATTAGCAGCTGTTCTCTGTCAGCTGGGGGCAACCAGTTGGGGTCTCCAGACATTTTGGATATATATCTGGGCAGTAGTACGTTGCCCAGTCTCTGATATGCACACGGCCATACACTGCTAGCCCTGAGAGTAAACATTAACCCATGCATAACATTTGGTCAACAGATCTATCC
>contig_19649 Average coverage: 65.93
ACTTCAAACAAACATGAGGACAGCAACGTTGATCCTGTTTTGTGTCACAGTCTTCGGAGCTGGACTTGCTCAATCCCCTGGTGGAAGATCTGATAAATGTCTATGCAAAGGGAAACTAATGCAGTCTGTGAGGATAAAACGCATCCAAAAGTTAGAGGTGTACCCAGAAACTGTCTTCTGTGCAAAGACAGAAATTATTGCCATAATGAAGAATGGTAAGAAAAAGTGTCTGAACCCAGAGGGCAAACTAGGAAAAAGATTCCTGATGAGAAAAAGACTGGAGGTGCAACAGAAGCGAAAAGGAGGACTGGGAAGGAAGAACAAAAATCATTATAATCCCTGAGTTGGTACAGAATTAGAAAATAGATTAAAGCCTCACACCTACAAGTGTGCATTGGTCAAGCTGGAGACTTTCTCTGTCACTGCAGCCTGTCTGGAGGTGTTTCCTTCCCGGAGGAGGTGGTTCCTTCCTGGAATACGTTCATAGTACACAATGTGTCCATGCATTCCGTTCCCATGTAAACAGGAGAACGGCCAAGATGTTGTCACAGAGACTTACCTCAATGGTTCTCACAATTGTTTATGGATATTTGTTTTAAATGTTTGTGTGGGTTATATCACTACTTTATTTACAGTATGTGTCTATGATTAGCCTCACTTCAGAATATAATGTAGCACGTTCTTGCTCTGGGGCAATAGATTTGTTACAAATCACCCATATCATAACAGCTGTTATGTACTTGCATTAATCCTATAGATAGAAATATATATAGTTCTATACTGAACACTAATATAAATTGCAACATGTC
>contig_19650 Average coverage: 19.56
TAAATACTTGACATTTATTTGTATACCTGAAACTCACATGCGAATACATCTTTAAAACCTTCTACTCAAATGTGGCAATTGTGTTTTTTTGAAAATATCAACAACCTTAAAATGACCCTGGAACCATCAAAAGGAAGTCAACACAGTTTACATTAGCTCTGAAAGCTTTTCCTTCACCTTCTCTTCAATGTTCGCAAAGTATTTCATTTGGGCGAGAAGCGCTTTGGCAGCTTGAAGCTCTCCTTTGTGCAGGGATGCATCTATTTGTTCAGTCAAGTCTTTCAACTTCTCTTTCATAGAGGCGCCTATCTTGGCCGACTCTTCTTTGCTTCGTGCCTCATCCAGTGCTTGGTTGATCTCCATCAACTCCATAAGGAACAGAGGATCAGCCCCCGCATCAGTCCCCTCCTCTATCCCCATGCCATTCAGCTCCAGCATGTAAAGGCCACGACTCAAAGGCTTGAGCAGGGTCCTGTATGCTTTGTTTACTAGGGCTGACTGGTATTCAGAGTACTCTTGTTCTTGCGCAGTTTTCTGGCTGAAGTTGTCAGGGTGAAGAGACCGCTGGAGCTTCAAGTATGTTTTCTGCAGCCTCTGGGTATCCAGTGCAAAGGTCTGGTCACACTCCATAATCAGGAAATAGGACGCCCTCTCATCTGGAGGCTGGACAAAGTTACACGATAAACAGAAGAAGGCCGGAGTTTGTTCGATAGACTGGCTACAGTTCCAACAGTGTAGCTTCCCAGAGGCTGTGCAGAAAGTCGTTTGCAGTGAACTGACATGTTTTACTATACTTTCGTTAAGTAATCTGAAGCCCGTGTGCCTCCTTGTGCCCTTACTGCTGAAGGTGATAGAGTTGTTGCATAGCGTTGCACGAGACGAAGCCTTTGATAACCATTGCCTGATAGCTAATAACTTTGGTGAATGCTGAAGAGCCTGAGATATGCAAATAACGCCTAAATTATTCAGTGACAGCATTGTTGACAGGTGAAAGCATAGGTTAGTTGTCTAAAT
>contig_19653 Average coverage: 22.00
TGTGGGGGAAAAAATGCATCCTAGAATCACATTTCCAATTGGTCAGTCAACTAAAAATCAAGGGTGGTCTACAGTGATAGGTGGGATGAGAGTGGCTGAGAGGTGGGATTAAATAGCTCTGTTCGGTTATGTATTATTGTTATGTGATTGCTGTATGTGAAAATGCCATGTATGTAAAATGTATATGTAAAATGTATGCATATGTAGCAAAAAAACAAGACATGTCATAAATACAAATGTGCATGTTATTTGTTAGAAACAATAACACAAACCTATCTAAATATAGTAGTCATTCATCATGAAGTATGGTGGTAATCCAGTCAAAGAACAAGAAGTGAATAGACATGACATGATGAACAAACATCAAAAGGACATCTGCTTTAGGACTACCCTGGATCCCAGTCTGTTTACTGTATTCAACAATGTTATGTGAAAATAACAAAGGAGTTGCCTCAGTTAGGAGTGGCTCAGTCATCAAAGTCTGGGATATCATCGTAGGAGTAACCACGGTAGCCCTTCGATGCATAGTAAGCTATCCGCAGGTGATAGAATCCAGGAAGGAAAACCAAGATTCCAATTATGAGAACGGGCACAGTCCGGTCAGCATGTGTGACTTCAAAGTATCCTGCCAAAAGGAGAGCTCCAATGGTGATCAACAGAGAGCCAATCAAGAAGAGGACAGTTGCCAGTGCAATGGCTTTGTATGGGACCTTTGGTGGGCTTTTTTTGAACTGCAGGTCAATGTAGCCGTCATCATCATTGGCTAATTTGGAGTACCTGACCTTAGTGTTAAGTATTCCTTGTCTTAAACTGCTGCGAGCGTTCATCTTTACTTTAAATTACTTGCTAAAACTGTTGCATTGTTATGTTACATTGGCAGCCGGTACATTGTATCATTTCATATTGAGAAATGCTACAATGATGACACTTGCCTATTCAGATACACTGTTGTCAACTTGCAACGAACGTGTTAATCAGTGTGTCAGCTCCTCTCGACTCACTACAATTAGCCTATGTTGCAACCAAATGAAAATAGAGAGAGGGATACCGCCTTTTCAGATCAGGAGTTAGAACATAAACATAACATTTTGTTGCAATAAAAACGTCCGCACTCATGCCCTCTTCCTTGTTT
>contig_19659 Average coverage: 25.49
GAGGCAGCAATGCATAATTTATTTAACCATGAACCACCATTATTATTTTACAGCGACACGTCAACCAATAAATACAAACACATGACGCTCTTAATTTCATGCAGCAGCATACACTAAACATACATTACTTTGTTGAGTGTTCCATTGGGCTGTAGTGCATAACAAAATTAAGAATCACTCTCCAACATTCATAATAAAATAACACAATTAATGCAGAGTATTGTGTTAACAGAATGTGACTCAAGAAACAATTGTTTATGGATGACTGAGCTCCTATTATGCATCTTGATGAATTAGTAATGTAGGTATTATTCAGTGAATATATTAAACCTCCACACCCCAGTGTACACTTCCATTTTACTCTTTGATCATATATGATTGAATACCATTCATGCAAAACAGTTGCTTTTCTGATCACTTGACTGAGGCCTAAAAGAGCTCATACTTCTCATTATATTTCTCCGCTTTCAGTTATTATACCTCATAATACAAGATACTGTTGACAGTGACTGCATCGCAAATGGTGCCCTATTCATTACACTACTTTTGAGCCCTATAGGAAAAGGTGACATTTGGGATGCACATGCATTAGACATCTTTATCAAAGGTGTCCTGCAATGAGACTTACTGTAGGTTTCCAAGTCCCAATACATCCCATTCTCAGGTCTCCTGGTTATGATCACTTAGGAATGCCTTTACGTTACTAATCGTTCTTTATATTAATACTAGAGCCTAAACACAAACGTATCAC
>contig_19661 Average coverage: 18.22
ACCCCTTCCTCTTCCCTCTGCACAAGGTGCTCTACCTGGCCCTCTACATCTTCGTCAATATCTGGACTGTGTCTATCCATGACGGCGACTACCGCGTGCCCGGACCACTGCAGGAAGTGGTCAACGGGGCGGCCCACCACACGGACCACCACCTCTTCTTCGACGTCAACTATGGCCAGTACTTCACCCTGTGGGACCGCATTGGCGGGTCTTACCGCAACCCCTCAGTACTCGAAGGGAAGGGCCCCCTCGACTGCATTCGTAGACTGACTGCCGAGGGGAAGATGAGCGCTAATGGGGCTAATGCCAATGGGCACACGAATGGGCATGCTAACGTAAGCGGTACAAAGAGTAAGGAGGAGTAGTTGGTACATGTGGTATAGTGTCATGATGAATGAGTTCTTAGTTGATAAAGCTAAGCTAGGTGTCATTGATAAGGAATAGCTCACATACTCCTTCACACATAGATTGTTTTCATTCATTATCCCATTATAAATAATCAAGCTACAGTTGCTTATCTTTCTTAAACTGTCCCTTTATTAATTTTCCTCATTGTTTCAATGCTAGGGAAATGGAGGAGGCAATAATGTCTTGACATTTCACTGAAAAGCACTGATATACTGAACATGTGGGTGATATAATTGTTTGGAACTTAATTTCAGTTTCTGCATTTGCCACACAAATACTTAATGAGAATTTAGACAAATGCACCAAGCTATTCTCATAGTCAAAAGCTATAGAAACCTAGCAGGCCATTTCTTGGATTGTCATCATTGACTTGAGAAATAATTGCTTATTTTAATGAAGTTCATTGAGTGCATGCT
>contig_19662 Average coverage: 13.74
TTTATGAAGTCATCTGATGTCATCATATTTTCTTATCTCCCTAGCAACTAAAATGATGTCATCAGAACTGGATGATGTCATTTGTTCTGAGGATGAGAATCATATTCATGCTGAATTTACATGTTCATGTTTTGTTTCTCTGTTGTTGATATGAATGTTCATAGATTTGTACTGGAAGCTCACCCTTTGTGTAAATCAAATCTCAGTCTTTCACTAGGAGTATTTGGACAAATAGGTATTTGTCTTGTTTTTAATTACTTGTCCCTCAGATTTAGATACACTTCCTTTCAACCAGATAGGAGCTATATTATACATTGCATTTATGTTGCTAAATTGTCCAGAAATTGGGATATTCCTCAACTGAATTGAAATCTGCTTTGGAAGTACTAAATATTATTCAAAGTGATTTCAATGATAAAAGATTATGAAAAATTATTAAGTATAGTTTCACTTATTTCAATATAACCGAATAAATTGATTTATTCACAATGAATGAATTCAGCCATATCATTATTTCTACCCTGTTTCTGAAACATTTTGAGAAAAGTTCTGTCAATATTTTATCAGTCAGTTAGATCCATTTATGTGAGACACACACACACTTCCTGCTCTC
>contig_19663 Average coverage: 24.90
GAAGGAACTTGTTTAATGTGAACAGTGCAAATCTATTATTATTTCAACAAATATTTGACACTGGACAGATGTAACATAAAAATGTTGAAATTGAAAAGGGGATAGTCAAGGACAGTCAAATTATTATTGCAAGAGATATAGACATATGCTGATAATATGAAACAGATTCTCAGTTCTATTATTTTGTTGTTTTAACATAGTTTTAGAACGTCACAAAGAACATACAAATATAGACAATACAAACATACGAACATTCTATAAAAAGCAACAGCTTCCTGTTCAAAGTTTCAGGACAATTCCCCTATCAATTAAATCGACCTGGGGATTGTCCTCTCAATTGACAATCACAGTGCTCCCAACACACGGGGCACTCCCACTCAGCCTCATAAAGGGAAAGCAAAAAAGAGTAACATCCATCATAGTATGGATGTGCAGGAGGTATATGGAAGGCATTGGGGGCAAATGGAAACCTGGAGTACCTGGCCCATAATGTCCATCACTTATTATTCTGACTAGCATTAAGGCCTGGAGATACTGAAGCAGACGGTATCTGAATTTGTTCAACATTTGTCTGAGCTAATAGGTTGGCTTCCCTTGTATTGCTTGGCAGTAAGGGAGAGAAACAGGCCTTTTGATTTGTTACCCAAAAGCTATAAATGATGGACCCTGCTGCCAGCAAGAATAACAGGTGATGAACATTACGAGTCGGGTAGCTTACCCAGGATAGTCAAATGGCACCTCCACAATGAGAGGAAGTACTGGACAAAGCCAGTCTCTCATCAGCCACAGTTTCACATACTCTCTCTCAACTCTCATTCTCTCTCAGGCACAACAGACTCTCTCCAGTTGTATGGCACTTCTGATTCTCTCACACTCACACGCGCTTGCCCGCTCGCTCTCATGCGCCCGCTCGCTCTCATTCGCTCTTTCATTCTCCTCCTTTGAGGGAGGTGTCGAGTTGTGTTCTCTGGGATCTTTGGATGCAGTGACTGGTCATCTTCTGATGATTGTCAGTCAGAGGTGCAGGT
>contig_19665 Average coverage: 26.44
ATCTTGATTGTATTTAATACATTGCAATTGATTCTTTATAATGGAACCAAACACTTCCACAGCTGAAAACAAGAGCTCACTCCAACAGGCCAAAGAGAGTAGACTAATCCCTAGGACATGGTTCAGTAACCACAACCCAAACATGGCCACAGTCAAAGATCAAAAATTAGGTCCATATTCGTGCATCTTTCATCCATAATTTCCCCCCAGTATGTTTCATCCCACATTCCTCAACAACTTTCCAGTGGGATAGAGAATCTGAATTTCATGTTTCCTATTGGTACAAGAAAATCTTTATTCCCTAAAGAAACATTTATTAATCAGATATCCAGTCCCTTTACAACTTCTGTTTCTTTTTAGCTGGTTTGATGGGGATTATCTCTTCGTCCAAGTCTTCTTCTTCGCTAGACAAGTCAGAGTCAGCGTTGTCAGAGGCAATGAGGTGCAGACCGCTAACTGTCACTGGTCCGGTACCCGACTTCAGTCTAATGGTGACAGGGGCCTTCAGCTCAAACTCCCCAAGACTCACCATTGGCAGGCAGTTGATATGGAGGTTGGCGACAGGTACAGAAATAGTTTTCCCCTGGTGGTTCATAGCGGTCACCTCCACCACATTACTCTCCTCCTTCGCTCCCTCTCCCAAGCAAACCGTCCGTAGCTCGAGAAAGTGTTCCAAATCATCCTCTTCGTCCCCTTGGAATGTGTAGAACGGTACTTTGGAGGATAATTCACAACTGAATACATAGCTCTCCAGTCTCGATTGGCCAACACTCCCGTGGTCTTCCGAGCAGCAATCATCTTCTCCGTGACTGTGCGACATAATTGATTGTGTGAAAATAAAGTAAATTTATTAGCTAGCTCGATTGAAGATCAGACTCGCTTTCAAGAGATGCAACATA
>contig_19666 Average coverage: 31.14
TGCACTCATGTTGATTTTGTTTATCTGTCACGCTAATATTTCCCAATGGAAAATCCTGCGATAATGGAAATGACAGCGGCACGGCGTTCGAACTTTGGAGATATTGGGTTTTGGGCAGACCGAACCGCGTTGCATGAGGCCGCGTCCTTAGGCAGGGCCCTTCAAGTGAAACAGCTGATTGAGGGTGGAGCATCTGTAAACATGGTGACAGTAGACAATATCACCCCGCTCCATGATGCCTGCATCCAGGGACATCCAAACTGTGTTCGACTGCTACTAGATGCAGGGGCTCAGGTGGACGTGAGGACCATCCATGGCAGCACTCCTCTCTGTAACGCCTGTGCTGCGGGGAGCCTGGAGTGTGCAAAGATGCTGCTGGAACATGGAGCCAAAGTCAACCCCTCCCTCACAGCACTCACTGCCTCTCCTCTGCATGAGGCCTGCATAAAGGGTAATGCAGATATAGCGAGGCTAGTGATAGCGCATGGAGCCTTACTAGAGGCCTTTGATCTCCAGTTCGGTACCCCGCTACATGCTGCCTGTGCCAAGGAACATGTGGACTGTGCCAGGGTGCTGCTCAAAGCAGGTGCCAAGGTGAATGCAGCTAAATTCCATGAGACGGCTCTCCACCATGCTGCCAGAGTAGAGATGGTGGACATGATTGAGTTACTGGTGGACTTTGGAGGCAATGTGTATGTCACAGACAACGACAACAAAAAGCCCATAGACTACACCAAGCCTGGCTCTCCCACTGAACAATGCTTACAGTATTATGAAAGTACTCCTCTGAGTCTGCAGCAACTTAGCAGAGTGACTCTGAGGACGTTGCTGGGTACCAGAGCTCTGGAGGTCGTAGGTCAACTGGACATATCTCAACGTACCATCAGCTACATTCTCTGTGAGGGGTGTTGATGCTGCCTTATGAACTGACTCATGGATGGATTCCCAAAGGAATATCAGAAAAAGGAGAATGCTTGAATACTAAGCTGGGACACATCTCATCATCTTCATATGTTTTGTTTACTGTGGGACACACATACAAATTGATGTGATTTATTACAGTGTTATAAGCAGTAACACATTGTGAAATACATTTCAAGAAGGCCTGCTGCAATTGTTCTAATATTCTATAGAGATGAAAGCTTGTTTTAGCATGGTTAGGGAAAATAAAGCCAAACAATGTCA
>contig_19672 Average coverage: 14.83
ACAGCCACAAAGTCAAAATTGCTGTCGTAAAAATGATCGAAACAAAAATACGCTTTTTTGTCTCAATTTAAGGCTAGGTTTAGGCATACGGTTAGCAGTGGGATTGCGGTTAGGTTTTATATCAGGTTTTAAGAAGATACTTTGTAGAAATAGTTTTTTTTCATAATGGGGTTGGCTAACTTCCGGATACTACTTCCGGGTTTATGCCTAGCTAGCTGCATGTGTTTTTAGCATTATGCCGCTCATAGTAATGTGTGGTTTTCCATGTAGTGGCAAAACACGAAGAGCGGTGGAATTACAGGAATATTTTGAACGGAATACAGAGAGAAAGGTTCACAATGTAGGAGATGGAACGTTGGGAATTGAGAAGAACGCTGTATACGCAGATTCTCAAAATGAGAAAAATGTAAGAGGATCTCTAAGAGCTGAAGCAGAGAGGAGAATCAACAAAGAGGATATTGTAATTCTGGATTCATTGAACTATATCAAAGGCTACAGATATGAACTTTTTTGTCTGATCAAACACACACAGACGCCTCACTGTCTGGTTTATTGTTTGACGTCAGCCGAAGTGAGCTCAACATGGAACACAGAAAGGGATGTTGAAGAGCAGTACACTCAGGAGATCCTAGATGCGCTGGTGCTGAGATTTGAAACTCCAGACTCCAGGAACAGATGGGACAGTCCACTTTTCACCATTCAGAAAGAAGACACACTTCCATTTGAAGCCATCTCTGATGCCATCTTCAAAAGGAAAGCACCCCCTCCTAACCAGTCGACACAGAGT
>contig_19676 Average coverage: 12.29
TTTTTTTTTTTTTCGGTATATAAAAGGGACTCCTTTATTGGTGAATTTGACATGGTTATTCAGTATTCAAGATTTTAAAAAACAAAAAGTACATATTGAAAATCTACATATGTTTTGTACTTCCTGCCAGTGTGGTTCAACCCATGCAAAACATTCTGAAATAATTGACTAGATTTGTTTTCCATTCCCATAAAAATACATTCATGATATAGGAAAAAACAAGTTGCACACTACATTAAGAGAATGTAGTTTCATAGAACATGGTAATAAGAAAGCAAATTGTGTGCAGTACAGTGCCATTCTCTTGGCCATGTGATAATCATCTTGCCCGGCAGGACGAGTGACTCATGGGTTGTTTACATTAACCATCAAATTGTGTCAGTAGGGCAGCAGGTAGCCTAGCGTTTGGGCCAGTAACCGAAAGGTTGATGGTTCGAATCCCCAAGCCAACTAGATGGGGGAAAAAACCTGTCTGCCATCGAGTAAGGCACTTTCTCCTGTAAATCACTCTGGATAAGAATGTCTGCTAAATTACTAAAAATGTAAATGTGCCTCAGAGTGCTCTAAAAGTGAAGCTGGTGCTTAATTGAGGTCATCTCAAATCATGTTTTTCAGGTCTTTAGTAGTAAAGTACTGTAAATGAAGTCTACTTTGAGGTCTTGATATTGGCCGTTTGAACTTTGAATTAAGAGTAGCCAATCCAGTGGGTTTGAATCACCATCAACCTCAGGTGGTTTAGAATTTGATCCACTCATATCCTTCCCATTGAGTCAGATGTCACCCAGGTTGAATGCGATATGGTCCTCAAACAAAGCGATACACAACATGATTGCTCCCCCTGTCAACAGGCCCAGGTTCTGTAGCAGGAAGCGAGTCCAGGGTCCCATCGGGCCAGGATCACCATGAAGCATCTCAGGTAACATGTCAGCAAGGGCCACGTAGAGGAAGACCCCAGCGGTGAGGGTGAGGATCCAGGGGGAGATCTGAGCAGACTGGTGGCCCAGGACAGAGCCAGTCAGCAGTCCCACGAAGCCCAGCAAGGCTGAAACAGCACTGAAGAGAACTAGTCGGCGAACAGGCCACCCTGCTCCTAGCAGCACTGCCAGGTCACCTAGCTCGTGAGGAAGCTCATGACAGAACACCGCTATCGTAGTGCTGAGACCTCCAGCCAGACTCTGAGAAAAAGCTGCACCAATTGCCAGACCGTCAGTAAGGTTGTGGATTCCGTCTCCCATAACCACCATCCACACCAAGCTTCCTATCCCAGCTTCCTCCTTGGAAGGTGGACCATGTGAATGGCCGTGACCGTGCTCAGAGGATTGTGTCTCACTCTGCAGAGCAGTACGCTCCCTCTCTGGATACAGCTCTATACTGGTGTTCTGCTCCTTCCTCTTAGCCTTCTTGTAATGGGTCTTCAGTCCTAGAAGGCTCTCAAAGAATGAAAAGAAGGTAGCAACCTCCCAGCACGCAAAGGCCCTTCAGAATAGAGTCCTGTTCTTCAGAGTGGTTTGAGTGTGGCCCAGTCTTAGCGTGAGGCAGGAGATGCAGCAAGGCATCTCCACACAGCGTCCCCACAGCCAGGGCTGTCATTGGGCAGAGGAAGGAACGGAGGCGGGCGGGTGGCAGGAGTGGTACCAGGCTCAGAGCCAGCAGAGACGGCAGGCTGATCACAACCAAGAGCCAAGGAGCTCCATCCCAGAGCTTTGAGGAAAGTCACACTCCTTTCTGACTCCGCACTATGGGTTTCTGGGTGGCGTAGACCCCCGCGTACTCTGCGTTGATACCA
>contig_19677 Average coverage: 23.89
TTACAATAATCTTTAAGAATATCTGTGTGTCTGGAACCATGTTGATCAAGATTTATTTTTTTAAACAAATGGAAACTTTTGATTGGTGTACAAGTAGTTCATAATAGATGCTTGAATGCAGGGTGACAGGTGGAGCTATGACAAAAAATACATATTGAATTTATAGAACTATGAAACATAAAAAAGCACTGACAGAATTATCAAACAATTATACAGAATAGTTTGCCTAATGACAAACTGAGCTGTTTTCTACATACTTCAGGCTTAGAAAGGACTGCCATTGTTTTTTTGCGGTCAAGTCTAAATGCGGGATGTTGTACAAAACAAAGTGATCAGCTTTAGCTCCGGCCGCACGCTGGTGAGTTTAACTTTTTTTGCGGAAACTCACATCCGTGGCACAGCGTTCGGCCGGAACAAGGAGTTTGGGGAGCCAGGCAATAGAATAGTAACATTGAGTGGAAACAACTTCAATATATTAATTACCAGTTGGTGAGCTCTCATTAGATAAAGATACTTGCTGGAACTGAAAAGCTTGGTTCAGTGCTCACTTATGAAGGACATGGGTGAGCATTCAGGTTTAAGTTTGCTTTGAATTTTGTTTGATGATTGGCAATGAGAATAAAACAGTGATCT
>contig_19678 Average coverage: 50.99
GAATGCATGAACGGAAGTTTCTCCATTCTCATTGACAAAGAGTAGCCTACTTTTGTGTGTGTGGTGGGCGGAAAATGTCATACAGTTCCGACATGTCTGTAGAGGAGAATTATTACGAAGGAGACCTAAATAGTTTACCCGACGACTCCAATGTTGTCCAACGTTATTTATTACAACTGAGACAGAGGGCACAGAAAGACGTCATCGACCCGCAGGACAGGTTGAATTGGTCGGACAGTTTTCTAATAAAGTTTCTGAGAGCGAGAGACTTTGATGTTGAGCTGTCACTGAAGCTACTAATTAATTACCAGCGTTGGAGGAGAGAGTGCCCAGAGATCAATGCCAACCTGCACCCGTCCTCTGTCCTGGGACTCCTCCAGAATAACTACCATGGAGTGCTGAGGGACCGGGACCTCAGTGGCAGCAGAGTGCTCATCTATAGGATAGGTCAGTGGAACCCTAAAGATTTCACAGCTTACGAGGTGTTCCGTGTCAGTCTGATCACATCTGAGCTGATCGTCCAGGAGACCGAGACACAGAGAAATGGACTGAAGGCCATCTTCGACATGCAGGGATGGTGCTTCGCTCATGCCCTACAGATCAACTCCTCCCTGGCAAAGATGATGTCCTCTGTGCTCACGGACTCGTTTCCTCTGAAGGTGCGAGGGATCCATCTGATCAATGAGCCCATATTCTTCAGGCCCGTCTTCACCATGATCCGTCCATTCCTGACTGATAAGATCAAACAGCGGATCCACATGCATGGCAGTAATTTCAAAGAGACGCTGAGTGGCTTCTTCTCCAAAGACATCCTCCCCCAGGAGTACGGGGGCAGCGGCCCCTCCATGGAGGAGGTTTGTCAGGAGTGGACCTCCCACATTCTGCAGTCTGAGGAATGCCTCACCCAGCTCTCCACCTGCCCTGCAGGAGATGAGGTCACCCCAGAGACAGAACCTGACCCTGACAGCCAGTCTGCCTACAGCTCCTGACTCCAAATGGACTACACATCCCAGAGTGCATCTCAATGACCAACCACACAACTCGTAGCATCCTTCTGAAGTGGATGGGGTGCACATCTTCAGCTCTCGAGGTCCATATGCAAGTTTACTACCATTTTCCTGGTTATTAAGTTTGTCAGTTGATGATGGTAGGACCAAATGCTCAAAAGAATTGACTACATTGTGTTTGGAATTAGACCTAGACTACTTTTCTCTATCTCCTGTTTTATGGGTTTTAAAGTATATTAGCAGTATACAGCCAACTGTCTGTTACCATGTGTTATAACTAAGACCAAGGTTAAAGATGTATGTTTTAGCTATTTGTTCAATTTTGTGAATGTCTACTCTATTAGAGACTTGTATTTTTATACTATAATTGGTGTTTTAATTATGAAGATTAAAGGTCAATTCCA
>contig_19680 Average coverage: 28.41
GGGCTGCTACTGGAAGGGCAATGCCCTTTCCAAACTCGCTCTGCAAGACCGACGTCGCAAATACCCATCATGAGGTATAAGGTGAAAGCGTCTTCATAGGTCCTGGCGTTTTGGGGATTTGCTATAACAATACTTTTCCAGTGTCAACCAAGTCAAGCTTACCTTGCTTTGTAACCGTTTCCAGTTCTCACGGATTTGCATGATTGGTGTTATGGCTCTTACGCATTTGCCTGTTACCACAGAAGTTACAAAAAACATTAGCTATAAAGTGACCTAGGATATATATACTTACTACTTGTCAAAATGCACCCGTATTATTGGGTTTGCTCTATTTTTTTTATGTATGTCTTTTTGGCACAAGTTCTTTACTTTCACATTTTACAGTATGTCAGTCAATTAAATCTAGTGCATGCCTGTACTATAGTTTTTGTAATTTTAAAATTCCCATAAACATCCTCTACATCCATGTAGTTTAGCACTCAATTCCACAGCTATTTGTATAGGAATGTCTTTCCCAAGTTCCTAGCTTCGAACTCATTGTTTCTCTCTCACTGCAGGGGCCTCGGGTGATTGTAGGAGGCTGATGAGCTGCTCCTGGTCTAACGTATGGTTAACTGAAGAGACTGTCTGTACAAACTGGAGCAGGGGCCTTTCTGGTCTCTCCTAAAGCACGGAAATGGTTCTGCGGG
>contig_19681 Average coverage: 35.53
AAAAAAGCCTACAGTAGATATATTAATGTTAATGATTAACCAATAGAAAATACAATTGGAGCAATGTAGTTGATAAAACACTATATTATATGGCATATTTATTGCATACTGCACTCATTTGGCTGTCAAATATAATGTCAGCTTTAATGTCTTCTTTAAAAATAGATGACACAAATAGATGTAATATTATAACGTGATATGATTTTGTAACCTGGCCTAAATTATAATGCTTCTATTGCAATGTTAGAATCTACATTTGCACTACAATGAACAAGAGACCAAACAGGAAAAGCAGAGGAACTGGATATGTGCCTCTGCTCTGGCCGGAAGTTGTATTGGGGATGGTGGTGGCAGTATTTGTTATCATGGGGGTGGTGTTTGAATCCACCCTTCCTCCAGTCAGACCAATACCCAGCTTGTCAAGCTCAGACTGTAACTGCTTTGAGACCCAGTTCTGCACTACAGTGTTATTCTCAAAGGTTTTCAGGTCATTTAGGTTGGAGCCGAGGAGTCCAGACACTTCACTCACACTAAGAGCCTGGACAGCAGCTGAATCCAAACCAATAAAAGTGTTGATGTCCATGCTAATATTGACCCTAGACAGACTCTGTATGTAGGTGATATTGGCACCTCCCAGGTATGTCTGAATAAGCTGGTAGGATGTTAGCTGATCTGCAGTGGCGGGGGTTTGGGCGAAGTTGATAGGAAAGGCGGTCTCAGCTACTGCAAAGAAGGCCTTCTTATGCGCTGAGGAACAGCTAGTGATTTCCAGAGCATCTGCATCTCGGAGACTGTCATTTCTGATGCCTTGCAACACACTGAGGTCCAGTGCGCACAGGTTAGGCCCTCCAATTGAATTCAGTGCAGAGGCACCAAGCGAATTGCCAGCACTCAAGAACTTGGTGAAAATAACTTTGGCTTTGGCGGAGTCCCATTCTCCATTGCCATTGTCCATCAGTGCTGCTAGCGTGTCCACTGTAGTGATGTTCCACTTGTTAATCTGCTCCATGGAAGCCACGCGAGACACCGACCCAAGCACCTGAACCTGCTGGTCTGAGAGACCATTGGGGTACGCCTGGTGTAGCTTCTCCAAAATGACCTTTTGCATGTCATCATCATCTACCTTCTCAGTCAGGCTGGCCAGATTGTCCATTACTACTTGGGCACTCAGACAGTGGTTGAACGTGGTGGTGTCATACCCAAAGGGGAACGCGTCATTACTTATGGTCACTTGAGTAATGTTGCCAAGGGAGTCTGGACATGCATTTACAGTGCTTCGTTTGGATCTCAAAGACATGGTGCATTCTTTGAACAGCTTCTTCAGTTTCCTCTTCATTGTCTTGTTTGTACGTAGTTTTTTCATGAATTTCTTCAGGAACGTGCTTTTATTCCGCGTGCTGATGTGTTTCCAGAAGTTCTCTGTTAAGTACAGTGGAAGAATGTCAAGCTGCTCTAGAGTTTTTTCAGTCCATGTGCTTGGGTTTCCATATGTGGTGTTGCCACTGCAGATAACCGTCTCCATAGCTGTAATCTGCTGATCGGAGAAGTCATTGCAGTTCTTCAGTTTCTCCAGGATGTAAGAGTCAGAGCTCTGAATGTAGTTCTCATCCAGAGTACATGCCATGTTGCCCAGGACCTCGAGATTATCTCGACTGAGCTGTGTCCCTTTGATGTTCAGGCACTTTTTGGCATTGTTCAGTAGATCAACCTTTCTTCCATCCAACGTGCTGGACAGGACGGAGAAGTCTGCTCGTCCTGTTTCAATGAAGTAGGATCTGCAGTTGGTCTGTTGTATGTTGGTGTAGCTGTAATACAGCAACATATCTGATGGATAGTTGACAAAATCTTGAGGACTTTCACCTTTGATGTTGTTCCACATGCAAGTTAGCTGTAAAACAAAATGTTACTTCCTCATATGTCTGTAAAATAAGCTCCTTGAAAACAGAGAAACATATTCAATCAAAACATGTTACTAGGTTTCCAGTAACTATTGTCATTCTTGTGTTGAGAGAATACATGCTTGGATCCATGTAGCCATAGAAAAATAAATAAAAACAGTCATAATTCATACAGGCACATTAACAATGTAATCTGGAGGCCTGGCTACCGGTTTTGATTGAGTAGGGCCCTTTAGTTTATGTAGAAAAAGTGATATATTCACCCCCGCGTACTCTGCGTTGATACCA
>contig_19682 Average coverage: 19.06
GTCACACACAGTATCTGTGCATGGGTTCACTTCGCACTGTTCACAACGTAATATCCACGGGACTAAAACAGCAGAGAAGTTGAGCCTCACACTTCAACGCTCTTAGTTGTTGCAGAAATGTACTCACTATGCCGTTTACTTTGTGCATCTACATCATATCGCTGAGTCTACCTTTAATTAGCTCAGGAACCACACCTGTGTAGAAGCACCTGCTTTCAATATGTTTCATATCCCTTATTTACTCAAGTATTTTGGCAGTTACCTTTGATATTAATTTCCTTGAAATGCGTAACAATGGTATGTGTATAATCAATGGGCTACTGGAGAGGGAGTACTGCTCTGTATATTTTGGAGGGTACGTTTTGGGGTGAGGTGAAAGGTTTTGTTGGGCGTTTTTCTTAAAATAGAAAAAATAAATGCCACAGTGCTTTATGACAGTTTATACAGGTGCATCAGTTGGACTCTTTTAAATCTTCCAAAGTGTACAAAGTCTTTGGTTGGAGAAGCTCTGCAGCCTGCAGAGTATTGATGTTTGAAATTATGTTAACCGTAATCACACAGTCCTTTAATGTTGGAATTTAGCAAAAAAAGGTTTGAACGACAAATCAATGCCCTGTTAT
>contig_19684 Average coverage: 20.13
GTACTATTTGGAGTTTATAAAAATATATATATTTGAAACAATCGGAGAATTCACAACACTCGTGTGGGGAACTAAAAATGCAGCACGACGATGTTATCTGGGATGTCATAGGAAACAGAGCGTTCTGTTCCTTCAAAGTCAAGACAAAGGTTCAGAACTTCTGCCGGAATGAATACAATATAACTGGGCTTTGTAATAGGTCATCTTGCCCATTAGCAAACAGTCAGTATGCAACTATAAGAGAGGAGAAAGGTCAATGTTTCTTATATATGAAGGTTATTGAGAGGGCAGCCTTCCCTGCCCGAATGTGGGAGAAGGTGAAACTTAGTAAGAACTATGAGAAGGCTCTGGAACAGATTGACCAGAACTTGATCTATTGGCACCGTTTCATCAGACACAAATGTAAACAGCGCTTCACCAAGATCACACAGTACCTCATCCGTATCCGCAAGCTCACACTCAAACGACAGAGGAAACTGGTCCCCCTTAGCAGAAAGGTTGAGGCAAGAGAGAAAAGGAAAGAGGAAAAGGCCCTGATTGCTGCACAGCTTGATAACGCAATAGAGAAAGAACTGCTGGAGAGACTGAAACAAGGAACGTATGGCGACATCTACAACTTCCCCATCCATGCCTTTGATAAGGCACTGGAGCACCAGGATGAGGAGAGTGAGACTGACTCAGAGGAGGAGGAGGATGATGAGGATGTTGGAAAGAAAGAATTTGTTGCTGAGGATGAAATAGAAGAGAGCGATCTCAGTGACTTTGAGGACATGGACAATCTGAAGGCAGGCAGCGATGAACATGAAGAATCCAGTGAAGAGGATGAGTCTGAAGAAGAGATGGAAGAGGAGCCTGAGGCCTCAGGCTC
>contig_19686 Average coverage: 32.24
TTTGGTAATATATTTTATTCTTGTTAAGTTTAGTCACAACATTTCTCAATTTAGAGTACAACAACTAATCAGCTGAGCAGACAACTTTTGCATCATTTCTTTCTTTGAACCATCATCAATCATGGGGTACATTGTCAACAGTTGGCATGACATTTTTTACAAATACTTCCAGTGCTGCACCTGAATTCACTTCCTCATAAACATCAGACCAACATACATTTTCAACAAAAGAATCGAGGAAACATTTTGTATGACCTCTTATGAATTACTTTAGTCCCAACCTTTGGCACTTACGCTTTCCTTGTTAATGCCACAATGTTATAATCACTACAGCCAATGGAAGCTGGTATTGCTTTGGAGCAAAGCTTTGCAGTATTAGTGAAGATATGATCAATACAAGTAGATGTAACAGAACCAACACTATTGGTATGCACTCTAGTTGGCTGAGTGAAAATGGATCATATTACAGGCATTAGTCAGAATGGAGAGCTAGTTGCTAACTAGTCAATCGTCAGGTCACCCAGAAAATACACCTCTTAACAAAATCAATCAATATATGTGCATGTGATGTTGTGCTGAAGCTACTGACCCTGAGGCATGGCTATCTCATTCCTCACAAGGCTTTTGGGAGGGAGGGTGGACAATGAGCCTGTCGTAGTGGATGTAAGCAATGCTCCCATGCTCTCTGGCAGTTTTCATAGCTGGGATAAGTTCTTTCCGCCTCAGGCCGACAGCTTCTGTGAAGTCCTCGTTGAGGAAGATGTTGATTCCTCTCAAGTTCTTGGCTCTCTCCAGAACAGCCATCTTGTCCTTAAACCTCTAGAACTTGACCAGGAACGGTCACCTAGGCTGGTTACATGTTTTCCAGACCTGTGGGCACGCTCCATCTCAATCTTCCATCTGCAGCTTTTCAGTAGGGCTGTCCCAAAC
>contig_19687 Average coverage: 47.95
TTAAAATATTTCCATAACCGAGACTAAGGTGACATTGAAGAACATCAATTTATCAAACTAATTGGGCCTTAAGTATTAGTTCAAAGAATGACTTCAGTTCTGTCTATGGACATGGCATGAGAACCCCAAGGAAGTTCATTCCTTTTGTTAATCCTATTGGGTGATCATCTTTCCTTAGCCTCAAATACATTGACTTACTGTACAACTGGGAACAGTTGTGGGTGCACGACTTTAAAGTGCTGTGGTGAATATCAACGTAAAGATTGTTAGACCCAAAACAGAACTTGTAAGAGCTACAGCCTGTATGCGTGATTAAATTACACATCGACTTGTGATTGAGGTCATTTTTGCAACTCATTCAACACCATGTATGAGACTCGATTTGAAGAGCTTGCAAACTTGAGCATCAGTTCCAGTCACACACCATTGTTCTCACAAATGACTAGCATATGCCTTGGTCTGGTTAGTGTGTAAGTGAAATGGTAGCAAATCAACTTCAGGATCAGAGGAGAGCGATTGTGCCCTAGACAATTGACTCAACCATTGGGATAAAAGGTGCAGATTTGTGCCATTGTACAGCCACC
>contig_19688 Average coverage: 18.15
GTGATCTAGTCTGCATGTATATGAAACTGCACAAGCAAGCTATTTAAGACAGCTTTAACAGACTGCTGTACAGCCTGAAACGTCAGAATGAACTCATTGGTTTTCTTGCAGTGCGCAGGGTGTGAGGGTAACGACCCTCCAAGTCTCTCCTCCACTCTCCTCAGTGCCCCTGCCCACCTGTCTATCTTTCTTACTCTGGACACATCTACAGTGAGAGCAGCTGTGGAGGTGGATGGATGATCTTCTCAGTTAGATTCCTCCACTACGGCCCCATACACCACTTCACTGCTGTCCTGCACCCCGTGATTCAGATCTTCATCTGCGGCCTGGTCCTGTGTGGTCTGAAGAGGAGTGTGTTTGTGGGGCTGCATCCCGCCTGGGGCCTCTACAGAGTTGGGATCCATAGGGGGCCAGCGGAGCTCCCCGCTTTCCACATTGCCCCCATCAGAGGGCTCCACCACAATAGAGGGAAGTCTCTTGGACAGCTTGGGATTCCGCTCATGGGTATCTGGGAAAATCTGAAAGGATATGCCCTGATCCCCTGATGCTGCTCCAGCTACACTGAAGTCCTTTATCACAGGTTCCTGTGTGTTCATCACCTCAGTCATCCTGTTTG
>contig_19696 Average coverage: 11.08
GGCGTAGCTCAGGACATCCTTTCTGACCTGGTGGAGGATGCTTGTCTGGGCCTGTGCTTTGAGGTCCACCGGGCCGTCAAGCAGGGCTACTTTTTCCTGGAAGACACGGACCAAGAAACCATGAGGGACTTCGAAATTGTGGACCAGCCAGGAGTGGATGTGTTCGGGCAGGTGTACAACCAGTGGAAGAACAAGGAGTGTGTCTGTCCCAACTGCAGCCGGAGCATCGCTGCGTCACGCTTTGCCCCGCACTTGGAGAAATGCCTGGGCATGGGGCGCAACAGCAGCCGCATAGCCAACCGCAGAATAGTCACCGGCAACAACACTAACAATAAATCAGAGAGCGACCAGGAGGATAATGATGACGTCAATGATAACGACTGGTCCTACGGGGCGGAAAAGAAAGCGAAGAAGAGAAAATCAGATAAGAATCCAAACTCACCCAGGAGATCCAAATCATTTAAACATAAGAGTGGTATGATGGGCCCCAGACGGCGTATGGGCAACCAGGAGAGCCCACGCATGCTGATGAAAGACGAGGCCTTCCCTCAGTGACAGACACACAGGAAGACCATTCAGAGTCCACCCTGGCTCCTTTTGTTTTTCATTGGACCGTGACAGATGTGTAGTAGACTATTGCTAAATGGGTCGTGTTCATTAAGCACCACACTGAACAAAACTGACTGATACATGGAGGTAGTGACTGAACTTCTCCAATAAGAAATGCTTGTTTGTTTTTCCATTGTGAAACGTTTTAAAATGTTTTGTTACTGTGTGCCCTAATGAACACAACACTGCTGAAGCAGTCCAGAGACCCCCTGCACAGTGTGTCTCTTCCGTTTTTCCCCTCCACCGAATCGTTGCACCAATAATCATTATTTTATATCATACATTATTTTATCGATAGGTAGGTCTTGGCTGGCCTCTTTACGAAATATTGTGTTAGAATCTGTCAATGCACAGATAAGGAGTGAGGTCGTACAGTGGCTAGGCAGAGGCAGTCGAGGTCGGAGCAATGGATACTAAGGACCATTTGATTATGCACTGACTTTTTGATGATATTATCAGTCAAGAAGTCTTTTCAACTATCATTTTTTTTGACAAGAACATAATTATGGACAAATGGACAGTTAAAATCAGAAGTCGCACAACTTACAGGCAATAATAGTTCATGGTTTGTCATTTTATTACTCCATATTCACAGTGTCAACATCATGATTCTCCTACTGATGAGTATGCTGAAAGGACTCCCGTCACTTGTCATATACCTGTGGAAATAGGTTTTGAAATAAACTGCAAACTCCTTGCAATAGAACATGGGTTAATCTGTTTCATTGTAGATTAGTAGTTTAGTTAGGCTTGTTTTCTAGCATTCAAAACATTCTTTATTATTTGTTTACATTGTAAAGGGTTATATGTGTCCTCAGTGTTGTGATAGTGTAAATATTTAAATAGTTGAAATGCTGCTATCATGGCTTTGTATTTGTTCATCTGTCAAGTAATAAACGATTGTCATCTAAAAAAAAAAAAAAAAAAAACTCCAGTACTCTGCGTTGATACCA
>contig_19702 Average coverage: 14.86
GGAAGTTTAAAATCAGTTAAGTGTTTATTCACATATGATGCATGATCAAGAGGAGTAGTCCTTAGATGAGTACATGTATTTGCTTGTATGCCTTCAGAATGAGGTTCTTATTCTCAAACAATCCCTTTAACCAACTTTGCCTTCTCAATACCGAAACGGCAAGAAAAGCTCCAATTAGGAAAGAGTGATGTGAATTTCATTGTAATTTAAATTTCGATATTTGTATTTTCAGTTTAATTCTGGCTTTTTCACAGGGGAAGCAATGTTCTCTCGGAAATGGATTTGTTTACTTTTATTGGACAAACGGTAATGAGAATGTTGTGGAAATTGGCAACTGCATAATCTGATAAAGGAAATGGGCAAGTACAGATCCTAATCTCAGTGATCAATGACAATTTTGTGAAATTACACTTGATCATTTTAGGTGTTAAATGTTAGTTTTGTGATAATTACCCAGTTGGGCTATTTGCATATTTTTGTGAATTTAAAGAAAATATCAACTAACAATTTGTCATGGGCTACTTAAAGGGAAGCTCCACCAATTTTCATTATCCAGCACAAGTGTCAATGTGAAAATGGCACATTTCTAAGTTTTGTAGAACTTGGCATTTATTTCTATCTGATGAAATCAAACGTTAAGCCATTTTAAGAACTGATTTTCCAACTATGAGATTTGTGGTGAAGTGGGGAGCAAGCAAACACCCTCCCTTGGGCTAGAAACTCATTGCAATGTTTTGAAAATAACGTTGTACTTTTAAGGTGTAAGACAACATGACGTGTCTGAGCTCTAGAAAGATGCCAGAGTTTCCGACTTGGAATTCTGAGTTTGCTGACCATTCAAAATGACCCCCTCTGATTTCCCAGTTATTTTGAACGCGGCATCTATCTTGCCCCGTTTTTTTAAGACAAATGCGCTGTTTTTACACGTGGACA
>contig_19706 Average coverage: 18.33
GGAGTCGAGTCCACAGGTGAATTGGGGGGACCAGGCTGGGAGCGAAGCTAGAAACACTGATGGAGAGGAGCTGGACGAGGAGACTCTCATGCAACTGCACTCCAACCTCATTTATGACACGCCTCCCCGAATCCGCCGCAACACCAAGGGTGACCCCTGTAAGAAGACCCCTCTCTATGTGGAGTTTAAGGACATTGGCTGGGATACTTGGGTCATACAGCCCCTGGGCTATGAAGCTTATGAGTGCAATGGTGTATGCAGCTACCCTATGACCTCTGAGGTCTCGCCTACCAAGCACGCCATTGTCCAGAGTCGGCTGAGCAGTAAGATTCCACAGAAGGCGTCACCAGCCTGCTGTGTTCCCACCAAGCTAGAGCCCATCTCACTCCTTTATGTCGAGGATGGAGGAGTGGTCACCTACATGCACAAGTACGAGGGCATGGTGGTG
>contig_19717 Average coverage: 18.10
TGGTATCAACGCAGAGTACTGGAGTTTTTTTTTTTTTTTTTTTTTTACAGTATAAGGAATATACTTTATTATTGTATAAAAGTGCAATTTACAACATTTCTTTGAAAGCCGCAGTACAATAAAATGCATCTTTATATTCTCTCCAACAAATCAGCTACTATACAGGCATGATTTTGTCTTAACATTTTATATACATCGACTGACCATTAGTCTGTCTGTAGTAATGTGCCACTTCCAAAAGAAAAGGCTATCTCCTCTTGTGGAAAGATATCTTGTTTCAATACTGTAATCTCAGTCAGTCTGTCGTTGTGTTCCCATCGTTGTTGAGGAATCATTCTTCAGTTGGAAGAAAAGAGATCAGCCAGGCCAGTAGATAAATAAAAAGTAAAAACAACAACACATATCCCCTTTAAGGAAGACAAATTAAAGTTAAATCAAGCGGAAATCCAGCCAGCCATTGGAGGGGAACATGAGGTCCTGTTTAAAACACACCCAGTCAGTGAAGGAGAGTTTAGCTGTCATGAGTCTCTGTCCCTTTGGGGAAGTGGTCAGTTGACTGAAAGGTGATGAGGCTGACGTCTGAGTTGATGGTTGCTAGGGGATTCCTGGCTGATGTTGCCTGTCCCGGCCGCTGCTGCTGATGTTGGCAGCTGGAGAGGGACGAGCTTGAGTCCAGTGCAATCTGAAGGTCCAAGATATAGTCTATAACATGCTGCAATATCTCAATTTTACTGACGTTCCCGTTCTGTGGGAGGCTGGGCACGAGTTCCTTCAGCATTGTGTAGCAGTCGTTCATATTGTACAGCAGACTCAGAGGGTCATCCATCGGGCTCTTGCTCCGGGAGATGCCGAGGGTATGTTCCGACGAGTTGGAGATGTTGTTCCTCATAGACCGCTCCGGACTTATTGCTTTCATGACGACAGTTGAGTGTGATAAGATATTATGCATGAAAGAAACCGGTATTTTAGGCCAGTCTTCGCCGTGTAC
>contig_19721 Average coverage: 26.90
AAAAATAAGCATGGAGGACTCAAACTCTTATATTCGCGTCTCCGGATTTGTTCTTGGTTCATTGATGTTTCAGCACTTGAACAGTGATTCTGATGTGGAAGGTCTCATTCTCGGGGAGACCAAAGCTGAAGAGCGAAGCAACATCACTGACTCTCAAATCGACAACATACAGTTTGAGCATACAATAAACATTCAGAAACACATATCATGTCGCAAGCTCAATAGCTTCTATAATAGAATAGGGGAGGTGAACCAGGATGAAATAAGGCACATTTTATCCAACTATAAGGAGGAGAATGTGATTGGTTGGTATAAACAGCGGAGAAACACAGATCAACAAATTACCTTCAGAGAGCAAGTAGTCCACGAGAACCTGAAGAGAGCACTCTCCAATCACGAGCTGGTCTTTCTGCTACTGACACCCAGTGAGATCACAACACTTGGCTCCACTCACAAACTGGAGTATGCAGTCTTCAGATCACATGGCAGTCAGTATTGCAGTGTACCTGTCCTGGTCAGCAACCTGGGTTTGTTGGAAGAGCAGGACTACTGGAGACTCTCTGCATCTTGTTCATCAGTCAACTACAACCATGCTGTTAGGAAACACAGATCTAAATTCTTCTCCTCCGATGGATCTCTGCATGAGGTGGATGAGATTAATGACATGAACAACTCCTTGCAGGGTGAACTGACGATGGCATGTAAGAAAGTGGAGGAGAGTGAACGATTGGTCGAGAAGCTGCTTGCAGACGTTTCTGATCTAAGAAGGATGGTCAATGATAGGAAACAAGAGCTGGGAGAAATCTCAGCAGATGGAGCCTCCACCCCGGCACAGCCCCAGGAGAATGTGCTGCTCTGTGAGGTCATCAAAACACTATTTCCTGGGGCATCTCTACTCCAAACGCAGGCTCTAAACCTCCAGGGGTTTCCATTGCCTGAGTTCTGCTGCAGCACTGACCATGGCATAGACCTCGCTACAACACTGCCTTTGATCCTGAGTCATACACTCCCTAAAGCCAGGAAGGGGAGGCTTGGGAGAGGTGGAGGTACATCCTGGAGAAAACGTCCCCTTCGTGAATCATCTGAGGTGCCCAAGAGGAGGAAAGGCATGCTGGAGGAGACTGAGGAGTCTTTGTCAGTCAGTGGGTCTGAGACCGAGGAGGATTTGATCCCAGCCAATCAGAACGGAAATGATTTAGATGTGTCCAATTCCCCCGTCTTCTGAGGACCAAAAGGGCCGCTCAAGAATGGTCACTTTGCATTAAATGTCACTGTGTATGGATTGTAGGAAATTCTGTGACATTCCCCTGTAACAGTCCATCAATAACTGAAAACTTGATATGTTTGCAGGGATGCCTTCAATTAGCTTATTTTTAGGGGCAACATGTTTTATTTAGAAGTGACTGTCCAAATGATTGATTATAATAACTTTAGTTTATCAACAATTTTTTTATATTCAAGCTGTTATTGAACTTGTACATAATTACATAAAATTATTTTCACGTG
>contig_19722 Average coverage: 46.44
AGAATGGAGCACCAGTGGAATTGGGTTGCTATGTTTGTTGTCACCAGGAAGACTAAAGTAAATAAGGAAAGGAATCAACATTCGGTGTCTGCTTTGCTTTTAACACGTGAATGAGGTTTGCCCGTCAATGATGACTATAGTTTTTAAAATGCACTTTATAGCTCAGTTTTCGTTTTTATTTATTTAACTCAACAGTTGCATGACGGTAAACATATTCTCCCATGTAGGCTGTGTTGAGATTGTGAACTGGATTTAACATCTACATGTGTCTAGCAATTGATATGTTTTAGTTTTGATTAGACTATATTAGCGCTTCAATATAGCTGATGTCAAACTTGGTTTCCATCACACAATTTCCTAATTGTCATAACATCAAGTAGACTCACACACCCCTCCCCCTATTACATCTCTCTGATGTTGTGGTGTTCAACTATATAATTTTGTATACAAGATAAATATGGATTTATATTGTAATTCTGTACATAAAATATTAAAATGCATAATTATTTAT
>contig_19723 Average coverage: 28.22
TTCAACTTTTTCCTATGCTCGTCACAGCCATGTGCAAGTAGACACATTTGACAAGATATAACTATGACACTGAGTCTGCTGGGCCTAATGCGGCCGGCTTTGTGCCGATCCCTCGTCCCCATGGTGAGGTCTCCTCAGCTGGTAGTCATCTCCAGGGTCCAACTGCCGCTCCCAAATATCTTTCATCAAAACATGGTCCCCCCTGCTGCCTCCTGCGTACGCTTCTACGCCACCAAGAAGAGTAAAGCGAAGACAGCAAAGGGCCAGGCTTCCAAAGTGAACATCAATTCCTCGCTGGTGGAGGATATCATCAGTCTGGAGGAAACGAAGGAGGATATGGCCGCCGTCCTCACCACCCTGAAGGACGACTTCAGCCGCAACCTGAGCATCAGAACCTCTCCAGGAGCTCTGGATCACATCGTGGTGTCCACGGCAGACGGCAAGTTCCCACTGAACCAGCTGGGTCAGATCTCCGTGAAGTCCCCTCAGCTCATCGTGGTCAACATGACTGGTTTCCCAGAGGCCGTGGCTGCTGCCACCCGCGCCCTACGAGAGAGCAGCATGAAACTCAACCCTGAGGTGGATGGAACCATAATCAGGGTGGCCATTCCCAAGGTGACGCGGGAACACAGGGAGAACCTGGCTAAGCTAGCGAA
>contig_19735 Average coverage: 33.84
CCTGCACACCCTTTCTCACCACATCCTGTTCCATAACCTGACAGCGCCCGAGCAGATCCTTGTACTATTCCCCAAGTCATTCCACCCCAGCCTCAAGATCCTCATTACCAAGATTATGCTTGAGCACAGCCCCACATGGAGAAATGAGGCTCTGTCTAATCAAATTTCGCTGCCCCATCTAGTGGAGATGGACTGGAGAGTCGACATGAAGACTGCATCTGACTCGGTCAGTCGCATGGCTGTGCCCACCTGCCTGGTGCACATGAAGGTGGAGGACTCCAGCTGTCTAAGGGGAAGTGGCGCTCTCTCATCGGTCACGGTGGAGTTGAGCAAGGAAACTCTGGACACCATGCTGGACGGCCTGGGCCGGATCCGTGACCAATTGTCAGTGGTGGCCGGAAAATGAGACCCCTCACCAGAATGGCCACACCGGAGGCCTTGGGTGCATCATTCTCGATACTCTAAAGTTACTTTTACTCCTCATCTCCTCTCATTTATCTGCACAAATCTGAAAACAGCGAAATCAATTATGGGTGCCCATTTTCTACTAATCGACATAAGTCTAAAATGTAAACACTTGATAAAGTGGCTCACACGACGTCAGTGACACTGCCAGGGTATCAGCCACAAAAGTTGTGTGTCAGTGCCGTTTTAAGGAAGGTGGGAAAGAAGAGGTAGCAATTTTAGACATGGGCTAAAAGATGGAAAAGGAGAAGAGACTCGTTCCTCTAGTCCCGGGGGGAAGAAACAAACAAGTACACACAATCCCATCATTAGCACTGATCTGGTAGTGCCACTACATTCCTCCTTGTTCTTTCAGTAGAGTCAAGAGGGTCTTTTGAATTCAATGTTTATGTCAATAAATGAAGAGATTAATGC
>contig_19736 Average coverage: 29.52
TGGATGTTTGTTTATTATGTCCAGAAAATTAATATACAGTATATCAAAAAGAATATCCCAATAAGGCATTTGGTCATTTGATCAGAAGGTTTAAAGTAACACATTATTTCCTCAATACATCTACAAATGGATTTGTCAAGAGATTATATTTTTCTATACTTGTTGTAAATACGTTATAAAAGAGGATGGCCTCGATGACATCACTACATTCCAAAGGACTTGTTCCTAGCTTGGTCCCAGATCTGTCAGTGCTGTATATTAATGCCCATTGGAGTTGGCTAAATAGGACAAATAGATCTGGGACACAGGAGGTTGGTGGCACCTTAATTGGGGAGGACAGGCTCGTGGTAGTGGCAGAGTCAGTGGAATGGTATCAAATACATCAAACACATGGTTTGATGCCATTCTATTTGATCCGTTCCAACCATTATTATAAGTCGTCCTCCCCTCAGCAGCCTCCACTGATCTGGGACCAGGTAAACTAGTTCAAGCATAATCACACACAAACTGCTCTGCATTAGAGGGAATGAAATCTTACCGTATGGTGCCATCTATCCACCATGATAGCACAAAATCTAACTCTGAAAACGGAATATTATTACATGTCATCCTTATGACATAAAGATGATTTAAATCTTGCGATATAAGTATCTCATCTTCTTTCACAACAAAAGCACAAAATGTTTGACAAACGTTGGATTCTGATCAAATATAATAAAGCATTTTAGGACTGAGAAGGGGCCGTTTGAGACAGGTCGTCTGGTGTCTGCCAGCTTCCTTCAAGCGTAGAAAGGAAACCAGTTCTGGGCCCGTAATTATA
>contig_19739 Average coverage: 37.33
GTAATCTTGAGGAGGACATTGGATATGAATACAGGGTCTATGCTGAAAACATTGTTGGCATTGGCAGAGCATCCAAAATATCAGAATCATTCGTTGCTCGAGATCCAGTTGATCTACCAGGTACCCCTGAGGCTACTGTTATCTCCAAGAATCACATTGTGATTCAATGGACTAAGCCACTGTATGATGGAGGCAGTAAGATCACTGGATATATTGTGGAGCGGAGAGATCTAGCCAACATTGAGGGTCGCTGGATGAGAGCCAACTTCACAAATGTCATTGAGACAGAATTTGCCATCTCTGGCTTGACAGAAAATGAAAAATATGAGTTCAGAGTGATTGCAAGAAATGCCGCTGGTATTTTCAGTGAGCCTTCTGACAGCACTGGACCCATTACTGCCACAGATGAGATTGAAGCACCAAGAGCCTCAATGGATCCTAAATACAAGGATGTCATTGTTGTTAATGCTGGGGACAACTTAGTTTTGGATGCTGACATCTATGGCAAACCCGCTCCTGAGGTCTTATGGTTGAAGGAAGGAAAGCAAATGGACAAAGCTCTTCGAATTGAAGTGAAAACTACACAGAAACGTGCAGCTATGCATATCAAGGACTGCACAAGGTTAGATAGTGGAAACTATGACCTCAGTCTCACCAATATCGGTGGGGTAAAGACAATCCCAATCACTGTGAAGGTCCTTGATAAACCAGGTGCACCCACTGGACCACTGAGAGTCACTGGACTGACTGCCGACAGA
>contig_19741 Average coverage: 17.63
CTTGTGACGAGGAAGACTTCCACATCACCGACAGTCCAGTGAAGCTGATCTATGCCTATGGTACGTCTGATGACATAAGGTACCATGCCAATAGAAGGGGGACCAAGGAGGTCAATCTACTCAAGTTCATGCCCAGATCCAGCCCCACAGAAAGCAACTATCTAGACTTCGTTGTGGAGAATGTTACTGTCCCTGCCGAACGTACATACTACCACTGCAAAGTCATGAAGGTGCCAAAGCTCAACGGCAAACATCATATCTATCGGATTGAGCCGGTGATTGAGCACCTGGACCTGGTCCACCACATGCTTCTCTATGGCTGCCCCTCCTCTGTGAACCAGACCTACGAGAAGAAATGCTACACGGAAGGATCAGGGGAGGACTGCATCAAAGTGGTGTCTGCCTGGGGGGTGGGAGGAGGGGCTTTTGAGCTTCCAGAAATAGCTGGGATCCCTATTGGAGGACAGAATAATGATGAGTTCTACAGGCTGGAAATTCACTACAACAACCTGGCCCAAGAAGCAGGCCGGAGGGATAGCTCAGGCCTGAGGCTGTACTACACTGCCCAGCTCAGGCAGCATGACGTGGGCATCATGACTACAGGCCTAATCGTGGCCATTGGCTGGGGCTACGCTATCCCTCCCAATGCCACAGCATTCCACAGCTACGGCCTCTGCAACACATCACACTTCTCAGACATCATGCCTGACCCTGTCCCTGACCTCTCTGTGTTCTCCGTGGCACTGCACACTCACCTGGCTGGGAGGAAGGTGCAAGCTGGCCACATCAGGAATGGAGAGCAGATTGACTTCCTGGGCTTGGATGAGAACTTCAACTTTGAGATGCAGCAGGCCACCAATCTGGGAAATATTAAGACCATAAAACCAGGCGATGAGATTGTTGTGGAGTGCACCTATAACACAACCAATCGCACAGGAATCACACAGTTAGGGCTGGCCACCACTGATGAGATGTGTCTAGCCTTTGTCTTCTACTACCCAGCCATCCCCGTCACCAGCTGCTGCAGCCACCCTGACATGCATGCATACATGGCCATGATGGGGAAGACAGTCAACCAAAACATTGAGGAGATTTTGAAGACTGCAGCTTGGGACCAGTCGTCTACTGCCGTGCACGAGGCCACAATGAAGAGGGTCCCTCAGATTGGGTTCATCATAGATGTCAATAAAAACTACTCCATGTATGAGGGAAACATCCGCAACATGACGGCTACTCTTTCAGTGAGTTGCAGGAGTGATTCATCCTTACAGGCTGGGCCCTTGGAGCCATTTAACTACAACACGTCCCCCAGAGGAAGCGGTTCCTGGGTCGTGACCTCTGCTGCTGGAAGTGTTTTCCTGATGCTCTGGACGACAATGCTATAAGAATCCGTCCAGGCCAAGAGAATAAACATCAACATATTATTACATTTCGCCCTGCTCTGGGTAGGTCCCTGAATGTTTTTTT
>contig_19745 Average coverage: 23.56
GGTTCCACTTATCATAAATGCCCGTAACTTATATATATTGTTGTAGCTAATAGTAATTATGTCCAGAATATCAAGTAGACTCATGTTGACATGTATTGTATGTTTTACGATTTATGTTTCTGAAATAAAGAAAGCATCGTCAGTAACAGCTCAAGAGAATGATGAAATACCAGAATTCAAGTTCTCTGAGGACGTGGGCTCTGATATGGAAAATATTCCCAAATTTGTGGGAATGGAGGACCTTGAGTCTCAGCCAAAGAGGCAGTACAAGACTGCAGAGATCGCAGACGCGGTAATGGGAACCGAACTACCTGTCAACCCAGCAGGAATCGAGTCACTGATCCCCAAGAATGTGAAAGACTTTCAGACAGGGTTCTCGCCACTCTGCGACGATGAGGCAAAATGTCCCTCACCTTTGACCCAAGAGGAGTCCAAGAATTCAGAACCCATGGAACCAGTCATATTGGGGATGGTCCACGTAGACGCCATGACAAATGAAGAACAGAACTCCACAGAAACTACAAAGACTTACAAAGTCAACTGTGATAAAAGGAACATAACAGGGGTGAACAACTTCACAGTGCAGGTCTTAAATGCCTCACAGGACTTGATGGAGTTCCTGAATGTAAACGGCACAGAATGCTCTCTGGTATTGTTCTTCACTACCTGGTGCCAGTTCTCTGCCAATCTGGCACCTCATTTCAACGCACTGCCCCGTGTCTTTCCCGGCATGCACTTCTTGGCACTGGACGCCTCCCAGCATAGCAGTCTCTCCACAAGGTTTGGAACTGTAGCAGTTCCCAACATCCTCCTGTTTCAAGGTGTGAAACCAATGGCCAGATTCAACCAGACTGACAGAACCCTGGAGACTCTGGTGTCTTTCATAGCTAATCAGACAGGTTTCGAAGTGAGCCCAGATCAGAATGTAACAGAGGAGGATTTATCTGGACCTCTTCCCAATGTCCCAGTGAAGAGTATTGATTGGCTGCTGGTGTTCTCCATCTTGTTCATCTCCTGCTTTACCACCTATGCTATCCTACGGACTGACAGCATCCGCTGGCTCATCCCAGGCCAAGAGCATGAGCACCAGGACTAATATTTACAACCCAGAGACTGTAAAGCCCTGTGAATAAAAGTTCCTCTCAACGTGAGAGTTGTTGGGCATAAAGTGTGGTAAACCTGGACATTGTATTCAGAAAGTGTCTCAGATAAAGGAGCGCTGATCTAGAATCAGGTTTTTGCCTTCAGCACATAATGAATAAGATTGGAACGACATGATCCTCGATCAGCACTCATACACTTGAGACCCTTTACGAATACGGACCCAGATTTTGGAGACGGCCCAAGACACAGTGCCAGCTCAGTCCTGATTGGTTGTCGGCGTTAACTGCTGGCTTCGCTGTAACATAGCTACTGTGATATAGATATACATAATTGTTTGCTGAGTGAATTACCCCTTGGATGTTTGTACACGCATGTTCAACGAGTCAGCGTGACATGCTGTTTATTTGCAACTGTTTTGATGGTGTTGTGATTAAAAGTGTCAAATTAAACAT
>contig_19748 Average coverage: 27.90
GAGTGGTCAGTGTGCCTACCTCTGTATTTCTCAGGAGTGATGTGGACATTAATTTATGACACCATCTATGCCCATCAGGACAAAGATGACGACATCAGGGTAGGAGTCAAGTCTACAGCATTGAGGTTCCAGGAGCAGACCAAGCCTTGGCTCAGTGGGTTCATGGTGGCCATGATGTCAGGGCTGATTGTGGCTGGGGTCAACGCGGAACAGACTCTGCCTTACTATGCAACACTATCAACTGTGGCTATTCACCTCACACATCAGATCTACACATTGGACATCAACAAACCAGAGGACTGCTGGAAAAAATTTGTTTCAAACCGAAACCTTGGACTACTCCTGTTCTTAGGAATAGTCTGTGGAAACTTGTGGAAAGAACGAAGAGACACTTCATTGCAAAATGATTAACTAGCGGTACAATGAACTTCTCAGAACACAAGATTTACATTCTAATGTGCAGAGGACATTCTAGTTATAAAGTAGTACACAACCCATGATTTCGTAAGTTTTGACCGTATTGGGTGTTGTCTCCTA
>contig_19750 Average coverage: 10.51
TGGTATCAACGCAGAGTACTGGAGTTTTTTTTTTTTTTTTTTTGATATTTCTGAAACAAATTACATTTAATATAATTTAAACTAAAATAACAACCATTGGCTGGCAGCCCTCTGACGATGACTTGAGTTTAAGAGTCAGGAGGCGTCATAAAAGGGCAGTTTGAGATACTGATACCAGTGCTTGAGTTGTCGGGGTAGGAGCTGGAAGACGTTCTCAGTGAGGAACATCAGAGCATCTTGCATGGCTGGTTGGAGAAGCTTTGAGTAGGGCAACTTCTTGTGAGAGAAGTTGTGGAATTGGCCGATCTTCTGCATGATGGTCCTGTACTCAAAGTCCCTGTCATCAGACAATTCTGAGACATCGCTCTTCAGGATTTCGTACCAAAATAAAAGCGCAGATTTTGGTTCCCTGAGCTCATGTTTTAGTGAGGAGAGCAGCATAGGTAGGCTTGTCTCCTTCCTTGAGGCCATCAATGCATCCAGGAGAGTCCTCATTCTCTCCTCTCTGTGTATTTTCTTCTCAAACATGTCTGTCTCCATCTGATTGTTCATAGATCTCTGAATTTCGATGAACTTTGTTCTGACACGTTCCAGCATATCATGTCTGTTCTTTGGTTTCTGAGGATCCTTCTCATATGTGGTGTTCTCATCCAAGAGCAGGTTCAGCCAAGGAGGTAGGTCCCCAGTTTCATTCTCTACCTCCTTTAGACCTGCCTTCCTTCGGAGTCCTAACTGGACAGGCTTACAACCAGCAAACTTAGCGGAGGGTGATTTTGGCTCTTGGTCTTGGTGATTGATGAATGACTCCCACAAGTCTGGGTTGATGTTCATGTCCTCAGGTGCAAATGGAATCAGACACCTCTGAGAGTTCTTCAAAAGAACATTGGTTTTATCTGTGTCTTTCATGATGATGTTCACATACCCACTTGCAAGAGGCAACAGTGTTTTCAGGTCTCTATTCCTCATGTTGGTTAAGCCACAAAGTATCTTGTAGATCCACTGAAGCTTCTCTATTATGTGCTCGTCCCTCCTGAATTTTATCCTTCTTAATATTTCCTCTTCTGCTGGAGCATGCTGCTTTATTGACATGGTGCATTCTATATCTGCAGCAATCTTGTCATTAGTAGATCTGGGTGAGGTTTTCTTTGGTAGGGGTGGAAGTCTATCCTGGTCCCTCAAGCAAATTACCAGGGGACGACCTGTGTTCAAAGATTGTCTCATGGAGGACATCTCTTTGAGGTACTGTTTCAGATGTAAAAACCCATTTTCAGTTTGTGCGGCCATGGAGGGTAGAGATCTGACATGGTCCTCCTCTTTGCTGTGGTGTGCTTTGTTATTTATATTATGGCTAATGCTAAATCTTCTCGACATCTCCAAGGCCACCATACATTGTATTGAATCTAGGTTGTGCCTTTTAGATTTAGAGAAAAGTAATAACTAAGGAAGAATTCTCTCATTGATTTCTCCAACCCCTGCTTGGCCTGTTTCGCAAGCGTTCCCCCCGCGTACTCTGCGTTGATACCA
>contig_19752 Average coverage: 25.51
CTTTCCTGAGACTTAATATACTTTGTGTCACAGCTGTATCTCAGTGTGTCATCTTCATCGTAATCTTCCTTAGAGGGCCCGCTCACTGCACCGTTAGCTATGTCTGGAGCGTAACATTTAATCACTTCACATGTTGGGACTGTGCTGCTCCATTCTCCTTTATCGTTGCAGTCAATTTCAGACAATCCTTTGAGTACCATGTGATTTGATTGGCACTCAAACTGGATCACATTTCCATAGGTTGCATCCTCACTGTTTCCGATGACCACAACGTTGTCGTTGGCTTGAATCACTGGGCATTTCAATGCTTCACATATAGGGAGTGCGCTGTCCCAGCCTTGTTCCACGCAGGTCCGATGTCTGGACCTGGTCACCATTTGGTAACCTTTTCTGCATTGGTACAGAACTTGAGCTCCAAAGACAAAATCGTCCAAAATGGAAAGATGGAAGTCTCCATTTGGTGTGTCTCCTGGATGTCCACATGACTTAGGTTCACATTTTCGACCACCATCTTTACTCCATCCTTTACTGCCGCATTTGAGTCTAACGAAACCTACGTAGCCAATAGCACAGGATAACCTCACTGTTTTGTCAATTGCAGTGTCTTCTAGGTTGGAAATGTCCACGTTTTTAGCTTCAGGAATCTCTGAAACATCCTTTCGGAGACAAACTTGACCTTTCACAAAGCTGA
>contig_19754 Average coverage: 23.26
CTTGGAGTGACAACATACAGCACTCGAACATGAACGTGAACCAGGGTCAGGGAACAGTGGGGAGTGACCCGGTGATTCTGGCCACTGCTGGATATGACCACACAGTGCGGTTCTGGCAGGCCCACAGCGGCATATGCACCAGGACAGTCCAGCACCAGGACTCTCAAGTGAACTCCCTCGAAGTTACTCCCGACAGAAGTATGATTGCTGCTGCAGGTTATCAACACATTCGTATGTATGATCTAAATTCCAACAACCCAAACCCGGTCATAAACTATGATGGAGTCAGTAAGAACATTACGTCAGTGGGCTTCCATGAGGACGGCCGCTGGATGTACACAGGAGGAGAGGACTGCATGGCTCGCATCTGGGACCTGAGGTCAAGGAACCTGCAATGTCAGAGGATCTTTCAGGTCAATGCTCCCATCAACTGTGTATGCCTCCATCCCAACCAGGCTGAATTGATCGTGGGGGACCAGAGCGGTGTGATCCATATCTGGGATCTGAAGACCGATCACAACGAGCAGCTTATTCCTGAACCAGAAGTGTCCATCAACTCAGTCCACATTGACCCAGACGCCAGCTACATGGCAGCAGTCAATAGCTCGGGAAACTGTTACGTTTGGAACCTGGCAGGAGGGATGGGTGACGAGGTGACACAGCTCATCCCCAAAACCAAGATCCCCGCTCATAAGCGCTACTCCCTCCGCTGCAAATTTAGTCCTGATTCCACTCTGCTGGCGACCTGCTCGGCGGACCAGACGTGTAAGATCTGGAGAACATCTAACTTCTCTCTGATGACGGAGCTGAGCATCAAGAGTAATAACCCTGGAGAGACATCCCGAGGTTGGATGTGGGACTGTGCTTTCTCTGGAGACTCACAGTACATTGTAACAGCCTCCTCTGACAACCTGGCACGGCTGTGGTGTGTGGAGACTGGTGAGATCAAGAGGGAGTACAGCGGCCATCAGAAAGCTGTGGTGTGTCTGGCCTTTAACGACAGCGTGCTGGGCTGAGGAGACAGCAGCAGTGGACTCCAGTGGATGAGAAGGAGCTACACTACAACGAAGCTCTGTGACTGTATATATATCTATATCCACACACCCGTCTGTCTGCTTCCACAAAAGCTTTTGATTTATCAGGATAAGAGAGGGGAGAGGCTGTTTTTATATTTCTCATAAGGACCACATTTCAACAGATTGGGGATACAAGGAGATCTATGGGCTTGTTTGTGTCTTATAGCTTGGGCGAGGAGTTTACTTACCATGAAAAACTCTGGGCCATAGCTAGATTCATGTATTTGGGTTCAATAGCTTAATCAAAGGTGAAAGTCTCAAATGTGAGGTCTTTGAAAAACTGATGGATATCTGTAATGTGGACTGTACAGGATATGATGAACTCCAGTAAAGTCTAACTGGTGTGTAACATT
>contig_19756 Average coverage: 37.79
ACATCGATTATTTATTTAAAATGTTAATGTCTCAGATGTGGTAGCTAAATCAGTTTAGGTTTGTTACAGTAGTTGTTGCGTCTGGATTTGGTGATATCGTTTTGTTATCCTTTTCCTGGCAAGGATGTCTTTCAGGAGGTTAACAAAGCTGGTGTGTGGGCTTGCTGGTGGAACAGCGGTACTTGTGGCAATGGCTGAACCGAAAGGATATCCTTTTGAAAAAACGAAACATAACGAAAGTTCAAGAAAATGGACTGGTCTAGGTGTTCTCCAAGCAGCAGTGCCTCAGACGTGGTCACCAGGCCATGACCACACTGTGACTGCCAGTGGGAATGGCTGGGACAGTAACTGGGATAAGCGTGACCCCCTGGCACTCATAAATGGGAAGAAAAAGAAGGACAAAGAGATCACCAGTGAAGAACTGAACACAGAGGTGGAGAATAACAAACCCAAAGCGACTCGTCACATCTTCCTGATCCGCCACTCACAGTACAACCTGAATGGGAGTGTGGACAAGGAGAGGGTCCTAACCCCTCTAGGCAGGGAGCAGGCTGAGTACACTGGTCAGCGATTGGCTGCCCTGGGGTTGAAGTATGATGTCATGGTCCACTCCACCATGACCCGTGCCACAGAGACTGCCAGCATCATCAGCAAGCATCTTCCAGAGGTGGACAAAGTGAGCTGTGACCTGCTAAGAGAGGGTGCTCCCATTGAGCCTGTGCCACCAATCTCCTGGAAACCTGACTGTGTGTATCATGAAGATGGAGCTCGAATCGAGGCAGCCTTCCGTCGCTACATCCACCGTGCAGACAGCAAGCAGACAGAGGATAGCTACGAGATCATTGTCTGCCACGCAAATGTTATTCGCTACTTTGTGTGCAGGGCTCTGCAGTTTCCCCCAGAAGGTTGGCTGCGGCTGGGCCTGAATAACGGCAGCATCACCTGGATCACCATCAGACCCAGTGGCAGGGTGGGACTGCGGATGATGGGCGACTCAGGCTTTATGCCTCCTGAAAAACTCACCCGTACCTGACACTCCTTCCAACACTGCTGGCCCCATGTAACCGGACCTTCTGCTGCCACCATTTCTCCTCTAAGATGGTTTTGCCCACGTTGGGAATCATTCTTTTGACTGAAGTTTTGTATGGAAAAATAATTTGTAATGTATTTTACAGACAGTGCCATTTCTTAGTAAATTGATTTGATAATGCTTTAATATGACATTTTATGAATAAACATGAGGAAA
>contig_19757 Average coverage: 44.22
GATAGGAAATTGTGCGGAATGCCACCGAGCATCGAGTCAGCACAGATCCTGGAAGGCGTTTCAAAGGCAGAGTTTGTCTTGTGTCTTGCATGAAAGAAATTATATAATTAACCAATGTCACAAGGGCCAGATTATCCAGAACATTCATTTCAGATCAAAGTGATCCCTTTTCACCTGTAGTTCAACAAAACTTAAACTAACATTTCACTTACACTCTGGTTTAATTACAAGCCTTTTGCCTTTTACTCAAGACAGTGTTTCATCAAAATCTTACGGGATGATTGTTGTAAAAGACATGCCTTCTTGATGACCATGTATTGATTTGAAGTTTATTTATACTCTATTGTCAGTCATATTTCAATGTATATTCTGATCCTGTTGTTGGGGGCTCTGTTTTTGAGGTTTGTCTCTGGCATGCTGTAAAATAATGCTTGCAAAAGGAATGACAATCTGATTGGAAAAACACTTCATAACAAC
>contig_19759 Average coverage: 13.64
GAGTACGCGGGGGAGGCACAGATCCAACAGAGAGAGAGTGGGAGGGTGTAGGCTGGGGAAGAGAGAGACATTTGTGGAAGGCTGTGTGGCTGTTAAAGGAGCGAAGCCTGCGGAAATCCACCATCGACGTCCCCAGAAGTCCGATGTCCCCACAAGTTTGATGTCCCTTCAAGTCTGCTCCAAGTGAGGACCTCGGCATTACGCATTTCCTCTTCATTGTCCATTTTCTGGTCAGTGTTTCCACGTACAAACTGCACCATGCACAAGCGTACGAAGGTGAAGATGACGTTCTTTGTGATCCTGGTGGGTATGGCTTCCATGTTTACGGCGGTGGTGACGGACCATTGGGCCGTGCTGAGCCCGCGGGTGGAGCAGGTGAACGCGACGTGTGAGGCGGCCCACTTTGGCCTCTGGAGGCTGTGTAAGAAGGTCATCTACATCAGTGAGGTGGACTACAATGGAAAGGGTTGTGGCCCCATCAGCTTACCTGGAGCGGAGAACTGCACTTACTTCAAACACTTCACTCCTGGGGACGAGTCTGAGATTTTTGAAGTCAAAACCCAGAAAGAGTACAATATCTCGGCAGCGGCCATCGCCATCTTCAGCCTGGCCTTTATGATCCTGGGCACCTTGTGTCTCCTGTGCTCCTTCAAGAAGGGAAATGACTACATCCTCAAACCTGCCGGAATGTTCTTCGCTTTCGCAGGTCTGTGCGCCATCATCTCAGTGGAGGTGATGCGTCAGTCGGTAAAGCGGATGATCGAGAGCGAGGAAACCATCTGGATAGACTACTCCTACGCCTGGTCCTTCGCCTGTGCCTGTGCCGGCTTCTGCCTTCTCTTCCTCAGTGGCCTCGGCCTCCTCCTGCTCTCCATGCCCCGCATGCCCCAAAACCCCTGGGAGTCCTGCATGGACGCTGAACACGAAGTGGAGTAATAGACAAGAGGGATGAGACGAGGAAGAGAGTGACACTTTGTTTTAAAAGCAATAAGATCACGATCAAGATCAACTTTGTGTTGTGACATAGTGGAACCAGAGGATTATTTCACACAGCGCTTGGGAGCAGTCGTGTCCTGCATGCTTTCCCGAGTCATAGTGGAGGACCACACAAGTGGCATTGTGTGACTCCAAGTTTACGCCGATGTGATAGTTATTATATAAATATTTGCAGATAAAAGGCATTTCCACTGCCATTTCTCGCATAATTAATTTTACAGACACATAAAACATCCCACCATGTCGATTGATGCAAAT
>contig_19766 Average coverage: 28.91
ACTCGGAGGCTTTGCTCCAAGCTCCCTCCAGCCAGCCCCAAGGGGCTCTGGATCTATCCCCAGCAGCTTTACCTCCGCCCAGACAAAGGGTAAGAGGACCCGTGCCAAGAATACTGACATTAGCCTCTCTGGTTCTATAGCCAGTGGATCCTCTGTCAGCCACAACAAGCATCAAACCAAGGCCAGCAGAACCTATGGTCAAAGTGTCACTGACCCCAGTGCATTAAGGCCAGTTTCAAGTTGGGAGGTAAAGAGAATCCAGGCCAACACTCTTCGTACTGTACAGCCTCACTCCGGCAGCTCTGGACTAGTCCAGAATCCTGATGTTGTGTTTAATGTCCAGAGTAGAACTGCCTCTAACCTGAAACCATCTACTCCTAACTATGGCTCTACCCAGAGTGAATTCAAGTTCTCCACCTCCAGACAACCCAACCAAGGCCAGACTCTGAGTAGAGGAGCCCCCAGCCTCTATGGTCAAACTGCCACCCACACCACCTCCCTCACCCACTATGTCCAGGACCTGAAGCAAGGGAGCAGCTTCCCTTCCCTGGCTTTCAAGGGACCAATGGAGATCTCTGCCCGGTCAATTTCCACTCCTGACCGTGAAGTTCCCTCAAGTGGTTCTTCACAAACTTCATTTAGACCAGGTCCTCTGCGTTTTGGTTCTACTGAAGGTGGGAGTGCAACAAACAGCTACAAGCCTAGCTTCTCCCAAGATGTCATGCAATACCAGAGCAACTCTGCCAGTAGAAGTGTTTCAACTTCCAATCAATATGCCCAAACCTCTGGCCAGAGAATAGATGGAGCCTCTACCTCAAGTCGCGGCATGCCCACTTCTAGCCTGGCCTCTCGCTCCAGTCTTTTTCGCCCCAGCTCTACAGCTAGTGGAAACTCCTATGGCGCCTACAAGCCTGGCTCTGACCTTGGTGCAACACCAAGCCAAAGCCTGTTTACCTCTAACCAAGGTGGAAGGGGTTCAACATACAGCCAGAATCTCCTTGCAAAACCTGCCCAAGGGAAGTACGGACAAATGTCTGCTCAGTGGGG
>contig_19773 Average coverage: 17.17
CTCTCCCGCCCACCCTTGTACAATACAGGGATCGCATCGGCCATTCGACTAATTCGTTTATCGTTCGTCTTGAATGATTATTTTCATTACAAATGAAAGGCTAACTTCTAGCACGGAGAGTGACATGACAGTAATCAAAGCAAGCAGTGTAAGAACAAACAGAAACCAGAGGGGGAAAACATAAATCCTTAAAATACACATCAGTGCATTTCAAACTGATTCTTCTAGTTTCCTCTGCTATTTATTTAGCTAAAATGTAGATATGGTTCTGTCTTCCTATCATGTCAAAATGTACTGTCACTTTGCTCTCCCAACGACTTCATGAATAGTAAATTGATATACAAGTAGAGAGGCCGAAACTGTTTTATTGGGCCCAGTTGAAAACGTCTAATTTGACCTCCACCTTGACTGACTAGATGTAAAACATGACCAGTTGAGGTAGCCAGAGTAAGAAGCGTTACATTATCCAGTGAAGATGAAGGGGGAGAGCACAGGCAGTCCAAGAACTGTTACACATGTTCATGACTAACAAGTCTCCATCATGACTAACTCAACCCGCTCTCAACTAGTGGCCCGGACAGGACAACACACCGCAGTCGCCCTCAACAACAGTCACACTGAGAATAGCTGTGCGTCTCTTGCTTCAACACTCAATACAAGCCATGAACACTGTCATATACCACATCAACAACAAAAGAGATGGCCTTTAAAAAATGGGTACAAATTTAAAATCACACATGGTAAATGAACACCAACTGTTGGACTTTTAAACCTCCTCTGAATCAGGATCATGACAGAATGTGGGACAGTTAAGAGCTAAGGCTGTGACAGATTTAGAAGAAAAAAA
>contig_19775 Average coverage: 20.62
AGCCAAACGTGTTGCAACGAAGCTAGCAGTGGGGACGTTCGTGGAATACTTTCTAACAAAGTGCAGTGGAATTGCATGTGTATACTGTCAAAGTTGTTTATTGGCAATATGTCACACAAACAAATCTACTACTCAGACAAATATAACGACGAACACTATGAATACAGACATGTTGTTTTGCCGCGGGAGATGGTGAAACAAGTCCCCAAATCCCACCTGATGTCTGAGGATGAGTGGAGGCGAATGGGAGTGCAGCAGTCTCTTGGATGGGTGCACTATATGATCCATGAACCTGAGCCTCACATTCTCCTGTTTAGACGACCATTACCGAAGAACTGATCTGGAACGTTCCTTCCTGTCAACATTCCGTGGTATTCATTGAATACTCGCTCCCCTACAAGTTATATTGTCTGCTGTGCATGAAGCTGTATTTGTCTCAGCAACCAAGCTCAGTCGGATTGTACGGAGGATGTGAATGTTCTGTCACTGTGGCATTTAATGAATATCATACATCACCAATATGTTGCTACTAGTACTACACTAATACCAAAGTGCCTACGATGAATATCATACATCACCAGTATGTTGCTACTAGTACTACACTAATACCAAAGTGCCTACGATGAATATCCACCCTTTGATCAGGTGTTTGAATAAAGTATTGAGTAACATGTTGTTTTTCCTATCGCTTTAATATAATTGTTGTATAACCTTCCCAAACGGCTGCATGGGCTCACTTTTCTATGACTAATGATATGTACTGTGTTTTCTATTTTCTAATTGAATGGATTTATAAGTAGGTGCACCAGATGGTATTGACTAGCTTTTTGTACATAAAAGTCAACTCTGATTGAAAGCTCAGTAAAGATGGTGTTTGCTTGTATACTTTACTTGTTCCCGGTTCTCTAAAGTACCTGTTTTCTATCTACTGTCCACTGACATGCAGGCAGCACGTGTGGCATGACAAGTAGCCAGCCAGCCTACTTTTGGTGGCCAGTCAAACATGTTTATTTTTCAGCTCATGTATTTGTGATCATAACTGTTGATAGAGCCGTACAGCCTCTAATCTGCACCGCTACTGAACCACTGAGGATATCATCAGTCTGTAATACAAACTTATCATTTGTGATTGTCTACACCACATACACAATGGTATGAAAGAAGTTTTGTCACTCTTGAGCCTAAATCAATCTATGGTTGTTTGGCTGTTGGCTTATTTTTGAATGTCATTACTTTTGATGAGAATAAATATATTTTTGAAATTGAAAAAAAAAAAA
>contig_19779 Average coverage: 60.71
ACACAGCCGAGCAGATAGAGCGAGGAGAGACGTTTCTGCGAAGGTAACCATGGCAATGATGGGCCAGAGTTCCTGCTCCTCGATGAGTAACCACACCAAGGAGCGCGTGACCATGGCCAAAGTAACCCTGGAGAACTTCTACAGCAACCTTATCGCCCAACATGAGGAGAGAGAGATGAGGCAGCAAAAGTTGGAAAAGGTGATGGACCAAGAGGGCTTGGTTGATGAAGAGAAGTGTATCCGGCGTTCTCAGCACGCCAGGAAAGAGACCGACTTCCTGCGTCTCAAACGAACCCGCCTGGGCCTGGAGGACTTTGAGTCCCTCAAGGTGATTGGCCGAGGAGCTTTTGGAGAGGTGCGTCTGGTGCAGAAAAAGGACACGGGCCATGTGTACGCTATGAAGATCCTCCGTAAGGCTGACATGCTGGAGAAGGAACAGGTGGGTCACATCCGTGCCGAGCGAGACATTCTGGTGGAGGCAGACAGCCTGTGGGTGGTCAAGATGTTCTACAGCTTCCAGGACAAGATGAACCTCTACCTCATCATGGAGTTCCTGCCTGGCGGTGACATGATGACCCTGCTCATGAAGAAGGATACTTTGACTGAGGAGTCCACTCAGTTCTACATCGCTGAGACAGTGATAGCCATCGACTCCATCCACCAACTAGGCTTCATCCACAGAGACATCAAACCTGACAACCTGCTACTAGACTCCAGGGGCCATGTGAAGCTGTCTGACTTTGGTTTATGCACGGGTCTGAAGAGGGCCCATCGTACGGAGTTCTACAAGAACCTCAACCACAGCCTCCCCAGTGACTTCAGTAAGCAAACATTCAATAACATGAACTCAAAGAGGAAAGCAGAGACATGGAAGAGGAACAGGAGACAGCTGGCCTTCTCTACTGTGGGCACCCCTGACTACATCGCCCCAGAAGTCTTCATGCAGAACGGATACAACAAGCTCTGTGATTGGTGGAGCCTGGGAGTCATCATGTATGAGATGCTGATAGGCTATCCCCCGTTCTGCTCGGAGACCCCCCAGGAGACCTACAGGAAGGTGATGAACTGGCGGGAAACGCTGACCTTTCCCCCGGAAGTGCCCATCTCCGAGAAGGCCAAGGACCTCATCCTCAGGTTTTGCTGTGAAGAGGAGCACAGGATTGGAGCGACGGGGGTGGAGGACATCAAGGGCAACGCCTTCTTCGAAGGGGTGGACTACGACCACATCAGAGAGAGGCCTGCTGCCATTCCCATCCAGATCAAAAGCATCGACGACACGTCCAACTTTGACGAGTTCCCAGACTCCGATATCCTCCAGCCAACGGCTGCCCCTGTGGTGTCTAACCATTCTGAGGCAGACCTGAAGAACAAGGACTGGGTCTTCATCAACTACACCTACAAGCGCTTCGAGGGCCTCACAGCCCGAGGGACCATCCCCTCCTACATGAAGACAGGGAAGAGATGAATAATTTCTTTGTTCACTCACTCACTCTACCTGCCCCTCAGACTGGCATTCAAAAGGAATACACCATGGAGCCCAGTGACCACTCCTCTAGCTCCAAAAGACACTAAATTAACCTTGTTTTGGGCCCTTCCTGCTGAAGGGACGTTCCTCCTTCCCTTGCATGGGACTTGTTGAAGGGCTCCGTGTAGAGAAGTGTGGCCTACTCCAACTCTAGTCTGTGTCGAT
>contig_19780 Average coverage: 29.64
GAGTTACTAGAGTACAGCCAATTCTGTTGCCTCTCTCGTCCAACACAACGGACTGCTGTTGTATTCTGCCTGATGTTGTCAAAATACAAATAACACTTCTACAAGCTACTGCGTGTTCTTTTCTCTGTCCACCATAATGACACCCAACACAACACAGTCTACTGTGTCATGTGTGTACCTAGGAGATGGTAAGTCAAATGTGGTGGGCTTTGTGATGTTCGGTCTACTGTGATGCTACAGCTGGGAAGAGAGAGAACGAAGCACTGTACAGGTCACCTCTCTGGGACAATGCCTCATCGTATAGCATTGGTTCAAATTCAATCATTTTCATATTCATACCACTGATATTCTAAAGTTGTCCTCTTCCTTTATCTCTCCCTATCTGTAAATACTGAACAGATATGTTATATGCACTATATATATCTATTCAGGTTCCTGTTTCTGACATTCTCCAGTGAATCTTGTATACAGGACAAAGATTATTACTGTTTGAAATGTGTACTGTTCATTGTCTATTTGACTCCAATAAAGACTTTTCGCCAGTG
>contig_19786 Average coverage: 41.15
AGACTTTGGATGGGATACATACAGCTAGGTGTCTAAAACAGATTGAGAACCATCGGATGCCCAAATCCTCCGGTGTACCATTGCCTTCAGGCCCAATGATTATTCCGACCAGTGCCCCCGAGAAATCGCTCAATGCAGTCTGGCTAAAGGACAGCGAGCTGGAGCCACGTCGAATTGAGTCAAGAGAGGATGCCGCACGGTTGCAAAGAGCCATGTCTCACCTTCAGGAGTCAGGCTGGTACTGGGGCCCCCTGACAGCTGCTCAGGCTAAGCAGGTTCTGATTGATGCTCCAGAGGGGACTTTTCTTTTGCGGGACAGCTCCTACCAGGGATACCTCCTCACCCTGTCTGTGAAGACCAGCCTTGGCCCCACACACCTCCGTATAGAGCACGCCACTGGCATGTTTGGCTTTGACTCTGTAATTGTGGCACGGCCACGACTGCGGCGGTTTGAGGGTGCTGTAGATCTGGTGCAGCACTATGCCCTGACTTACAAGCATCTGGCCACTCAAAATGACACAGGGGGGGGTAACCCTTCGGCCCCTACAGAGAAAACTCTGCAGCTCAAACTCACCCGGCCCCTCCATAAAGTCTCCCCTAGTCTCCAGCACCTTTGCCGCATCACTATCAACCAGCATTCTCGCTGTCACCAGGACTTACCCTTGCCTAGGCGGCTACGGGACTTTTTGCTGGAATACCCTTTTGTGTTGTAGGAAATGTTAATCAGATTTTTTGATACTCCTGAATTGTACTGTTAAATCTGACAATTTCGATCAATGTCCTAATATAGTGCT
>contig_19791 Average coverage: 12.91
TCCTCTATTTGTCCAACATCCGAAAAATGTGAATAACGTACATTGCAAAACCATGAGAAACGTTACATTTCTCTTGGTTTTCAATTAATTACTTTCATAACAATTTGGGCCTCAATCACTGGCCATGTTTATGTAAAACAACTATTTTTACTACTACTGTGATTAACCAATCTTAATATGGAAAACCTATTGACTTCCAAGTTCAGAACTGCACAACTGTTCAGACTAAATAAAATACAAAACAGTGCCTTGCATTCACATTAAAAAAAGTTACCACACCAGGGACAGACAGTTAATAAATAATGGTCCATTTCAATTGAGAAATAAATGTCTAAAATTCAGTGTTTAACCTTGGTGCCTTTCAGGTTTAACTGATAAAATGTCCAATTATAATCACATGGCAGGCAAGTCACAAAGTTCACTCAAATGATCGATGTTAAGCGGTCATTTAACACTTCAAACCAATGCCCAATACTACTGCCACACTGTCAAAAGCACAAACTTCCGAACTTGACCTTTGTTAAGCCATGACTTAAAACACTGTCATACATTATGTTGAGTCTCACGCCATATCTGATCATTC
>contig_19795 Average coverage: 40.06
TCTGAAAGATCATTTTAATGATTCATGGAATGTGTCTGTTAACCAAACGATTTGAAACACAGAAACAAGTCAAGCAATGACATTATGCCTTTTCAGATCAAAGTAGGTAAAGTCAGGTCAACAGATAGCAAATTAAGTGTTCAGAAAACCTATTTTGCAGGTAGCCATGGTAGAACAGGAGACCGAGGTTAAACCGCTAAACATTGCCATCTGGTGGACGATAGCAGTACTAGCGGTATTGAAAATGACAAGTCTCAACAGAAAAATGAAAAACAGACATACCTGGTCTAAATCACTGTGTATTATATGGCGTTCAGCTAGTTTAGTTGTGTTCCCATCGCCCATCCAGTTCTACCTTTGGCTTATTCTCTTGATTATACATTAATACACTTCTTTAAGTCGCAAATTAAAGTCTTTAAAATAAAAGTGATGCACTTTGATGTGAAAACGGACACTATAAACACAACACCATTTAACAACGCTCTTCTCAAATTCTTTAACACGTTGAACTAATGAAAAAACACCAAAAGGCCATTCCTGATAACA
>contig_19797 Average coverage: 24.58
CCCAACAGACTGTCAATCTGCAGCTTGGTTTGTTGTATTTTCTCTTTGCTTTGCCCCAGACTACAATATATATATATAAGCTTTGGTTAGTCCTTGTGCGTGTTGCCAGCCCAGCGGTGTGAGTCTCTGCTCTTCTATGCGTTCTGCATCTCCTTGCCAATCTTGTAGCTGAGGATCTTGTTCCAGTCGATCTTGGTGCGGGTGACGGGCAGCTGGCGGCGCAGGGCCTTGAAGGTGGTGTCAGACATAGTCTGGTAGTTCTCACTGATCGCCGTCTGGTAATCATTTTCAGCATTCTCAATGATATCCACAAACTCCTTGGCAGTCTGGCTCTCATTAGTCACCGTTATAGACTCCTCCACTTCCTTATGGCTGACCAACTGCACATTACCATCCTCATAGTAGTGCACCTGTATCTTCAACACACCCACTACATGAGCAGTAGACTGACCAATTGTGAACTTCCACTCTGACCTACAGCGCCCATTCCAGAAGTTTTTGGGTTGAAACTGGTGTCCCTCAATGCAGGCAATGATGGTTTGCTGGCCATCAACTGTTTTCCCATATACCGTGCAGACTCCGCTGGGGTAGTGCTCTTTAACGTATGCGCTGAGTGCAGTGTCGCAAGCCTCTCTCCAAGCTCTCAGGGAGCCATCTCCATCGTATGGCTGCACATCGCTCACCTCCTTCCTCAGGTGGTCGAAGCGGAACGACACCCGGTTCCGAGGGTCCAGGAACCTCCCCTGACCCAGGTCCCCATGCTCTGTAATCAGAACCTGTTCATCATAGCCC
>contig_19798 Average coverage: 10.78
GGCACAGCTGTGTGGAGATATGAGGTGAACAGAGTCTGGTTTGAACAGAGGAGTAACGGAACTAACATTACTTGTTTGTGCGCTATGACCTGATACACATAGCCACAAGAAGAAAACAAGGTGATCTGCCGGGGAGGGGTGGAACCATTTTTAGGTCCACTCTAAGACCTTAACATTGACCAGCTCCATAATTGCAATAATTAATCGATATTAAAGTATGATTGTATGAAGAAAGTCTCTCCTGATTGGTTAGAATTCCAACAACACCAGACAATTTTGCATCAGATTGTGGCCTATTTATTTTTTTACAGTTCCCAGATAACAATCCAAAATCTGCTTCTTTATTTATGTTGAATATGGTCCAATATAGATCTGATTCTATATTCACAAACTGCATACTAAAATCTGTAATTAGCCAACAGAAACCCCACAATTGGAAGTTTGACATACCCCAAAATAAGTGAGGATATAGTGAAAGGATGTGGGGGATAAATCAGACAGAGAACAGTTGCAAGTTTACATTTGTAAATGCCATATACTGACTGAGGTCCAAATGGTTGCAGATATCTTGATCCCATGGAGTTCATAGCCGCACAACTGACTGTACCTCATAGTCCACTGAAGAAGTCCTTCACCTGTGTGATAAATTTGGCCCACACCTTAGGGTCCTCCTCAAACTCTAGACTGGCATCCAGCACCAATACAGGCACCCGGGTCAACTGCTCAAAGTGCAGCTTAGTGCTCTTGTCTATGAGCCACCTCTCATGCTGGGTGTGTAGTTTCTCCAGGTAGTCTAGCTGCACTCCTTTCTCCTCCACCCGCCCCCGTTGTCCCAGACGCTCCATACACTTCTGTGGGGGGGCTCGGAGGTAAATGATGCCCTCCAGTTCCACCTGACGGCCAAACTGTTCCACCAGGAAGGAATGCCAGTCCTGGTAGACAGCCCACTCAGTAGAGTTGATGCAGCCCAGCTCAAACATGTTCAGGGCAAATACATACCTATCACTGTACACAGAGCGCTCAAAGACCTGCACAGGGACGCCCTCTGCTCTGAACAGGTGTGCTGGTGGTGGCTGCAGCTGGGTGCGCATGCGGCTCATGCAGGAGTTGGTCTGAAAGGTGTAGGACCAGCGTTGAGGGTCCTGGTACATCATATCCAACAGGTTACTGACCTTCTGTTGTGAAGACCCACTCTCGATGCTCTGCCATTTCCCCACGGGCTCAGGAACCACTTCCCAGTCTTGGCCAGCAAACTGCAGGAGTTGCGCGAATGTCGACTTTCCTACCGCAATGTTGCC
>contig_19800 Average coverage: 20.76
TTTTTTTTTTTTCAGTAAATGGGTTTTATTCACAATACATCAGTATCATACTTTACAATCTGAGTGTTAGACGCGCTCTTTCTTCGATGTCACAGCCATTGTTAACAGGTACAACAAAAAATATTGGATGGATAACTTGGGCACCGAATTAAGACATTTGTCAAATTCCACACAGATGGTAATATACAATCTCGTACAAATTTCTCCCAGCAACACATCTAATTGTAAAATAAGTCTTTACAGTCCGTTTCAAGAATATTCTCTGAAGGACAGGAATCTATGGCTCTAATATTGGGATTGCCAACCCTCATATCTGAGGAATAGCTGGGAGGAAAATATCACGTAACAAACAAAATGGTACAAAAAAAATGAGGAACCCGAATCAAGATGACACATTAAAATAGGAAGAAAAAAGAGGGCCAACAGTAACAATTGTATTGAACGGTCATCTAGGAAGTTTGCACGTCATGGAAATGTGTACAATCATTACACCAGTCCCAATGTCAATACGACTTTACAAAGCCCTAACCCATTCTTCAGATCTGGGGTTTCCACTCTGCTCATGGCACAGTCTGATAAATATCTGGCTCATCACACACAACATGAGTCAACACTGCTGGAGAGTCCGAGAAACACACACATCCACAGCTTGAGTCGTGTCCGTCTACTCCATTTTCAGGTCTCTGAGCAGGCCGAAGCCTCCCTGCTCTCCTCCAACAGTCCGTTGGTATTAAAGGGACTTTTCTGGGGTACAGATGGGCAGGCCTGAATGTGGAAAGGCCACCAGAGCCGTGTGTTGTTGATGGGGGTAGTATCTGCAGCATGTAGAGCCAGGTCACGTGTCTATGTAGGGCCTACAGTGACCTGACCAGTAGGACAGTTGGTTGGGGAGATGGGGAGTTAAACCAGGCAGTGACTGTAGTGTATAGGGCCTACATTTGACGGCCGTGACTTCTCAGTGTTTCTCCAGCGCTCTGGTCAGCAGGTTGTTGAGGCGGGCGATCATGGGTCGGGGGTCGTCGTTGAGGCCCGCTGCGATCATGGCGTTGTCGTAGATCTGCTCCAGCAGCAGTTGTGCGAGTGCAGAGTCGGACTCCTTCAGTGAGTGCATCTTCTTGATGAGGTCATGACCAGCGTTGATCTCCAGGGTGGGCTGCAGTATCTGGGCCCTCTCCTCTGTGCTGCGGGCCATCTGCTGGGTACGCAGGAAGTGGCGTGCGGCACCCATCTCCAGCACCGTGATCATGGCTGGGTGGGTATCCAGACGAGGGGTCACCTTGATGTTGGTGACTCTGTTTCCCAGATTGTTCCTCATCCAGGAGATCAGGTCCTCAGCCTGCTCCTCTGTAAGACGCTCAGAGGCAGGCTTGCTGTCCTGGTACTTCTCCTCCTTGTAGTGGTCCACCACAATGTCTGTTTCCACAGAGATCAGGCTTTTTCTTGTCAAACTCTCTGAGGTGCAGGAGGGTGAGCTCGTCAAACTGCTCATAGCAGAACAGCACCTCCATGTCTTTCTGCTTCATGGCCTCAAAGTAGGGGGAGTGTTCAGCCAGGTGTCGGTTTGGGGCGCACAGGTAGTAGATGTTACGTGTCCCGGCCTTCATACGGGAGCCGTACTCCTTCAGGTTGGTCTGCTGGCCCGCGGGTAGCTCTGAAGACTCAAACCTCAACAGCTTGCCGATGTCCTCCCTGACGTCCTGCTCCTGCGTGGTGACAATACCCTCCCTGATGAACAGGCCGTAGTCCTCAAAGAACTTGGCGTATTTCTCAGGTTCCTTCTTACTCTGGTCCATCAGGAACTTGATGATACGCTGCTGTAGAACGTCCCTCAGCTTCCTGATGAGGGTGCTCTCCTGCAGCAGCTCTCTGCTCAGGTTCAATGGGATATCCTCACTGTCCACCACACCTCTAAGGAAGCGTAGCCACTTGGGCAGGATTTCAGTGGCCTTGGTCTGGATGAGAACCTTCCTGCTGTACAGAGCCACACTGGAGCCCATCTCTCTGCTCACGTCAAACATGGACGGCTTCACGTCTGGGACGTAGAAGATGGAGCGGATGTTGACGGGGGCGTCAGCGCGGTAGTGCAGTGTATAACGGGGCTTGTCGTACGACTGAGCCACGTAACGGTAGAAACTCCCCCCGCGTACTCTGCGTTGATACCA
>contig_19804 Average coverage: 43.08
TCAGTCCAATATTGTACAACAATGGCAGGGTGGGTTGAAGTTGCGATAGTGGTCGTGTGCTGCACCAATGTACTTGGTGCACTAATGTGGGAAATGGGTCCACAGCATCTGCCTAGACCTGTAACTTATGCTGCGCAGGTCATCCGGAGGTCAGTGGCTTCCACTCCTATAGAGAAATGCCAAGTGAAGGAGGAAGAGAGGATTACTTGTGGAACCCCTGCGATTACTATTGCTCAATGTGACGCGATCAACTGCTGCTTTGATGGGTGGCGGTGCTACTATGGGAAAGCAGTGACTGTTCAGTGTAGCAGAGATGGTCAGTTTGTGGTGGTGGTGGCCAGGGATTCCACTCGGCCCAACCTGGACCTTGATTCCATTAGTCTGCTTGGTGGGCAGGATGCCCCCTGTAAACCTGTTGGCACCACTACAGTCTTTGCTGTATACCAGTTCCCTGTCACTGCATGTGGCACCACTCTGATGGAGGACAGTGGCTATGTGGTCTATGAGAACAGCATGACATCTTCCTATGACGTGGGGATTGGACCTCGTGGCTCAATCACCAGAGACAGCCATTTTGAGCTGCGGTTCCAGTGTAAGTACTCTGACACGGCAGTGGAGGTACTGATTGTTGAGGTGAACACTGTTGCTCCACCTGCTCCGGTTGCTGTTCCTGGACCCATCAGCGTGGCGCTGCGACTGGCCAGAGGACAATGTTACAACGAGGGATGTGTGGAAGATGTGGAAGCCTACACCTCCTACTACAGCGAGGCAGACTACCCAGTTGTCAAGGTCCTAAAGGAGCCGGTTTATGTTGAGGTTAACATCGAGAGGAGGACTGACTCTAACCTGGTCCTGAATTTGGAGCACTGCTGGGCCACCTCCACCCCCAGTCCTCTAAGCCTGCCCAAGTGGGACCTCCTGGTTGATGGGTGTCCATCTCAGGATGACCGCTACCTGACCTCTGTGATCCCTGTGTCTGGCGTCGTGTTCCCCACCCACTACAAACGCTTTGTGGTCAAGATGTTCACTTTTGTGGATGCGCACACCTTAGCCCCTCTGAAGGACAGGGTATTCATTCACTGTAGTACAGAGGTGTGCTACGCTACTGGAAACTACTCCTGTCAACAGAGCTGCAACAGGCAAAGGAGAGATGTGGCAGTGTCTTTGGATGGAGAGACTTCCGTGGTGTCCAGTGGAGAGCTGATTCTGACCAGAACCACCTGCAAGGCCTGAGAAATACTTCTGATCCACCTCTGCTTGGGATGAGGGCCTGACTACGACCTAGTAGCAGATACAAGATGCCTATTCACTTGTTATCCGCTAGCTTGCTAAATAAAATGATTGATTTT
>contig_19808 Average coverage: 15.51
AGTACGCGGGGGCTTTTCCTGAGTGCTGGTGTGTATGTAGCAAGCTACGAACTTGACCGCAGCAAAATGTTCAATTTCGGATCAAAAATACTTGTACTTTTTCTCGTGGCTTTCCCATGTGGCCTGATATCCTTCGGCCGAGTATCTGCAGACTCTGAGTCTGCGGAGGACATTTTCCCGGATTCAACAGTCGATGAGGAGGAGGAGGAGGAGGAAGAGGATGAGGTGCTGGTGGAAGAAGATCAGGTCCCAGGCTCAGAAACAGAAGATGACATAGATGAAGATGCTGCAGTTGGAGATGTAACCTCTCACCCTGATGCTGACACCACCATTGTCTTTGTGACTGGGGAAGAGTTCCCAGCCAATGAGATTGTGAAGTTCCTGGTGGGTTTCACCAACAAGGGAAACCAGGATTTCACTGTCCATTCCCTGGAGGCCTCCTTCCGTTACCCTCAGGACTTCCAGTTCTACATCCAGAACTTCACAGCCTTGCCCCTGAGCACTGTGGTCCAGCCCCAGAAGCAGGCCTCCTTTGAGTACTCCTTCATCCCTGCTCAGCCTATGGCTGGTCGTCCCTTCGGCCTGGTTATCCTACTCAACTACCAGGACAGTGAGGGCAACGGTTTCCAGACGGCCATTTACAACCAGACCGTCACTATCGTTGAGCTGGAGGAGGGATTGGATGGAGAGACAATATTCATGTATATCTTCCTGACTGGATTGGTTGTCTTGGCGGTCTTTGGCATGTACCAGGTGCTGGAGTCTAGGACGAGGAAGAGGTTCCCTGTGAAGGTGGAGACGGGCACTGGTGGGATGAACGGTGTGGACATAAGCTGGATTCCCCAAGAGACCCTCAACATCATGAGCAAGGCATCGGCATCCCCTAAAGCCTCCCCAAGGAAACGCACCAAGAGAGCGGTGGGAGTAGATCAGTAAACCATTCCATGATGTGGCCGTCTTCATATCAATGTCCACCAGGCCCATGTTCAAAGCCCATGACATCACAACCGTCAACACCATCAACCTCTGCTCAACCTCTGGGTGGACCTAGTTAGTTATCCAAGAGCTTTTCGCCGCTGATACATAGGCATACACCAAATGTCTCAATGTCAAGGGTTCTTGGACTGAAGACACTGGTGTCACGAATGTGTCCCATTTAGACACCACTCTAGTTGGACATGGTCATAATTGTGCATATTTGGCCCACATTTAGTTTAATAAAGGAACTTGTTTTTTTATCACTGTGTGGTTGAAACACTAACGGACTGATATGAGACTAAAGACTGAGTAATTGAATCACCATGCCAACTCCATGAACGACATGGGGAAGACTTGGAGTTTTAGACCTGCCAAAGAAAGCTATAATGCTACACCAAGTATTTCAATCAATCTTTTTTCTTTTTTTACTTTTACAAATGTATTTAAATACTTAAATTCCTGAAGTATTATGATATTGAGCTTTTAGTTCTATTTTATTCTGTGCCTTAGTGGCTGACTCCCTGTCTGCACGGTCAGGAATTGAGATAGTGACCAAAAGGGTCTCCCAAGTTCCTCCAAGGGAAAGTTTTCCTTAATGTGGACCAGGTTTTTCAGTGTCATACTTTGGAATATCATAAAGATGCTTTGAAAGGCTCAGCGAAGAGAATTTCAAAAGAAAAGGCCATCAGCTACCAGGTTACATTGTTAAATGTGAATGATACAAATGCATTTGAAAAGGTACTTGCTTTCAGATTCCGGTTTCATTTTTTCCCAAACCATACTACAATAAATGTAACTGGTT
>contig_19811 Average coverage: 35.37
TTGTGTGTGTGATTACACTACTGGTTGCCAGTCCCGACACTCGCTTCAGCAAAGCTGGTCTCTTCTCAATCTTTGCTACTCAAAGCAATGACTTTGCTTTGGGATATCCTATTGTTGAGGCCTTGTATAAGAACACCCACCCGGAGTACCTACAGTACATCTACCTGGTGGCCCCAGTGTCTCTTATGCTTCTCAACCCAATTGGCTTTGCCTTCTGTGAGATCCAGAAGTGGAGGGACCAGAGAGACCGGCAGCAGAACAAACTCCAAATAGTGGGTGTGGTCATCCTTCAAGTTCTGAAGAACCCCATCGTCTTCATGGTTGTTATTGGCATCATCTTCCACTTCATCCTGGCCCAGAAGATCCCTGCTTTCATGGAGCAGTTTGTGGACGGCCTGGCCAACTCTTTTGGAGGAGCGGCTCTGTTCTACTTGGGCCTCTCCATGGTGGGCCAGTTGGGAAAGCTCACCAGGTCTACTGTTGTAGCCCTGATCCTGCTCATCACTGCAAAACTGTTGGTGATGCCGTTGATCTGTCGAGAAATGGTGGAGCTACTGTATGCCGACCACACCAACTCTGGTCTCAACCAATCCAGTCTCTCCAACTATGCCTTCCTCTATGGAGTCTTCCCTACCGCCCCCAGTGTGGCCATCTATGCTGCTCACTATAACATGGAGCTACAAGTTGTTACCTCGGGGATGGTACTAAGCACATTCCTCTCAGCTCCCATAATGTATGTTTCTGCTTGGTTGCTGACAATACCATGGATGGACCCTAAGCCATTGATGGATTCACTGCAGAATGTCAGCTTTAATGTCAGCATCATCAGCTTAGTTACACTGGTTTGGACAGTGACCGTCATGTTCCTGAGTAAGAAATTCAAGAGACTACCTCA
>contig_19813 Average coverage: 37.43
AGAGTGAGTTGCCCTCGCAAAGGACGAAAATGAACGATTACTATTCTGTCTTGTTGGATACAACTGCACTACGAGTGAGTGTTGAGAACCAAATAAACTCTAGTTTCATATAGGCTGTAGAAGTAAAACAACAAGTTATCCGCGTCGAGGAGGACGACACAGCGGTGTCTTCTGTTGTACGTGACAAGGTCCCCTAAATCAAGCCGCAATTCTGCATTGTAACCAGTCTTCAGAGATGTCTTCCACACTTCCAAACAGCCCCCTGACCACCTATGTGTTGGACACATGTGACGGAGTCCCAGGGGCAAGAATGGCCCTCAGTCTGCACCGACTGGACTCACTCCTAGTCATCTGGAACCTGGTGACTGTGGGAACCACCGACGAAGATGGTCGCTGTCCTGGACTCATCACTACAAAAGCGTTCACGCCTGGGATGTATAAGATGCGATTTGAGACTGGACAATATTGGGAGAGTTTGGGTCAGAACTCCTTCTACCCATATGTTGAGATTGTATTCACTATAACAAACCCCAACGAGAGATTCCACTTGCCCCTGCTCCTGAGCCGCTTCTCCTATAGCACGTACAGGGGAAGTTAGAGCCATCTCTCGTCTGAGCCTCTGCCCGCACTATACCATGGATGTGGTTAATCGAGCTAAAATGCTTACATGTCCAGTTGATACCTAAGTGGTCGAGTTACTGTAGTTTGAAATAGTCATAATGATGAACTGAAGTCAAATGGCTATCACGTGCTGAATATTTAGCTTTTTGCCTGTTCATCATGAATGTACACATTTTATAATCTACCTGTCAAATTGCTCATCCATGATGCAATGTGCGTGTGTGTTTCTCAGCCAATCACAGAGCAAGATCGAGCTCCGCAGAAAGACTCAAAGTCGTCCTATTCGCGCATAAATGAAATAAAGTTAATTCAATCTGAAAAAAAAAAAAAAAAAAAAAAAAAAACTCCAGTACTCTGCGTTGATACCA
>contig_19816 Average coverage: 11.50
TGGTATCAACGCAGAGTACTGCGGGGGTAACTGACATAAAAATGGGGCCTCTGTCTCTACATTTGGTTGCTTTGTACTGTACGTATGTAAAGAATGGAATATTCAGAGGGCTATGAGATGGCTCTGGCCAACCAACCAGTAGTTCCTTTTGCCCTCGGCACACTGCAAAGATAAGTTGAAGTTTGAGTGTGTAGAGACAGTGACAATTGTGGACAAGCCTCTGTGTTTGGGGCTTCATAAAGTTATTTGCTAAAATTAAGACATCATTTTTCAGTTTGGAAATTCATCGACAACATTTTCTCAGAACAGATGAAAATCGCTGAAAGACATTCTGCCCTCAGGTCAACCAACCTATAGCAGGGCAGATAGAAAAACCTTTTGCTCGTTGTTGGATTGTTACTTTAAGAGCTGCAGAAATGGTTCTCCATGTATCTTTACTGAAAAATGATTAGTTGTAGGAGGACAAGCTTTCCTCAACCTCCAAGATGACAGAGCAGCCTCTATGCACTGATCAAAAGCTAAGTTTACCTCCCATTAACTTCACTGTATTGAATAATGACATGTATGAGCTAATATTAACATATTGATATGATTACCTGTCAAAGCAAAGATTTCCACTTGGCAACTAATCTATATGATAGATATTATTATGGATTGTTTCATCTGTATTTATCGTTTTGCAATGTATATATTAGTTTGCAGCTCTTTGCACAGAATAATAAAAGGTATAACTAACTGATCAAATAAAGTCTGCTCAATTTCAGTTGTTTCACTACAAATGAACCAAATGATGGCGTGCAGCATTTGCAAGCTGAGGCAGTTTGAAGAGAAAGTTGAATGTACTATCAGGATGTTGCTGTGTATTATTTCCATTTATCAAAAAGGAACTAAAATTGTAGGGCCCAGTTGTAGGGAGATGGGTCACTTTAGTGCTTCCTTTTAGAAAGTAGTCTGAAATAAGTTTGCTTTTGAACTTAAACCATATTAGTGATAGCTAGCCATCTAGAATGTTGCAGTTGCTCTTTTTGTTATTTCTTGTTTGTTTTTCTAATATCAGGGAGTATATTAAGAAGTAGCTATTGTTGTTAGGCATCCAAAATTACAGTATACCATTGTTTCTCAAGATGTCTTCACCTCAACGCTTTCCCATGCTGCCTTTAAAACAAAACTAGCCATGATATTTTGCATCTTCCCCACTGACCCCAGTCAGAAGACTTATTTGTTTTTAACTGACATTCCTTCTGATTTGTTCAAAAAATCACAAAAAAGACAAACCACGACATTATCACTGTACATTATTTGTCAGATTGGCTTCATTTTCATACTTATTTTGTAAATATCTGTGTTGTATGGGGCTTGA
>contig_19818 Average coverage: 25.85
GTAAGAGGTGGCAGATGCTTCTGGCAAAATATTTGTCAAAGGAATGAAACTTGATGTTTCATATCTAAGTTTGAATTGGTTTTTAATTTAATTCTACTTTAATTCAAATTCTTCTTCCAGTCGAGTGTGGCGAATTCGAATTTCAATTCGTGTGGCGAATTTCAATTCAGAAATTCTGTATTGACCCCAACGCTGCATCCTGGACTAAATATATGGGTATGCCAGCCGGTCAAATATATGTGTCAAAATGTGATTTGCTATTTGTGTTAGCTATACACTGTACCTTTTCCATTCAAAATGTGTATGTTGGCTTATTTTAGTTGAAGTATGCTGATGTACAGCCAACTATAGATATTTTTTCTATAGAACCTAGGTAAACTTTTATTTTATCATTTTTACATCAGGATTTTCCATGGTGCTTTTTTTTGGTCCAAAACTTTGTGCACCACAGATTTAAATGTGACCATAAACAATGTAACCAGCAAACCATATAAAGGTATTTTTCAAAATTGTTTATTTTAGGCAAAAGCTTTCAGTAATTGTAGAAATTGTCATTGTGGCATGAATTTGGATGTTTTTTAAAAATTGTATTTAAAATATATAAACTATAGAAGCTTTGACCAATGTACTTTAGTTTGTAGTGAAACTCAAGTGACACATTTTTGACAGTTGTTTAATGTGTTTGTTTCTGTTTGCTTGTTTGCCAGGTGTGTACATGCATAACATTGATAGGTAATTTGGTTCTCTTAGACACCAATGTAAACCTACAAAGTGCATTTTTCTGTTATATAATGAAAAAA
>contig_19820 Average coverage: 21.11
GTGGCGATGCCTCCGTGTTTCATGATCCACTCATAGGCCCTCCACTCCTCTCCGCCATCACATCCGTTATTACCAAAGCCCCAGCTACAATCTACCAATATCTGCTGGGACAAGACCTGGAGGGACCCTGATTTCAGGAAGAGAGCGCCCTCTACTGCTCCAGTGGTGGCAAAGCTCCAACATGAACCACAGATGGCCTGGTCCTTCACCGGAGTCACAGCACCATAGAGCCTCCAGTCCAGCTGATCAGGGACCTGTACTCCAGTGTATAGGTGCATGGGGAACGGCAAGCCGTTGTTGGGCCTCTTCCCTCTATTTCTGCCCCTCATCGCAGACATCTCCGACATGGTGAGGTCAGACAGAGAGTTGACCCCCAGGGAGAACGACAGGCCAGCACGGTTCATAGAGTGGACATACCGGAGGTTATGAACGAATGCGTGCTCTCTCTTCTCATGCTCTCTCTCGTCACCATAACGACGCCCAAACTGCTCCTTGAAGTGGCCGAACAACCGCTGGGCATGGCCTAACGAGGAAGTGTGAATCAGATCTTTCATCGGATTGGCCAGCAGGTGGTGCTCCACCCCCGGACCAGGAAATGAACCACAGCTCATCCCATCAGGCAGGGCAAAGACTTTGGGGTCAAACTTTGAGCTGAACTCCTTGTAGTCGACCAGATATTTATCATAATGGGACCCCAGCAGGGTGTTGTAGCCCATCATCTCGTAGTATAGGGGCGTGGTCAGCTCAGCTCCTCCCATAACCCCTCCTTCAGGGCGTGTCACCCAGAGTGTGTAGGTATTCTTCTTGTGTCCGACTACTGTCACATTCTGCCAGACCTCACAGAGCACACCTCCATAGTACTCCATCCTGAGGAACATGAACCCCTGGAGGTCAGGTAGGGATCCTTGAGGTGTGACTGGCTCTTCTTCTGTGCCATTGACCTGGAAACACTTCATAATGTTTAGCTCCACCTCTGTGGTCTCAGGAGTGATCTTATAGGATGATCCCCAAGGAAGCTCCATCCCCATCTGGTACGTCGACACCTGGCCGTGGTAATAGTCGATACGGCTGGTCCTCCCCTTCAGGTCGAACCAGGCCTCAAATGGTTCCTTTATCTCAGCATAGGGCAGGGAGATCACACCTTTGACATGGTATGCCTTTCCAAAGTCTGGGACTGAAGGGAGAGCATTTCCCTCTGTGGCTACTACGCTCCACAATAGCACAGTTAGAATGTACCAATCCCTCATAGCTTCTTTTCGTAGGTTGTTCTGCGCGTATATGAGAGCAGTCAGAAAGACATAAACATATCGTATTGCGTTC
>contig_19826 Average coverage: 18.02
GGAGCCTTGACCTAACTGGGGAGAAAGCAAGTCAGGAAAGTATTGGTAAAGACACTAGCATTTGGCACACGTTTGCATTGTTCACTTAATTTCTAAGTAGGGGAACACAATGACGTCATAGGAAAGAGGAACGTGAACGTAGACACATGGCTGCTCTCCCCTACAAATTACCTTGTCTATCCACCCTCTTCCATTTGGAAACAGTGAAATCTGAACACATGCATGTACAGTAGTGCTTTCTCTTATGCCAATGAGCCAGTCGGTTCTATTCCCCTAGTTTGCTCTGCGTTTATTTATTTCATGTCCCATTTTCATGTCATCTCTTGTTTATCAATCGTTCAATTCCATTGTGCTTGTTGCCCCTCTACATATCATTAATATGAAGTTGCTCCCTTTGAAACTGGATGGCGATTGTGATAAATGATCCAATCTCAATTGTATCCCTAATGATCTGAATGCAAGTGGTCTCTTCTCTCTAGTTTCATGGGCTTTTGTTGTCGGTTATTGCACTAAGATTGTACAGAGCTTCTACTAAAATCCTGTCTCATCTCACTTGTTTTTTGGACAGTAGTTTTTCTATGGCAGACCCATTCTAGGCATTTGATTTCTGTGCTTGGAGCCCTATGATGTCATGAGTGCTCTTTGGCACATCTGGGCTGAGGGTTCCACTCAAAGCTAACGAATGGAGACTAAAGCTTGTGTGTTGACGTGACCGAGAGAGAGTGTGTGTGTACACTTGGAGGATGTACAGGTATGTGTATATATAGTGTTGTATTAATCCTAGTAACACAAGGCAGAGGCAATGGGGTTCAGCTCTGCTGTTTGATTGGAAGGTCCTCCTGTTTTTGGAGAAACTTCCCATGATGGGGGTGTGTGTTTACTCATATTTGTTGATTTTGAATTTCGAGGCTTCCGTAGTGTCTTTGTTGTTGACTACTGATGTCAGATTTTTTATTCAAGAATGGAAGTCTTTAATAACTCAATTGATTACCCCTAACTTAATGAAAAGCAAAAACAGTCTGAAAAAATAGTAAGGTGGTTTTTGATAATGCTATGTGAAATGTGTTCAATCAGATATGAGGAAAGTATTGGTTGTGGAGGACATTTTCAGGTCTGTAGAGGTGTGTGTTTGTACTTGGTCTGCATTAGTTGCTGAACCAACTCCCACCCTGAAGCGCAGCACTTTTCACAGTAGGACTTGACACAGTTTCTTTTGAAAGTGAATGGACCGTTACCCCAATCTGAATTAAATTCCTGGCTTAGCGTTCTCTTATGCTTATGAAAAATATTGTCATTAAAAAAAGTTAACTTTTGTTTTGGGAGTAGTAAAACCAAGAGAATCTTTTCAAATAATTTAAAATGCCATTATTTTGACGGTGATGAGATACAACTAATAGATTCAACTGATTCCCCCCCGACACAAACCTTCTAATTCAATGTTTATTTTGAATGGATGTGTGTGATTGAACAGATGATTTAGAGAGAGTTGAAACTTTTCTGTTGTAAAGGAGCTGTATATACTGTAACTGTGTAAGATATTGTACAGTATATTCATTCTGCCTGGTGTGGGAATAAAGGTAATGGCTGTTTGTAGTGTTGCTAGCAGCCCAGAGCGTCTGTCTGTCTGTGTGAGCAATTGTTGGACACACAGCTGAGGTGAAGGGGTGATGTCTTTGTATTAAATCAAAGGTTAAATCAATTAATGTATTTATTAGGCATAATTATCCAAACTAATCCGTTTTAATGCAATGTAGGCTGTTTGGGGACGTTGAAGGATCGTTGAGCTTCCAACACTACATTTCTGATGTCATTTCTCCTGTAAGATTTATTTTCTCCCCTCCTGAATAAAACTGAAAAGTAAAGTAGAAAAAAAAAA
>contig_19828 Average coverage: 19.93
ACTTGAAATGTGGACAGAAACCATGTTGGGGCATGCCATATTTTCAAATGTGCCATTCCCACATGTTTGGTGTCCAAATGATGTCTTATTTAGTGATATTGGGGAAATCATGTTGTGGCTGTGTTTAAACGGATGTTTATTTGCCAAACAACAGGAAGAGGAAAAATCCAGTGTTGGCCTAAATTCCCTTATAGTGGTTTTCCACACAACATTGTCATTTGTTATCTTTAGAAACAGAGAAGATTTGTTTCTCCAGTGGCTGGCTACGCTGCCGACTCCCACACAGAGACTATAGTCAGCTGTTGGACTGAGTTGTGGAATTACAGTAGCCTATACAGCATAATACAGGGTCTGACATGGCCTTGCTTGAACCACTGCTTGTAGACACTATGCACATGATAACAATACCCTAGACGAAGATTACGCAACTGTTACATTTTTGCTACTCAAACCAATCTGGTACCGTCATTCACACAGTGATGTAGTGTTCCGATTTGATGTTTTGAACACAATAACATCCCTAACCTGTCGTCCTAACAATAGGGGTGGTGAGGAAAAGTCACATTGAACCAAAAAAAGTTAATTTCCCATTCAATCCCAATTAGAAAAGTCAAGCTATCACTCCACATAAAACAATAATCTTTCGTAATACTGGTTGTAATGACAAGACTGCAGTTTAAGGCTGATACTGAACACCGTTCTATGAAGTACACCAAGTTCAATCCCAAAGAAAACTAAAATGCACAATTGTAGAGGAGAGAGGACACGGGAAGCAAGAAATGGGCAATCTCCTTATTTCCTTATAACCGCATCTTGAGGATAGAGGATGAGGCACACTGGTAATATCAGACATTGGACTTTGTAAGCCAGTGATATTAAATCTCTCTCTATACAATCTTTCTGTGAGTAATACTACAGTTTGTGTGTATGTCTGTCCATACAGCCGCTGAACCCCAGGATCTGCTCTCCAATTCGACAGAGACAAAGCTGCCATGACAAACGTTGGCCTATAAGCAGCAGTAGCAAAGTTAATCGGTGCAGTTGTGCAGCTACTGTAACATTTGTGGCCAACATGCTGGACAGAGCTGTCCACAGCTAGGTCACATGACATGGGTTGGTTTCTGACAGCATCTGAGCAGGCAGTGATGCTAACC
>contig_19830 Average coverage: 49.44
TTTGGAGGCCACCTCTCTTTCCAAGTCCATCTAACGCACACATACACACGTAGGAACGCACAGCAGACCATCTCTTTCACCCTGGAGAACACAGGAGCTGGAGAACTTTTCTGCTTCACAATGTGGTCCAGCTGCTCCCTGCTATTCTGCCTACTGCTTGTGTCCCATGGGTCCTCAGCAGTCATCACAGGGGCCTGTGTGAAGGACTTGCAGTGTGGAGAGGGGATGTGCTGTGCGGTCAGTCTGTGGATCAGGAGCCTGAGGATGTGTGCCCCTATAGGACAGAAGGGAGACGAGTGCCACCCCATGAGTCACAAGGTTCCCTTCATTGGCACAAGACTACATCACACATGTCCATGTGTGCCACATTTGGCATGCATCACCACATCAGAGGGCAAATCAAAATGTCTTTCACCGTACAACTACTCAGACTACTACCTCTGAGGACAACCACGGGAAGTGCTGATAGTCATTTTCTAGGTCTGCCTTAGTTTTTAAAATACTGTTTCCATTATATG
>contig_19831 Average coverage: 19.49
GTACAGCTGAGCAGGAGTGAGCAGACTAGCCAGTATGTGATCCGTTCTCAGCCATCTAACATCTGCCTGTCCACCCTGGAGTGTGCTGCTGTCACCCTGTCCATCCTAGAGAGGAACGAAGCAATACAGGAGGTTCTGTTGAAGCCTCTGCAGGCACTGTGCTCTTTCCAGCTGCAGCATGGGGCCCTGGTCCACCACAGCAAGGAACACCTGATACGACACGGCATTTACGACAAACAAATGCCCACGAACAAACGCAAGATCAAGAGAATGGAGAATCTTATTACTAACCAGCACATCTGCCCTAGATGAGGGACTACTAGGTTGTTTATGAAATAAAAGAACACTCTGGCCAATCCTCATATAGAACACTACTTTTGACCTGAGTGCAATTTGGATTAATCAACATTTCTTCCACCTTACCCAGATGTGTACAGAGCACTGAAATTCAGACCCCTGGGTCAGTGTGGCTACCCACTATATTTCCAATCTAATGTGTGGTTATTTGAAATGGTCTTATTTGTTTTTATACATGTGTTGAAATAAATAAGTAAATTGTCAAAAAAAAAAAAAAAAAAAAAAAAACTCCAGTACTCTGCGTTGATACCA
>contig_19835 Average coverage: 17.15
GAACACATTCCACCATGGGAATTCACGGGCTTGCAAAGTTGATTGCAGACCAGGCACCATCTGCTATAAAAGAACAAGACATCAAGAACTACTTTGGGCGGAAGATCGCAATAGACGCCTCCATGTGTATGTATCAGTTCCTTGTCGCTGTTAGACAGGATGGTAATGTGCTACAAAACGAGGATGGAGAGACCACAAGCCATCTCATGGGCATGTTCTACCGAACTATCCGCATGCTGGAGCACGGCATCAAGCCTGTCTATGTGTTTGATGGCAAGCCCCCACAGCTGAAGTCAGGAGAGCTGGAGAAGAGAGGAGAGAGGAGGGCTGAGGCTGAGAAACTGCTGGCACAGGCACAGGAAGCAGGGGAGCAGGAGAACATTGATAAGTTCAGTAAACGTCTGGTGAAAGTCACCCGGCAACACAACGACGAATGCAAGAAGCTGCTCACCCTGATGGGGGTGCCATACATCGAGGCTCCGTGTGAGGCTGAGGCGAGCTGCGCTGCTCTGGTTAAGGCTGGGAAGGTGTTTGCCACTGCAACAGAGGATATGGACGGTCTGACTTTTGGAACAGGGGTCCTACTAAGGCACCTCACTGCCAGCGAAGCCAAAAAGCTTCCTATCCAGGAGTTCCTGTTCAGTCGCCTTCTGCAGGACATTAATCTGACCCATGAGCAGTTCATAGACCTGTGCATACTGCTGGGCTGTGACTACTGTGGTACTATCAAGGGAATCGGGCCCAAGAGAGCCATTGACTTGATCAGACAACACGGCTCCATCGAGGAGATTCTGGAGAACATCGACCCGTCTAAGCACCCTGCCCCAGAGGACTGGCTGTATAAGGAAGCCAGAGGGCTGTTCCT
>contig_19838 Average coverage: 50.70
CTTATATTCACATTCCATTTATTGCATCAGTTGTGTAAGACAACGGAATTTACTACAAAACAGACAAAACTGTCAGTGTGTGGTTAACTGTATACATATTGTATAGACGCATTAAAAGACATGGCAACATTTAAGATACTACTCCCCACCAGTGAAAAGGTTGTGTACCAAATGTGGTCCAAGGCTGCCATCTAGCGAATATTACATGTTGAGGAACAGTTTATTACTCTAGTAAATGCAGTCTTTCTTGACCTAATGTCTCACCAACAGAGACATGTAGAGACAGTAATAATCTAAATGTATTTACCATACATTTCTTGCTTTTCAAAAATAAGTTGCCATATAAAAAAATACATCTGCTCATGATCCAAACAGATGAACACATTGATTTGCCCAACGCAGTCCAGAGATATTCATCCAAATCCAGACTATATTATGTAGATCAGGTGGTTGTGTATTTACAAGAAACATTGATCAATACCTAGACACACTCAGTAATACGTGCGTTTTCCACTAGTGTTTGGATAATATGCTCAAAGATATAACAAGGGATTAAAAATAACAGTCCAAAAGTTTTCAGAACAATAACATCTATATCATGTGTCCTAGGTAGACGAGTACTGGACCATTCACATAACCAGGGGCTGGACACAGAGGAGAAGAAGGGAAAGTGTTGGGTGTCTGGGGTAATGCTGCAGGACAGTCAGAGGCTTAGGGCAGCGAGACCCGAGCTTCAAACCAGATCTGGGCCTCAATCCGCATTCTGCCTGAGGATCCTCTTCTCTTCCTCTACGAAACTCTTGTCAGATGTGGCCTGGCCCAGATCCCTCTTCCTTTTCTCCTTCTGCTGGAAGCTCTCCACCCTACGCTTCTTCGCAGAGGCCTTGTCTCCGTCCTCATCGGAATCTGATGGCTGTTCCTCTGTGGGCAGGAAGACAGCATTGCCGGTGTGAGGCTGCGGAGCGTCTTCTCCGTTATCTTCATAGATGTTGGACCACTTTATGGCCATGTCCATCCCTGGGGGAGCTCCCTTCTTTGGCTTCTCCGCTTCCGTGGCGTAGGTCTGAGGGGGCACCGCGTTAGTCTTCCACACCTTGAACTCCTTTGCAGGCTCTTCTGGAGCTTTCACGGCGCGGCTCTCCCAATCGATCTGTTTATTCAGCGGGTTGTACAGAAAGGACGGCTTAGAGACAGATTTGAAGAGCTCGTCGGGTTTTGGTAGAGGAGCTCCACTGGCAGCCCGCTTGGTCCCGTGTTGGGGGGATTTGCTACCGCTTCCAGTAGCATCGGTCACCCCCTTCCCCCTTGATTTCTTCTGGCCCGCTTCATCAGAATCGCTGCTGTTACTATCGCTACTGTCACTCAAATCATCGTAACTCATGAAGTAATGGAAAGAGTCCGGTTTCTTCTTATCAGCCATACTGATAAAATTATTACCTCAGCTAGTAATACGATGAATTTAACTTTAGAGATAAGATGATGCCCCTAATTAATTAGCAAGCAAGCTTGATGTTTTTGCTGGTTACTCCATTTT
>contig_19840 Average coverage: 14.97
CAATATGGACGAAGTCTTAGATGGTGAGAAAGAGAAGGAGGAGGATAGTAATACCCTCTACACACCTGCACATTCTAACACCACCTCATGTCAGCATTGCTGAAGCATCAGATGACAAGAATGAGGAAATGGGAGGAGGAACATCCCCAGGAAGAGCCCAAAGATAGTAGTTCTTCCACACCTCGGAGCTCGTCTCCAACACCTCTCCACAGCAGCATGACTGAAGCCTCAGATGTTGATGAGGAGGAAAAAGAGGAGGAGGAGGGAGGAGCCTTCACTCTGGAACACACAGAACCACACTCCGAACTTGACCCACCTCACACGGAGATCCAAGCCAACATGCCTTCTTCACTGGAAGATGTTTTATATCAGAGTGTGCTTTCTGCAACACCAAATGTAGTGGTGGGGAAGTTGGTGGAGGAGGAGGAGGATGTTGAGGAGGTGGAGATCGAGGTGCCGGAGCATGGGTCAAAGGTGGAGGAGGATCCAAGGCAGGAAGCAGAGAAAGATGCAGAGGAGGAAAATGAGAAGTCCTTCAGAATTCAGGAGACAAGCACCAGCTCCTCAAGTCGCCTAGAACATCCCTCAGATTCCACCCACTGTAAGCTCAGCAGAGCTGAAGAGGGTAGCAAATCCCAGATAAAGGTTTTCTCTGAGGCCTCCCCATCTCTCCCTGAAGAGTCTGATGATAAGCAGCTGACATCAATGGATGACGGCATGGCCAGAGAAGATGGAGTCCTGATGCTAGAGGCTGTTGGGCCCAAGCTAGAGAGCTTCCAGGCAGGTGGCGAAGTAGGTGTAGTTGTAGATGCAGTAGCCATCTGTCCGTGGCACCCTCCCATGGTGACCGTGACACACCTTGGGCCCACAGGAGAGGACAGAATGACCCAGAGTCTGGCCAGCCACACTGCTGAGCTGCCCATTGACATCTCACAGACATCCCACCCTGTGTCTCACCAGCGCTTCAAGCGAGGGGTGGCAGCCGGCCTGAGCGAGCTGGCAGCTGTGCTCTCTGAGGACTCAGGCAACTTTAAGCAGCAGGATGACATCACTGCTAGGGAACACACCACTCCTGGGTTGGAGAGCCAGACACCTCTGGGAGTTCAGCGCAAAACCTTATCTTTTGCAGTCACAGAGAACATCTCAGAGTCATCCATGACCATGACCCAAGATGGTACTAGCAGTTCAAATGAGGAAGACGCTACTTCGGCTGACGAAGAGGAGGAGACTTTCCAGGTTTCCTCAGAAACAGGTCTACCAAGCAGATCATCAGAGGCTCAGATCACCAAGCCCCTAAGCCCCCAGGCTGAACCGACCCTGGACAGGACACTGATCCCATCCATCATATTCCTGAGTGTGGCCATCGGTCTCGTCGTCGGGCTTCATGAACCCAGCACCTTCCTCTTCATGGGACTATTCCTTGTCTCCCTCTGTTTCTGAGGTGTTTTGAGGGGTTCCTCCTTTTAAATCGTGTGAAGTGACTTAACCCCTTTTTAAGTGCCTTTTCATGTTACCAAACAATGTTGTATTATGTGCACAATTGGTTCCTGGTGTTTTATTTTAAATGTGTGCCTGTGGAAGTGTGTATATTTTTGTTTGTTTTCACAAAAGAGAAGGGATCTTGTTCGTTAAAAGTAGCGAGAAGTTAATTGGATTTCCAGTGTTCCATGCCAAGAGTTAGTCAAAAAACTGTTTGAGTTCGTTAAAACATAGCCATGCAAAACTAAGGCCTAATTTTGTTCTTAAAGGGTTTGAGTATGATTTTGTGTATAAAACATGGAAATCCAA
>contig_19841 Average coverage: 22.31
TGAGGTTGAACAAATCTTCAGCAGCGATCATGGGAAAACGGATATGGTTCAAAATGGCGACCTGGTCTTCGTGGGTGGACGAGTTACCCTGTTCCAACACCCAGTCCTCCAAACCCTTTAGGAGGAAGGCCTCATCTGGCACTACCACGTCTGAACGGGCTAGAAGGGCCTTTACTGTGCCCAGGGCAAGACCAGTCCAGGCTGGGGAACGGATCAGTGACTCACAGTTCCAGGCAAGGAAGCGCAGACAGGTTTCCTGCAGAACTGTGTCGCCTGTGTGGACTGAGTACTCGTACAGAGAGGTCTGGGTCTGGAAGGAGGCATCATCGGGGAGCAGCCAGGTGAAAAGCCTCCCTGCCGCCTCCTGAAGCTGCTTCAGACCCCAGTCGGACGCCATCTTGTGGATGCACTGGGCAGAGGACATGGTCACGTTAATCTGCCGCGTGTACAGATACCTCAGGAAGTCGGTGAC
>contig_19842 Average coverage: 33.04
GTGAAAGAATATACATTTAGCTGACAACATGGACGTCGTAGAAGAGCATGATATACAGGATAAACCCACGAAAAAGAAGACTAAGAAGCCAAAGAAACAGCCAAAGCCTCCACATGAAAATGGTAACGATAGCATGATTGAGAAAACAGAGCCAGAACATGTGGATGCGCCGGCAGAATTCTCGTTTCCCCCCACATTCAGTGTGTCTGAAATAAAAAATAAACAACGCAGACACCTCATGTTCATGAAGCTGAAGCAGGAGAAACGGAAGCAAAAGGTGGCAATGAAGAAGAAAAAGAAAAAAGAGAGGGATGCTCTAGGTGACAAGGCTCCCCCAAAGGAAGTTCCAAAGACGATAGAAAACCAGAGGGTATACGACGAAACTACTGTTAACCCTGAAGATGAAGAGGTGGCCTTTGATGAGGGAACTGATGAGTTTTCGGCCTATTTCAACCGGCTGACCAACCCCAAAGTCCTCATTACCACATCTGACAGACCTAGAGGGAGGACAGTGAGGTTTTGCAACCAGCTGGCCACAGTCATCCCTGACGCACACGTGTACTACAGAAGAGGCTTGGCACTAAAGAAGGTCATTCCCCAGTGTATAGCCAGAGGTTTCACATACCTCATGGTCATCAATGAAGATCGTAAGGTGCCCAATGGTATGGTTCTCTGCCATCTCCCTGATGGGCCTACTGCACACTTCAAAGTCAGCAGTGTCCGACTGCGGAAGGAGATGAAGAGGCGAGGGAAGGACCCGACAGAACACTCCCCAGAGGTGATCCTCAACAATTTCACCACCCGCCTGGGCCACAGCATGGGACGACTCTTTGCTGCCCTTTTCCCTCACGACCCCCAGTTTGTGGGACGCCAAGTCGCCACTTTCCACAACCAGAGAGACTTCATCTTTTTCAGATTCCACAGGTACATCTTTAAGAATGAGAAGAGAGTCGGCATTCAAGAGCTGGGACCACGCTTCACTCTGAAACTCCGATCATTACAGAAGGGGACCTTTGACTCCAAGTTTGGGGAATATGAGTGGGTTCTCAAGCGACATGAAAATGACGTCTGCAGAAGGAGGTTCAACCTTTGAGTGAAACATATGGACCTTCCCACGACATCATCTACATGAGACATTTTCTACAATGCATACCAGTTTGTCAGATTGTGTCCAGGCAAAAATTGCAGTCGTGCCTTTGGCCATGCAAGTCTCTTAAAATGTGACAACTTGTCGTAGGTTGTCATTTTAATTTGATGGCATCTTGTTCACATTTGATAGACAGTCATTGTGAAAGAGCAAAGCAGTCTGATTGATAGATTCTGGCTTTGTTAACACTTGTGTTATCTTTGTGCTTTTAGACAAAACAATCTGTACCTGTAAATGGTATTTCATATTTTCAAGTAAAACATGTACGTACTACCAAAAAAAAAAAAAAAAAAAAACTCCAGTACTCTGCGTTGATACCA
>contig_19847 Average coverage: 17.50
TGAGGAACATCAGAAAGAAGAGTCTCGTCAAATGGTGGGGGATGCACAGAATAATGTGGAATGCTCCTCCCTAGTTGATGATTTGGCTGAGACAGAACTTGAAAACATGGCCATGCAGGAAACCGAAGATGGCAAAGTGTTCCAGAAGTTTAAACGGAGGATCGCATCAGAGCCACATCAGGTTTTGCGATATTTCAGAGATGGCTCTCCTCTTTGGGTTTCGTCTGAACATGTTCCTGTGGAGAAGGGCATCCCGCATTGTTCATGTGGTTCCAGGCGTATCTTTGAATTTCAGGTCATGCCCCAGCTACTGAATGATCTGAAAGTGGACAGCACTGATGCCAGTATAGACTGGGGAACCTTGGCTGTCTACACATGTGCTGACAGCTGTGACCAAGGCAACAAGTACTCTTCTGAATTCATCTGGAAACAAGATTTCACAGAACAGAAATAATTGTATTAAAAACCAAATGTACCTAGTTAAGAAAATATTTAGTGGGGTTTTTGCATAGTTATACTGTCCTTTTGTCTCAGTGGCTATTTCCTTTCCTAGAGAAACTACGCATAAACAGCCACACTGTTCCAAATCGCTCATACATTTTGTTTTGAGGAATCTTACTTCAGGTTGTTACATTCTTACTTTATCACCATAAGCAAAAAAACATGTCATTTGTTTTGCCATAGGACTAATAGTTTGCATAGCTTCAACTGGTTTAAAAACATTTCTGTAATGCAATGTCATTTTTTGAGCATTAAAACTCAAATTAAAACACATGTTAATGTCATGTGACATTATGAGTCCATTCATTACTGGTCATGCTATCTCAAATCCATGTACAGTCATTCCCTGGATTGTTGTAAATCTTGCCATACCCTGAAGACAAAGCTTTTTAAACTAAAGGAGGGAGATCAGAATTAGTAAGGAAACATTTAACTGTGCACAAGGTAGCAAAATAACATTTAACACAAACAAATTACTGACAGGGCTTTCATGGTAGACCAAAAATACAGTTGTGTAA
>contig_19848 Average coverage: 33.82
AGTGGTTGTGAAGTTGTTGCCACGTCGTTCTTGATACATCGTAAAACCGAGATATATTGATAACAGCGTTACACGTCTGGCAGTGCAATTTCTCTGTTTAGGTACAAAGTCATTACGATAATCTTCAATCATGGTTTCCGTCATCAACACGGTGGACACCTCCCACGAGGACATGATCCATGATGCCCAGATGGATTATTATGGCACCAGACTGGCCACCTGCTCTTCTGACAGGTCTGTCAAGATCTTCGATGTTAAAAACGGAGGACAAATCCTAGTGGCAGATCTGAGAGGCCATGAGGGTCCTGTGTGGCAGGTGGCCTGGGCTCACCCCATGTACGGCAACATCCTGGCCTCCTGTTCCTATGACAGGAAGGTGATCATATGGAAGGAAGAGAACGGAACCTGGGATAAGATGTACGAGTACACTGGACACGACTCTTCAGTGAATTCAGTGTGCTGGGGTCCCTACGACTTTGGTCTGATCCTGGCCTGTGGCAGCTCCGATGGAGCCATCTCATTGGTCACCTGCTCTGGGGATCAACAGTGGGACATTAAGAAGATCAGCAATGCACACACAATTGGCTGTAACGCAGTGAGCTGGGCTCCATCTGTGGTGCCAGGTAGTCTGATAGACCAGCCCTCGGGTCAGAAACCCAACTTCATCAAGAGGTTTGTCTCAGGAGGCTGCGACAACCTGGTCAAACTCTGGAAAGAGGAGGATGGCCAATGGAAGGAGGACCAGAAGCTGGAGGCTCACAGTGATTGGGTCAGAGATGTAGGCTGGGCTCCCTCCATAGGACTACCCACCAGCACCATCGCCAGCTGCTCTCAGGACGGCAGGGTCTTCATCTGGACGTGTGACGACCCTTCAGGCAACACGTGGACGGCTAAACTCCTCCACAAGTTCAACGACGTGGTGTGGCATGTCAGCTGGTCCGTCACTGGAAACATCCTGGCAGTGTCCGGGGGGGATAACAAGGTGAC
>contig_19849 Average coverage: 37.81
TCATAGATGTATTTTGTACACACGTCCTTGATGGTCTTTGCATCTATGGCATCAATTCTGGCCTCCAGTTCATGCAGAGGGATCCTACGGCTGTAACAAAGCATCTGTCTGCCGATGTCCTCACAGATGGGGGTGGATCCGTCAAGATGCAAAAGCATGTTTGTCTTGAGGAGGTTCTTGGCTCTTGCAACTTCGCTCTCAGTAACGCTAGTGCAGAGTGACATCCATTCCAGCTGGGCGAAGTGCATCATCTCGTTGATGGTGCCAGGCTCACACACCATGTAGAGTCCCCACAGGCCTGTGTCGGTGTAACAGGTGTTGAAAGACTGGAAGCTGTGGCACAAGTTGCCCTGGCATGCCATCTGTGCCAGCTTGCTGGAGAGATTCACACCCCCACCAAAGGAGCGGTCCCAGTTGCCGATGAGTGTGTTTGCCACCATAAGGGGAATGGTATCGGGGTGCGACCAGCCCACTGCTTCCACAGCAATGGCAATGTGTGCCAGGGGCATCTTGTCATCACGAACTCGGATCTCACTTCCAGTAAAGTCACATTGTGGGAAAGTTGGCGCCTCTCCCTTGTATCTGGCAGGAAGATTCCCAAAGTGGTACTTGGCCAAATCTATCAATTCATTGTGTGAA
>contig_19853 Average coverage: 10.66
CATGTTCACATGTTGTAAAAATACATTTCCCAAATTTCAACATTACACACAGCTCATTTAAAACATTTATTCATTCATTGCTAGATGAAGGTTAGATGTCAGTGCCAAAGAACAGAAGGTAAAACCAAACAAGAACTCACGGTGTACAAATGAAGGGAGAGAATGGTGAGGGCCTTCTGGAAGTCAGGAGACTGCTCAACATTCTGAGGAGCGCGGAACACAGAACAGACAGGGAGAGGAAGAGGCTGCGGGAGGATGTGTGCGCATTTCAACCCTGAGAGAGAAAAGTGACCAATTGTATCTATCCTTTTCAGCTGGTCTGACAGACCACATCAGTGTCCGCTGTTGCCCCCGGGGCTGGCCATGAAAGACTTTCAGAGCGCCGGAGCAGGGGAAACATTCTCACACCCCAGAGTGAAATATCAGATGGACTTTCCTTCAGTCTGTAGCACTGACAGTGACCTACTCAGCTACATGTATGGGGAAATTCAATCAAAATGGCTCACCCGGTTAACCCAGAAATGTTTTTTCTGGACTGAGAAAATGCATATTTTGATTGATGTACTCAACAAAACATTTGCAGTGTGAAACTTAGACACTCAACTGCATGTCAAATCAAATACCCTTTTTAGCTCTGTGGAGAGCATGTTATTGTTGACTTATCCGGGAAACCTTGTCACCAGTTTTTGATTGAATAACGTCCTTACGGTGTGAGTTGTTAGCGGGGTTTCGTCTGACTGTGTGTCTCTCCTACCCCACCTACTGTGGTCAACTGTGTTTAAGGCAGTGAGTGTTTCCATGGCGACTCTACAGCTACTATACAGGGAGAGGCTAAATACAGCAGGGAGGCTAAGACAACGACAACAAAACAACTCAAACGTTTGTTCCTGAAATGTGTCAGTACAACATGTAGAACACAAAGTGAGCGCGATTACAACTGAAGAGTCAAAAAAATCAAATGGATTTGAACACATTGATGAACTGAAAACCAAAAGAATGTCATCAATATCATCAATGGCAATTTAAGGTCACTATTTAAGCTCCTAATACAAACTATGGGGGATAATTTAAAAAAAATATATACTCATCACATGACACAGGAGCCTATAATGTCCTCATGTCCATGTCCTCATAGACTCTGGTAGGAAGGGGGGAAAAACTGTACATCACTGGTTACTGACCACCACAAAATGGCAACTTGGGTTAAGGGTTAAGCACTGGGGAGCAAAGGGTGGACAACAAGATGACAATCTTTAGGCCAATAGCGTTTGCCCTCCAAAAATACCTCACATGCACAATAGCTAGAGCAGCATGACATTAGGGAGAGTAGAAAGGCATACAGTTCTACATTCTAGAAAATAAAAACGGATCATGCTGACACTTTGAATTTGAATCCAAGTTTCATTGTGCTGTAGAACGGGGAGGTTGAAGAAGCTTGTCAGATCAACTGCAATCTGATGTCGAAATGGAGAATCACGGGAAAGCATTGTGCTCATTTTTTTACCACCCCCGCGTACTCTGCGTTGATACCA
>contig_19855 Average coverage: 14.70
AGAAGAAGACGTATTTTCTTTGAGTTGGACAAGAAAACATCGCACAGACACATACGGTGTAGTAGATTAAAGTATATATTTGCACATTTCAATACATGTATCAGCTTCATGAGCGACAATAGCATTCTACGCGTGAAATGGAGTCTGCTTACAATCGGTTCGATTCATATGACTTCGAGGTGGATTTGAATTTCCAGAGTGGTTTGAAAAATCTTCAGGCTTCCAGCGAGGAAACTGTTTTGGGGATTAAATTATTATTTTACAATCGATTTGTCGAGCCCATTGACTTGGATGGGTACAAACAATGGCGTGTAAGTTCTACTGCCCTGTCCTCGACATCCTCCATGGGTGACAACATTGTACAGTTGGAGAAGTTCGACCACTTGACTATTGCAGTTTCAAATTCTGATATTTGTGAAAGTACCACTGGTGGGACCTCAGCGAAGACAGATGCAGCCCTTTCATTCGAGGAAGTGTTCCGGCTAGTCCAAGCAGGAGAGGAGGTCCCAGGCCTGTCAAAGCTGGACATAAAACCTAATAACCAAACTCCAACTCCCTCGCAGATGGAGAGGAGGCCAAAACCCTGGGAGAACTCTAAGACACACATGTGACTTGTACACATGACTTTTTCCCCTACTGTCCATCTTTGAAGAAAAGTTCATTTTTACCAAGCTGTTAATATCCTCTAAACTTGCAATAAAAACATTACATTTTTTGCTTTTACGAAAAAAAAAAAAAAAAAAAAAACTCCAGTACTCTGCGTTGATACCA
>contig_19860 Average coverage: 14.07
CCAACCTGTCTGGCAGGCCAGGGGGAGCCCAGGAGTGTTCCTTTGTGAGAGCCACATCGCTGCTCCACTCGCATTTCTCTCACACTGAAGCTCTGCAGGAGGCTATTGTCAGGAGCGCTGGTGCAGCTGTGTATGGGACCCGCAGTGTGGCCCAGGAGACGTACTTCCTGCAGAAAGGCGGAGCAGTGAGAAACTCTGGCATTCCTAACCACCAGGACAGCGCTTTCTCTCTGCCCAGCAAGGCCCGACACCGATTAATGAAACATGGGGTAAACTTGCTCTGACTGACCACGGCAAGGAGAGTTCCACCAGCACTACTCAGCACTCACTCTCTACTCAGTCACTGCTCTGAATATGATACTCTTTAAATTCATTTCCAACACTGTACTTACACTGAACCTTTTTGCAAGTTAATATAAGCACTTTGTAAAGAATTACAGGAAGTTATATGTATTTACCTGTTTAAGAAATGTTTGCTTTATCTGTAATGTCGTCACTTGTTCGCTTTGCTGCATGGTTCTTGTCCTATCTTGGTCAGGTCATTATTGTATAACCGAATGTGTTCTCAATGACTTAGCTGGTTAAATAAACTATTTACAAGAA
>contig_19867 Average coverage: 48.40
ACTTAATCTTGCACTTTCAAAACAGATCCAAAGATGCTTTAATCATGAGTCAAACAGTAAACCGTCCCGTGAGCATCTAGTAATGACAAAGTAGCTTTGGAGTACTTAAAGTTTAGTCCTCAATCGTGGGGTTCTTTGTCTTTTTCCTGAGTCGCTTCTGGAATAGGGGCCTCTTGTACTGCAGCTGCGACAGTCTCCTCCTGCTTTTGCCTTTTCAACAGTTTGCGCCCAGTCGCTGTAGGGTCTTCAAAGGGCACCACCGACATGGGGATGCGCACAGTATCTATCCCATTAACTGTGACCTCACACCAGTAATCTCCCAGGTCTTTGATGGACTCTTCCGGTAGTCTCAGTGCATGAGGTGGCACAAATATGCCCCGCTTCTGGAGAATCTGTCTGCAGACAATCTCTTTGGTGATGTCATACTCAATGGAGGTTCTTTTCTCAACCTTCAACTCCATATGCTTCAGGATCTCCACCGTCAGCTGTCCTGTGCGGGTTTGGATTCTCTCCTCGGGCCTCCCTTCATGTAAAAGCCTCAGCTCCTCTGCAAACATCGCTTTGTTTTCTGGTGATGGGTAGACTGCCAGGCCTTGGGCCAGGAGGTTATTGCGTCCAACAGACTTTTTCACAAACACAGTGTCACCTCGCCCACCAAGCTTAGCCACAGTCTGTGAGAGGATGAGTTCCATCTTCTCCTTAGGAGCATGCTTTGTGTCCTCTACCACTTTGTAGACCCGATGTCGCCGAGGGTATAGTCTTGGTGGGCGGCCCTCTTTGGACAATGGGACCTGCCACCAACGCTCGACCACAACTGTATTCTTG
>contig_19870 Average coverage: 11.83
TGGTATCAACGCAGAGTACGCGGGGGATGAAACGTTTACGGTGAAGGTGGCAGATTTCGGAATGGCCAGAGATGTGTTTGACAAGGAGTACTACAGCATCCAGGACCACAGGAAGGCCAAGCTGCCAGTCAAGTGGATGGCCATAGAGAGCCTGCAGGCACAGAAGTTCACCACTAAGTCAGACGTGTGGTCATTTGGGGTCCTGATGTGGGAGCTGTTGACCAGAGGAGCGAGCCCCTATCCTGAAGTGGACCCCTACGACATCACTCACTTTCTATTAAAGGGACGCAGGCTGCACCAACCACAGTTCTGCCCTGATGCTTTGTACTCCATCATGCTGGAGTGCTGGGACCCGGAGCCAGAGCTCAGGCCTGACTTCCACACGCTGGGCCAGGAGGTGCTAGAGATCTTGTCCTGCCTGGAGGGAGAGCACTACATCAGCCTGAAGGTGACCTACGTCAACCTGGACCAGCCACGGCCTTACCCTGGCCTTACCACCTCTGCTGATGAGGCTGAAGCCTCTGGATCTGACTCAGACAGCGTTGTGTCCAGCTGAGGACCACAGAGCCTCAGGGGTCAACAGAACTGACCGGTCCATACCATACCAGAATTTACTGGACCAAACCAGACCAGGACAGTAGGGCGTGGTCAGAGGGCACGGATGGGGGCATGACCATTCACCGTAGATGGAGGGCTCCCCCTATTCCCATCCACAATGCAATATTAGTACACAGAAATAATTGTTCACTTCTGTTACTCAAGACTGGATTGACAAGGAATAGAATATTGATTATTGACTAAGAAGACCTTGTGAAATGTGTTGACTTGTGTGAGCATTGACACTGAATTTCAATGTAGTTTCCCCTTCCTTGTGAGTACACAAATTATGACTATATCATATTTGTCTATACTTTCAATGCACTTGTGTTTTTTTTTAAGGACGATTTTCAGATGAAGAAATTGTATTTATAATGGGACACCAAGTGAACCTTCTCCATTTCTGAAGCACAGCTGTAAATATGAACAACTGAATGTACAGTATACTGTATGTCTGAAATGTGTTTGTGTTATAATAACTAAGGACTATGATTTGAACATGTCATGTTAAATCAGATGGGTTTTCACACGTCATATTTTTATCACTTTTTTTGCTGGCATCCAAAGATATGCCTTAGAGATGGTCATTTGTGTTGATGGTCATTTGATGTATGGTTCTGAATGTGGCCATTGACTGAACTGGTCATTCTCATTGATACTTCTGAGAGGATATTTCAGTGAACCAAACTAGCGTTGTCTATGGTTATCTGCTAGCATTCTAGTAGATACACATAGACTTCCAGTCATTGCGCTAACGCTAGTTAGAATTGGCTTGCGAAACTACAGTGGGGAGAACAAGTATTTGATA
>contig_19874 Average coverage: 12.41
TGTTGACAGATGTTTAATTTATAGCCAGGACTACACAAGAAACGTGAATCATTTCCATAACTCATTATGTTCGGCACCTAAGTGTTACTACTGCTCACTCATGATCTTCCTGTGTTCTGACCCTGGCCTGCAGCCCTACACTAGTGAAGGTAGCCCAACATCCGGACTACCTTAAGCACAACTCCGAGAGAGGCTGCAGGTAGGAAGAAGGGAAGAATAGCTAACTGCTTCTTCCCAATAACTATCAATGAGGCGATGTGTGCTACGGAGCAGAACTACTGAGCAAACAGAACAGACCTCCGCTCCCTCCATCCCCACACATGTTCAACACATTCCCCAGCGCAAAATGATAATGGTGTATAAAAAAAACAGAGCGAGCAAGATTGACTAAACAATTCCTGTTCTCTCTACAGCAACGGTACTAAATTGACTCTAGTGTTAGTTAAACGATAGGGGTGAAGGCAGAGCATGCTCCCATATCCTATCAGAGTTAGACAGACGAAGAGTGGAGACTGTACAAGTGCAGAGGGAGTGGTTATAAGCACACTCAACTATCACATGTTCTCTTTTGAAGGGAACCACACAGCTGTTGAGGACACTAAGCAAGCACAACTGACAGTGTCCAAGCAAAAAAACAAACATTTATTGACACATTTTTTAAAAAGCGGTATTGTGTCCAACAGAGGTTGTGAGGAGGTGGTCCACAGCCCACTCAGCATGTTAATATCCTTTTCACACTATAGTAGCGACCTGACCGTGCTGGCGCGCTTTTCCAGCTTTGTTCCAGAAACTATGGGCAGTGCTTTACCAGGCCAGCGCAGTACCGTTTGGTTTGGCTCATTTTAAAGCAGCTCAATAGTGTGAACGTGTTATTAACATGCTAATAGCGTGTTGTTAATGTGTCTGTTTAGTGGTGTGGGGCTGACTGGTCACTGCCCACTGGCGTCTAGACTGTCCGGGCGCAGCTTGGTGAGGATCCAGGAGCGCAGTAGCTCAATCTCTGGCCGGGAGAGCTGGTGCTGGAGGCCTGGGAACGAGTGGAAGGTGGTTGTCATCCCAGCCTTCTTCAGCAGGGCCGTAGTTTCTTCTCCCCACTTATGGAACACCAACTCGTCTCCTGTCCCATGGCCCTGGAATAGCTCTGGGAGGGGGCTCCCCGCCCTTGCCCGCTCCTCCACAGCCTGATATACTACAGAGTCTTTGTTGAGAAAGCTGGACAGAGCAAAGACTCCTGCTACGTCAGGGTGATAACGGCACGCCAGGTGGAGGGCCATAGCTCCGCCCATAGAGAAACCCCCTATGATCATCCTGTGTTTTGGTACTCCTGCCCTGATCTCCTCCTGTATAACCGCTCCCAAGGAGTTGGCCATGGCGTCTATAGACTCCAAGTGCTCCAGGCAGTCGTGTGAGATCTTGTAGCGGTCAAACCACACATTGGACAGAGCCCCCCGCATGGGTGTGTACGGCCTGGCTGGAGCTGTGGGATATACCACTCTGATGTGGGGGAAAGCCAGGTCTGGTACCGAAACCTCTTTGACCCATGCTCGCACTCCCCGTCCAGTGTCTCCTGAGCCGTGTAAGAAGATGACCGACGCGGAGTGTCTCCCGGTTGGAGATGCAACACACTTGCCTAGAAGTTTGCTGCTCGGTACGGCAGCCATCATTTCTCTGT
>contig_19882 Average coverage: 22.14
AGGTTCTTCAAGCTATTCATTCACCAAAACAAACTTTGCTTTACACGTTTACCTGTCAATATAGTTCAGCTGTGACACAGTCAAATGAGAAATTGTGCGAGGTGAAACCCATTTAGAAACGTTTTGTCAACGAAATGGCGATGTTATTCTGGGAAAGAGGACTTCGCAACGCTGTTACCAAAAAGGCTATGCAAGGAGTCCAGCTCTACTGTACGTCAGTGGTATCAGGCAGAGAGCGTGTGAATGGGGTGGATCTGTTCTACCAGCAGACTGGAAAAGGAGACCATGCTGTTTTACTACTGCCTGGAGCTCTGGGAAGTGCTCAGACTGACTTTGGGCCGCAGCTGAAGTCTTTGAGTAAGGACCGCTTCACTGTGATTGGTTGGGACCCTCGCGGGTACGGAAACTCCCGCCCCCCGGAGAGAGACTTCCCACTGGACTTCTTTGAGAGGGACGCCAAGGATGCTGTGGACCTGATGCAGGCGTTGAGATTTCCAAGGTTCTCTCTGCTGGGTTGGAGTGACGGAGGCATTACTGCTCTGATTGCAGCAGCCAGGAACCCCTCCCTGGTCAATAAGATGGTGGTGTGGGGCTCCAACGCATATGTCTCACCACAAGATGTAAAGATCTACAATGCGATCCGTGATGTGTCTCAGTGGAGTGAGAGGATGAGGAGGCCCATGGAGGAAGTGTATGGGGCAGAGCTCTTCATTAAGACCTGGGAAGGATGGGTGGACGGGATTGGACAGTTCGCCCAGAGACCAGAAGGAAGCATCTGTATGGAGCTGTTGCCTCAGATCAGCTGTCCCTCTCTCATCATCCACGGAGAGAAGGATCCCATGGTGCCCAGCTTCCACCCTCAGTATCTCCTCAAACACATCAAGGGTTCAAGGTTGCATCTGATGCCGGAAGGGAAACACAACCTGCATCTGAGGTTTGCTGCCAAGTTCAACAAGCTGGTTGAAGACTTCCTGAACCAGTGATGGACATAGGAATAGGGTGCCATTCGGGACGCAGCCTAACATTTTGCAGTATGTAGGGATTAGGGTACCAATTCGGTTACACAAATCCTGCACCCACAGGAAATGAGAAGCTTTCAGGCCTGGGTCTGTGTTCAAGAGTGGACAACATTGAAGGAGCACTATAGAAAGCAACAGTAATAATCAATCGGAGTCTGGTCCATTAATTAACTGACTTATCACTGAATTACTGGTATATGAGCCAAAATAAATACCCATCCACA
>contig_19883 Average coverage: 20.09
CCCCCCAGGCTCTGTTGGCTTATCACATGACTGCTCTACTAATAGAAATATAATTACTAGAACGGACCTCTCCATTTAAGTAATCTATTTCTTTGGCTCGACTGAGCTTGGTTCATTGGCCACAAGGGGTTAAACAAAGACGGGTATTTTCTTAGATGCTCCCCATGTCCAAAGGATTATGGATCTCTTCACATGTCTGAGGTAGACTAGATTGGTGAATGGAAAGCTACATGGCAAGTAGGAGCATTGGTGCAGCACCTTGGGCTGAATCCTAATATGTAAACAATGCTCAACTCGAGCATTTGCATACATCATGCTTTGAAGTCAATGGGAGTTTGATCTGGAAGTTGCCGATACAAGCATGTTAACAAAATTAGCATGCTTCTCTTTGTATAGAGTGCTTATTTAACTTGCCCAATAAATATCTGCGCTAATTTTCCAATTACCCATCCAATTTCCTTCAATCAAATTGCACTTCACTTTTCAGTGTGAGCACCGATATATTCCTCTTCTTTTTGTACAGGATATTTTTCAAATATTATTGGTGGAATTTATGACGGTCTCAAGGTGATGAGAATTACATGGGTTTGGATACTTGAAGCACAGCAAATGTACAGGTGTAGGATCTTAATTTGATCACTCTGTTGCTGCAGGAAATGCAAACTTCTGGTATATTCAAGGTTTAAAAATACTTCTCAAGTTTGTAATTTCCACTTTAAAATGTCAGACTTGATTTGCCCTAAGGAAAAATGTATCAACACCTGTTGTTGCAGGATTATTTTCCTGCTCTGAAGAACTGGTCATATTAAGATCCTGCATCTGTATGTCATTCTACATACAGACATTTGTGGGGCTTCGGCTACGGTTAGAATAATTTACACACTCTGGATGGAAGTTGGTTTGGGACATATTTTATATGTACATTTGTTTTTCCCCTCCAGAA
>contig_19884 Average coverage: 19.48
CGTGTTGTGACCAGATTTATTCTCACAGTCTCAAAGTTGTTCACTCTTATAGAAAAAGGAACAACCCGTGGAGGAAACCTAACTGTAGGCCTACACACATTACTCTGTAGTTTAGTAAAAGATGTACAGAAAATGTTTTGAAAACGTGGGATTCATGATCAAATATATACATCTTCACATTACAAAATAAAAATGTGCATAAACAAAATTCAAACAACTCAACAATTATCAACCACTAGATTCAATAGCATACCTTTCACATCATTCCAACATCCTAACTGTGTGGGACCAAGAAAAGACAAAACGACCACTTTGATTTGTGCTTGCACCATCCTTTACAGTCCAGCAAGATATGCTAGTGAAAATTCCAACCTTGCAAAATATTCACAGATCAATGTACCTGCAATACAAATCTTGACAATACTTAAAAATACAAGTAAACTGTTTTGGTTTCAGTCGAAAGTTCCAAATGAATGTTGAAAATAATTTGTTACTAAGAACACTCATGGGATGAATAGCAACAACACTGACAGATAATGGGGACATTGTGAGGGGGAGCAACCAAAGTGGTACCTCGTAGTAGAGTAAGCTGCTCTGAGAATACTCCATTTTATGAGGGAATAAAGCCTAGTTACTCCAATACAGCAACTCTGAGGATCCCATTAACGCCTCCGTCTCAAAGCCATGCAGTCGCTCTGATCCTTTTCTAGCCAGAGACCTTTGAGATGTGGGTCTACATGTCCAATGCGCCTCTATACAGGGAAACACCGTGTTGGAACATTTCATGCAGGGATGGAGCTCTGTCTAGAGCTGAACAAAAGACAAACAAGTGCTTTTGGGATACTGTTTGAAATGCTCACGAGGTGTAACGTTCTCATCTTCCTCAGGAGAGCACCAACAATCCGAAAAGTACCTTCTCGCTACCAGCTAGCTGCACATAAACGATGTGGAGTCATTTTCATCAAAGTACGAGCAAGTTAGCAGCCCCTAAACTCTGCACCGCCTCTATAGAAATCAAGTATATCAAAGGCATTGTCAATGCATGTGACCACCGTTGTTAATAAAGGCAGCAAGGCATCATTTGAAAGTTAAGCACCAAAAAGATGTCTCTTCACTAAGAAAATGCACACAGGTCAAGCTCTGTGAAGCTGAGTGACCGTATGTACAGTTTTTGCTACTCAGTTTGGACCACATAGCTATAGCCTAGATTAGGTCACAGTCAAGGCAACTGGTTTGATGTCTCATAAACTAACGTCATTCATTCTATATGGCTGTGTCTTTGTCTGTGACTGTAAACAGACTCCTAATAAACA
>contig_19897 Average coverage: 66.81
CTATAGTCATTTTTATGGCATAGTTGGAATTCATCCTCTCTACATAACTATTGAGTGTGTGAAAGCAAGAGTACAAGGAGGTTTGCTCAGGGCATGCTTGAATTATCGTCATTTTGTTTTGTTTACATCTGAAACCTAAACAGAAAGTGTGACATTTTCTTCAGTCTGTGTGCACGCTCTACTTGAAGACGCCAAAGCGTGGACAGCAGCAGATCGAAGACAGAATCTCAATATGGTGAATCTCAATACAGAGCTCATTTTCACACTGTCTGTATGCCCCTTGTCTACCCTCCCCATTAAACAAAATAATGAATCTCAGGCCTTAAGAGGCAGAACTGACAAAGCCTAGTTTTGACCACTGATTGCGGTGCTTGCTGAGACAAGGGCAAAAAAACTCAACAACCTGGTCTTACACAGACTTCCGTATAGTAGTACAATTATGAACAGACATGTTTGACTTTTGCTCTTTTTCTACAGTGGATAGATAGTATGTGACTTCTGGCAGATAGAAAGTTTGCCCCGAATATTCCTCATATATTTTCTGGTCTTGAGTTGAGAGCTATTTTGCTCCTGAGGAGCATCTCAAGATTTTAGCAGTTAGGGGGATATTCTTGTAGGGTCAGGAAGAAGGATGGTCTTCCATTCTATGTCTCTCTACTACTCTCAATTTCCCCCTATAATCTCCATTCACAATCCCAGTTTAATCCAGCAGCTTGGAGTGCTCTATCCTGGTGATGGTCCAGTCCGGCGGCACCCCCTTAGTAAACTCCCTTTGGAATTCATAGTTCGCTGTGAGCAATCTCTTAGTCTCTGGCTCACCCTCACCACCTATGGCCACCTGAAAGATGCGTGTTCCCTCCAATGATTCCTCAGGCAACCGGGCACTTGTTAGATACCAGTACCTCATCAGAATACTGACAAACTTCCGCCCATCATCATCATAACAGATGCCAACATCCCCTGGTGTTGTGTACATCAAGTCTTCCGGATCAGCAGAAAGTGCTTGCAGGTGGCTGGGAGGGAGCAGAGCACATTTCTCCTCCAGTTTTGCAATCAGGTCTTTAGCAACCAGACCTTCAAGCGACTCAAATTGACTCCCTGACAACAGTCTTGAAACATGGGAGAATGCCTGTTTAGATCCCTCTGTGAATTCTTCGATTTTGAATTCCTTGTCAAAATAAACCCGAATCAAAAAATAGTATATTCGGGTTCGAAACCATATGAAAGGGTTGGGGATGCCAACCACAACCACCTTCTGGTTTTGTTTACCTCCACCTCGATCAGAGCTGTAAGATCGGACTGTGGAAGCGACACCAACGGACAAAGTTGGAGCCAGGCGAGTAGTCTTGTTGGACTGGGGCTGCATAACGTGATCAGGTTTCAAGAAACGAATCAGTACTGAAGGCGGCCTGCTACGGTAGCAACCTCTTAACAGGGGCAGCGCCATCTTTTCCTCCC
>contig_19904 Average coverage: 17.37
AGAGTCTGGTGCCATTACTCTTGGTGAATAGCCCCAGACTTCAGGTGATCCGAGTTCACCAATTCTCTCCCTCTCTTGTAGCCGCCTGGAGATGAAGGCGTCTTGTCTCTGGCGTTGAGCATCATCCCGTTCGTAGTAATCATTCCTGCCACCACCACCTCCGTATCTACCAGCGCCGCCACCGCGCTGATCAGACCAGCTGTGGTTACTGTACCTCTCTCGAGATCTAGAACGACTGCGGGGGTTTTCCGTACGAAACCTTTTGGCATTTCTCTCTCTCATTTCTCTTTCTCTCTCGGACATTCGGGGAGGTTTAAGGTCTTCTTCATATCTGGGGGCCTTGGGCATGGGCCCAAAGACTGGACTGGAGTCGCGAGATCGACTGCCGCTGCCAGATCGGCTCCGTCGTCGTCTCCTGGGGCCTCTCTGTTCTTGATCGGACAGAGGCATAGTTTGTCTTATGTCCACTAATACGAACAGCCTAAATTCGATATGTAGGCGAAGAATAAACAAGACTAGCTACCTAGTCTACTGTTTAGGCCACACAGCGTTGTTTCTGCGT
>contig_19906 Average coverage: 12.68
CACTGTTGAAGGCTGCACTCTGTCAGAACCTCGATCAAGGGTGGTCAATGCATCCCCAGGCCAGTTTGTTCTCCTGCCCTGCTCCTGTAGTAATACCCAGGCTAAACCTCCCAGCTTCACATGGACTAAACTCAGAGGTCAACAGACACCTGAGATAATATCTCCCCAGAGTGATCTCTACAAAGGCAGAGTGGAGCTGTTTAATAGCACCTCTCCTGGGAACCTCTCTGTCCTCCTCTCACACGTCATCGAGGACGATCAGGGGTGGTACAGGTGCCAAATCAGTGAGACTCAAATGACAGACGTCAAAATTGATATTCAAAGGAAATACCATCCTCTCACAACCACTACCACCAAACATCCACCATTAACTCAACCAAATGGACGAGACATTACAACATTCCTAATACCAACAACGTCACCTAAAGGGGCAGACACAGTGGGGACTTCAGAAGAAGATCCATCTGCTTCCCCTCAACAATACAATACAATCCAATACACCTTACTGGCTGTTCTACCAGTCATACTGATCATCACTGGAGTGGCTTGGTACATATACAAGAGAAACAAAGGAAAGAAAAACACAGGAGAGAAAAGTAGTGGGAGCAAAACAGAAGGAGAGAAAAAGGATGATCCCTCTGTAATGTATGATACGGTTCAAGAACCCAGAAACAACAACCAAGAGGAGACAACAACACCCCTCAGTGCTCCAGAGGATCCCTCAGTGACATACTCCACCATCGTCTACATGAAAGGAAAAAGGAACGCAGCAGTGAGTCTGGAGAGCGGTGGAAAAACAGAGTATGCCACTATCAAGACAGGCACGTTCTCCTAGAGCCACTGTACTGTATGGCCTACTGTCATCTCACAGCCTTTTCCTGCAGAGTGATCTCATATTGGGCCCAGTATCAAGAGGTTTGGTATGGCACACATGACTACAAATATATTTCACTCTCTACTAAGACATGTTAAGTGGTTATCACAGGAAATCAGATGTTAACCTACAACCAAAATAATAAAGTCCCAGAGATATAGGCAAGAAGAAAAAAAAAAAAA
>contig_19908 Average coverage: 17.55
TGCTGCCAACTCATTAAAGACTGCTATGATTTCCTAGCATTGTGCCAAGTCAAATGCAGCCCAATCCATTTAGTTTCCAAAGCTATATGCACATTGAATCGACTACTTGTTTTAGTACAGTGAATCAGTCAATCTCTGGATAGAAGAGACAGATGGTGATGAAAACCTGAGTCTTAAATGTGACTGTTCTTGTTATGCATGTCACTTGTGCAGAGACATATTGAATTACCGGTCAGACCACTGACAACCCAAGGATGTGTGTAATGAATAGCCAATCACGTCTTGTTGAACCCTGTCTCCACCTCCTTTCCATTTCACCACCAGTTAAAACAGCCCACGGTGTAAGGCTGCCAAGTCCCACACGTGTACTGGGAGCAATCTGTATAGTCATGACATATCACTGACCTCTGAAAAGGCGACAAAGTGAAGGGAGGCTTAGCCTGGTGGTAAATGTAAACCAAGACCGTGATCTCTCTGATCTTTGAATACAGCTTGCAGACATGCAGTGAACTGAGTCCTCCTGTGTCCCCTGGTCATTCCAAACGAATGAAACTGTTCTAAAGCTTTATTATCCTTCCTATTATCATTTTCCCTTTCCCACACACACCCTCTGTATGGTCACAGCTACGTAAGGGCTCCTCCTGCAGGTATGACAGGGCTGACTGTGGGGCGGCAGGTAGCCTAGCGTTCAAGAGCATTGGGCCAGTAAACAATCGGTCGCTGGTTCGAATCCCAGAGTTGGTGAGGTGAAAAATCTGACTGTGCCCTTAGTCCCTTATTGCGCCTGTAAGTCGCTCTGGATAAGAGCATCTGCTAAATGATATAAATGTAAATTACTTATCAACCAATAACCTCAACTAAGTGTTAAGAGCACCAAAGTGCCACCAATATTGCACAGTTTTCTTCATCTACCTAGGACAAGTCAGCACTGCACTTTCACAACTGTTGATATGTAGCAGGTAAAATACTCATTTTCCCATCTTATGTGCCACTAACTTGGTTAGNTAAAAACTGGTCGGTTATTTCACCCATAATGCCACATAACTGTATGTGTTTATGGAGACATTGGACCATCTTTTGTCTGGTTCTCTGTCAGTGACATCATTAATTACACAACAGCAACAGGTGCATACCAGGTGAGACTCTAAAGGAGACAATGTAGCTGCAACTGTAAAGTACATAGATAAGTAAATTCAGGTCTAACCACTGACATGAAGTTAAGCATATCAAGTCATAGCCATGCCAAGTAAATCAATATGGAATCCCCGCGTACTCTGCGTTGATACCAC
>contig_19909 Average coverage: 21.14
ACAAATAATCAACATGGCGACGTCCTTACATCGCCTTACCTCCGCTGGGAGATATCTTGTAAAACGGAATTTATTGAAGACTAATGTCTTAACCAGGTCCATTGTTGGTTCACACAGACTATTGGCTACGCAGGCCGCCAACCAAGTGATGTTAAATGTCCCTGAAACCAAGGTTACCACCTTAGAAAATGGACTACGTGTTGCATCTGAGGATTCCGGTCTTTCGACTTGCACAGTTGGTCTCTGGATAGATGCAGGGAGTCGTTATGAGAATGAGAGGAACAATGGCACTGCTCATTTCTTGGAACACATGGCTTTCAAGGGTACACAGAAGCGCTCTCAGCTTGACCTGGAGCTGGAGATTGAAAATATGGGGGCCCATCTGAATGCTTACACCTCGAGGGAGCAGACTGTGTATTACGCCAAAGCATTCACAAAGGACCTTCCCAGAGCGGTAGAGATCCTGGCAGACATCATCCAGAACAGCACATTGGGGGGAGCAGAAATCGAGCGAGAGCGAGGGGTCATCCTCCGAGAGATGCAGGAAGTAGAGACCAACCTGCAGGAGGTGGTGTTTGATTACCTCCACGCCACAGCTTATCAAGCCACAGCGCTGGGCAGAACCATCCTGGGCCCTACGGAGAACATCAAAACAATAAACAGAGGAGACCTTGTTGAATACATCACGACTCACTACAAAGGACCGAGAATAGTGTTGGCTGCTGCTGGGGGG
>contig_19913 Average coverage: 16.17
CGGGGGACACTCGTTTTGTAAAGCCCAAGCGTAGTTGCCTCTACAGAATAATACTTTTTTAACCGACGCAACAACGGGTCGAAAGATGAGACTCGCACCTTTCTTGTGTTTCTTCAGTTTTATTTGGTTGGCAGATGGTGCACCACCGACATGCTATTCCCGAGTGCTTGGCTTGAGCAAGGAAATAATGGACCTTTTGGAAAAACTACACAATTATCATCTCACGAAAACCTGCGTGGAGATTCTGCCCAAGATGTTTCTGGATGTGCACAATTCGTGCATCGTGACCAAGCTCCGTGACTTCCTCTATGTTGTGGAGAACCTTCCTACACAGTACTGCAGAGAGCGTCCCAGGATCGCGTTGTTGAAGCGCAAAGTCAACAACCTGTACACAATTATCAACCGAATCTGTTATCGGGACCTAGTGTATTTCACAGATGACTGTGAGGCCATTGAGACTGGACAGAGTACCCCTCGCTACGGAGAGGACAGGCTCCAGCTGCTGGTGGAAGAGAAGAGATGAGCCCATCCAGAGACAAACACACTCACGCTCACATGTGCAAACAGCGCACGTCTCACACACACACAGGAATGGATGTGTGAGGGTATGTAAACCTTGTTTCACTAAAAATCACACACACACACACACATACATAACATCACACACAACTCTAGTGGAAAAACATGCCAACGCTGTTTATTTTCTAACCAATGTAGTGGTGGCCTACAGAGTTGATGTTAGTTGGCATGTGTCTGGTTACATTCCACCAAGTGGTGGAGAACTTTCCACAGGAAATTTGCTGAATACCAGCCATTCCAATGAAAACCTTACAATAATAAACCAATAAGAAATGTTTGTGAGCCTCGCTTACCGCTGCTTACTTACCATACTGTTTGAAAGGGAATGCCTAATTAATCCAAATATGTTGTATGTTTCCATAACCCTTCGTATTACTAAGCTGTCTTGAGGCTTACACATACCTAGTTCCCAGCCTGTACACCCCTGAGAAAATAATGATTACCTCATGCTGATTGTTTGATTGTATGAATAGGCCTACTCTTTAACCTTTAGTTATGTATCTTGTTTTGATGTAGGCTAAACTGAATCATTATCGCATTTTCTATGTAATTGGTACAATATACATTTGTGTAGTGTATTACTTATATGTATGTAATAAAACAACTATATCTCTAAAAAAAAAAAAA
>contig_19914 Average coverage: 31.05
AAATCTACTTTTTATAAATGTTCAAACATTACACATGGTTTAATCTCTCGTGGGCAGACCACATAACATAAAATGTTGCAGACAGAGACGTTGATGAAGCTGCCGACCTGTTTCCGCCACTGGTTCTAGTATCTTTTCTCTTTCGTCTATCCCAAGACCTTAACCAAGTAGCTGGCGCACAATTTAAGTTCTGAGTTACCAAGATTACATATGGGTTAAACACAACAGCGCAAAAAAAATATCAATATTCTTCCTGATTCAAATATCTTTGATTGGATCTGGATTTATGGAGGACTTCTTAAAACAGATTCGCCCTCCTGCTTGCTTACTTCAAGTCCCCTCAGAGCAGACTAGGAGGCACAACCCTCGGCTTGTGGAAGCGGAGCGAGGAGGACATCCTGTATTTCTGTCGGATGTAGGGGTATCTACCATCATCCTGCGGATGCTCGTAGTGCATTTTGGGATAGACGTACCACATGACGACTCCTGAGGGGTTGATGGAGACGGTGAACTCTGTGGTGGCAGACAGTCCACTCAATGTTTTCCCAGTGAATACGTCATAAGCCTCGTAGCTGCCTGCTGTGTAGTTTAACTTGGCCAGGGAGGTGTGGTAGCGATAGGGCATGTCCTGGCGACGGCTGAGGAACACCAGAGCACTGGCTGACTGGGAGAGGGGCCGCCAGTACACTTCAATCTGACTCCTCTCCTGTAGCAAGCGTCTTCCCTGGACGCCCATCGGGTCCTGGTTGATGGCGATGGCGGCACCATTCTGCAGGATGGCCCTGGCCTCACTGCTTAGGGTTCGAAGGTTGTTAGACATAATGAGAGGTGCAGCCATGATCGCCCAAAGAGCCATCTGAGAGCGCGATTGGTCCACACTGAGGCCAAAGTTTCCTATGATCAGCATGTCAGGATCGTTCCAGCGTCCAGGGGCGGCTTCAGGCTGCAGTATCTCCTGGTTGTCAAAGAACCAGTCTGTAATGTCTTGTACACTGTCCCACGAGTCCTGAATGTCATCATAGTTACGCCACAGGTTACAGATTTCCCCCAACAGAGTGTAATTCACACTGGGAGGGAGTCCACCCCGATAGGCTGGCCAACTACAGGAGTAGCCAATTGGACGGCCTGTTGCATTCAAAGCCTTGGACATGAGAGGGTAACCCTTCTGTTGCTCCTCTTCATTGGAGTAACAGCCATCCAACTTCAGGAAGTCCACACCCCAACTAGCAAACGTCTGGGCATCAGTATCAATCTTGTCCAGCGTGGTGCCAGGGTACCCTCCACAGGTGTGTGTGCCCAGGTCCCCATAGATGCCCAGCTTCAGGCCGCGGTCATGGAGGTACCTCGCCAGCTTGGCAATGCCCCCAGGGAACCTTTGTGGGTCGGGCTGCAGCCGTCCATCTTTATCCCGGAGCATGGAGGACCAACAGTCATCTATCATGACATGATCATATCCCATCTCTTTCCACCCATCCTCAGCCAGTCTGTCTGCCATGTCTCTGAAGAGATTCTCACTGATGCAGTTCTTGGGATCATTCTCACAGTCGATATTACAGCGAAAACGCTCCCAGGACATCCATCCCATGGGTGGGGTCCTCATCAAACCATTGTCCAAAGCAGAGGTAACGGAGGTTAATGCCAGGAGGGAAATCACTGGCAATAGCTTCATCTCTGCTCAACGTTTCACTTTTGCAGTCAGTAAACCCACTTTATTGGTGCAAATTCCTCACT
>contig_19916 Average coverage: 16.41
CAGTTGCAAATGCAAACGCTGGAACACTGTGGAACCTCACACCTCCGGTTTTACCATTGGAGTACTCCACAAATGCCTTAACCAGGCCACATGGACAGTGTATATTCACCTGCGTCTCTGGCGACCTTGGCTCTTGAACAAGTTTGTAGTCTACAGCGAACCTCCCAAGAGCGATGACTGCATGGCCACACATGGTACTGTAACCTTCGTTGTGCATGAAAAGAACCCCCAAGTCGGCTTCAGGTATCTCACTCTCCACGACCAGGGCTCCGTACATGTCATAGTGTCCTCTTGGTTCGAACATCAACACTCTCCGTAGGTAGTCCAGATGCTCTCTCACGTAGCGCCGTTTGGATAGCACACCCTCGCCTTTTACCTCTGGGTAACCACTAAGGATAATGCGCAAAGGCTCTCCACCTGTGTGCATGTCAACCACAGAGAGTACCGATCCTTCGTGGGGTGGAAGCTCCATTTTCTTAGATCCAATCCTCCCC
>contig_19919 Average coverage: 55.01
AAAACATTACATGTACAAAAACTTATTGTATCACAAATGTTCTAAACATGCTAGCATGTTTTTGTGCTTGTCTATATGGGAAGAAATCATGTGAATTTGGTAGACAGCATCATTAGTTATGCTTAACTCTCCCTCAATTTAGAACTACTTAAAATTGACAAACATTTAAAAATTGACCAGAGTTCACTTCTTAAGTGATCTCGAGGTACAATGAAAAAGTTCTTTACACGGCCCATGGTTTTTCAATGGTCACGGTCTGACACTAATGTAAAGAAACTGTGGAGCCAAGGCAAATATGTTCTTCTGAAAGTTTGGAGAGTCCTTTTCTTTTCATGTTTGTTCTTAGCTGCAAGCTTAACATTTAATTTTTTGTAGAAGGGGTCTCGCACAAGGCTTGAGTTCTAGAAGTCCTGTCGAATATTTTCCTTGTTCTCGTCACCCTGTTGCTGTTTGAGCTTTCCAACTTCATTCTCCAACTGGACGATGGCACGTTCAATCTCATAGTTCTTACTTACGAGGGACACCCAATTTGACTCCAGCTCTCTCAGCTTGGCCCCGCCTGCAAGCTGATCATTCTTTCGTTGCCAGTTCAAGTCCTGAATCTGCTTTCTACATTTCTGTAGTTCCTTTTGAGCCAATTCAATCATAAAGGCCAGGTTATCATTGTAGACCTTCCATGCGTTGGTGCCATAGTGTGCCATGAGTTCCAGGTTCTCAATGCGCACTGCCTGATGCTCCAGCTGAGCCATGGAGTTGTTCACACAATCCTGCCATGCAGTGATGTCATTCTTCTGCCCTGACGATGGAGCAGGAAGCTCATATCTCTTCATGCTGAGAAGTTCCAGAGGCTGCCTGGCTGCTAGCCTCTCAAACTCGTTCCTCATGATTTCAGTTTCAAAGGTAGTGAAATCAGGTGTGGGTATATAACTCAGATAGTTCTTTGTAGGTCTGTATCTGCGAGTCTCCTCTTCTACCAAGGCTGCAGCCGCCTCTCTGACGCCAGCTGCATCATAACCCTGGTCAAAATACGGCAGGGCGTCTACAAATACTTCACCAGCTACTGATGAAGTTCCAGACATATTCAGTTCAGTTGTTTGTTTACTAGCTAGCACCGCTAACTAGCTAGTTGTTTTAGCAGCAAAACAACGCGGTCGTCACTAGTTACCACAGCCACAACGTCATAAACCCCGCCATTTATATAATTTGTCTTATTATTTCAAACCTAACCCCTCTGCCAACATCAACCCCAACCTTAAATTATGATCATTATCCTGATCGTTTTCCAGATTTTCTTTTACGATACAGCCAATTTTAACTTTGTGGCTGTGCTAATTTGTGGAATCCTAACAACGTGGCCGGCTCGAAGATTTTTATAA
>contig_19920 Average coverage: 18.12
ACATAGCAACTAATCATCAACATCTTGATTAGACTAATCAGGTGAGCAAGTTCAGGGCTACAGCAAAAGAGTGAAGCATCTAGGGGTACCCGGGGACAGGTTTGACAAACCCTTGCATGAGTGAACCAGCTGCTCATTGAAGTTGTATAGATGTCCATACCATTGAATTAGAATTAATTCTACATTTCTATGATCCATACTCTGGAGAAGACCATCAGTCCTCCTCACACCATACTGGTTGAAGGTAAGATGTGCAGGGCGGAGGTGATGACAGAGAGAGCAATTAGCAGGAGAGGCTGAACCGGAGCTTGAAGCTGCCCTGACGATTTTGTCTTCAGCTCCACCTCAATAGGGAAGTGGTCACTCACTTCCAGAACCCTTTCCTTTGAGAGTTTATACTCATTGGCAATGTTGAAGACCTGGGCTGAATAAGGTTTGATGGTCTTCAGGAAACGCTCTCCGTGTACCACAATCCTGTCATAGGCACAGCTGGTAGTATCCCCAACAGTGGTGTCCACCTGGTCCCTGATCAACCAGAAAAATCCAGGTATTGAGAAAAGTCGGATGTTCGCCTTGTCCTGCCGGGTCATGTGCCCACAACCAGCATTGAAGGCTCCAAGGAACATCACGTTCTCAGTATTCCACTTCATTTTGATTTCCTCAAAAACATCGTAGAGCTTGTCAATCTCCTTGATTGCGTCAGAGGCCATAGTGTGCAGAGGGATCAGAGAAAAGTCTCCAATCACTGTTTCCTTGGCTTGAAATCTAACAACAAAAGGGTCTCTGGAGAAAACAGCCGCGTTCCCCTCCTTTCTGTCAACGTACTGGTACTGAGCCGTCAACTCTACGGTTTCATTCCTGTACAGATAGACGTATTGCTCCTGGTCCTGAGGTGTTCGCCCCAGAACTCCACTGGCAACATATTTATAGTGATAGGCATCATATCTGTTGAGTGCTTCCACCAAAGCTTTAGTGGCATTGCCCTGTGTGTCTTTAACCTCCTGAAGGAGACAGATGTCACAGCGAGACACAATCCTGGTCAGAGTGTGCATCACCCTGAAGTTGGCTGATTTGGCATCGTCGAAGTTCTGGACATTGAAGGCACAGATCTTGAAGCTTGAACATAGCCCAAAAATACCAAGGAGAAGGAGGAGGAGAGGAGAGTGGCAAGTCATGACTGAGCTGCTTGCTTGTTTGAAGAGAACTTGTTGAGTTCCAGGTACACGGTGTTGAATTAAACTAATCTTTAAACACCTTGACAAAAGTCCCGTCT
>contig_19924 Average coverage: 25.54
AGGGGCATCACGTGATACAGGCACGCGGCTGGAAAAGCAAAGTGCCAGACATTTGTGTAATGTGCTGGTTTCAGCTTGCTGTTGAACCTTTTTGGAATTACGATATATAATGCAGTTTAACAAACGAATATTTTGATGGCATGTTTATAACGATAATGTTTGCTGACTGGTTAGCCTGCAACGAACACGTGGACATTGTTGTTGTTAGCCTTGTAGCTAGCTGTCATTTCATAGGCGACGAAACGGTTAGATCGCACCTATTCTGGTAATGAAACTAAGTTACCTTGCATGGCTCATAAAATTAATCAAAAGATGATTGTTTTCTCAAAATGACAAGTGAACGTAGATCACAGAAAGACTGGTATTCTATACTTGAATCCAGTCCATCGGATATGCTACAAGACCTCAAACAGAAGTACCAAAGACTGGCCTTAATGTATCACCCCGACAAGCAGGGCCCAGATGTGACTGTGACTGAGGCAGAGGAGCACTTACACAAGTTCATTGAGGTCGATCAGGCTTGGAAGGTTCTGAGCAACCAGGAGACCAAGAGAGCCTACGATCTGCAGTTGCGTGCCAGCGAACTGAATCAGAGTTGGCCAGTCGACGCCCATGTCTGTCTGGACGACATGACTTGGGATGATGATAACGAGGTGTACACGTATGGCTGTCGCTGTGGAGGGGAATTCTCCATTGGAAGAGAGGAGGCGGAGGGAGAAGAGGCCATTGTGTGCTGTGATACCTGTTCACTCAGCATAGAAGTCAAGACGACAATCTGACTGTCTCATTGTTCGCCAGACGCCTCTAAATCCTGAAGAGCTAGATCAAGGAGGTTCATAGTTTTCTTTTAATCTACATCCACCGAACATGTGTCCACATTTGAACCTTTATAAATGGGCAACCCCATGGGACCTTGTGCACTTGTCTATTGGACAATGAAAGGAAATTTGATTTTGCTCTTTTAAATGTCATGCAATAAAATCATTGTGCAAAA
>contig_19925 Average coverage: 46.97
GGAGTGCTGGCGCTCTGGGCCCTTGTCACCCACATTATGTACCTGCAGGACTACTGGCGCACATGGCTGAAGGGACTCAAGTTCTTCATCTTCGTTGCGGGTCTCTTCTCCATCCTGGCTGTGGTGGCCTTTGCTACTTTCCTCACCCTCGCCATCACACAGAAGCAATCTCCCACTGACCCGACGAGCCTGTACCTGTCCTGTGTCTGGAGCTTCCTCACTCTCAAATGGGCCTTTCTCCTAGCCCTGTACTCTCACAGGTACCGCCAGGAGTTTGCAGACATCAGTATCCTCAGTGACTTCTGATCACCATCCATTTTACCCACCATACACTGGGTAGGAGGTTTGGGGAACCAGCCAGCTGCAGAAGAGTTGGTTAAAAAAAACGTGTTTCAACGAAAGAGAGCACGGAGAATCTGGAAGGGCTGCATAAGAGTTCTTTGAACTTTTAATCAGCGTAGTTACACACTTCGGACAAGCCCTACATTGTTGTCAACCCTCACTACTATACATACAGTAACAGCTCATTTGTTTTGTTGGAGTGAGTAGCCATATAGTCACTTGGAAAAACTCCTTCTGATGGGGATCTACTGCTTATCTGTAATGGCAGGCAGCAGTTGCTTACGTTTCTAAGCAAGGATTTGCACAAGGCTATTTGTAGAGTGGTTTAGGGATCAAGACTAGGTCATGTAGGCTGTGGGGGTTTGTCTCTGACGATTTGGGTCGAAGCTTTCCAAAAGGACACAGTTTTTAAGAATTGTATTTTAAATTTCAGGTTGAAATATATTGATCCAATGTCTAATCCAATCTAATGAGTAAGTGTCAAATACACCCATGGGAAAGTCACTGTGTTATGTGGTCTCTCTGCTGTTTCTCTCTCCATCACTAGGGAGAGCAGGATTATTTATCCATTATTTAGTCATTGCTATCTCTGTCTGGATGTTGGCTTGTCATATGCTTTTGAATATTTGTTATTCTCTTTTAGTTAACTACACACACATATTTGATGTGATGCATAATAATGCACTTTAAAGTGTTATTAATTCCATTGGATTGGTTCTTCCAATGCTGTCGTCTGCTTTTAAAGAGAAAAGGCCAGAGGGTGAGGATGGATATAATGCAAGCTAATACACAGGTGTATGGAAGTCCTGATTTGATGGGGTTTCTTTTTCACTGTTTCTATCTTCATAAGTCTTATATTCATGTTGATCAGCACATTTTTT
>contig_19927 Average coverage: 12.94
ATGTGGACAACTGTAGAGCTTGAGCTCTGGTCACTGACTGGACAACTCCACTGTAGGGCTGAAAATGTAGTCACTGACTGGATGGCAATGGGCCTTCACTCTGGTCATGGACTGGGGAGTTATAGCATTTCAAACTGAGCACAATTATAGTAGGCAGATATCAAATGATACCCTATTCCCCATATAGTGCACTCCACTTGGGGCTCAGCTTAAAAAGAGGGCACTGGTAGCCCACTATGGGGAGAATAGGCTTTAATTTAAGACCGGCCCAGTGTCTCCTCCTGATGAGTGTTGCACTTTCTCCCTGCCGCATCCTGAGGGCTGCATGTCCCAGTGTGAATCCCCAGACTCTTTGTGTGTGTATAATGTACATGGACTATATTTTGTCTTTTTTTTGTGCATGTGTTCCAATAAGAGTTGACAGCGCTGGTTCCTTCATAAGCTCCCTAACCCAATTTGTTTTGTGTAATTGTCTTAATTAAGATTATCGCGACCTTTTTTAAAAACCAACCAATGTTCGTTTTGTACTGTGTTCCTCTTGCTGCCTGTGTATACTTTTTTAGGTGTGTTTTTTTTGTTGTGTGTAGGCTATACATTGATTTCATAATGTGCAAATTGAGACTCTACACCTGTCTTAAACTAAAAGGTAGGAATATGAAGTCTGACAATTTGGGAGAGGTGACATACAAAATATATTTTATGGTCGGGTCACAATTGGGGTTAACAATTCTTATTGTCAATAAATAAATACAAGATGCTGGAGACTGTCTTTAAAAATAAAGTTGCTTTATAAACAAAAAAAAAAAAAAACTCCAGTACTCTGCGTTGATACCA
>contig_19928 Average coverage: 12.94
ATCATGTTTTCAATTCCAGTCTCTGGTGGAAGCACTCTGTGCTTGACATATCGGAAGTCTTTGTCATGTTCATCAAATACACGGAAGTTACTTAGAGAAGAAGATGCGCCAATTGATGTTTGTTCATTTTCACTTGTTTCACTGGTACTCTCAACTTTGTCTTTTGACTCTTGTGTGGATGCAGCAATGGATTCAACATTTCTGGTATCTCTCTGTGTGCTACTGCCTGCTTTTAGTTTCTGTGGCCTTGGCTTTGATAGATCATTACGATTAGATAGCAGAAGTTCGATTTGGCCACCTTTCATTTCAATTGTGTCACGTAGATATTCTCTTTGCAGCCTCATTAGTGCAGGTCCTGTAACCTCCTCTTCGTACAGTTTCAGAATGTACTTCTCTTTCACTCCAATGGATTTTAACCAGGAGCTCACATGGGATTCTGTCCATTTGCCACATGGCAATTCGTTCCACTCCATCTTGCAGACACTACATGTCAGTTCATTTTGGCATCTTGAAACTGATGGCTGAAGTGGTATTCACCATATGAAGT
>contig_19930 Average coverage: 14.15
ATGCTATTGCACATGTATTGATACCATAGTGGTTTGTGTATACCATTATATCCATCCTTTGCAATCAAGAGAAAGGATAGTAGGCTTCAAGCTTGTTTATAACTATTTGTTGTGTAAAGTTTAGTGTTGTGGTAGTGATATACAAAAGAGTTAAAGTGCGAGACAACCAGCAGAAACAAAGATTGATCCTTGTTCTGACAGAATGAATCAAAGTAAAAGTCTAAGGAAAGAGGCAATCTTGGCAAATTGTTAGAGGGCTCGTTCCTGAACACAGGCACATGATTATCTTGTCTCATGAAGCTAAGCATAGAACCATTGGCGCATCTCAACTGATGTGAAATAAGACCACTACTAGACTATTGAGATGTATGATACATTTCTATCTGTAACATGCCGCTGTCTCTGCCTGAGATCTACATCACTGCATGGTAAACAGTAGACATATCACTGGAATGGGCTTGCATCACGTTAGGGTTCCTGAGAAGTCACTTTGGGAGGACAGACAGGTAGAGGCAGACTAGCTTTCGTCTGGTCACATCCCTGCTTTAGTCTACTTGTCCCCTGCATGTTTCCGAACTGGATGGAATTTACGCATGGGGTCCTGAATATACCACTTGTCCCAGACTTCGGTGAATGAAGAGGTCCTGGACCATGGTTTGTAATGTCCGTTCCAATGGAGGAGTTTGGCAGCTTTCACAAACTGGGGAGAGTAGCGGTTTCCAGCACCAGTAGCCCCTAGGTGTCTGACGTGCCACATGGGGTCGATGCTGGAGTGGTGTTTGTAGAAGACAATGAGCAGGGGAGGTGTGGTAATACTCTCTGCCAGGTTCTTACTGTAGAGGTCCTCTTGTGCGTTGAGCTCCATCCAGTGTTCCAGTTGGTTGGTGATGTTCTGACGCTTCCACTCCGTCAGGTTGGCCACGATCACTCCGGGATTAAAGGAACACGTGTTAGCCCTCATGCCCAGCTTCTTGATGGCCTCTTTTTTAAAGTCCAGGAAGCCAATGTAATTGTTCTGGGTCCCAGCCCCTCGAACGATGCCCTTTGTGGATGCAGAATCACAGTCGTCTGAGAACGCAGCTGCGTGACCTGACTTTAGGCTTGTGTCAAAAAGCTCTTGGATGTCCCCTTGTACAATGATGTCATCATCCAAATAAATGGCCTTTTCTGCATCTGGTATGAATACCGGCATGTAAAATCTGGCAAAGGTCAACGGTTTCACAGAGTCAAGCTTCTGAGGATTTTTGGTAATCTTCCCATTGAGAAGTTGGGGCTCAAATATGATGATCTTGTGCTTGACATTGTTAAGCTGAGTCTTAGTCATCCACACTTTGAGGTGATCCACAGTGTCATTCATGGTCACAATGTTGAACACAATGTTGGCTTTGCTGTTCTGGTAGACACTGTTCATGGCAGCCACCACAGCTCCCAGTCTCTCCTCTGCAGCAGTAATGACCACTGGGATCTTCTCCCCAGTTCTCACAAGGTCTGGTCTGAGCTCAGGAGAAAACTCAGACTCAAATGGCAGAATCATACCTGGCACTGCATCTGGATTCTCACTTCTAAGGAAGTCATTGAGATTCAGGAGATTCCGTTGCACGATGATCAGAAATGCTACTGCCAGCAGCACAAGGATGGCCACATTTACTCTCCGTAATGACATCGCGTCGTCATCTGCTGCTCTCCTTGTTAGC
>contig_19931 Average coverage: 15.36
GTTGTTTGGGGATAAGGTGCTCTTAATCTGGTATTGCTTTTATTTAAATGTATTTTGCAGAATGTTTTGTAATAAACACATTTATTGAGCTGGAGTATACAATCTAATAGAAAGCCAAGATGATAAAATGTAGAGTAAATGATTTTGTATTGCTGCCCACAAATAGGATTTAGAAGTGTGTCTCTATAGAGCCTTAGCTATAATGTAATGTAGCCGTCCACTCTCACCCACACATCCTGCTTCAATATCAATGTTGAAATGTGTCTTTTTAGTTTGATAGACTTCAAGCAAAAAAAACACTAAGCATTATTTGATCTTGTTTTGTCTGCAAGTCTAACATGTTCAGAGTCAATAATGAGACTGGTGATGAGGGAGACAATGTTGTCAGGTTTTACATGTATTCTTCTGCCAGTGTTTTGGGGGATAGAAAGAAAATGGTTCCACTGGTCCAGTTGACACTAATAAGGCAGATCCGTCTGTGTGGAGCTGTTCACCTCGGTATAAGCTGACCAGCTTGACCACGCAAATAAGCAATTTTATAGGAAAGAACGAAAAGTAGCTTCATACTTTTTTACTCCCCATTTTTATTTCACGGATGGCGTTAACATTCTAAAAGCACTAATGTTGCTTTATGGTAGTATTGTCTTGTTAGTTGTTATAAAGGCCTATTTTGTACCTTGTGTTCAAAACTTATTATACCCGTCAAGATTTAAAGGTTCTTTCCCTTTTTAGGCATGAATATTTTATTTATGCAGTATGACATGTATTATAGAAGCTGGTCACTCTGTATTGCTTAAGTGCTTTTCAAAGCACCATGTAACTGAAATAAAGTTCTGAATGAATCT
>contig_19932 Average coverage: 12.31
TTTTTAAATGATTCAAATAATGGTGGCAGTGCTGACCCAGATGTAGTAGGCTCTAAACCATCTTTATACTCCCTTGGCCCTGAGCTAGACCCGTCATGTCCTTAGAGGCAGCTAGAGGGCACTATGGCTAGGCCCACCTCACCAGCTAAAAAGTGTGTGAACAGATGTGGTGTTTTTTTTTACAGATCGACCTTGCACATAAATGAATACGTTACTGGGTGTTGAGATGGGATTGCCCAATTTAAAGAAAATGTTATGGGTTTATATTTTTCCAGTGGTGAATGAAGCACAGAAGGTTGTAGTTTTACAATGTCTTATGGAAAGACAGTATTTTTGTTTTGAAATTATTTAACTAGATGCTGCTGCTTTTTTGTTTTCAGGACTAGCCAAGTGGTGTACATATGAAGCAAGAGAGACAAAAATATGCAAGTTTGGCTAACTGTATTTGATATACACATGTACATTGTGAATGGGCGCCATGTTGGAACCAAATGTGACAACACAAACTAAAAACACCATTGAGAATGCAAATTTGAATGTCGTTGTGGAATATTTAGTTTAAACATGGATGACAGTTTGCCAAACCCTGTGCTGTGGCTGCAAGATGGTTTGTGAGAAGTAAAATGGTTAGTGTGGATGAGGGAGGTTCTTGATAATGATTAGTCCTGACTTCAGCAGTCAGGCAGACATAACGCCTCAGCCTCACTATGCTAAGAGATCATTAATACTATTACTATGACTGGACAACTTTTCAATCATTTATTTTATGATGCAAGACACTTAATCAAGGCGCAAAACTAGGGCAACACTTATTTGTGACAAAAGGGATTGATAGTCGAGAAAGGTTATATCTTGTCTGGTGGCAACATCTACACCAAAATGTACACAAAGGGGAAATAAATACAGAATCTATCCAAACAAGGGAAGATGAGGGAAGATGTCAATATATGCAAGACATCCTTCTTTTGCAACAAACTTTATGGACCCGCTTCACACCAAGTAGATTTCTATTGGAAGGATTTTAAATATGATAAATGTCTCAGTTTTCATACAGCTTGTTG
>contig_19933 Average coverage: 21.49
TGATACTCAGATAGGGCCTGCTGTTCAGAAGCTGTGAACCTGACGTTAGCCACACAGGATTAAGTAGAGTGATGTTTGCTCTTTTTAGGGGACCCACAGGGTTCCTTGTTCGGACAAAGGCGGTTCTGCAGGACCACATATCAAATATCTACAGCAAGCCACCCAAGGACAAGATTGGGCCTGGGCAATCTCTCTTCACAATGTCAGTGTTTGCATTCGCTCTCCTGGCTCCAGCTGGATGGATCATGCACCGTATACCAGTTTACCGCCAAAGACCCCCTCCAGAACCCTGACTGGGCTACACCACCATGCATAGTATGACATCAGTGAAACATCAGCGAAAGATAAAAACATTGCCTAAATGTATCTTGTCTTAATAATGTATAAGATTAATAAATATATAAACAGATGAATGAAACCACAATAATTTACCAGGTGAATGGTATACTGTTTCATATTTTCAAAAAACATTTTATTCTAAAGAGGTGGGATCATGACATGTAATATTTCAGTTGATGGCACTGTAAATGCATTATGGATTCGTCCCTTAAATGACCACTGCTTCTATTTGTAATCATACATCTGCAGTAAGTGCCATCCTATCTGACTCAGATCAATAAAGACACAGTTGGCACA
>contig_19937 Average coverage: 111.21
ACAGACATTTCTCAGACGGCGTGAAGGATGTGTGCTGCTAAAATGACAGAAGGGAGCTTGCATGTGGAATCCTGCAAGGCCCCTATGTTTTACAGACAAGCTGAACCGGCCACAGGTGAAGTACATCTGTCTGTCCTGCTTCTGCACGGCATCCGTTTCTCATCTGAGAACTGGCTCAATATAGGAACACTGGAGACATTGGCCAAAGCTGGCTGTCGTGCAGTGGCCATCGACCTACCAGGTTTTGGCCAATCTAAGTCAGCAGTAGCCCCCTCTGCTGTAGGAGAGCTGGCCCCTGGTGGGTTCCTGAAGCAGGTGTGTGAGGCACTGGGGATGGGGCCAGTGGTGGTGGTCAGTCCCTCCCTGAGTGGCATGTACTCCCTGCCCTTCCTCTTCCAGCACGAGGCTCTGGTCCGGGCTTACATCCCGGTGGCTCCCATCTGCACTGAGAAATTCACAGCAGAGCAGTACAGCAGAATACAGACTCCATCTTTGATTGTCTATGGAGACCAGGATGCTCAGCTTGGAGAGGTTTCTCTGAACAACCTGAGGAGCCTGGCTAATCACAAGGTTGCGGTGATGAAAGGAGCAGGACATCCGTGCTACCTGGACGACCCGGCCACGTGGCACAGAGCTCTCACTGACTTTCTCAATACGTTGTGATGTTGTTCAGTGTCTTTGGGATATCTGTCCATGGATGCAGCACTATACGGCCATTCCTAATCCAAGACTCCCAGCATTTAGTTATATAAACAAAATTGATACTGTATGTTGTTTGTTAATTTGTCAAAAGCTAGTCTAGATTATTATTATTATTTTTTAATCAAAGACTAGCGTGTGGTGTTTTGGAGGCCTGTAACTGTGGTTCAGTACAACTCGTTATGCTCTTGCTAATATACTGTACTTGTACTGTGTGTGTG
>contig_19939 Average coverage: 11.60
TGTGTGTGTGTGTGATATCATTTGTTCTGTTATTAGCTTTGTTTACACATGGTAATAGTGTGCGTGATAGACGTTTCCTATTTTTGTATTTTACACAATGTATTTTCTTTTCGCTGCCACTGTAATTCCAAGTATTGGATTGAGAGTTTGATCAATCCTTTTATTTACCAGTAATATGAAGTGTCCAGTGCACTGTAGTATGTTTCTAATGGTAGTGTTAACCAAAGCCATTACTCATTGACTTGAGAAACTGTGGCAGGTTAGACATTCAATCCATATCCTCCCTTTTTAAAGCAGCTGGCCCAATGCTATCCAGATATAATATCAAAGGGTCCTGTGTACAGTACAAACTGTGATGTTTTGCTCCCCATCTTAGGACATTTGTTACACAAATGCAGAACAGTTCTTCCCTACCAACAGAAAACCAAAATACTCATTGGTGAGTCTTCTGTTACAAAGATTTAGCATGGCCTATTAATCCAAATGAGTCATTATGTAGATAAAACACTC
>contig_19948 Average coverage: 32.00
AAATAAAATAAATGATATGCACAGTTAATGTGATTCTGTCTTTGTCATGTGTAGCCCTGACAACGTTTAGAAAATCTGAGGTATCCCACTATCTGTGTGGACAAAGGTTAATTAAGATCAGGTCTAGAATTGTCATCTGATCGGACGAGTCTCTTCAAAAGAAACATTTTAATGAATCTGCTAAAGCAACCAGACAAGACAAAACTGTTTGCCATGAATCCAAATCGGAGTGTTGTCCTGCGATGTTGTCGAACAGTATCACTTACAGTGAAAGGCCACCCTGGACTTGGTCGTTCGTTGATGGGGAAGGAGGGGGTTTGAATAACAGAGTTTATACTTCTACACTGATGCAAGAGAGAGGCTTGATGTTGATGTACAGTATCATAGTTCTGCTGTTTCAGACTTCCTCTTTAAATCAACCATTCTTGTCAGGTTCCTGTCCAAGAATGTCAATGCCTGGCACTTAAAATAACTCTGGAGAAAGTACTAAAGTGCTATGAATTTCCTTTTTAAATGTTATTTTCTTCCTGTACCGTAGGGGGGAGTTTGGCTAGCCTTGTATCTAAAGCGAGTTTACCGTTGTTACCAAACAGAATGGAAACTGCAGTTAGGGGATGCCATGCTAGAGTTTGGTTGTGGATCCTAGAAATGGTCCTTTTATGG
>contig_19951 Average coverage: 12.26
GAGGTGGAACAACCAGAGAGAGAGAGAATTAACCCGTTATGCTTAGTTTCTGTTCTGCCAAGTAACCTTCCTTTCTATTGATTGAGGGAATGCAAGTACGGTTGAACTGTTGATGCTTGCAGCTTACTAGCCTTATGTTAGCAAGCTGTTTTAGGTCTCTTAAGTGCAGGTTGAGGTTATTATTCTGTCATGCTTGTGCGCACCAAAGCTGCCCATATCAGTTGGTTGGTGGCCCATGCAGATCCTGATTCCCTGTTCTATAGTTTTACTCACTCTCAGAGGACAATGAACTCCTGTCCTGTGAGACTGTCTTGCTTTTTGTAGAATTGTGAAATGATCTACTTTTCTATATAGTACGTGCATTTCCCTGTGTTCTCTGCACTGTACATTTAGCTAACAACCTAGCATGGCCATCACTCAGTCATTTTTGCATATGAAAGAAAAGTATGTATTAGAGTACAGGGGCCTGACTGTGGTTCATAACTGATGATGTTTAGTTAGCAAGGCCTATTGATAAGATCCTCACTTGAATAATGGGTGAACATCTGAACATCTACCTCCCAAGTCATTTTATATTGTGAACTGTAAAGTTGAGTATTTTTGTCCTGCCACTGCCTATACGTGTCTAGCTCAACATGTCTGTTCTGCGAAACCCCTTTTTACCATGATGTATGCTTTGGTAGTGTCTTAAGACAGCCTTACTGGAAGAGTAGCTGATTTGGTCCTGTGTGCCTAGAATAAGTTTGGAGTAGAGAACCTTCTACTGTTCTGCCAAATAGACTCCCCTCACGGGTAGATGCTTGCTGTTTTCAGAACAGGAGTTTGTAAGACACTGCAGAAATCTAGTAAAAAAGTGTTAATTGCAGCCTTAGGTGGACATTTTTTAAGGTCCAATTATTGATTCTTAACTTTTTTGTAATTTTGTATCTTTAAAATGTTTTTGTACCCTTTTTAATTTTTATTAGGAGAAAGTGTATACACACCAGAATATCTACCAAACAAACAATTTATTACACTGCAACAGAAATACATGGACTTTTTCATAAAATTATTAAAGAAAAAAAAATACTTTTCAGAAAAAAAAAAAAAAAAAACTCCAGTACTCTGCGTTGATACCA
>contig_19958 Average coverage: 18.11
AATACACATTCAATTTTGCCCATCCTTAAGACTCTAAAATGACAAAACATTTCCCTTAGGAGAGTAGATATAGTGACGCATGCATTTGGCCTTGAATACTGCCCAAATCTTGTGATGACACGGTGTTTCATGACATCTAGCTTGTCCATGAACAGCTCTTGCAACACAAGTCAGTATCCAAACATGCTTATTACTGCCCTAGCTTTCATCCTAAATGAAGGGGTGGTTAACCATACAGTCCAAGCAGGGAATAAACACAGCCAACGGGTGCATCTCAACTGACACCAGCTACCACATATAGTGCACTACCTAGGCCCTGATCAAAATTAGTGCACTATATAGCGAACAGGCTACCATTTGAGACGTAGATATTTATTATCATTACACTGGGCCTCTACTCAGTGAGGTAACCACGCTTGTCCATGTCTTAGACTGTAAACAATAGAGAGTGTATCGTTCACCAATTTTATGTCATCAATGTTGTCAACTATGCTAGATGAATTTTGTTTTCAGACCTGGGGCATATTTTTGTTCCAGTCCAAGACTATCACACCCATTTCAACAACTCAATGATTGGTTGATCAATTCAGAATCAGGTGTGATACATGTTGTGCTCGAACCAAAACCAGGACCAGGACTTAAAGCCTCAGTACTATCCTAGTATGTGTGTGATTGCTAGAAGTTAAAGGCATATAGATTTTTTTTT
>contig_19959 Average coverage: 28.61
AGTGTACTCGTCAGCCTAATACAACCACAGCGCAGCTAATTACATTATTTAAACCAGAGTTGGGCTATTTTAACTAATTCCTTTACAGAAAAAAAGTTTGAGAGCAAAGGAGATGTCAAAAAAAGTGGCAGTAGTTACCGGTGCCAATAAAGGCATAGGGCTTGCGATTGTGAGGGAGCTTTGTAAGGCTAAATTTACCGGGGATGTTATTCTTACTGCTCGAAATGAGAAACTTGGAAATGAGGCAGTGAAGATGCTGAAGTCTGAAGGATTTGAAGTTTCTTACCACCACCTTGATATCTGCGACCAGGGCAGCGCCAAGCAACTGAGTCACTTTCTGCAGAAGACGTATGGCGGATTGGATGTGCTCATTAACAACGCTGGAATGGCTTTTAAGAATGATGCGACTGAGACTTTTGGGGAACAGGCTGAGGTGACCATGCGCACCAACTTTTGGGGCACCCTGTGGGTGTGCCATGCTCTCCTACCCCTCCTCAGACCAAATGCCAGAGTGGTGAATGTCTCCAGCTTTGTTAGCAAGAAGGCTCTTGATACATGCAGCCCTCAACTACAAGCCAAGTTCCGTGATACTGAGCTCTCTGAGGAGGAGCTGTGCTTGCTGATGGGGCAGTTTGTTATTGCCGCTCAGCAGGGAAACCATCAGGCCCAGGGGTGGCCAAACACAGCCTATGGCACAACAAAGATCGGAGTGACTGTGCTGTCCAGGATTCAGGCTCATTTTCTGACTAAGACCCGGGCAGCTGATGGAATCCTGCTCAACGCCTGCTGCCCTGGCTGGGTTCGCACTGACATGGCAGGCTCCAAAGCCCCCAAGAGTCCTGAAGAAGGAGCACAGACTCCTACCTATCTGGCACTTCTTCCTGAAGGGGCCAAGGAGCCACATGGACAGTTGGTGTGGGACAAGACCGTTCACGAATGGTAGAGTGGAGGCAGCAGAAAGTTTACCTCATCTCAATCAGAGACTTGAGGAAATTGCTCAAAAAGATTCTGCCACATTCACATGACAAAAGACTCATTGCAACAGAGGGTTTAGACATATCATCTTAGCTTTTTTTCTTTATATGATTTAATGTGATTCATTTACATAAATAACGCTCCAGAGTACTTTCATTGTAATGAAGGCCTGTTATTCTTTCAAAAAGTTTGATGTAAAGAATTAAAATATATTGATAATGTCAAAAAAAAAAAAA
>contig_19960 Average coverage: 33.77
TGCTGCTTACATTTCAGTTTATTTTTAGAGATCGAGATCTTAACACATTCTATTGATACTGTCATTTTGAAGAGAAAAAAATATATGTTTTTAAATTAATCCTTACTGCACAGTAATCATGAACTGTTTGAGTATACAACAGAGCAGAGAAACAAAGCAAAACGATTTTAGCTTTCACAATAGAAAAAGTAATTTCATGAAATCCTGTTGAGTTTCACATACACACTTACCAAAGTTGAGTAGTGATTTTATAGGCTCTAAACATGAATTACTGTAAGACATATACTTAGTATTACCTCAACTGTCATTGGTGGCCTAACAACTGTCAGTACCAAATCATTTTAGGGTTATTTCCTAAACCTAAAACACCATTGGAATACCTTGCACTTATTTAAAACAAGAAATATCAGAAAGTAAAGAAAAATACTTACCTTCACTTTACCTCAAAACATAGAAAAGACTTAACAGGACATCAAATTAGTTTAGCAAGCTTATTGGTGAACACAATAGATATTTCAAGATGGTTTTACAGACCCGAGTTGGTCATTTTTGCCTCACTTATACAATTTCACACACACACAAGAATGTTCCCGAATCACTGAAAATCAGGGGTTAAGACCAACATCTGTAAAACATCCTTGGTAAAAAAATGAAAGTTCATTCTATGCTATTTTCATTTCTCAAAACCTAACAATGACTGGATTAAAATGTTTCCTGCCATGATATTGTGCAGTTTGGATTAAAATTGGATGTTGCCTCTTCACAATATTATTCTGTTTCAACAACAACAAAAAGGACCAGACACCATAAGCCTATTGAACACCTAAAGTTACACTTGATACAGACAGGGAGCTTAGTGAGCTCTAAAAAGGCAGCATGTAATGAATGGTAAAAAGAGACATGTCACTATTTTCTTTTTTAAGGAAATATTTGTTGTGTACTGCAAAGCTCTGGTAAAATGAACAGCATAATGAACGGATCTGTCCTGTTTCTTTTTT
>contig_19963 Average coverage: 26.80
TCCCTGATGAGCAAGCTGACCGGACAGAACTTCTGTGGTGGCACCCTCCTCAGTGAGATGTGGGTCATCACCGCTGCCCACTGCCTGAACGAGGGCAAGATTGGAACCTTCTTCATCAGAGTGGGGGAGCACAACATGCAGGTCAAGGAGGGGACGGAGCATGACCACGCTGTGGCTGAGCATCACATGCACCCGAGATACGACGCCAAGATAAGTCAGTACAACCACGACATAGCCCTGCTCAAGCTCCGCACGCCCGCACGCCTCTCTGACTACAGCCTCCCCATCTGTCTGGGGCCCAAGGACTTCACTGAGACGCTGCTGAGGGAGGCCTCTATCTCGGTGGTCAGCGGCTGGGGCAGGATGCGCTTCCAGGGCCCTGAGTCCTCCATACTGCAGAAGGTGGAGGTGCCCTACGTGGACAGGACCGAGTGCAAGGGCAGCAGCGCAGAACGGGTGTCCCGCTTCATGTTTTGTGCCGGTTACCGCAGCGAGCAGAAGGATTCATGCCAGGGGGACAGTGGCGGTCCCCATGTCACCCAGTACCGGGACACTTGGTTTCTGACGGGCATCGTGAGCTGGGGGGAGGAGTGCGCCAAGGAAGGGAAGTATGGCGTCTACACACGTGTGTCACGTTACTTCCCGTGGATCTCCAATGTCACTGGGCTTAGAAGCATTGGTTCCAATTCTGAGCCTGATGTCTGAGAGGTCCAAGACACCCCCCATGCCCTTACGTTACTTAACGTTTTGGATGATTACCATTGTGTAATGTTTAACTGAGCTGATTTACTCTTTGTTGATGAATTAAAAGGGAT
>contig_19966 Average coverage: 18.85
CAGATCATCCAGAATCCTCCAGAAGAGGATGAGATGCCCGTGTTAGAAGGCTAAATTGATTAGTTGATTGATTATGTCTGTGGTCCGTCAAGACGGTAACGGTCAAGAGGATGCTCTGACTGGCTGTGAGATTGAGTGTTGTTAGAGTACTTTAGTGTCCATTTTCCTTAGTCTAAGGCCATGGTATGCCTGTAATATTGTTACTGGTTTTTAATTTATAAAGAAATTGTATTTGAATTTGTTTTATGTATTGATCTCTACTGTATTCACAGAAACAAATAAGGAATATCAACCTGTTATAGGTGAGTTTTCGTCTTCTGCCCTCTAGTACATATTAGGCCATTGTCAGGCGACAGACAAATCTGGGTCAGAGTCAATGTCCTAACATGGACACCGTACTCTGGTTTCATTGCAATTAAATAAGAAAGGCCTACCGTATTGAAAAGTCCATCTGTCCATTCTACATCATTCCTGTTTGAATGTGACTTGTTTGTGACGCTAAATGGGCCTGCTGTGCTGTGATATTCATTAGACAGATGGAGTTTCTCCTTTGTTTTAATGTGCGTTGTCACACTTGGGACACACACACACACACCCGACTCCAACAGCAATGGATACACTTTATTTCAGCCTC
>contig_19971 Average coverage: 11.75
AGCTGAATTCAGAGAATGAAGCTCACCTCACCTGATGACCTCTTTCATTGGCAAGGCTAACGAAAGTCTGTCACTGTTTACAATGCTTCCATTTATTTTGGCTGGATGACCCCCTCGGTTTGAACGAAGAATAGGGATTCTATTTATATGGTTCTAGACATAGCTCTGTTTTGTTTCTACCATATGGAATTCTGAAAAATGTCAGTTATCCCTTCACCTTTTTTCAAGATGGTGGAAACCTAACCCAAGCTACACACATATATATTTTACCCTGCGATCATAACCAAGTGGGAAGGTGGTATTTACCGCATAGGACTGGGGAAAATCCACTTGAATGCCCCTCCAACTGGTAATTACTAGAGGAAAACTTGTTTATCATCCCTGAGCTCCTACTTCTCCCACATGCTGACCTCTGACGTCACCTACTAAGGAAATGACCTTGATAACAACATTTTCAGCAATTTAATCCAACAAAACATTATTTATAAAAAGCTATCTATTAATATTGTTTTTGAACACCGTAATTTGATCAACTAAAAGTACAGCTATTAACGCTGTGGTTGACTCAGCTTGTTGGCCATTAGCCAATCTGCGTTTGTCAACGAGTTCAATGCAGGTGAACACATCCAACTGGTATTTACGACTTCACAAGTGGTTATTATTGCAGCTTTACAAAATCATCGCCATTTAAAAATGGATTGAGATGTAAACATTGACATTTAAATGAGCCATGGTTCTTTTAGTTGGTTTACTTAAATGGGTTTTGTAGCCTGTATGTTTCCAGTTTCCACTGTCACTTCACACTGTTCACTCTGACACATTAAAACTGAAATAGAATTACATTTGGACATGTAGTAGATTTGTCTACTCTTAACATTTAAATGTGTGGTTGCAGCACATTATGTTAATTGATCCACCATGATTTAGTGAAATAATGCACATTAACTTAATGTTGTTTAAATACTCAATACCACAATTACTAGATAAGCTGAGTTTCTACAACTCTGATTTATTGTGAAGTGTGACTTAATTGTTTTCTTCAGTTTTTGTGTTGGTTTTTTTTGCATTTATTGTTCATCTTTGTTTATATAGCATTTTTAAGGGCTTTTTTCGCATCAGTTATTTTGTTTAACTAACTACTGAGTGTGCCTTAACAAGTTTAATTTATTCTGATTACACCTAGAATTTGGTTGGATTGTATTTGAATATTGTATGATAATGTGATTTGGGGGAAAATATGTTGTAAGTTGATTTCAATTTGGATAAAGAATAAATGTATACAAAGAATTTGATTTAAGATGTAAATATGTTAAACCATTTCTGACAGTATACATTAACTTGTTTGTGAATTGAAAGTGAAATCTGTATTTCTAATCAAAGTTATTAGGCTCTATGCACGTGTGATGGGGTTTTAATTATGGTTTTAATGAAATTGGTTTAATTACCAAAGGATGGTAAATAGCTCTTAAACTACATGTTGTTTTCCACAGAATTGAATGTCCTTTGCGTTCTCTCACCCCACCAAAAATAAAATGATATCAAAGATGGTCAAAACCCACAAGGCTTAATTAGTAATGCAACATGGGGTTTAAATGCATGACAATAAGTATTTCTCTGTATTTTCAAAAAAAAAAAAAAACTCCAGTACTCTGCGTTGATACCA
>contig_19979 Average coverage: 20.00
TTTTTTTTTTTGGATTTTAAAATCATTTTATTTTAAAGTCCATTCAAAGTCAACTTGTTTATTGTTTAAATGACTAAGATATACAGTACATTTGTCAAACATTTACAGTATTGATACAAAGCCACAGTACACATAAACCTCTAAAGATCATCTCCGGTATCTGTGCATGACACTAGCCATAAAAACACTGCATCAACTCCATGACATTTAGTAAATGAATACAGAATCAAAATCGTATTTCCTATATCTGATGCCCTCGTCATTTCTATGTAGTTTTATTTATTTGTTATTATTATTGCTACTATTATTTGTGTGCTGTATGGCAGTGCCCTATAAACTCAACAAGAAGAAGAGTCCCCCTCTATGTCCTAAACTACGACAACCTAAGGAAGACAACATTTTCCCTGATACTTGTCAAAAGTTGCTTGACAATTCAACACAAAATAATATACGTCACTAAGGGTAGCAGAAATCTCTAGTATTTGAACCATTATATTACCTTGTTTGTATTTTCACTATTGCAAGACAGAGATCTCTCTCATTTGGAAGATCGTGATTCCAAACAGTCATTGTGTTCCACAGATTCAACAATAATCCGTCTGCCTATCACAATTCTGATACCTTCCCTAATTCTGTCACTATGTCATATCCTCTCTTTGTGTATCTCTGTACTGTGTAGTGTCACATCCATACCAGCACCTTGGTGACACAGACCTGTGTGCATCTTTAGGGCTATACTGTATTGTGTCTAATGTTGTATGGCGTGGGTTAAGGCACGGGTTGTGTTTAATCACTAATGTGTTCAGTTCACCTGGCGATTCTAGAATCTAGATCCAGGTGGCAGTGGATTAAAGCATCGTTGCATTCTATGGAGGCCTGACATTCCCGAGGAATACATACTATAGAACTACCACTACAGGCAGCTTGAAATAATTCAGCCCTCTAACATATGGCATGATTATGGTTAAGTTAGAACATAGCAGTGAGCGAGGAGGAGAAAGGAAGCAGGCAAAAAGCTTGATACAATGGGAGCGTGGTAATAAACAATATACTGCATCTTATTGCTGTATTTTTCTTCAACTGCATTTGACTGTTATGAAATCGCTGTGCATTGTGTCTAAGTGGACAAGTTATGAGTGCATAATGTCGTATATATTTATCAATACAGAGAAGGGATATAATAGGGCCACAAAAACGACAAAACCGCTTGGCTTGAAGTACACGGAGAGGCAATTATGGAGCATTTATGTTGTGAATCGTGAAACTACGCGCTAAACATCTCCTCTACTATTTAATCTTCAACC
>contig_19980 Average coverage: 27.81
GATTTTACCGGCGTCATAGAATCTGAAAGGTCCTGACCAAGTTGAAGATGACAGACTGTCTGGGAGACGGGGCTGGGGATATGACCCCAATGGACCTATATGAGAAACTAACATCACAAGGAGACACAGTCCGAACTCTGAAAACTGAAAAGGCTGCAAAAGCTGATATTGACGCTGCTGTACAGTTGCTGCTGAAGCTAAAAGTGGACTACAAGCAGGTAACAGGTCAGGACTACAAGACTGGATGTCCACCCTCAGAATGCGTTGTTTCACAAGACAACGGGCCAGCTGCAGATGGGGAGGACATGGTCGACCCCTGGAACGTCTCCACCACCAACGCCAAAGGAGTGGACTACGACAAGCTGATAGTGAGGTTTGGCAGTAGCAAGATTGACCAAGAGCTGGTGGACAGAATAGAGAGAGTCTCGGGACAGAAGGCACACCGGTTTTTACGCAGGGGAATCTTCTTCTCTCACAGAGATATGCACCAGGTTCTGGACGCGTATGAGAAGAACAAGTCTTTCTACCTCTACACGGGCAGAGGACCCTCCTCAGATGCCTTGCACATGGGCCACCTCATCCCTTTCATCTTTACAAAATGGCTGCAGGACACGTTTGACATCCCGCTGGTGATCCAGCTGACGGATGATGAGAAGTACCTGTGGAAGGACCTGTCCCTGGAGGACTGTCACCGTTACACTATGGAGAACGCCAAGGACATCATCGCCTGCGGCTTCGACATCAACAAGACCTTCATCTTCTCTGATCTGGACTACATGGGGGCGTCCCCAGACTTCTACAGGAATGTGGTGAAAGTACAGAAGCATGTGACTTTCAACCAGGTCAAAGGCATTTTTGGATTTGGCGACAGTGACTGCATCGGAAAGATTGCCTTCCCCGCAATCCAGGCCGCTCCGTCGTTCAGTAGCTCTTTCCCTCAGATCTTCAAGGGCAGAAAAGATGTCCAGTGTCTCATTCCCTGTGCCATAGACCAGGACCCTTACTTCCGGATGACCCGGGATGTGGCCCCCAGGATCGGCTACCCCAAGCCTGCCCTGTTGCACTCTACCTTCTTTCCAGCGCTGCAGGGGGCCCAGACCAAGATGTCCGCCAGTGACGCCAACTCCTCCATCTTCCTCACAGACACGCCCAAGCAGATCAAAAATAAGGTGAACAAGCACGCCTTCTCCGGGGGGAAAGACACGGTAGAGGAGCACAGGAAATATGGCGGCAACCCCGATGTGGACGTGTCCTTTATGTACCTGACCTTCTTCCTGGAGGACGACGAGCAGCTGGAGAAAATCCGACAGGACTACGCCAGTGGAGCCCTGCTAACCGGTGAGCTGAAGAAGCATCTGATAGAGACCCTGCAGCCAATAATCACATCCCATCAAGAGAGACGCAAGCAGGTCACAGAAGAGACCGTCAAGCAGTTCATGACCCCGAGACCTCTAAATTACAGTTTCTAGCCCGTGCATAGCCAGTTTTATTCATGTGCTAAGTCCTGACACAATGTTGGAGGTCGTTCAGGTCAAAACTCAGCAGGGGAGTGTTCAGCAGAGCACAACGTTCAGATATAAATATCTTTTGTAGAATAGATATGCCTCTGACATGTAGAATAATAAAGGAATCGTTTCTATTCTATTCATGACATTTCTATCTGCAACGTTCCACAACCTCCTACTGGATGTGGCCCAGGTCTCATCACATGCGCCGTACTAGAAACATGAAACTTAAATGTGTCAATGACATATCCCCATGCTGAGCAGTTCGTGTCTAATGATTAACCAACTATGATATGGCTTCACATCAAAGTTACCAAGCATTGACAAAGGAAGTCTTATTTTGGTTTGTGCTAACAGCAATACCATTGGATGAATAAAATAATGTCTGTCTTGT
>contig_19982 Average coverage: 53.08
TCAACCAGTTCTCCAGTCTGAGCTTCACCCCAGAGGAGGGAGACATCTATGGCTGTACTGTGGAGCACAAGGCCCTTACTGAGCCCCTGACACGGATCTGGGAACCTGAGGTGAGCCAGCCCAGTGTGGGCCCTGCTGTGTTCTGTGGTGTGGGTCTGACTCTGGGGCTGCTGGGAGTTGCTACCGGAACATTCTTCCTCATCAAAGGGAACCAGTGCAACTGAGACTACAGCTGTCAGAGCGTCACAGTTAAATCTGTATAAATATAGAGTAGAGAGAGTAGTACTTTATTGATCCCAACTTGGGAAATAGTTTTAGAACTCAGCATCATCAAAAAATTGCAACGCCAAGACCAATGACAAACACATGTTAAAGACACATAATAAGACAGAAGAAGGCCCCTGCACCTTACAGCTGTAGCCATTAAAGATAGAGAGCCGTTTGAGAAAGGTAAGACATGCTGTTGTCTATCCTGCTCTGGGAAAACAAACAACATTACTATTCAGAAGGCATCATAAATCTATTAAACATTCCACTTATTAAAAGCCTCATTCCTCCTGAACCTCTCCGTGGGCATAATGAACCTACTACCGAAGCTGCTCTGTGTTGCATTACAGTGCTGTGGAGTGGGTGGGTGACATTTTTGATGATCGTGTGACCCTTGGCCTGCATCCTTTTTATGAGCTTGCTTTCTGTATGATTTTGTCAAGCTTGTTTAGGTCATCCTTTGCTACGTTTCTTTTCCATCACACATTGGTATAAGTAAACACACTAGCCACTAACTACACAGCTGTAGAACATGCGAAGTGGACTTTGCTATCATTTAAAGTATCTTTGTACTGTTAAAACGGATTATATAGACTGTAGATGACAGAGCCTTTTAAGCCTCCTTAGGAATAAGAGGTTAAACTGCAGATAATTTGAAGGGGAGATGTATGTACATGGAATATTAAACTAGTCCCTGCTGCGCAGAAGATTGACTGGGCGAGGGATTAGCACCGCCAAATTGATGTACGTCTGGGATATGGGTTTACCCCCGGTTTGAGTTCTAGTTGGTGTTTGTGTTTCATTTTTCCCTTTGTAACCTTTTACATGTTTATTAAAGCTTATTAG
>contig_19985 Average coverage: 18.10
TAAATAAATACATTTATTAAATAACAGTGATAACTTATTGACATGATGAATTACAAACAGCCAAATATGAACCTATTCATCTAAACATCAAAAATGTTCTACAAGTCCCCATAAGTACTTGAATAAATAAAAAATGGGCACATACAACACTGGTCTTAAATGTAATTCATAAAAACTCTAACAACCCATTGAACATGATTATGGCAACTGAGTTCAAGTATAACTAGATAATCAGACTATGAAAAACGTCAATATGAATAAGATATTCAATATGAATGTAATATGCATATTGGAAGTTTTGAACATCAGCGGAGCTTCAGCCATTGGCAATGACTCTATTGGTTGGATGTTGACTGCTGAGTTGAGGCATTCTTGGTCGATTCCCGATGACGGGGGGAGGAGAAAGAGGGAGGAGAGGAAGAGATAGAGGGAGGAGAGGAGGAGGCAGGGAAAAGAGAGGAGAGGAGATAGGAAGGAGAGGAGGAAAGAGAGGGAGGAGAGGAAGGTACGGATGGAGAAGAGGAGGAAAGAGGGAAAAGAGAGGAGAAAACAGAAAGAGGAGAGGAGGATAAGAAGGTAGGGGTGGAGGTGAGAGAGGGAGGAGAGGAGGAGGGAGAGGAGGTTAAGGAGGTACTGGTGGAAGTGAGAGAGGGAGGAGAGGAGTTGATGGAGGGTGGAGAGGAGGGTAAGGAGGTAGTGGTAGGGGTGGAGGTGAGAGAGGTCGGAAAGGAAAGCGAGAGAAATGTTGAGCTCAGACGGGCCATTTCAAACTGCTGAATCTTGCGGCGTACCCAGGGTTGTTTATGGTAACTACAGAACAGACCCTTCTCCGTCTCAAAGATGACGGCCCGTACACAAGGAGCGTTATAGTTCTGAATCCAGTAGCCTGTGATGGGATCGGTCATCTCTGTCCTAGACACTGTCTTACAGCACGACACCAGCTTTTCTCCATCTACTGTCCCAGTCCAGCCCAGTGCTGCTATGACGACGGCTAATGTCCAGATCTTCACCAGAGTTCCACAGGTCACCATCTTTACCCTAAATGTCAGAGACTCAAATGGTTCAATAAAAGTTCAATAAATAGATAAATCAACTCTCTCTCTTCTCTGCAGGCTGCTCAGCTCAGGGTCAAGTCTGTT
>contig_19987 Average coverage: 17.67
CTTTGTTATTCGCTCTCCATTCAACTTGTATTGCTTTTTAGTGAGGTCTTAGAGGTGACTTGTATAAGAAAGTTGCAGGATTCAGTGGAATGATGTGTAATAATACTTGATGTGCATCGAGTCATGCACATCTTAATCCCTAATGAATCATTTCCCATCGTGCTGTAAACAGAATATTTAAACTTGATACCTTCGATTGCAAACCTTAAGCTCCCTCTAAACTGAATTCCTCAAAAAGGTTATGGTCACTGTCCAATTAGTTTGTTTCTTCCCCAAAGAAAAGGCAGGATCATAACAGGCCTCACGACGTTCCCAAATGAATTACACTGATTTAAAAATGGAAAGGCTCCCACGTTATCCCAAAACATGAAGGTTCCAAAAATTTCCCAAAAGTAAGGTCTCAATCACC
>contig_19991 Average coverage: 24.58
TGAAGAACCAATTATTGATCTTCAATTGTCTTATTTTCTGTTACAGGACAAATGTATCCCTTCAATTGGATAACCATGAATAGTTAGTGAGTAATCAGACAATCACATCTGAAATAGATGTACATTTGAGTTATTCTTTGACATAGTTTAAATAACACCATACCACCTTATACCATGCAGAAACGACACTATGACGATTTTAACAGAACATTCACAAATGAATAAGATTTCGAGGAATGGCCATCTTTATAAGGTCAAGGGCATTGCAAAATATGATTTAGATCCCAGTAAAGTCCCCCATTAGCTTAGTTATGGAAAGGTTACACTTTAATAATTAAACAGTCGTGTTTCCACAAGCCTATGAGATGTAAAGAAGAATATAAAGTAGTTATGGTAAAAGAAAAAGGTTTGAAATAGTGTGTTTCTGATCTTATCATACAAATTTTCCAAAAAACAGGAATCTGTGATTTTCCAAAATTACGCAATGTTCTTAAAACTATTCTGGTTTCTAAGAACTATGCACGGTTCTAAGAATCTTGCCTTTAATTCTGAGAATTCAGTTGCAATAGATGCTTGTACTTCTTGAATAACATTGACCTGTATCAGAGCCATCTGTAGCCAAGGATAAACTGGAAGAGTGAGTGATGGGCGAATAACATGAGTGCTCATTATGCAGAAAACAGCCATTGAGACTACTATTCCCACCCTCCTCAGTCCTGTCGGCTCCCCATCCGTCTGTAGCCATTCAGCCACAGAGCAGTCAGTTCTTAGCAGGGCAGTTAGCACATTCTGACATTACTACAAATGTTAGTATGTCACAATGGTGAATTATTAACATTAACCATAAAGTAAACTGCAGTTTATTTTTAAATACTGTAATAAACATTCATGTTGTGCCTCCTAGTGGGTATTACCAGAATAATGTTTTGTCAACCAATGACAGAAAATGTATATAAATGATATGTCTGT
>contig_19994 Average coverage: 34.43
AAAAAAAACAGGAAAACCAAAAATATTTAAATATACATGATCCAGACACATTCAATACTGTAGACAGGAGGGGAGTGGTGATGGTATACAATGGAGATTATTACAAAGCAGAACACACCAAAACAGACTCAGAAAGTTGCTGCCCGTGGTCACAATTTTAATGCTGTTGGAGTCAATGTTTCAATGTGGTTAATAACTTTACAGAAATTCATAATTGTAATTCATTGTTGCAATGTTTCTAAGCAGAGTTAGCTAGTGTGTTTGAGAGAGTTCCCATTCACTGCCAAGCAATGGGAGTTGTGCAGTGGTTTCTAACCTTTTTCGGTTACTGTACCACCAACTGAATCTCTCTCTGCCTGGAGTACCCCTAGTTGGGAACAACTGGTCCAGCAGTATCTAGCTTTGACACAGGGGTTCACTTCTGTGATAAAGACACAATGGAAAACGCATAAGGGCCAGGAGATTTTCCCTGACCAGGACAAACTCTGCACCCTAACATAACAACACCCCCCCCAAAAAAAGAAAAGGCACTCAAAAATACACAGAACAGCACGAAAGCGTCTGGTAATCCAAATAACACGTTTCTCCAGAGGAGACCAAAATACAAAACGAGCAAAACACCACTTTAATGCACATCCAAGCTTTTAGAGGAAAAATAGGTAAGTAATCACTCTAAAATATTGGAAGCTTTGACCAGTGTGGTAATATTCAGTAAGATCCAAAAGCACAGGGGTGTTATGGAGATTGGCTGTTGTTACGAAGAGTTAACGCATACACACTAATTAATATATAAACAACACATACATACACAGATGTCCGTTTGCTGTGTGTTAACCAGTCTGTGTATTCTAGTCTTTGAGACTACAAGAAAATTAACAGCAGCTTACAGGGTGTGGATGGAGCTGAAAGGACAAAGCAAACACTCCATCACACAATCACTAAAGCAGATATCTCATGCAGCCTGTGACAGATACAGCGTTAGACTCAGAGACCAGATGAGCAACTACAGTTTGGATGGACTGTTTGAACAGCTGTGATAACTGGAGGAGCTGCAGTTGGCAGTGTGTTAGGTTACCGTTCCACTCAAAGAAGAACGTGTTGGTGTGTGTCTCAAAAACGGTAAGCCTTCCTTTGTAAACAGTATCTGAGTCTACTACAGCAATTCACACTACCTTAAACTGTACAGTAGTACTGGCCTGTGTCTACGCACTCCTGTCGTCTGTACTGCGAGGTTAAACATGTCTCTTAC
>contig_19995 Average coverage: 13.54
GCACACAGCTACCACAAAATTGAAAGGAACACATTACGTAAACATCAGCATGAAAAGAGTTGTCTATCTATAAAATCAAAGATAAAACCAGATTTACAGATTGTACTGTTCGAACACATAACAGCCATGGATGAGGTTTTAATGGACGAGGATGATGACTGCCCAGAGTTGGTCCCCATCGCAGGAAATCCTCTCTCACCTGGCGAGCAGATACCTGTGACCATCATCACAGGCTACCTCGGTGCTGGGAAGACGACACTGTTGAACTACATTTTAACTGAGCAACACAATAAGAGAATCGCTGTCATACTCAATGAATTTGGAGAAGGTAGTGCTCTGGAGAAGTCTCTAGCTGTGAGCCAGGCAGGAGAGCTGTATGAGGAATGGCTGGAGCTTAGGAACGGCTGCCTCTGCTGCTCTGTCAAAGACAATGGCCTGAAAGCCATAGAAAATCTCATGCAGAAGAAAGGAAAGTTTGACTATATTCTTCTAGAAACGACAGGACTTGCAGATCCAGGTGCTGTGGCCTCCATGTTCTGGGTTGACGCAGAACTAGGGAGTGACATCTATCTAGACGGTATTGTCACAGTCATTGATGCTAAATACGCAATGCAGCATCTGACAGAAGAGAAACCAGAGGGACTGGTCAATGAAGCAGCTAGGCAGATCGCCCTGGCAGACCTTACCATCATCAATAAGACTGACCTGGTGAATGGAGAAGAGCTCAACCACCTCAGAGACACCGTCAGGTCTATAAATGGTCTGGTCAAGATTCTGGAATGTCAGAAGTCAAGGGTGGACTTATCTCAAGTTCTGGATCTGCATTCCTTTGACAACAAGGATGGAGTTAA
>contig_19998 Average coverage: 54.28
TGCATTGGACCTTTAATATTATCAGTCTAGAGAGGAAACGCCATGGAAAGCACTCAAAGCCAGCATGCAGTTATTGCAATATCTAAGTAATATACACTGAGTATGGACAGAGTAGTAAGGTTTCAAGCAACCCTAACAGGCTCTTGCATATTTTATTTCTGCAGAGCAGACTGAATGTTTTAAATCATGTTCTGATAATATTACTCACAATTTTACATAATAACCAAATATGCAGAGCATGTTACAACAGAGTTCCAGAGAGAAACACATTTGTAATGATGGCGGTAGTGTGTTTTCCTGTTCGTGTGTGATTAGTGGAACATGGTGCTGGCCTGCTGTGTGACTCTGATAAAGGTGGTTCTGCGACTAAGCTCCTTCAGTTTGGCAGCTCCTACATAGGTACAGGTGGAGCGGAGGCCCCCTAGGATATCTCTGATGGTGTTCTCAACATCTCCTCTGTAAGGAACTTCCACGGTTCTACCCTCTGACGCCCTGTACTCGGCCACTCCCCCTACGTATTTCTTCATGGCGGTGTCTGAGCTCATCCCGTAGAACAGCTTGACCTTCTTGCCATCCTTCTGGACGACCTCACCCAGACACTGGTCGTGTCCCGCCAGCATGCCCCCCATCATCACAAAGTCAGCCCCTGCACCGAAAGCTTTAGCCACGTCGCCTGGGCAACTGCAGCCACCATCTGAGATAATATGTCCCTTGAGGCCGTGGGCGGAGTCTGCACACTCGATAACAGCGCTGAGCTGAGGGTAGCCCACCCCGGTCTTGATACGGGTGGTGCACACTGAGCCTGGCCCGATGCCCACTTTGATGATGTCAGCGCCAGAGAGAATGAGCTCCTCCACCATCTCCCCTGTTACCACGTTACCAGCCATGATGGTGTGTTTGGGGAACTTGTCCCTGACGGTTTTCACGAATTCCACAAAGTACTCTGAGTAACCGTTGGCAACGTCCAGACAGATGTATTTTATGTCAGGGATAGCCTCCAAGATCTCACACAGTCTCTCTAGATCAGCCTTACCGCTGCCAGAGCTCGCTGCTATGTGCTCTAAGCATTCTGGGTGGTTGACTGCAAAGGTCTTCCACTCATCCAGTGAGTAGTGCTTCTGCATAGCCGTGAAGAGTGTGTGCTTGCTGAGGACCCGGGCCATCTCAAAGGTCCCTGTGGTGTCCATGTTGGCAGCGATGATGGGGATGCCATGGTAGGTCTGCTTAGAGTTACGGAATGTGAACGTCCTTGCCAGGTCAACCTCTGACCTGCTCTTCAGACTGCTCCTCTTGGGTCTGAATAGGACATCCTTAAAGTCCAGTTTGAGGTCTGCATCTACGCGGGGCATAGTTGCTGAGGTTGCTACAACGGAGGCTGAGTTACGGAGGATCACAGAGGAGGCTCTTCCGAGGCACCAGGTTGCTGTGGTCTTCGTAGGTCTC
>contig_19999 Average coverage: 21.15
CAAAGCTAATTCTCGACAACTCCTTTCAGATTCCACAGCCTACCTGATGGTTGCTCGTTGTAGCGGACTCTTCATTTAGTCAACTTAATTCCGTGATGTTAATTCCATTTTGCATTGATTATAAATCTCCCACTTCTCTTGCTACATAGAGCCTCTGACTGTAGCGCCGCTTTGATTGACCAACAACGATAACAACAAGCTTCACGTTGGCTACCAGTGTGTCTTTTTTATGGGGCGCACTATTAACTGTCATAAAACTTGTTTATTAAAATCCTTGTAGGCTATGTAACAATGTTCATTTTAGACCAAACCTTTAAAAACTTTTGTCGTGCCTATTTTCTTTATCAAAAATTAATACTCTCAAAGTAATCCAATTCTAACGTCCGTTCAGTTATTGGAATAACCGTGCCCATCACTACACTACAAGAGGGAAACAACACACATGGTTGATAAGTAACCGCTTGCAAAGGTAAGGGTTAAGATTATGGTTAGTAGATGTTTGAAATGTTACTGATAGTCCATCTGTAGATGCTCTAGAGACTATCCAAATAAAGTGTTACCCTTTTCCCCCCTCCATGTTGTCTATCACTACAATCTTTGTTTTATGGGGGGGAAGGAATGGGGGGATGAACATAAGCTGAAATGTCTGTCTCGGGAATTGGTGACCTCTTTGACGACCTTGTAAAGCAATAAAAACAAAAGTAGTTGAATGTTGACATCTGTACTCTAAACTCTGTTGTAAACAATTGTAAGTGGCATGCAATTATTTAACTATTTTATAATTTCTGTAAAGTTATTCTGTTGGTCCTTTTAATAAAAATGTAAGC
>contig_20000 Average coverage: 13.08
GCGGCACATTGGCAGTTCGAGGTATGGGAACCTTTTCTTGACAATGGTCTGAGTTTGGTGCATGGAAGATAGATCAGTTACAGAGATCAGTCTGTGTCTGTTTCTCGGAGTCATTAATTAAATACATATAATTAATACAGTAATGCCAATCATTTGTCAAATAATCTGGTTATCTTTACAACACCCCAGTAGGGTAATGCTATTATGCAATGAAAATGTAGCTAACTATGGTATTCAGCAGCCTAATGGCACAATGTAACATTTTCACAGGAGATAGTATAATATCGATTTAGGTTGTATCTGTCTGCAATAGGCATATGTGCAATGCACACTAGGACTGGTGCTTACTGACATATATTTTATTTTCAATAGACTGCATTAAGTGCCTTTTTTCAAGAAACCAATATTCCATACAGTCACCATCATCAAATGGTAAGTATAGAAAACCTACAGTATTATTGATAACAATGAATGATTGATGTATTATTATTATTATTATTACATTATGATGATGATTATTGCAACATCTATGATTATATTTATATTCATTCACTTGCCGTCCATGTCCGCCATACTGTACCGAAACACAAGCATGACAAAAATAAACACACATTGGCCACGTTGTTCATAGTGCCTTGTCATGTACTGTAGCATATTACTTACTGTGTTATTTCACATGAACGGTGACATGATAGGCTACTATGTTTCTAGTACTTATAGTCGTCAAATGAAGTCATGTGAGTTATGGATGATCTGTACTGCTACTATACTTTTTCTTGAATTGAAGTCTTGAAAATGTGTCTTGTGGGGGAGGGTGATTTCAGCAAAAGTGAACATTGTTTTAG
>contig_20007 Average coverage: 13.63
GAGTTCCTGGGCTGCGATACCATAGGCCAGGATAAAGGTCAATGTGTTCGCAGCTACAGACAGGCTGTTTATGACTTAACATGGGAGATCATCCAGGAGATCTTTGCAGATGATCCTAATGCCCATCAGCCTCAGTGGGTGAAGCCTCGACGCATGAACTCCTCCTATTTCCATAGAGTAATGAGCCCTGGCGACATCACCAGGGTTCAGGTGTTCATCACCACCGAGGTGTTGAAGCTGTATAGCCTGAAGAAAGACCACAACCAGAAAACAGATTGGCAGAACGGGGGCTGAAATTCGGAGAAAAACGGGATCGAGTAGATCATATTCTGGTCCAGGAGCTTCATGAGGAAGAGTCTCTGTGGGTGAACTATGATGAGGATGAGCTCTATGTCAAGATGCAGTTGGCTGACGGTATCTTTGATTCGTTGATAAAAGACACAGCAGAAGTTCTCACACAAATTCAAGAGAAGAGATTGAAAAGAGCCCTTTCCTGAGCTTTTAAGCCCCCATTGTAAACCCATCTTCCACCAGACAGTCCCTCCCACAGCCAACGTGCCAATGATCTCCAGATGCCTTCAGTTCAGTCAAACTGGTACCCCTCTGCAACACAGCTTTGGACTAGCTAATTGTGGATCTACCACATGTTTTACACCAAACATCTTTGATCCAGCCTTCAACCAACATGTAAAGCCTCCCATGCTGGCTGCCCTGTTCATGTCCAGTCAAAGATGGAGTGGATCTTGTTTCCCATTAAATTCATCAATGCTGCTAAATTGACTGTTCCATGGCTCATGAACTCAAGACAGTATTGAGGAGCAGTCTGGGTCATCTAATAATAGGTGATGATGAGAAGATTTCTATGTCAAGTGTGGAAGTCATTGGGGTTATCAGGTTGTATAAAAATGAAATATTTTGCCTTTTTGTATTGTGCTATTTATTGTATGGAAAATATTTCGATTATGGTTTTGTTGTTGAAAGCAAACTTGCTGTTAACAGGTTTTCGAAACAAATTACTTCAGCATTTTGTAAAAGAATGATGAAATAACAAAGCACAAAAAGAAATGTGAATGTAGAAATGGCAATACATTGTATAGGGAGAGAGTGAAAAATAAATTAAAATCTACCTTTTTGTATTTATTTAAGAATCCAAATATTAGTAATTGATGGGTTTAAACACTGTCCTTTTTCTAACGTGTTTTTGCCTCGTAACTAGTGTATTGGCAAGGAGAACAGATGCCTAGAGGTTCTACCTGGTTAGATTGGAAACCAGCCTGTCACGCTGGATTCAAGCCTTAAAATTGGCCTTTTACCTGATTCAGTTAGTGTCTCTTTGTTCTGTATGATTATGGATTGCCACACTCAAAAGCAACAACACAATTTACAGGCCTTAGTTGATGTCTCTACTCTTCTGTACCTCCTTTATTTGAATGATATTTACATATACAGTACATACCTTTTCATAAATACCTAAAGGAAAAGTATTTTTCCAACTGGGTTCAACTTCAGCCTCTGCCTTGTTCAGTGTTTACCTAAGCATAGTTCTAACCAGAGAACACCCTTTGAAAACCCCCATTTGCCTTTTGCTCACAGACTCGGTATTGCATTTCTAATGGTTCTAAGGTAGCATGACTCAAATGCCATTTATGGTATTATGCCTTTGGGTGTCACTGATGATGCACTTCTGACTTACTGCAATGGAACCTAATGTTCTCTCCATTCGTCACGTACACAATGGCTTTAGCAGCATGGTAGCAAGTGTGAGTCATTGATTAATTTGTGTGGGTCCTAGCATTCAACAACAATGTTCAAGGGCTTATTCTGTCCTCTCATCAGTAGATACTTTAGTCCAAGAATGCTGTGATGTACAAATTAATTTACCATGCACGGTGATGCTTGTCAATTGTCATTTTGGTTAGACAAGTGACCTTAATGGTGGGAATGAAAGTAGTTTCCATGCCAATTTGCATTTTTACAACCACTGTTATTTTACCAGAAGGAGTAGATTAACTGTCTATTGTGAATTTGCATTTTACCTCTGCTGTTATTTTACCAGAAGGAGTAGATAAACTGTTAACTGTCTATTGTGAGACGTTGAACTGTACATTTAACTTTAATACCCATTTCTCCATGATATGTGTGGTATGAGAAAATAGTGATGTGATTTAATACCTAGTAAATTAATTTCCACAGGGCTGAATTGCAACCCCCCCCGTAGAATGGTGAGAATAATCTGAATTGATTGTAGCTGGTGGATGTAATGTCCCATTTATAACTATGCAGTATTTGTTGGTTGGGTACATTGTTTTATGTTTGGATCATACAAGCCAGCTTTGTAGTCTTGTGGAAAAACATTGAATTGCAATGTAACCAATACGCCTCCAGACAGTTTTCAAACTGCTGTCTGTAGTAGGTTTGTGTTGGCCCTTGCTGTGAAGATGGGTATTCTAACTCCAAAGCAAAAATGTATATTAGGCAAAAATGGTTTGATAATGAAATTGAGTACACTAGAGATCTTTTTGCATCTTTTAAAGTGTATGAATATTTAGAATGTACTACTGTCAGAGACGCAGCTACACTAGACTTGTGAATTGTTTTATGGGGTGTAAATATACTAGAACAGTTCCCTGGATCTGACTCTCTATTGAACCTGGAAGATTTTTGTCAAATAAACATTGTTCACATTGCAGAGATGTATATAGTATACATATATTTTAACTAAATTGAACGTTGAAGTTGTAAATAAAGCTTTATTTCCAAAAAAAAAAAA
>contig_20009 Average coverage: 17.27
AGCTGCTGCTTCTTGAATTGCATTGAGCAACAAAGTCGTCATACCATCACCTCTTTCGCTCTCTTTCAAAAATACTTTTAAAAAAAATCTCTCGAAAGGCACCAAAGACGTTAAAGACAGGACAGCAAGCTCCGCCCACTGTCACAGGGACATCATAAGTAGCAGGGGGAATGGGTGTAGTTTTCAGAGAGCCACCGACATCCCTTGTTTCCATTCACAAAACCTTGTGCAAATAAAGAAAAAAACAACTCAATACTCTTTCCCTGAAGGAGAGCAGACAAGATTATGATTCAAATGGAAAATAACCAGCAACTAAAAACAAGCTTATAATAACTCAAACCACCTTGAGGGCTTCTGATAGGCTAGCTGGAATACTAGCCATGTTGCTAATACCTTTCCACTCATGTCAAGTGTAAATGAGGGCCTAGGGGGTAGGGGTTATTTATGGAACATCCAGGGGGTAAAAGTAGAGGGGAGTGATGATGCACAATCTTGAGGGGGGAGAAGAGGAGGCACCACCGCCAAACCCTCTAGTAAAATAATTCCAGGATGGTCAGCCCGAGTCAGTCACCCATGTGACCACGTCTCCCCTATCACAGCAAATTACCCATCAGGGCCCTGGTTACCCAGAGGGTCACTTTGACTGTACCACCCATCCCACCAGTCAGATCCAACCCTTTTCTCAGCCCAGACAATGCATCAGTCTGGGGGTTCAACTTCCATCAGTCTTCCGAGTCAACTTCCTCTCACAGGAATGTCCCGTGTCACGGCAGATCAGTCACACACAGCACATACGCCGCCTTTCCCTCAGCATCTTTTGGTCCAGCTTCAGTCTCTACCTTCACCACTGCCTCAGTCTTTGCCACGGCTTCAGCGTTCTCCATCTCAGTCTCAACTTCAGACTTAACCCC
>contig_20011 Average coverage: 19.68
AGGGGTTGAACCAGAAGTGGAACATGGCGAGAATGGTAAACGAAAACGGGTGTGGACAAGAGTTACAGAGCACGGAGCTAAATGGAGCCGGTCGAGGTACAGCGCGGTGGGGTCCCCAACACGCAGGGGCTCTGGAACTTGCGAATTTGTATTCGCCAGGAAAAAGATGTCAGGAATGGATAAGTGTTGTCCTCTGCTTCTCTCTCATGGCCTTCAACTTTTGTCACCTCCTTGTTAACTTCCACCTGGGTCATATGTGGTACATCCTTTTGGGCATTGTGGCAGGAATACTGACTGCAGACTTTGCCTCTGGTCTAGTCCACTGGGGGGCTGACACCTGGGGATCTGTGGAGCTACCCATCGTTGGAAAAGCCTTTATCCGACCATTCAGGGAGCATCACATTGACCCTACAGCCATCACCCGCCATGACTTCATTGAGACAAATGGTGACAACTGCATGCTGACCCTGGTCCCATTAGCACACATGGCTTTCAATTTCCTCACCCTCTCGCCTGCGGAGCACTATCACAACTACCCCTGGCACTGCTATGTGATGGCACTGGCCATTTTCGTTACCCTAACCAACCAGATTCACAAGTGGTCGCACACATACTTCGGGCTGCCAGGCTGGGTGGTCTTTCTACAGAACTGCCACATCATCCTGCCCCGCAAGCACCATCGCATCCATCACGTTTCCCCCCACGAGACATACTTCTGCATCACCACAGGCTGGCTGAACTATCCCCTGGAGAAGCTGGGGTTCTGGTCTAGGCTTGAGGATCTGATCCAGAGTGTGACTGGGGAGAAGCCCAGGTCTGACGATCTGAAATGGGCTCACAAAACCAAGTAACCATGCAGACTGGCTGCATCGCTACCTCAGGAGTATTCAGTCTCTTTCGCGCCTAACTCCAGCTGTAATCAATAGGAGACACCAACATAAGGATCTGGTTTCAGAGATGCCATATAGCTTTAAACCTTGCACATTTTGTCTGGTTCTAACCGTGGAGCGTTTTGTCAAGGGCCCAGGGGTGTTTTCTTAACCCACTGTGGAAATCTGAGTGGGAAGTGCTTTTTGAAATAACATTTTGAAAGCACTAATACATTGCAATACTTTCTCAACTCCTCATCTAGCTCTTTATTTCTGATCGTGTATGTCTAACTTGACTCAACCTTTCTTGAGGTGTATCACTAAAGCCATTGTCCCCCAAAGGGACAGTCAAATATGTTTTTCATCCACTTTACAGACTGAAACTGCTAAAAAAATATAATAAATATAAAAAAAAAAATTAAAACTCAATATCCCAACCGGAAAAAAAAAAAAAAAAACTCCAGTACTCTGCGTTGATACCA
>contig_20016 Average coverage: 17.64
GAACTTCAGTTCAGTTCAGTCTAGATTCATTCACAAAAATACCGTTTTACCCAGAGTTCAGTGGGTGGAATGCCCATACAGCAATAGTCATACTCTGAGGAGGATGGGTTCAGCTAGGAAGGATGAAAGGATGGAGGAATAATTCATACAGTCATCTTTTGAAAAGCTTCAAAATGCTTCTCCCTCAGATAAGCGGTTGCCATATTGGACGCGGTCAAGGCTCTGTACATTTTTTCAAGTTTCGGGTCATCTACGAAGTGTTTGATGATATTTTTGCGCTGTGTGTGCGTGCGTGTTGAGGGGATAATATTCATGCGAGTCACTTATACTAACTACATTTGATGGCCTTTGGCGTGATAAGGGAAGGGATCGAGATTTTTATTTTAACTTGCATCAAGTTTTACGTTGTTTTTTTTTAAATGAACATTATCTGTTGCATTTGTAAATATATACTCTAATTGACTGTACAGAAAACCACTGCAAGAGGAGCTTAAAATGGATAGTTCAGCCAAATGACAACATTTGATCAACCATCCCTTTTAAGAGCCTGGGAGGCAGAACTGTGCATGAGAAGGTTTTGACTGGCTGAGAGAGCTGTGTTCAATATAGACTACTTCTATAGAATAAATATACATTTTTTTTGTTACGATTTCTTTTTTTCTTTGCTGTGAACATTGTACATTATTGTAACTAACAGGACAAGACGTTGCTCATGAGTTCACATTTGGATGGTTTCCATTTGTCAGCGATATTGTCGTGTTTTTCCCTATTTTGTACTAAATGAAACCATACATACTCTGGAAGCCTTCAGAGGTAATGGACTTTGGAGTGTAAGATAAGTACCCCTCGATGTACTGTGTCATTCTGGTTTATGTTGCTTATATGAGCAGCACAAGGTCTGCCAAACTCTTCCGCTTTGTGACCGTATTGAAAATGGTTTGGTGTTCTTATTCTAAAACAGTTTCAAGGTTTTTACTAACAATTTGATTTGTATTTAAGTTTCTCCACGTAGTGAAATAACGAATTTCCAAGTAACTTGAAATATAATGAATGAATAAAGTATTATTATCTTC
>contig_20020 Average coverage: 24.22
GGAACATCGGCTTTACTTGAAACTGGCTACATTGAATTCCACAGACCAGTCTTAAAAAAGGCTACATTGTTTCAGCAGCTTTTGATGGCTTTTAAGTTTGTAGTTTGACATGCGTTGTTTCACAAGGCAACTTCCATTCACAACCCAAATTGAGTGCATTAGTAACTTTTATTTGACATAGGCTACTCTGGCCCATGACTAATGTTCCACTGCTTCTTGTCCTTTTGTGTTTGATCTCCCTTTGAACATGAAATTCATTACTTTGCACAAATGACTTAATTAAACGTTTGACTAACCAACGTTTCAATGATTGAAGGCTTGATTCAGTCTAAAGCTGAAGCTTTACATTCATTTCCGATTGAGCCGACATATGCAGCGTTTACAGTGAATGCAGTCTCCACTAAAGCGGAAACATTGCCTTTAATTTGAAATCACTCTATAAAGCGGAACTTACCCGATGCAGATTGAAGCCCTGCTTTGCATGTATACTTGTTTTCATTGGCCAGATATTGACAAATCACCCAGCCTTCAAGTCCTTGTTTTTACAAATATGTATGTGTTTTACAACTGTAGTAAAGTCAAATGAAACTAAAAAAAAAAAAAAAAAAACTCCAGTACTCTGCGTTGATACCA
>contig_20022 Average coverage: 12.07
GACCGTCGGACAAATTTAATCACAGGCTCAATCCAGCTAGCCAGTAGCCAGCTCATTCACCTGATTTGGAGATTAAAGCCCAGTGTAACTTATTCTCGGTCAGTATATTGAAATAGTAATGGACACGTGGCGTCAACTGAAGCCACTGGAGTGGTGTAAATATGTCAACAAAGAGGTCAAAGTGACAGCGCACGAGAAACAACAACATCATGGTTGGGTTTTTACCGTTGATCCAGTATCTGCCAGTATAGTCCTAGTGACCTTCCAGGAGAAAGGAGGCACACCGACGGTCCGAGTTGTGACAGGCCATGCAGTGCAGGAAGTAGAGGTCCTCCAGGAGGGTAATGAAGAAACGGCGGGGCGGCTGAGGGTCATTTTCACACCCCCAGGAGCCCACGCTCTTGGCCCGGAAGAAGTGAGGCACAGGAAAGAGCGCCTCCGCCTGTGGCTGGAAAAGAACCGCATCCCCGTGGAAGAGAAAGGCGAGATGCTGTGCGTGGCCAACGTGCTGACAGTGAGCGCCCCTTACGGAGCGGAAGACTGTAGCAGCTCCAACGAGATCATCCTGGCCCGAGTGCAGAGCCTGGTGGAGAGCAACCCTGATTCAACTCCAGACCAGCCTGCCAACTCCTGATGAAGGATTCACTTTGACATATAGGGATAGTTTACCAAACTCAGATCAGGCTCAGCCTAGTCCTGGAATAAAATACATGGTCTATTTCCTTGATCTCCATTGAAATAGCTTTTTAGTTCAGGACTAAGCTTAATCTGTGTCAGGGAAACCAGCTCATAGTGGATGTCAATAGTCTAAAATGGTCTCGTCTCCTTCATCTGCCTCTATGTGGGGAAAAAGATGGACTGGGAATTGGGTCTTGGCCATGTGTCTTTCACCTATCCTACGTTTTTAGATAAGTGAAGGTCGAGGAGGGGAAAGCCACTCTAGACTGTTGGGATGAACTGAGAGACACTTAAAATGCTTTGGATTGTTGATGGTTCAAATGTTACTATAATCATATTAAACAATGGACATTGCTATCACAAAACAAACAGTTGGCAACATTACGAAATGTGACTTTTTGGTTCTAAAGATGCCTTTTTTGTAATATACTTTTGTAATTAAACGTGCACTGTTACTTACAAACCAATAGTTGCATCTGTCCCGCTACACTTAAATAT
>contig_20026 Average coverage: 24.23
GAAAACCGACAGGCTCCATTCCCTACCTTTCTCTTTTTAAAGGCGTCTAGATAACGTGTCTGATCTTTAAAATGAATACTTGTGGGAATCTGGTGGGTTGTAGTCTTATTGGGGAGATGTACAGTTTTTAGAGTTATAGAGACACTTTCCATCTCTAGACTGGTTAGGGGAAATATTGTTCCTGTTTGAAATAGCCCGTTTATTTCTGCCTGTGTCTGGTGAGCATGTGTAGGAAATCAAAATATAAAATGTCAAATTGCTGTACTTTTATGTTGAAGGGCCTGTTGAATGTGAGGGATTTAGAAAGTGATTTCCTTTTTGGGCCTTTATTCATCTTGAACATATAGGAACTGTTTTCTCCTAAACGACTCACTGAACTTATGTATACTTAAACCTTTTACAGGACAGGGGTTGGCCCCTCACCTACTCAGACTGTTAAATTGTTTTTAGCCTGGTACCATTCTGGTTTCGGTGTAGCTTTCTATTCTTTGTTGTAATCTTGACAAATCTCAATCTGTAAAGCACTTAACATTGTTGTA
>contig_20029 Average coverage: 37.34
GTCATGCCTCATAACAAATGCACCGTTTGATAGTGTTTACTCGTTGTGGGGAATTGTAATGCTTTTGCTGTTGTGTAGCACAGTAGATAGACCAATGCACACTATTTGATGAGTCGAGCTGATGTGTTTGAATGACACTGACATCTGCATTTCTCACGTCTCTATTTAACAATTACTATGATTCAATTCATTATTCATAACACCAGGATTCAGGATAACCTCAAGTTCTTAACCAAGTATACAGGTATCTGTATTACAGATGAGTGTGATATCGCTTTGCCATACCTCCCTATTTATCTGCAAATGTAATGTATGAACAGAATATTAGTAATTGAATGAATGAACTATTTTAATTGTTTTAATGTGAAAAGTGGTAACTTGCGTCTTGGAACTATATCAGGTTTTCCTTAGACAGTTGGAGCTACATAACCGTCAGGTATTTTATGCTTTCCAAATCAAAGTAATTTCTTAAACAAAATCCTATTACAGCTTTGTATTGATTGTGGAATACCAAAGCCCAAATGAAGATTTGCATAAATGTGATACTTTGTAAAGCATTTTGTTTTGTAAAAACCTTTGCAAG
>contig_20035 Average coverage: 15.34
AGAAATGCTTTAAGTGGTAACTAATTGCTGCATACAGTACGAGCGCGATGGGCAGCGTGAGTGTCTGGGGCTACAGAACAGACAGAGCATTGTGAGCGTCTAAGAGATGATGGTCTTCAACCAATGACTGATTGGGCAACTGGAGAGCCACAAACGATCACAATCAAGGAGGGAAAAATACAGGGAAAAATACATGATATGCTATTTAGCGTCCTAATATATTACCACTCAGGGAGATAGGTCAAGGGGAATATTCTTATTCCCACCCCAAAAACAAATTATTTTCACACAAGGGTACTTTTATTTTTCCCTAGGTTATTATAGAGCTACGCAACAAAAAAGCATGAGATTTATTTGACTACAACAGTCATAGTAAGCTCAGTTCCCAATTGAGAACAGTCTATTTTGCATTTAAACCCCAAATAACTGAATAGTCTAAATCAACAAAGAGTCGTTGGTAGCCCTCCGGGAACCAACGAACAGTCTGATATGAGTCGTTGCACAGTGCGATGATTTCATAAGAAAGCGCTGCCTGCCAGCCCACCGTTCTGTTTCTCCGATCCTCCCACGAGACACTTAAGATGGTGCCAGCCCCGAGATGGGTGGAGCGTTCCGTCATGTGGCTTTGGAACAAACCATAGACTAGCCCATAGCTCCACTCATGATGAGATGCATACAGCCTTGATTGAGTCACTGACCAGAGATCCCAAATGCCCTCCTGACCTCCCACCAACACTCCCTGGTTCATCTTCCAG
>contig_20036 Average coverage: 18.89
GCTTTTGGGAGCAAGAGTAGGCCTGTGTATATTTCAACAAAGACTCGCTTCAGGATCCAAGTATTTACCGTTGATTGTTTATCATCATCGCAACATGTCTTCGACCGGATCAACACAATTGAAACGCCCGATTTCACTACTGGGATCGATGGCGTTTGGGGAGCGTGCTGACGCGGAGACAAGCACAAACATGGTGAAAGCCTACCTGGAGCGCGGCCACAATGATTTGGACACTGCCTTCATGTACACAGACGGACAGGCAGAAACTATCATTGGGGGAATGAATCTACCCAAAACGGTGAGCATTGCCACCAAAGCCAACCCCTGGGAAGGAAAGACCCTGAAACCAGAGAGTGTGCGTTCTCAGCTGGACACTTCTCTGAAGAGACTGCGTACACAGTGTGTGGACCTCTTCTACCTCCATGCTCCAGACCATCAGAACCCCATCCAGGACACACTGCAGGCCTGCCATGAGCTCTACAAAGAGGGTAAATTTAAGGAGCTTGGCTTATCAAACTATGCTGCATGGGAAGTGGCTGAAATCTTTACCATCTGCCGACACAACAACTGGATTCTTCCCACTGTTTATCAGGGAATGTACAATGCCACCACACGACAGGTGGAGACAGAACTGCTACCATGTCTGAGATACTACAGCATCAGATTCTATGCATACAACCCTCTAGCAGGGGGCCTTCTCACAGGGAAGTACCATTATCAGGACAAAGAAGGTTCTCAGCCTTCAGGACGTTTCTTTGG
>contig_20038 Average coverage: 16.09
GGGGATTCAGTGTCTGGGGAAGATGGCGGCGACGTGTTCAATATTGCCCAAGGGCCAACTACTGTACAGGAATGCTATCAAGCTGCAGGTCGCAAGGAGGTTTTCAGGCAAAGGATGGTTCCAGTCTATGTTTGTGCACGAAGTGGAGGCCAGGAAAGATGCCCACTCCAACCTGCTGTCGAAGAGTGAGACCAGCGACCTCTACAAAATGCAGTTTCACAATGTCAAGCCAGAGTGTCTGGAGGCGTACAACAATCTGGAGGCTGAGGTGCAGCACAAACTCCACTTAGACCAGGACTATCCCTGTGATGTTGTGGGGAGCTGGAATACTTGGTATGGCGACCAAGACCAAGCAGTGCACCTTTGGCGGTATACAGGAGGCTACCCAGCATTGACTGAATGCTTGACCAAATTGAACAACAATAAGGAGTATCGGCACTTCAGGATGGAAAGGAGTAAAATGCTGGTCTCACGGCGGAACCAGCTTCTTCTAGAGTTCAGTTTCTGGAATGAGCCAACACCCAGAAATGGACCCAACATTTACGAGATGCGCTCATACAAACTCAAGCCTGGAACGATGATTGAATGGGGGAATCATTGGGCGAGGGCGATCAAACATCGACAGGAGAACAATGAGGCAGTTGGAGGGTTCTTCTCTCAGATAGGAGACCTGTATGAAGTTCATCATCTGTGGGCCTATAAAGACCTTCAATCCAGAGAAGAGACAAGAAACTCTGCCTGGCAGAAGGAGGGATGGGATACTAGTGTCTATTATACAGTGCCTTTGATCAGGAGCATGGAGTCTAGGATTATGATTCCTACAAAGAGTTCACCTCTGCAATAACCAGATTCAGTCAAGATCCCGTTCTGGAAGACCAAAGCGAGAACAGATTATGGGCATTTTTCCATCGTGTCTCTCTCTGTCTTTTTCTCTTTTGTTGTAGGTGCAGATAACTTAGGTATACATGTAAAGCTTGAATCTATGAACTGTGGTAGATGGAACCTTTTGATGAAAACTAATGTTTTGATGCACTGGCAAGTCCTCTGTTTGAAGACTGCATTCAAAATAGAATCCAGTTTCCATTTTTGCTACCATGGTGAATAGGGGAGAGATTTGATTTCACCTAAATTGATAGATAAATTATATTTCAGGTGAATTATGTGCCAAACAAGGGAAAGGAAATCTTCAATAACGTCAATAAGGTATGAAGTAGCTATGAAACTGTGAATTAATAGCTATGATAGGGAAATGAACTTGTTGCTACTGTATTATCATTATGCATCTTGAGTGTGTGAACATACAGCAGTAAGAAATGCCTACTCAGTGGACATGTAGAAGCATATGCCATATCTCAGATATAAGAAACCTATAGGTCAATGTGAGCTAATGTGAGTCTCTTCCCTTGTCAACCATCTGAAGAAGCAAATCAATAGACATAAGTAGATGCATCTTTGAAATGAGAAACATGAAAACTGGATTATTAAATGCTATGTAATCTTTAAAAAAAAAAAAAAAAAAAAACTACCAGTACTCTGCGTTGATACCA
>contig_20041 Average coverage: 40.24
ATTCAAGGAATACTATTGAGTCATGAAGGCTTACTGTTGGCATAGTGCGGTCCTCCTAGGCATGGCTGTTGCGACCATTGTGGCACAGGATGATCTGAAGGTGGACTGTGGCCGTGACTCAGTCACCCTGAGATGGGGGGCGGCCCAGTCACAGATGGACACCTCACTACTCCGGCTGGGAGACTGTTATCCAAGTAGTATCTCTGCTGGGGAGGCCATGTTTCAAGTGGAATTCAGTGACTGTAACTTCAGTAGACTGGTGACTGGGGACACATTGATGTACATGAATGAGCTGATCTATATGTCTGGTCCTAAAGCTCAACTGAAGTCTTTCTCTCATCCAGTGGTTTGTTCCTATGAAAGGCCTGCAGACTGGGCGCCTGGCATATTTGACCCAGTGTTTCATACGTATGGTGAAGGAGATCTAGTCTTCCACATGGAACTTATGAAGGATGACTTCTCTGGACCACATCTGTCTCGGGAATATCCCCTGGGCTCCTTCATCCACATCTCTGCAGCAGTGGAGCAGATGGTCCATCAGCCCTTGCTGCTACTGTTAGAGGAGTGTGTGGCAACCACAACACCAGAGCTGCAGTCTGAGGGCCCGGTGCACCCCATCATCACCAACAAGGGATGTCTTGTCGCTAGCAAGAATTCAAATTCAAAGTTTGAACCAAGACAGAGAACCTCTGAAATCCGTCTGTCTCTGCAAGCCTTCAAGTTCGTCGTTGGCAAGGAAGTGTATATTCACTGCAGACTTTTGGCTTGGGACCCCAGTGGCCTTGACACAAGCAAGAAGGCCTGCCACTATGTGAAAGGGCATGGTTGGGTGCTCCTTGATGACCCCTACCATAGTACCCTCTGTGGCTGCTGTGACTCCAGCTGTGAGCCCTGGAAGACAAGTGGAATTGCATCAGGGAAACATGGGTCAACTCAAAGTGCTGTTCTTATTGGACCACTTGTCATCACTGACAATTCACCGGCCTGAGAAGATTGACTGGGTTTGCTTTATCCCTGCCCAATAATAACATTTGAGAGTTTATTGTTGGACTTGCATTATTTCATTGGCCTGTACATCAGTTCTTGTATTTGTTTCATACCTGAACCTGAGGCCAGATGTGACTCGTGGGAGGCCATCTTGCATGCCTGACTCTGTAGTGTCAGACTTGATTTGAAATAAATGTTTAATACT
>contig_20043 Average coverage: 43.87
GGGTAACGATGACCGCTTTAGGTTTTACCCTAAGGATCACTCCTCGTCTAACTCTCATGTTCTCCTGGGGTTGAGGTTGTTCCCAGTGAGTTCTGGTGTGTTTCCAGGCTGGAGAGGTCTCTGTAGTGGAAAACCCCGTGAGACCCCAGCCGACTGCCCACCTGGAGTGGACCTGAGGGAAACCACCCAGCCAGCTGATAGACCATCTGATCTTGGTCAAGGACTGTTCAAATTTAAAGAACTGTATGAGAACCCATGGACTATCCCCAACCTGCTGTGTGTGTGTCGCATCGCACTGGCTCCTGTCCTGGGAATCCTGATAACTGAGCAACATTTTCACCTCTCCCTTGGGCTGTTTGCTTTGGCTGGATTTACTGACGTGCTGGATGGTTATATAGCCCGTAACTGGCCCAGTCAGAAGTCTGCGCTGGGCAGCGCACTCGACCCATTGGCTGATAAAATCCTCATCAGCGTTCTCTACATCAGTCTCACCTACGCACAGCTCATCCCAGCTCCCCTGACAGCGTTGGTGATAGCCAGAGACCTTGGTCTGATAGCGGCTGTTTTCTACGTCAGATACAAGACTGTCCCACCTCCTGTGACTCTCAGTAAGTTTTTTAACCCCTGCTACACAACAGCGCAGCTCAAACCCACCACCCTCAGCAAGGTGAACACAGCGATCCAGCTCTTCCTAGTAGCAGCATCGTTGGCCTCACCTGTCTTTCACTACACAGACAGTCCGCTCCTGCAAGCCCTATGGTATATCACAGCGGTAACGACGACTGTGTCAGGCTACAGCTACTATCACTATGGCATGAAGACTGTCGCTGTGCTCAACAGCACCAAGTAACCATGGCAACTCAGCAAGCGCCAAGTAACGGTTGCAACTTAATACACTCCACAACCATTGTTGCGCCTGAGTACTCAAGTTGAACACACACCCACGTGTGTTTGGAAAGACTCCAAAATGAACTCTTGAGTGTGTATTTTTAATCTCAGTATTGCCATGGGAACGTTTTGTATCTGATGAATGTGATTAAACGATAAACCTG
>contig_20046 Average coverage: 17.61
AGATCCACCACAACTACCATGCTCTCTGTGTCCACGTTAAAGCCTACAGTTGGCCTAGGCTACTGCCTCCTCTGTGCTGCATTGTGCTTGCTCCTACTCCGTGATGTTGCCGGCAGTGGCGAGGAGCCCAGTGGCGTCCGTGAGGCTCGGTCTGTGGGGACTCAGGTCGCCGTGCAGCCAGTGGACTGTGTACAATCAGAGTGGTCCTCCTGGACGCGCTGCGATGTCTGCAGGAAGAAGAGGTATCGTTATGCTAAGCTTGTCCAGCCATCTCAGTTTGGCGGGGAGCCCTGTCATGTCCAGGGCAAAGAGGTGGAGCCCTGTAGCCCTCCATCTCGCTACGACTGTACACATGATGAAACACCTCTGTGTGAAGGCTTCCTCTGCACTTACACAGGGCGCTGTGTGCCTATAGACCTGCGCTGTAATGGGGATGATGACTGTGGGGACTGGTCAGATGAGAAGGGCTGTCAGAAGGTGAACAAGGCCTGCAAGCAGGAGGCACAGGAGTACCATGGTATCGAGAACCTGGCCAAAGGAATCAACATACTGAACAGTAACTTAGAGGGAGTGGTCATTGACAACAGATACTACGCAGGCAGTTGCTTGCCTCACTACATCCAGGACATCAGGTTCAGGAAGCCTTATAACCTGCAGCAGTACACACTGGAGACCAAAGGCACATACGACTTCAAGCTGCAGTCTTTCGAGTCATACTCTGAGTTTGTCCATTACACCATGACGGAGCGCTCTTCCAAGACCACGGTGTCCATTGGCTTTGCCGTGCCGGGCGTGGCCGAGTTCGGCTTCAACTACGCTGACTCCAAATACTCCAAGTCAGAGAAGAAAATACGCCGCGCCTCTAGGAAGGAAAACAGCTTTGTCCAGGCCAAGGCAGAGCTGCAACTGGCCCGATACATCCTGAAGTCAGAGGATCTGATGCTGCACCCGGAGTTCTTCCTGCGTCTTCGTGCCTTGCCCCAGTCCTACAACTACGGAGAGTACAGACAGATCTACAGAGACTATGGCACCCATTACATAACAGAGGCTACCCTGGGAGGAGACTACGAGTACACGGTCATCCTGGACAAGGAGAAGCTGGAGAAGACAGATTACTCTCTGGAAGCCTACAAGAACTGTGTGCAGATAGGTCTGAAGGTGGGGGCCAACATCAAGGGAGTGTATGTGACTGTGGGGGTCGAGGGAGGTGGTTGTGATGGTCT
>contig_20047 Average coverage: 44.30
AGAGAGTGGTAGAAGAATCGAGGGGTAATACTATGGCATTCTATTTGAAGACTTTCTACACTGTGTTGGTACTGACACTGACAGGAGGCCTTGATCCTACCAGTGTCTCAGCAGCATCTCCTAATCCTAGTGGTCCTAATTTAACAGGCCTTTCCTACGTGGGTCGGGTGAGAGATGGATACAAGACGACCTTCACCTGTACCTCCAACTGCATCCCAGGATGCACCTACACCTGGCTGCTGAAGGGGCGCACTTTCAATGGGAGTGAGTTGACCTGGACCCCAGACGGTCTGGACCGCATTGTGGAGCTGCAGTGTACTGCGGTCAACACAGAGAGTGGGAGCTCAAAGAGCATAACCACAATCTTGGAGGTGAAAAGCTCAGTGTCCGTGAGGCCCAGCTCACAGCTCTCTCTCCCCATCCTCAACCAGTCCTTCAGCCTGGACTGTAACGGCTCCTTCCCAGGCCTGCCAGTGCTTTGGTACAAAGACGGCCAGGTTGTAGCTCCAGACGCCAGGATAAACCTGTTGGAACACAACACCTCCCTCCACTTCAACTCCCTGCTGCCCTCTGATGGTGGCTTCTATCAGTGCGAGGTGACCATGGCAAACATGGCTGAAAGCAAGGTCATAAGCTTGGGCTACCTGCTAAACTTTGATCATTGGAGTGTTAGTATCAGTGGCCCTGACACAGTGTTGCCTGGGAGGGAATACACCTTTACCTGCAAGGTGAACTGCACTGTCGACCTGGACTGCTCCATCCGCTGGCCATTGAGGGGGGGTATCCTTACTAGCGCCTACTTCTCCGTGAGGAAGAATATCCTGAAATGGATCCTGTCGGTACCTGGTACGGTCCAGAACTTCACCTGTGTGGTGGAGAACACAGCAGCTGGACGCTCTGCAGAGGCCTCCAAGACAGTGAAGGTCACAGGACCCACAGTATCAGGAGCTGAAACAGTGAGGCTGAGTGGAGTTTTAGGACTGGTCCTCTGTATGGGACTGCTGTTCCTCCTGGATCCCTAGGAGGGGCGCTATAAGACTACAGACGATGGGAAGGACAGAGGAGAACATTGAATGAGTTCAGGTTCACCTTCAGAACGAATAATAAAACAGGAACCAACGTTTTGAAACTCTTAATCCTGTCAAATAAGAATGCTCATTTCTCAGAGTAAGAATATAAGGATATAAGAATGTTTCCTCTGTTGTGGGATAATGATAGTTGAGTCATTGGAAGTTTCCAGTGAATTATGTTTATCATCCACATGCAGTGGGTAACGATGAGAAAATAACAAAACGTACATATTGATGTTATCTATGTAATATTTTCTTATTTGCAATACGTACTGTATTATTATTATCTTTGTTGTTGTTGAGATGATAAAATAAACTCCCAAATGAGTGTGG
>contig_20058 Average coverage: 17.37
TTTTAAAGTTTATCCGAGACCTGCTCATCAGACGAAACAAAATAAGCAGAGGAGATCCCGACGACAGTTCTTTCTCTCCTTTAATTGAGCATGTCTGTACAGAGAAGGATGGCCTTCAAAAAGCAATTAAACTTTTAGAAATAGCCTACACTTACTTTGGAAAGAATGCATTTGTAGCCCAGCAGCTTGCACGACTGCTTTACACAAACAAATTATTCATTCAAGCCCAGCACTGGGCGGAGGAAGCAAAAGCACAGCTTCCACATGACACTTTCATCCTTGATACGGAGGGGCAGGTGTACAAGAAGTGGTTTTATGAACAGCATGATGCTCTGGAGAAAGCTGAACTAAGGCCCGAAGAGGTCTCTGAAGCCATTGGTACAGCTCTGAAAGGAATTGCTGCCTTCCGTGCCTCTGAAAAAGCTCCGAAATCAGAGACAGTCAGTCTCAACAACTCCTACTTTGGGGAAGTAGACGTTGGATGTCGGCTACTTCAACTCATATCATCAGTGAATGTTTTCTCAACAAAAGAAGGGAAGTCTGAACTAATGAGGTATTTACTTAGTGACAACATACCAGACGCTGTCAAAAAACCCTGGATGAAGTTCCATGGTCAGTTAAAAGGAATGCAGAAGAGCATTTACATTGCTCTTGAGTGCATTTCTGAAGATCTCAGTTACTATCGTACAGATATAAGTGAGGAAGAAGAGGAGCTTGACACAAGAGAACCTGAACAAGTGAGCAATCCAAGAAAATGGCTTACAAGGAAAAGTGCTGTTTATGCTGGATTTTTCTGTAATGTTGTTTCACATTTAGACAGTCCAGTGTCTGACTGCAGTGACACTGGAATGGTCTCTCCACT
>contig_20064 Average coverage: 23.23
GACTGGGAGTTGTCCCCCTGGACCGAGGCACCATGGCTCTGTCCATCGACCCAACGGAGGAGCCCAGGATGTACCAGCAGACCCTGTTGCAGGACGGACTCTATGATCTACTGGAGAATGACAAGCTGGTGGACTGTGTCCTGAAGATCAAGGGCAAGGAGTTCCCCTGCCACCGTCTGGTGCTGTGTGCCTGCTCGTCCTTCTTTAGGGCCCTGTTCCTGTCAGATCTGGAAGAGGAGAAGAAGAGAGAGGTGGTGTTGGAGGATGTAGAGCCGGGGGTCATGGGTCTGATTCTGAAGTACCTCTATACCTCCACCATTAACGTGACAGAGCAGAATGTCCAGGACATCTTCTCTGTAGCCAACATGTTCCAGATCCCCTCGATCTTCACAGTGTGTGTCTCCTTCCTCCAGAAGAAACTCAGTCTCAGTAACTGTCTGGCTATATTCCGACTGGGCCTGATGCTGGACTGTCCTCGCCTCGCTGTCTCCGCTCGCAACTATGCCTGCGAACGCTTCCAGCTCATCTCCCGTGACGATGAGTTCCTGACGCTGGGGCCCAGCGAGCTGGCAGCTATCTTGACAGCGGACACACTGAATGTAGAAACAGAGGAAGAGGTGTTTGAGGCCGTGGAGAAGTGGGTCGGTCAAGATGTGGAGAACAGGCTGAAGGAACTACCCGGACTGATGGACTGTGTCAGACTCAGACTGGTCCAGAAGGACTACTTTACTGAGATGGTGGAGAAGCATGAGTGGATCTGCTCCAACCCTGAAATGGAGAAGAGGCTTCAAATGGTCAGAGACGCTCGTGCTGGAAAACTGCCTGACCTCCCGCCTCA
>contig_20070 Average coverage: 27.22
TGTTATTATCAAGAGATGAGCGGTCGTTTCATGATTACAATCGTTGCTTCCTGCAGTATATTTCAAAGGTATAAAAAGGACCAACGTTACCGCAGCGTCTGTGTGACTTAACAACTGCAGTCAAGGGGCGACGAGGAAACATTTTAGCCCTTAGATTGTAGTTGTTCGCCAGAAACAAGAGTATGACGTGTCGACCGTAGGACAACGTTCCTTGTGCGGATGAGTCATTTCAGGTGATCCTGTCCCTATTATTTAAGTGGTCTTTTTAAAGGACGTTGAGGAAAGGTTGAAAAAACATCACTGGAAAATAATAACATTTTCTGGCCTGATTTTTATAATTTTTTCTAGATTTTATTTAATTTTTTCATTTTATAAGAGCTTGTTTTCTATGTGAATTTTTACACTTGTTTTAATGGACGTTAAAAGTAGAGGTTAAAGTTGGTTTCTGGAGATATCACTGTGGTAATGTGTATTAAATGATCGTGTGTGCTGTCCGCTACCATTAAAATGACTTCGATAA
>contig_20073 Average coverage: 29.85
ACATAGCTTCTAAATCCACTTGAAAGTCTTTGTCCAGAACATGTAAATACTGCTTCCTGGTTTTCAATGTGACCTCAAATGTTGGCAACACATGTTTCTTCACATCAAATGAGGTGTTAAAGACCCTGTCAGGTTCACTCTGTAATTTCACCTCGATGGTCCACGTTCCTTCCTCCTTGATGATATCTGGGAGCAAAAATTGGTGGGCAAAAAGTCCATCGACACTCAGACTCATTTTGGTCTGCGAGATTATAGTGCCATCAACACTCTTTAAATCAACACCAACAATTCCTTTTGCTGCCTTTGCTTCAAGGTTTGTGACAAATAGCCTGTACTTAACATCCTCTCCAGGGTTATAGATAGGTTTATCTGTCTGGAGGAAGACATAACCTGCCTGGAAGGACACCAAAACAACTGTCTCCAATTGTCTGCCTCTGAATGTTGCTGTCAGGTGCACATACTGATTGCCTCTAACATTGCTTTTGAAGTCTTTTTGATCAAGCTTTAGCTGATGCAGAGCCTGGTTGTTGACTCCAAGGATCTGTTTTTTTTCATAAAGCTTAGATCTTTTCAAAGGAAAGTCCATCACAATAAGGTTCACCTCACCACCCACTGAGCTCTCCAAGTATATGTTCTCCTCACTGCCAACCCGAAGGATGTTTGGGGCCACCATTATGTACGTTTGACCCAGAGATGAACGGCAGAGGGAGAGGATGAGAAGGAAAGCTACAAGGAGCTTTGAATAACCCATGTTGTCAGCAATGAAACCACT
>contig_20079 Average coverage: 13.20
GGCCGTGGTGTGTGTGACGCTATTGGACCGTCAGAAAGGTGACCAGCTGATCAGCTCTCATGAAGTTCTCCACAGCTACCAACAACGTCCTCAGATACTGGTCGGTCACCTGATCAAGAAGATGCTCCAAACCTCAGCCTCAGTTGCAGTTCTTGACAAAAAAACGGTGCTCCAGGCACCTACTACATAACCCATTCAAAGGCACGTTTGTCTTGCCCTTTCACCATCTGAATGGCACACATAGACAATCCATGTCTCAATTGTCACAAGGCTTAAAAATCCTTCTTTAACCCGTCTCCTCCACTTCATCTACACTGATTGAAGTGGATTTAACATGTGATATCAATAAGGGATCATAGCTTTCACCTGTATTCACCTGGTCAGTGTCATGGAAAGAGCTTAAGCTTAATGTTTTGTATACTCAGTGTAAGTGTAATTTAGTGCAGCACTGATTCACAGTCATTCATTCCATATAGCCTGGCTGCTTTCACTATGGATTTTCGCAATCATTCTCAATAGCAATCATTGACCGTATAGAAGCCAATATATATCTATATCTATCATATCTATTGTTTCTGGATTGTAAGCTAAGTGTAATCAAATTAGTATAGTAATCATGAGAAACATCAAACACACCTCTTACCTGACACTACCTCTGTTTTTATACCAAATAAACCAATGCTGAGCAAAGTAAAGTAACTTGTTCCATAAGTTGTTGCTTTGTGTAACATTAGAAAATATATTATACACAGTTTGTTTTTAAAACGTTTTTTTAACCCCAAGCCTTTAAGATGAAATGTTTTGTTTTAATTCACCAGTATGTATATTTTAGTTTTATATGCTGTAGCTATGGTAACGAGCAAGTTATGAATATTAAAGATAAGACTTCTCTGCACCTCTTTAGCTACTTTGAAGACTTATCAACACTGCATTGTACTGTACTATCAAATGTTGCTCTGAAACCATAATCATACATACAACGTGTCGTCCTGTTACTGAGAAAATATGTAACTGAGTGTTTCTAATGTCACCTAATGAGTAATAAAACCACAAATACT
>contig_20084 Average coverage: 11.70
GCAGTGGTATCAACGCAGTAGTACTTGGTAGTTTTTTTTTTTTTTTAAAGTTAGATGAGTTTATTTTCCAATTGTGCTGAGAAGTAGGCTTAGGAGTGGCTCCCACTAACCCATATAACATTTCACTTCCTGGATCTGAACTCACATATCAGATACCAGGTCTGTCACAACCATAGAGAGAGAGAACTTTCTTATTGTAAGTTTGAGATTGAATGACATTTAATAGAACAGCCATAACCCTTCAAGTCAAAGCTCCATAACTGTGGACCGGAAGCCATTTAAACATCAACTCAACAAAACATATACTACAAAAGAAACATCCATTCCATGAGCTACATCAGATTGCATAGAATTTATTTCAACAATCAATGCAAACAGCTCATTGTCAATGGAGCTTGTGCAAAGCTGATGTCTAACAGATTAAATCCCTTTCATTGAAATGGACTGCATCCTCTGAATAGTGCACGGGTGCACTCACTTGTAGATTGTATTACTGTTTTCATAAAGGTATCATGTTATTGTGTCAGGCTGAAAAAGATTTTACGATGCTTATGAACACACTGAAAGTCAATGAGTGTAGATAAAACTTTGTTAATTTACTATATTGGTGTCAGTATCTTCACAGATGATCCATAACCAGGACCAACCCAGAATCCAGGGTAGAGGGGCTGAGTGAATGTGGTCTGGACTCTGTGGAGGAGGGTCATCTTGTCAGAGACACTGTAGAAGGACAGAGTTCCTGCCTTGTGGTCCAGGTACACTCCTACTCTGGAGGAGCAGGGGGTAGGGATATCAGTATTGATATTATTGTGCCTGAAAGAGCAGATAGACGGATCACAGACCAATGTCCAGGACTGATAATTTCGTCCAAAGCTAACATCCACTCCATTTCCTCTCCTGCAGATCCCTTTATAAGACACGGCAACTTTACACTTGCTCCCACTCCTTTCTACCTCCCAGTAGCAGGTTCCAGACAAAGCTTCTTTACACAACAGCTGGCAGTAGAAATTAAATCTGTCTGGATGGTGAAGATAGGACTCAGCATTTTCACTCCTGGTCACCTTCCTGTTCCCCTCAGACAGACGCAGATATCTATTAGCTGTGTTGGGGTCCAATGTGAGCTGGCAGGAATATTTCAAGAGCTCCTCTCTGGTATTGGGTTCAGGAGGTGAAACAACCTTCATCTTAAGTCTCACCTCCTGAATCTTCTTCGTATTTATTTCTGTCAGTGTTTCCACCAATTCTGCAATGACAGTGTTTTTGTTCAGAACAGGCCTTGTAGGGAAGATCTGTCTGCACTGGGGGCAGCTGCAGACAAGCTTCTGATCCCAGAAGCATTTAATACAGTCCATACAGTAGCTGTGTCCACAGGGAATAGTCACTGGATCCTTCAGTATCTCCAAACAGATTGAACAACTGATTGAGTCCATGGCTTCTGCCATTTTGAAACGCCCCCGCGTACTCTGCGTTGATACCA
>contig_20086 Average coverage: 17.00
TTTTTTTTTTTTTAGTTTTAGCATTTCACATCTTTTTATTTATGTATTGAAGTTCTTCAACAATTCAGTTTGCACCCGAATCTACAATAGTTTGAAAACGTGCACAAAAACGTGAGTTTCTTCATCCTGCAAAGAATAATAAAAAATCAAATCTGATCCAGGCAAAGGAGATAGCAGGAAACTAGTGTTAATTTTAGAATCTTCCTTCAAGTTATTTTAAATGAATACCTCAAGTCTTATCCTATAAAGACACGCAATAATTGTTTTGTTTTACCCCTTGCAGCACCCTCCCACCCCTGCAGTTAAAAAAATATTTTCTCTATTCAAATATTCCAACGTTATCAATGTTTATCTTCTATCTCAATAATTTCAGAGAAAAGAAATTCATCCCTCTGGCCCGTTGTCTCCGGGTTACCATGCCCCACCCACCCTATCAGAATCCAGTACACAATAACAACACTCAAATGTCCTGAATAAGGAAAACATTTAAACGGATGAAAACAGGAATGACAAAATAATTATACAGCAAATAAAAGAGGTGACAGAATTCAGTTAAAAACACTCCTCATAGTCCCTCTTCAGAGACGTTTCAATTAGTTCCTGATCTTGTCTTTCGTTACATCTTAAGAGTACATCATTTACACCCCACGTATACCCATTACCCACAATGCCTCATTTAGGAAGTTCAGCTTTAAAGAATGGTAAATATCAGTGAATTCTAACAGGAGGACTGGTGTGTTAAATAAACAATAAATACAAATCATCAAATACAGGGAAGGAACAGTCCACAACAGCTTGTTATTATTGGGTCTTTTTTTCTTCATTAAAAAAAATACATTTTCTAAGAAAAATCTGACATAAAAAAAAAACATTCCTTTTCAGATTTTTCCAAAATGTTTCTTCCCCGGCTACCAAGGTCAAAACATAAATACACCAAAAAAATATATTTAAAAAACTATATGCAAAGGGAATTTAACATAATAAATAAATAAAATACCTTGATGTAATTACAGCTGAGTAGGTAGGTGTTTAACCAAAGGATTGGTTTTTGCATTAACTTTATTG
>contig_20088 Average coverage: 20.56
GGTCCGATACTTCAGGTTCATACAAGACCGTGGCTCCTTCGACCTGACGGTAAATGGACTCACCATCACTGCCGATATTGCAATCAAGAGTGATGAAACTGGAAGGCCAACGGTCAGCACTGTCAGCTGTGTGGCCAACGTGGGCAGCGCCAGCATCAAGTTCCATGGCGGGGCCAGCTGGCTTTACAATCTTTTCAAGTCCTACATTGACAAGGCCCTGCGCAGTGCTCTGCAGAAACAGATCTGCCCCCTAGTGGCTGATGTTATTACTGACATGAACCCACACCTCAAAACGTTCAATGTTCTAGCCAAAGTGGACCAGTATGCTGAAATTGAATATTCCATGGTGACATCACCCACCATTTCAAAGTCCTCGATTGAATTCAGCTTGAAGGGTGAGTTCTACAACATTGTTAAGCACCAGGAGCCTCCGTTCTCTCCCACGCCCTTCTCGCTGTCTCCTCAGGACAACAACATGCTCTACATCGGGGTCTCTTCCTTCACCCCCAACTCTGCAGGCTTTGTGTACAACAATGCTGGAGCACTCAGCCTATATGTCACAGATGATATGATCCCTCCTAGCTCTCCCATCCGTCTGAACACTGGAACGTTTGGAGTCTTCATTCCAGAGATAGCGAAGCGTTTTCCTGGAATGATGATGAAACTGCTGGTGAAGACGGTGAAGGAGCCCACCATCTCTCTTGAGCCCAACAACGTGACAGTCCAGGCCAGCGGCACAGTGACGGCCTACGCCATCCAGCCCAACACCACGCTCTCTCCCCTCTTTGTCCTCAACATGGAGGGTAGTGTCAGCGCTCAAATGAACGTGACTGGGGTGAAGCTGGCTGGGGCTATCACTCTGAACAAAATTGAGATGACATTGGGAACTAGTTATGTGGGACAGTTTCAGGTTCAACCCCTTGACAACATCTTCCTGATGGTTCTGAAAGTGGTTGTGATACCTAAGGTCAATGCTCGCCTAGAGAAGGGTTTTCCCCTGCCCACTATTGGAAATATGAACCTTATCAACACTCAACTGCAAGTCCTGAAGGACTACATGCTGATTGGGACAGACGTTCAGTTCACAGGATAAGTGCCATGTAAATCCCAGTGCAAGTCATCATTAATCGATGATTGATCATGTATCAAATCATAAATCAAATCAAACCAATGAGACATGTAATTAATGTTTGCAAATCAAATCTATTATACTGTACATATATACTCTCAAACAATGCACCACATTTTGAAATGAAATACTGTATCTTCCAATCTTTTCAGTATTCCACTACTATTCAATGTTGTAATTTATATTGAATACATTTGTATAAATAAACAAATATCA
>contig_20089 Average coverage: 17.34
GTGAACTTCTACCATGACCACACCAAGATCCTCCTGTGCAGACAGAGTGATGAGTACCTGCTCACCTACATCAACGAAGAGCGCATCTCCACCAACATGCGCCTGAGCACCCTCCTAATGTCCGGCTGCAGCGCTGACCTGTGCAGTCGCATGGAGTACGCACTCAACATGCTGCTGCAGAGGTGCAACTGAAGAACCGAGACTGCAGCCATTTTGGGGGCTTTGGTGTTTGCGTGAGAGGTCAAGAGGCTGGGATTGGTTTAACGGGAGAACTTGTTAATTGACGTGGCTCTGTTGTGGTGGGAAGTCTGTGGCTGCATGGATGGAATGGAGGTACAAAGAACGCATCCCTTCATGGAAAGGCTGGTAAGGGGAGCGGGACAATGCTGGGCTGGATCCAGACGATACATTGCAAAAAGGAACTGAAACGCTAATGTTTTTTTTAAAGGACAATCTTTTTGTGTGGTTTCGGAGTTAGGTGTTTTGGTTAAGGCGAGGCTTCAACAGGGTGGGGATGAATTGAGTAGCTCTCTGCAGGGCAGAGGAGGAAATGTGTTACTGTGACAACATTCCACAACACTAGGTGGGGAGTTGGCTTCTAGCCAGGTGGTCTTTTGCTAAGCCAATGGCGTGGCTACAACTGTGCCCTACTGTGACATCATCAAAGGTAGAGAAAGCCAGAGGACCTTCTGGACCAATGCCATTTCACATAGTGTACATGAGTAGATTAATTTATTACATGGTGCAGTATTTATTTAATAAACAAACCCTCTTTG
>contig_20091 Average coverage: 20.02
CAAAGTGATTTATTTAATGAAATCTAGAACACACAAATTCTCTGAAGGGTACATTCAGGCTTACATTATTTAAGCGTGGGATTTCAATTTGGTGATGCATTATTTCAGTCCCTCAAATGTTTATAAATAAATGTGTTGAACAAATTGTAGGTGTACAACAGTTCAGCCATGGTAGGCTAGCTGTTCTTGAAGATTAGCTATTGCAAAATAGGTAAACATTGCAACATCGGGGAGAAGTGCACTTCAAACCATCAAACATTTTTTTGGTGAAGGCTCTTTCACTCTATGTACAGCCAAATTAAGGAATCAGGGCATAAGCACATCACCTTCTCCCTCCCACTGTCCTTATAGATAGGGTAGTGAAAACACCAGGTAACTCAATTGATCATACGATACCATTAAGGAATCACCCAGCACCTATATCTTCATGTGTATTACACCAGATTCACTGAGCAACCCCAAACATGGAGGGAACTATTCACTGCAGATGTGTA
>contig_20100 Average coverage: 22.94
TTAAGGTATCAAACCGTTACCAAATGGTCTTTGTAGTACGTGGGGCTTCTCACATGTGGACCAGTCTGCAAATCTTAAATTGCAATTAACATATGTAAATATTAACTAAACCCTCTAACACATACATTTGAATCAAAAAACTGAAAAATAGGAAATCATTCAATGTGTTTCCTATAAAGCGCAGAGAGCACTTTATTGCATGTGCAGAAGTCCCAAATTCCAGACTGGATTGACATCCCTTTGTTAAGAAGCCAGGGACACAATGCCAAATCTCCCCCAGGTGAGGTAGCTTTGTGACCAGAGGGACGGTGACTCTGACGGTGGGGAGATGACTTGAACGTTAGGGGATCCTAGGATGTTGAACCAATATGACAATGTCCTGGAACCAATTTCTTCAAGTCAAATCCCAGGGAGGGAGAACGACGCTCAATCAAGGAACCGACACTGCATGTAAGTCTCGTCTGATGCGGAGTAGCTAAACTTTGTGTAGAAGGCCACGTTCTTGGGTGCACATTCCAATGTTATTTTATAGCAATCTAGTTTTTTGCTGAGGAGAGTCAGGGTCGACACTAACAGTTTCCCCAGCTGTTTTCCCCGGCACACGTCACTGACAACCACCTCCTCCACCCTTCCTCTCTTTGCACAGGAATGAATGAATTTGTGCTCTGTGATCAATGTGGCCGTGGCAACAATCTGTCCCAGGTTTGTGTCCTCCACCACGATGACATAGTAGTCCCCAGTCTTTTTCATGTGCTCAAATGTCTTAATAAACTGCTCTGGCGTAACATCCCCTGCAGTTGTGAGTTGGGATAACACCTTGTAGAATCCCCTGTTGAAGTCAGCTGTGCAGAGGGGCCTGAGGACCAGACCTTCCCCAGGCTGGGAGGGGGAGATTGGGGGAGAGAAGGACACTGTCTTGCTACTCCAGTCCAGCTCCTGGAGCAGAGCTGGCTCGAATAGTGGGGTCTCATCCAGCAGCATCCCACAGGCTGGTGACATCAATGTAAGGACACGTACAGATGAATAAATACTTGATCGATCTCCTTCTTCGAGAGTATCACTAGTTTACATCATTGATCGAAACAGATTATTTTTTCTTCCTCCTTCTGATATCACTACTATATGACGT
>contig_20105 Average coverage: 12.80
AGTACGCGGGGGAGACTGGGATACAGAGGTCACAAGCAGAGAAGCAGCGACACCTTTAGCTTACTGGACACGTTTAACTCGGAATAGATCGTACCGTGGAATTTATATCAAAAGGATTTACGCCTCGTTCTGAGTGTATTTTCGCTAACTCAAAAGAAAAACAGCGATGAATATTTATCTCAGATTTGCCCTTTTTATCGTTTATGGATCAGTGTCTTTCAGGATATCAAGTGGTACCTCTGCCAATACCATTGACAGGCACGGGGATAAGTCTCCTGTCCAATTAGCTGTGGTCAGTCTCCTCCACAATGATAAGGAAATAAGAGACAACCAGCTAGAATATGACGAGGAGGTATACTACTATGAACATGGTGATGAGGACTATCTGTCTGGCGATTATGAAATGGACTTTCCAAAAGTGGCATTTTCCACCAAGCCGAAAGATCTCTCCGTGGCTCCTTACACAGACAGGACAAGGGAGGGCAAGAGAAAAGGAAAGGGTAAGAAGAGGAACCCCTGTCTGAGGAAGTATAAAGACTACTGCATTCATGGGGTCTGCCAATACCTGAGAGAACTACGAGAGCCATCCTGCATATGTTTGCTTGGATACTCTGGTGAGCGATGTCACCTTTTCACCCTGCCAGTCACAAAGGAAGCAGAAGTCTACAACAGGACAATAGCACTGGCTGTGGTGGCAGTGGTTGTGTCCTTTCTGTGTCTGACAGTCATCGCCATATTAATGGCCATCAGGTATCATAAGCAAGGTCAATACAACCTTGAAAATGAGAAGGTCAAGCTTGAGGTGGTCGCATATCCTTGAGAATTTAGTGACAGACTAGGAGGATGACAATTCTACCTCAGTTCATTTTAAGATGAAGTTCATCCCCAAGAGGAACCTGTGGCGATGTAGGGGGAGATGGATTATGTTTACCACGTAGGACACC
>contig_20113 Average coverage: 56.93
TACACACACCCATACACACTCATACACAAATCACATTCCCAGATCAAATACCCACAAACCCACATACTGACACACATCAATGAAAAAACACCCTACACTCAAGAATAGAGCATGCCAATTGAACAGGCCTTTGATATATTGCCTGCGACAGACAGTGTCACACTTCCGCTCAGTCCATCTGTCTTACTCTGACTCAGCCATAGAGCTACTGTAGAGATACTGTAGTCTTTCAGTCCATCTCCTCATACTCTAGGCTTAAGGTCAATGAAAGATAGCAACCCAATAAAAGCATCACCTCTGTTAATCATTACAGAGACCTATGCCTTAGTTGATACCCTACCAATCAGGCCAGTATTGAGTCAACCAAGCTTTTACAGGGATTGATCCTCTTACGCTGGATTGAGAGGGAAGAGGAACAAACATACATCATTGACTGAATAGGGGGTTCTGCAGTGATCCATTTAGGACTGATGTATTACCTGTATTCCTTTGACACTGAGCTTTATTGGTTTATTAACAGTCAAACTAGGTCAGTAGGGCAGCAGATCATGTTAGTTAGTGGCCCGTTCTCTGACTCTACCCCTCTCCAGTCCATACAATGGCATTGTCGATGCTAAATGAATGGGTGGCTATTCCAGTGTAATTATTATCTTATATTATCAATAATGAATGGTGTTGTTTACTTGTTAACAGTGCTCTTTGTGAAATAGAGAATTTATGGCTGATCAGGGAAAATGTAATGTGACAACATCGCCATCTACTGGCAGACCTACATATTGCAACTGGAGACCAGTTTTAAAGTTTGGGAAAATAAGTTCAAATGTAATGTACCATATGGCATAACTAAATATTGTCATTTTAAAACATGTATTATTTGTGTATACATGTCTGTTTTTAATATGTACCATGTACTTGTTCCACCACCAGCAGGAATATAAAGCCATGAA
>contig_20115 Average coverage: 11.63
TTTTTTTTTTTTAGTTCATGTGAGTTTTAATAGATGAGGTGAGTCTATGTTTAGACATTAAAGGCTTAAAAGAAGATTTGCAGTGCTCGTTTTAAACATCTGTGATTAGTAAGCATCCTAATTCCTCTCGATCTTATTTTAAAATCCCATCTGGTACATAGAATTTATTACAACAACAATGCAGCAAATAGACAATTTGTAACAACAAAAGATAATTAACATAACTACTACCTCAACTACCACAACTCCCTTATGTACAGGAATGTGTGTACGGTAAGAAACCAGCAGTTGCACTTGTTTCACCCCATCCTAAACCTCATTAGCTATTCTGTCAACCTGCTTTACTGGTGAGACATCAATTAAACACCAGGAAATCATGTGACGATAGTTAAATAATACATTTAATGACAAAGGTCAATGTACAAACACAGTCAGTCACAAGTCATACTTGTAGTGTCATGAGCATTTTCAGTCCATTTAATATCACAAATGATATAAGGGCTAGTGAGGTAAATGTGATACAACTTCACCAATCCAGAGGGAATGATCTTAGAATAAATATAATACACATTCTTAAAGAGAAAGTACACTGTCATAAACCTGCAATGCTCTAATGGAACCTCCAATGTCTCTCTCTGCACTCTGTTAGGAATGTATTAAAACAGACCTCTGCTTTGAGACTCCAATTATTATTATTATTTATAGTGGTTCAACTACGACACACTATTGAAACTGTAAATGGGATGTATTGAATTTAGTAATTCATATTCAACATGTCCAGTGTGGTTAGTTCCATTTTCTAAGTCCATGCTGAGCATATCTCTAGAACTACTGGTCTATTTACATTTACACACAGACAACACTATGTATCCACCACTTATAGCAACATCACAATTTCCCATCCTATGGTTCCCATTGGGAGTGGCCAAAGTTTGAGAGTGTGGGGTTGAAAGATGTTGTACAACAGACATTTATTTGCATGGGTAATCAGCTTGGATCTTCAAGGCTTGGTGGTGCTGGTGCATGCCAGGTTGTGTTCAGCTCAGTGCGAGAAGGCGGGGGGGGCTGGTTAACAGGTCAAGGCCACGGCGAAAACACTCACCACACAGTACATGGTGCGGTTCTCCCACCTGACCGTGCAGCTTCCATCAGTAGCAGTGTCCCAGTAGCAGGAGTTGGCCGTGTGGAGACCAGCACCACTCTTCTGCATGATGGCACAGTTCACTATGAACTTGAATGGTCTCCCTTGCTTGACCAGTTGGGTGAGAGAGTGCTCCACGATGCTGGCAGTCCACTGGTTCACTTTGTTCTGGTTGTAATCTAGTCCTCCAATGATGGCTTCGATACACTCTTTAACTGAGACACTGGCCTCATCTGCATTGAAGGACACCTCCTCTCCGGAATTGTACTCCTCCATTGCTTTAAAAGCAAAATTATCCACTTTCGACAAGGTTCTTCACCGAGTCTGTTGTTCTTTCTGATTATCTGTCACCGAGAT
>contig_20118 Average coverage: 12.12
GCAGTGGTATCAACGCAGAGTACTGGAGTTTTTTTTTTTTTTTCAAACACAAATATGAACAGCTTTATTCAACCTCTAGACCTGCATTGTCGTGGCATTGGTACTGTTGTATCACCTGCAAGAACTTGAAATGAGTTTGCTCTGATTGAAAATGCCACTCGTATTTCTTTGACTAGAATCCTTTTTACATGCACATGTATCTATTGCTACCTTAAATCCAGCAATTTCCTAATTGAATCAAAGAAATCTTTAAGTGCATTCAATGTATTAACTTCACATTTCTATTCGTAAGACACTATCGGTCTTGGCAATACATTTTTAGAGTCTTAATAATACATACACTTTTTTAGTTCACAACACAATGGCACATTAAAAACTTGACCGGTACCTGGCTTGTACTTTCTCCAACATCCAGCAAACCTTCTCAATGTTGTCTGAAGGTACATTAGAAACAATGAAATGAAGTCTAGGGATACTGTCCTTTCCAAAGTCTTGTCATTCATATCACACTTCTCTTTTCTTTCCCAAAACCATGCTGGGAGGCAGTGGGTGCACTTATGGGATGCAAAGGAAACACATTAAGTAGAACTCTGCTGATGCCAGAAGTTTCCCACACTTTATTTGAAGCAAAGACAGACAGGACTGGAGTCTGATGTTAACGGGTTCCTTCTTCCTTGCATGGTGGTGTTGATCAC
>contig_20129 Average coverage: 40.74
AAAAGACAAATTGGATTTATTCAGAGGTATCAAAAACAACTAACAAACATTTGCAAAAATAGATGTAAGAAATATATTACTTTAGATCAATAAATATCACATAGGTAATCAGACAGACAGCAGTCTCTGGTGAGTCTGATCCCCGTCTTAGTGCTTTAGGGGTTCTGACTCTCCCAGAGCTGTTAATAGTACAAATTGCTAACATAATTAGCATGCTAATAATGCTAACAGAGCTAGCTGCCAATAACAGTACATGATGTTAGCAGAGCTAGCAGGCCAATAATGCTAACAGAGCTAGCAGCTGCTAACAGTACATGACGCTAACAGAATTAGCATGATGCTAACAGAGCTAGCGTTAGCTAACAGCTGCTAGCACTTCAGAGGCATGGTGGTGTTTCAGAGGTATCTGATGGTTGGTTGGCTGTTTCCTGCAATATTGTCAGGTTTTTCAGGGTCTCCTGGTATTTTATAAAAGGCATACATTTGCATTTGAATGGGGCTTTCCAGTCCACTTTAAACTAAACCTTCTGGCACTTTCCGAGCCGGCCGGTTGGCCAGAGATCAGAGATACATTCATTGTTTGTCAACAATAAAGAGTCTGAGGAGTGATTTATCCAAACCGGTGTCGTTTGCCGAGGCATTAGCGGGATTCCCTCAGGAAGACAGTTTGTCTCTGTGTGAACAAAGCTGTGGGACATTGAAAGTAATTCATGATTCCCGAGAGTCTAGTTGGTAGCAATAAATATGACAACTGTCTGTCTGTGAGTGACCAAGGGAGGGTTTACTTGCCCATTTTGTTAAGAGTTGTGTCAGGTCAACAACAACAAAAAACATGTGATTATCAAAAGCTGCCCACTCTCGTTAAATAACTTTGCATCTTTGACAACGATTCTTTGACTACAACTTCTTCTCTTCATCCCATTAAAATACTTCTAACTTCCTTTAAAGAATTGACCTTTTTCCCCCAGTCTCCTTCAGCCATTGACTTCTCTGTCTCTTCCTAGAAGTTGAGGTGTTCTAGGCAGATCTGTGGGTATCATTCACCTTCAGAAGAGGATGCTGCGATAACCATACTGCCATATTGGTAGCGAGAGAAACTCCTTTCAAGTCGATAGGGCAGACCTGTGGATTGAACCCATAAACTAGGCCACTTGGTTTGTCTCTCCAAAAGTGAGCCCTTTTGTCCTGTGATGCCAGGATCACTTCTTTATGACCTTTACACCAGGAAGGGCAACAATGAGGGTTCCATCAGTTCTAGAGCTCTATCCAAAACTCAATGATTAATCACCTGTAGTTGAGCGACACTGACAGTACATTGTCAATGACCCTGTCACGACTAATATTGTTACAGTACATTCACAACGACTCGACACCAATAGTGACAGTTCAGTTCAAGTCCAGGCTAAGACAGACAGCCCTCCATCTGATCCTACTCTTCCCCCTAGCAGCTTGGTGAGGTGGTGATGGGGCTGTGGAGGAAAGAGAGCTGTCCGTGTCCAGCAGAGCCGTGGACGGGGATAGACACGGGGAAGTTAAAGACCGTACTGCTCTTCCCCAGGGCAGGACTCCCGGCTTCCGACGAGCAGGATGAAGTAGCCAGGAGCTGGGACTCAAACCGTAGCAGTTGGCCCATGAAGCTGAAGTTAGGACTGATGATGCTGCGACGTTGCTTGACGAACTCAAAGGCCTCGTCCAGCTTCACGCGGTTGGTCCTCATCAGGTAGGCCAGACAGATGGTGGCGGAGCGGAGCGGGAGATGCCGGCTTGGGCAGTGGACAAAACACACGACCGCCTTTATTACGGATGGAGTCGATAAACTCTATCGCCTCAT
>contig_20130 Average coverage: 12.55
GAAGACAAACGTTTCTTGTATTTTTCAAAATAAATAATTGTATGTGTGCATTATGTATGAATTATCAGTGACATTACTTTTGTAAGCATTATAGATAAAAGTGATCCTCAAATGGGTAAATTTAGAGCAATATGTATTTTCTTTACTTTTTAAATTATAGCCCATATAGAAAACACATCGAATGTGATGTTTGCACAATACAGACCTATCTGCTTATCTCACACCACCATGAAAAATAATACCAGTACAAATATATTACTCTTAGGAGCCTATACAAACAATAACAAATAAACATCAGCATAGAAAAATATTTGGTAACATGTATTAAGTAACGTGCTACCAACTATTCAAAGTACCTTACTGTATTTATCAGGCAAAATAGCCAAAAGTAGCCCTCTAACATTCTTCAACTCATCCTTCCATCCATCCTTTGCCTACAATTGATTGCATCCTTCCACCACATTTCAGAGGCACAAGTTCTCCCTTCAGGCACGGATAAATAATTACAGTACGATCAATTTGTCATGAATAGCAGGTGCTCCAATTTAAAGCTAATCCGGGGTTGATCATTGGGCTGTGAGAGCAGTTTGCAAGACAGTGTTCATGTCGTCTCAGAACACAGGGAGAAAGCTACATGATTCTTCTTGGAATGATGCTCTTCCTTCACAATGTCAAAGGTTGTCTAGGGACCATCCCTAGTCCAGTTGAGTGGCTAGTAGCCACATGCAGGGTTCCAGCCCTGTGATCTGAGGACAGTGGCCAGACATATCCAGCTTTGTTGACTGGCTGTCTTACACCCACGTCTCAGGATGACTCCTTGGCCCTTTAGGCTTCCCAAAACGAGTCCCAAATCCAAATGTGAACACTGATGATGAGGTGGAGGTACCATAAGGAGGAGATGGTCCAGAGTGGGTTGGTACTGATGGAGGGGCAGACTTTGGTTTCTGTCTGAGTTTGAATAACTTCAGGCTCTTTGTTCTAGACAAGGCCTTCCCACTGTTTTTGTCTGATTCGTCTTCAGTAGTCCCAGTGCTGGTTGAGGTGCTGTTGTCCACAGTCTGCTGAAGCTTCATTTCAGCACTTCCTCCTAAAGCCACAACGGCTTGAGCAACCAGAGGAACAGTAGTCAGGGGCTCT
>contig_20131 Average coverage: 26.60
GAATAACTTCCAAAAACATTCTGCCCACAGAAATGTGATCAAAATTGCAATTGCCCATTTTAGATACTGCCATGGCCTAATTCAAAAATTATACAGCAAATGGTGTGTTATTGTCACCATAACATTTGGAGGTGTTTTCCAGGCAGAGTTTTAATGTGCACCAAATGTATGAATCTAAATATTTTTGTACTCCCGCTGGATTTTCAGAAATGTGTCTCATGCGGAAATGTGTGAACTGTTATAAATGAGGCCCCAGGACTATATCGGTCAAGTCTCCGATGACACCCTATTTCCTATATAGTGCACAACTAGGTGGCTCAGGTCAAAAGTAGTGCATGCACTTTATAGGGAAGTCATGGTATCATTTGACTACAATTTTTAAATGTCATTAATCTATCCAAATATTTATCTGATCGATTGTATTTATGAGCTGTAGTCATGAGCAAAAGTGTGGAGAGCAACTATTGTTTTTGCTGATTTAGCTTTGAAATGTCATTAATAGATTATATAATACCTGGATTCACGTTTGTAACGGCTGCTTCTGCAGATTAACTAGCCTCATTAAATACATCTGTGAAAGGAACAAATTTTACTCAAAACTGCCGTTTCCTTTTTGATTTTGCTGTTGCTTTTGTCAACTTTGTTATCCAAAATTCCTTGCTTCCCATTTGTGTTCTTGACTTTGTTTCTGTGTTGAACACCCAATTATTTTTTCCAAAGGTCCCCTTTTTGTCTGAGAGAAGCTGTTGATTTTTCCTGTTTTAGAATTCAACCCTGTAAAATGGTAATAAAGATATCTTTGCGCTCT
>contig_20139 Average coverage: 11.67
TTTTTGCCCTGTGTTCGTTTTAACTAAGTTGAATCATCATCATCATCATCATATACCATCACGTTGCACCCTCTAAACACATTCATGTTAGCACATCCACACAAGTGCTAAAACAGCACAGACTTCTCCATAGGTTAGTTGCTCAACACAAGAAAGCCTGGGCGAGAGAGAGCAAGACAGAGAGATGGTCTGAAACAGTTCCGGAATAGAACACAGAACTAGAATTCTAAAGGAACTCTGGATGGAAGTGGAATTTTGGGTAGAATCATTTTCAGATTGTTTCCCTTCCTCTTTATATGAATGTCAAGGTTACTTCTTTTTGTTCCCTGACAAGATCCTACTATAGGTTCAACAAAGCTCACCAACGCAGACAATCAATGTGTTCCCTTAAAAACAGCAAACGTATTATATTACTATAATTAATAATAATCTCATAACATGTGATTCATATACAAAACATTTTAAAACAGCAATTTATTTAAAAACAAATTCATGTCCCCCAAATGGCACCCTATTCCTTATGTAGTGCCCTACTTTTGACCAGAGCCCATATGCACTATATATAGGGAATAGGTTGCCATTTGGCAACGCAACCCTAGTCTGATCAAAAGTAATCTGGTCAGTGATGTTTTAATGTTTAATTGCATCCCCAACTATAAAAAGGGTTGAGATGTGTTCTGACTTGCCTCTTTTGAGGGAAATGTCAAAGGTCAAATCAGACCTGGGTTCTAAAACTATTTCAAATACTTAAAGTCGAGCTTGATTAAGCTTCCTGGCACAATGGAACCAATAGAATGGTCTCCAGGCAGGCCAAAGCAAACGCGGGAAGTACTTGAAGGATTTTCAGATACTATTTGAACCCAAATCTGGGTTACATTACAGTAGTAATAGATACATCTTCCAGCCAAAAGTGGAATGATTTTCAGAGCTAATATACATTACGGTTGCAATATTCCGGTAACTTCCCAAAAATTCCCAGGTTATCCTAAAATAGTTGTATAACCCCAGGAATCAGACAGGATTTAACAACAAATCCAGAATCCACCATACAGGATTTCTGGAAAACTTGAGAATTTTGGGAAAGTTCATTTTGCAACCTTAAACCATCATGATAATATACAATTAATGTCAGCAATGCTTTGAATTCAGTAGTACCAGAACGTCAAAGGTGTGAATCTCATCGGACCCCCCCCGCGTACTCTGCGT
>contig_20143 Average coverage: 16.57
AATCGTCATGGCGTCCATCGTCAGGATAAGTTCAGTCTGCCATAGAGGTGGCAAACTTTTGTTTTATCGCAGCTCTCTGCTCGCACGACCCTTGGTCACACAGCAAAAGGACCAAGACCGGTCCTACCCGTTGACGGCTAGGATTCATGGATCCTCATCTCTCCGTGCCGACTCGGTGTCCAAAGCTGCCTCCCTGCATTGGACAGGAGAGCGTGTGGTGAGCGTACTGCTGCTGGCCTTGGGGCCTGCTGCCTACTACTTCCCCGGACCTGCTGTTGACTACTCACTGGCTGCTGCCCTCACCCTGCATGGGCACTGGGGGATTGGGCAAGTCTTAACGGACTATGTTCACGGAGAACCGAAGATCAAGATGGCCAACGCAGGCCTCTTCCTGTTGTCGACTGTCACCTTTGCCGGTCTCTGCTACTTCAACTACAACGATGTAGGCATTTGTAAAGCGGTGGCCCTATTATGGAGCAAATGAATGGACTGAGGTTTGGGATGGGGGGGGCGTGGGCACTGGGACATCGGCCATCTTGTTCTGGTATGATTGTAAACATTCAAGGGATTATGTACATTTCTATAAATATATAATTTCACAAGTGTTGTAATTCATGTTGAGGTTTGTGTTGTGCTTCAACAGGCCTGTTAATGATCTGCTCCTGTTGATTTCTGATGTGGACTAAACTAAATATAAGTTGTCCTTCTGACCTCAATCAAACATGCACACACAGTGTATGCTGCCGTTTAGTGAAATGTTATACGGTTAACTTCTACCTGGGGCCTGTTAGAGGGTGCAATTTTACAGAACGCTTCGATAGAAATGCATTTTGTAGATAGAATAGGGAATTTTCAGGTTTATTCAATGCATTTCTAGCTTCCTCTCACTGAGTTCACTCCTGTTATCAAACTGCTATATTCCAAACACTTTGTGTAATGCTTATGAAGAAGTATCCAGTGAGTTACATATGTCCTTCATTTCAGATCTACTATGGCAAATGACTTAATCTCTTCTGGAATAAATTAATTTAGTACAGAAGAGATTATGTAGACATTGCATTCTTATTTGTGGTATGTTTTGTGTCCGTCACCAATCTGTAAATACCAGCTAGTGCCCTTCAAGACCATTGCAGTCAGCTTAGTGCCACACATTTAGTCTGTTTGACCTTGCAGTCTGATTTGATTGACAAGAGCAAATGGGTGTGACCACTAGCAGTATTTTAAACCCCATAGCCATACTGTTCTGGACTTTATGGGTCTGTTCAGAAGGGGTGTGATGTTAGAAAACGTTCAGATAGATATGCATTTTGTAGAACGTTTGTCATGCAGAATTGGGCATCACCACAGCTCCATTCATGACATTTCTAACTGCAACATTTCTCCCCACTGAGCACATCTCAGGTTGAGCATGTAGAAAAGTAGGCATACTGATCTGTACACCATTACGCTTCCACTTGTACCAACCCTGTTTGTTGTCAGTCAACTGACAATATCCTGGTTTTATAGTAATGTGCATAATTTACTTACACAGCTGTGCCTGGCATCACTCTTGCTTAGTTTATAAATGTTATGTTGGCAGGAATTAAATGTTCCATTTATGTGATCATTTGTATGTATGAACAGTTGCTAAGCGTCAACCAGTCAAGTACAGCTGGCATCAAATATGACGTTGTCATGAGTGCATGCACTTGTTCAAAATGGCATTGTTTTATTTTGTACTGTTGGGAGTGTCGGCTGAAACAAGTAGAAGTTGTCCTGGTTAAACAGCCAAGAAACATGAAGGTCTTGGTCCTACTACTACACATGTCTGAAAGCTTAAATGGCTTTGGAAAATCAACTGTTTTGTCTTTTTATTAGGTCTCGATTTATACATGTCACCAATCCGTTTGGTCAGATTGTTACGCATAAATTAGCTTTGGGAAGAAAGCACCTTAAACCTCAGAATAAAGTGGATATTATGGATTG
>contig_20157 Average coverage: 21.96
TTACCTAGAGAGCCTCATTTTCAGCTGATTGGGAATGTCTGCTATTTTACTTTATGCTCCCCTGCCACAGAGATAATGTAGCACGTTATAAATCAGGACTTTGGAAACATTCTTTATCTCAAGATTTTTCACTCGTAGGAGAAAAGAGGTTCATTAACTACACGATAAATCTCAGCTCATCCAATGGGCCGTGGATTGTAGACGGCATTTGCCGCCTCTTGACATTTTTACAATGATTTTTAACCTTGAAGAGATTACCTGAATGAAACCTAGTTTTGTAATATGACAAGACTTGTGGATTCTTGTCCTCAGGGCATTGGTCCAAATTCATATATTTTTTTGTATCTATTAGGGGTAAAACTAGCCTAATCCATCAGACAGGGGATTAACATCAAGCTACTACTTAAAATGTCGCATTTGTGGTTCATTAACTCTGAGGCATGCTGCTCTTCCTTTGTTGTCACAGGTGTCTCTTTCATGCTGTTCTGTGAGTCACCACTTTTGCTGTAAATCTCATGTAATACTACCACAAAATCCATTAATAAAAAAGTATTACTTCAAAAAAAAAAAAAAAAACTCCAGTACTCTGCGTTGATACCA
>contig_20160 Average coverage: 27.35
TCCCTTTTAGTCACTAACTCTTCGTGGATATCGTGCAATGCTCTCCATGAGCTTGATTGTCTTGAGCCAGTCCTCATGCCAGTCCTTAATGCTGTAGTGAGGCTGGCACTGGGTCAGACGAAGAAGGATCAACTGGTTATCTTTGGTGATACGGAGCAACTCTTGCTGTTGCATCTCTCTGCAGAGACTTTTGTTTTCATAGTCGTTCCTGTTGTCGATGCGACCAGTAGTACTCATGATGTGAGATATTTTCTCAAGCAGCATATTGTTTTCCCTCTGAATTTTGGACATGCTTTGCTCCTGAAACTTTTGTTTCTTCATTTTGAGGTCAAGGTGACCATAGGTTTTAGGTGCAGTTGTGTCGATGGTGGGTTTCGCTGATTTGACCTTTCTCAGATGCATTTCATAGGAGGCCTTGTCCCACTTCTGCTGCAGGTATTTGTTTCCATTGAGAAGCAGTGGCTGGTACAACAGGTGTTGCATGGCTGCAGTACTTGCACTATTGGTCCCAGTCTACCTCCAGTCAACCTAAGAATTGTCCTACACTGTTACCCCTGCCCTGTGGCCTTCTCTATCTACTGCATATGGAGCTCGCTCGAAGAGATGCAGTCTGTGTTTAGTCTGTTTCCTACAACTTCTGTTAGCTAGTAGAACCACTGTCAACTGCCAAGTACTGTCAACTTACTGTAACCTACCTCCAGCACAGCACTGCCAGATGCCCCACACACAGCCTTCT
>contig_20166 Average coverage: 32.11
CATATTGAGTCATGGATAAAAATACTAAAAAGCATCTAGGAAATACAAAACATGGCTATAAAAAGCATTCATGTTATGTTTGCATGAAGTCTTCTCAGATCCTGTCATAGCCAGCTTGTCTACGTTTGTTCCAGATGATCAGGAAGGTCAGGACAGCAATCAGGAGGAGTCCCACAACCGTGGCACCAATAATGATGGGGAAGATCCTCTTGTTGAAGTCAGCCCAGCACTCAACCTCCTCTCCAAACTTCCCATTGGTGAGTTTGAAGGCTTGGAACTGAAGAGGCCCAAGCTTCACTCGAAGGTTTTCAGCCAGATGAAACTCGGTCTGAGAATTACACTTGAGGCTGTGGTCAGCGGCAGTTGGGAACAGCTTTTCATGTTCTATCACCCCAGGATAGTTTTTATTTCCTTTGCTTGGTGCCAAATTAGCTCTGACCTTTGACACATAGGATATGTTCCCTTCCTTTTCAAAGGTGAGATCCAGATAGCCTCCCTCTCCTACAATAGCCAGGGAAAGAACAGCCTCTTTTTGACCACATCTACCCGTAGCGAGGGTGGTGGAAGGGTCTAAGTTGAAATAGGAAGCTTTCTTCTTCTCAATAACTATGTACTCCACTCCCATGGAGACCTTGATGCATGGCTTGCCTGCGGTGTCATTCAGCACATAGTTTCCGGTGACAGGAGTGGTCTCTTTGGGCTGAAGAACAGGCTTCTCTGGGAGGCTTGATTGCTCGGTGGGCTCAGGGTTGTTTAGGCCAGACTCATCTGTGGTGATGATGGTCTGGTCTAATGCAGCAGTCATAAGGCTGTTTCCCATTATGATCGCAACCAGTAGAACAAGTATTGTTTCACGATGCATGTTGTTTCTGAGTTTCTCTGTCATCTTCTGTGTTCAGTTGAGTATTTGTGTT
>contig_20175 Average coverage: 24.91
ATACTACGGTCACTTTTATATAGGACCGACTGTAAATCATTCTCTGTCCTCCCTTACGATGGCGTTTTTACAATCGATTGTCTTGATCTTCATGGCATCTTTTTGTATTGGTGAGACCATGGTCATCGGTGAGCCTACCAGGCCCAAGTTGGGCATCACACAGCTGTCCTCAACAACTGACATCTGCTCAGACTGCAGCCAGATCATTGAGCTATTCACAGACATGATCTCCAACTCTGACACCCAGGAGCTGATCCACAACACCCTGGATGCCCTGTGTCTGCGCCTCCCCATAGTTGAGGCTCAAAGCCACTGTATGTCCCAGGTGCATATGTACCTGCCCCAAGCCCTCCAGTACCTCACTGGCATACTGAAGCCAGGTGAGACGTGTATGGTCCTGGGCCTGTGTGCTGTCCGCTCAGAGAGAAAAGCGCCTGAACCGCTTCCTCCCACTTCCAATGACATCGATCTTTCGAATGCTGTACTTGACTCAGGCACCAGCCCAGAGCTGAGTGTGCAGATCAGCCCACAGTGTACCTTCTGTGTTTATCTTATGAAGAAACTGGAGAGCATGTTGCCTACAGAGAAGACTGAGGATGCCATAGTGAAGCTAATGGGTGAGGTGTGTGGCCTCCTGCCTGCAAGCTACAAAGACCAGTGTGAGGACTTCATCAACAAGTATGGAAAGGAGATTGTTGACTTCCTGCTGTCGTCAGCCGCCCCTCACTCCATCTGTGCCCTGCTGCACCTGTGTCTGTTCCAGGAGACCCCCAGCATGGAGATGCCCCTCCCCTCTGACTGTGATTCCTGCCGTACGCTGGCGGTTCTGAGCCGGCTCCACCTGGGTCTCAACGCCACTGAACCTCAGACCTCCTCTTTCCTCCAGTCTGTCTGCCTGCAGCACCCCAATGCCATCCCCAAGTGTGAAATGTTCACCAAACTCTACGGTCCCAGACTACAGAAGGTTCTGGGAAGCCAAATGGATGCTCCGGATACATGCGAGAGAGCTGATATGTGTGTTGCTGTGAAAGAGCAGCATCTTCTGGGGAAGAACCAGTGTACCTGGGGACCCAGTTACATCTGCAGGGACTTGAAAACTGCTCAGGGGTGTGGTATGGTAGACTTCTGCCAGAAG
>contig_20178 Average coverage: 16.19
AAAAAAGAGCATGGAAGAAGAAATACAACTATATTCCAGACGTTCAATATACTGTGTATTGCAAAGATTCAAACAGACTTTCATAAACTACAGTGTTCCGCTTCGTTTGCCCTCCAGAAGATAACTACTCTTTACAAACGTCTTTTCATTTTTGTCATAATTCTTGACAATTGTGTGTGTATTGTTAATGTTATTAAGCTTCCTGTGTCCAACTGTAGATTTACAATATGTGCCAAACATCATATTCATTCATTCACTTTGTATCATTCCATGCACACTTTTTTCATTGCATGAAGCAATATGGCAAAGAAATACAGTGAAACTTGTAATGAACATAGACTTGCTATACAGTATGTATTTTTCAAGTGACAAATGGCCTTTAAGACAATAGAGTTGATGGCACAATAATGAGGCTTTGGAAGTAAGACTTAATTGAATACTGTTAAATATTTGGAAATATTTTCATAATGAATTGCTAAAGAGTTAAACGCTTAACCCTCGTTAAGGGGGGCTATATGGATGACTTAAGTATTTAAGGATGGTCTTAGCGACAAAGGCTTTCTGATAGCGAACGCTAACTATAAAAAGCTTCATGATAGTTTGTCAGAGAAACAATAGAAAATGGTGGGGCCTCTGAA
>contig_20179 Average coverage: 32.61
[truncated: 6,620,969 more chars]
