# Supplementary material for: Transcriptome-wide comparison of sequence variation in divergent ecotypes of kokanee salmon
Source: BMC Genomics. 2013 May 7;14:308. doi: 10.1186/1471-2164-14-308 (PMC3653777; doi:10.1186/1471-2164-14-308)
Supplement: Additional file 6 — Ecotype unique contig sequences. In FASTA format containing the sequence of all contigs that were composed entirely of reads from a single ecotype (minimum length = 200 bases, minimum coverage = 5×). [file 1471-2164-14-308-S6.txt]

>Shore_71309 Average coverage: 5.99
AGAGTACGCGGGGGAGACAATGATACAAAGGAAACGAAACAAGGAGACATGCGAGTGTATTAAGGAAGCGGCTGTGATTTTAGTAGCGTACAGTCAGTCACATGTTTATCTTGTATTGATCCTATGAATATCGCGTTCAAAAATGACAGCTGGATCCAGCCAGCGGAATGCAGCAGTGGTCTTATTAATCTTTCATGTATATTTATATGGGAGTTATCAACTGACTGAGTTACAGGTATGTCATCTCTGCAACAGAACAGTGCAGAATAGCACCGCTCTGGGCCAGTTCTGTTCCGCGTCTGCGGGCTTGGTTGACGGATGCTGCTGCCTGCTGCGGAAAGAAAACACCAGCAATGCTGACTACGTCATCGGGTTGGACCTATCAAACTGTTCTCTAAGTCATGTCGAGGACCTTCAAGAGGCATCAACAGCTGCAATGATAGATATCTCACTGAACCCCATAGTTCAACTGAACAATTCACTGTTTCAAGGCTTCATCCAGTTGGATGACCTGATTCTGCCTGTCAACCTGACCTGTCCAGGAGGCAATACATCATGGAATAAAATGGAGGTCAAAGGGGACACACGTCACTGTGAAGGACAGAAGGACATCTGCAACCAGACTGGACATCTGTTTGTGGTATCCCAGGAGGTCTGGTAATAGAGGGAAGGTACGTGAGGCGACGTTGGCTCCCTCTGCTGGGGAATACGTGAGCTGGGCACCCCGACATGGACAGCTCTAAGTGAGAGGTAATTAGAGGAATGTGCCAACCAACCGTGGAGGCCAAAAGAAAGGAGCAGAGTACACCACGAGAGAGAATGGGGAGAGACCGACACCAAGCCACAGTAGAGAAGAAGGGCTGAGCCAAACCTAAGTGATTTTCTTTGTTATTTTTCATTTCTGTCTTAGTAAAGTTGTTTTGGACGAAAAAAAAAAAACTCCAGTACTACTGCGTTGATACCACTGC
>Shore_108610 Average coverage: 7.20
TCTGGCCAGAGTGCTAGTTGTCTGGGACTCCCGCTAGTTTGAAAACACACCAGATTGTTAGCAGATTGTGGAAGTGTCTGATCTGGTTAGGCATTTGTCTGGGGTTGTTGGGCAAAAGCCAGGTACACATTTCCATTCTAACCAAAATGGATGGACAATTCTGGTATCTATTTCATTCTGCTCTACATTTCTTGATTTTTAAGTGCAGTCAGAGAGATAGACAGTGTCTCTGGTTAAAACATTATAATATTAGACATATTTAGCAGTCGTTTCCTTTATAAACTGTGATTTAGAGGAAAGAACATGTTCTGCTTGCCAGATGAATTCAGTCATATTAGATGTAGGTGAAATGGAATTGGTGGTTACAATGTCTATTCCCTTTTTTCATTCACTACCTTCTACAGTGAGCCACTATAAAGTCTGACATTTTTCATAATTTATGATGAAGAATGATTTTTTCTTTTTGGGTAGCCTACTAAAATGGATGTAAATTGAGCTATACAATGCTGACATGATTTTCTTATATTTTGTTTCTGTAATTAACAGACATCATCATAAGAGACAATAATTTAGTTATTATTCATCTTTGAGTAAGAATAGCTGACTGTTCCTTTTCTTTGACTGGCCTCACACAACAGCTTGAACAAACGGTAGCTCCTGGAAGGACCCTTGCTTAAGTCTCACACCCCAATTATCCTGGTTTGTGTCTATGGCAATTAGTGTTCCTCTTCAGTACATTGTTTGAATTGAATTCATTTGTCATCATTGACTTCTTAGACATGTTCCCTCTGTTTCCACTATTACACAGACTTCTAAAAATACATATGGAATTAGCACTGCAAATAACAAGTATCATTGGTTTATCAGTATAATTGTGATCCTCAATGTCTTAAAGAATTAAATAACTGAGTGTTAATAACAACGTAAAAAAAAAAAA
>Shore_113109 Average coverage: 5.79
TCCTCCCAGCAGAGAGATGGGGATCCTGGCGATGAGGAGGGGAAACATGGTGTCGAACTTGACAAAGTCCTCTCGAAGCGTCACCATTCCGCTGTGTCTGCTGGAATGGGCAGGCTTGCCAAACAGGGTCAGGAAAGTAGCCTCAAACATGATTGAATTGCAGAGTTGGTACACACTTTCAGTCCTCCACTCGCTCTCCCCAGTAAGGTAGTCTTGTCGGAACACAAACATGAGATTTCCCATCAAGCTCTCTGTCAGGTTATTGAGGTTGTCGCCCTGTAGAAGGTGGAAGGACCTCTGGATGTGCTCGCTCATACCGGGGAACTTTCCGCTCCCGACAGGGGGGTAGCCGAACGTCAAGGGGGCCACTTGGTCAGAAAACTCATGGAAGTCCAGCTGTTTTTTATGTTTGATGACATACGGATACAGCAACGGATTCATTATGAAGGTCATGTATTTGCCAGCAATCAGCACAGTAAATACATCTCCATGTTTCTCCTTATGCGCTGCCAGAAATCTATGTGCATTCTTCCCAAACTCCAAAGCCTTTCCAAGGAATGGGATCCAACCATTTATAAGTGGAGGCTCCCCATCTCTCCTTGTTCTTCTGAATCGCACGCTGAGTAAGTAGAGCGCCAAAAAGCCAAGAAACAATGGTAAAACAAACTCTAACATTTCGTTTGGAAATGATCAGACACTCCACAATAAATAAAGCCAAGGGAAGTTGTAATCGACAGCTGAAATCAACCGGTCTCAGTCCTACTGGTCGATTTGTTGCTCCCCCGCGTACT
>Shore_47297 Average coverage: 6.16
CTGACTCTGTGTGGGTCGACGTCAAGGATACGTGCATGGGATCGGTAAGAATGTTGCCTCGCAGTACAGAACCCATCGTCTAGTGGTTACACTCGGCTCTAGTCACATCTACCACTCTCCACCGGAGATCATGGTTCAATCCCTGTGTCCAACCTTTCTACTGTTATACACATTTGCCCATCTTCCCCTCTTAAAACGGTTGCCTTGCTGTGTTAGTATTTCTATGTGAGGTATTGCATTCAAGACAAACATTACCTCTGTCTGTGTCCCACAGCTAAAGGTGGAAGCTGTCAGTCCCAGGACTAGTTATACACCTGGGGCAGAAGTCACCCTGTCTGTCATTGGTGATTCAGAGGCCAGGGTGGGACTTGTGGCTGTGGATAATGGGGTCTACGTCTTGAATGACAAAAACCGACTTACTCAGACGAAGATCTGGGACATAATAGAGAAACATGACACAGGCTGCACTGCAGGGAGTGGAAAGGACAGCATGGGGGTTTTCTACGATGCTGGGCTGGTGTTTGCATCCAACGGTGCAGGGCACACCCCTGAGAGGACAGTCTCCAGCTGCCCTGTCAACTCAAGGAGACGACGAGCAGTGACTATAAATGATGTTGTAACCACACTGGCGAGCCAGTACACAGGCCTGGAGAGACAATGCTGCATGGACGGTATGAGGAAGAACATTCTA
>Shore_79388 Average coverage: 5.15
ACACTTTTAATGTGGTGACTGCAGGAAAGATTTAATGTCAAGGGGAATCTAACCACTCATAAACTGACAAAAAGGAGTGAAACAACATGGCTACTCAGTCTGGTAAAATATTCACTCCTAAGGCTTATCTGCTGAAGCACGTCCACAAAGAAAGAAAATATGAAGAAAACTGAAAGAAAATATGAAAAACATGATCCTAAATATAACACGTCAATTTAGTGAATACCATTGGTGTTTAATATGAAGCTTTCAGGCATGAAATATCTTTTATCTTTTGACTTTTATTTATCTTACTATGTCTTTGTTTTAAATGTTTTAGCGCAGTTGTGAAAAAAGTCAATAGTTGGATGAGTTGCAGAGGGAATTGAAAATAATGCCATTGTTAATTAATAGTTTTTTTGGTATTAATTAGGCTATTTTCTCTTGAAACATATGGTCTCTACTAGAAACTCATGGACAATATGGACACAGATATAAAAAAAGTATACTTTATATTATTAGACATTTTAAGTTATTCAAAGTCAAATTTATTCAAGTATACATTACCATAGATTGCCATAGATTACCTGTTTAATTACCAAAAATGATGGTAACACTGGTAATTTACCGGTAGTTTTACAACCCTAGGCCAGACTGCTGTTATTGATACATTAAATATATGCTTTCCACAAAAAAAAAAAAA
>Shore_113313 Average coverage: 5.75
GCAGTGGTATCAACGCAGAGTGGGGGAAGACTAAGCGCCTTTACATTTGAAGTAGCGCGAAGAAACTCCTGTCTGTAAACGATGCCTTGGTGAGAGATTGTGTTCATTGAATAATGAGGCATGTCCATATGATTGACCAGATCATTTTCTTTCGCTGAAGGGGGAAAAGTGCGCTTCGGACCTGTTACGATGGTCCAATGCAGAATTATCTATCTTACTGTTCCGCACATATCCTGAAGTAAACAATTGCGTTTTATTTCATTCGGTCTGTTTTTTTCCCCCAGGCCAAACGTGTTCATTGATACTAATCACTCAGCATCACAACATATTTCCATCTTTGAGCTTGGACTCTCCCTATCTGGTAGGTGATATGCATTGTACCGTCAAAAAAAGCAGTCCATTGTAGTCCGCGGCGTTATTCACAGCAACTAGATGTAGGTCTTGCGGCATTCGGCATTGCTGGAGCTAAGAGCGTAACCCAAGATAAAACCACACGGTAAATAATAATAATATCTAATCGTAGGCTACATTTCCCCCGTGTTGCGGTATAAAAAAAAGAAAGAAGGATTCCCAACCTCGCAGCTTGTTTCTGACCTTGAGCTCCGGTAAACACTCTTAATAAAATCTGTCTATTCTCATCAGAAGCCATTCACTTTGTCCCCCGCGTACTC
>Shore_26084 Average coverage: 5.10
AGTACGCGGGGGTTTTCTTCAACCACGAGGAGCCCATGTTGGATGAGACCATCTTCAATGTTTAGGCAGACTGTTCAATTAATGAAGATTATAATGAACATCCTAAAAAGAAGAGTTATAATTGGATATAGGCCTAGAACAGTCATTGATGGGAATCTGATGTAAATACATGAAGTGGTTTTGTTTGCTTTTGTGTAACATTTATGATTCCATATGACGGTTGACGTATCAGTGTGTAATATTTAGTCAAAGGGTGGATTGATAAGGGAATTTATATGTTTAAGGTAATGACTAAAGAATTCCACCCTGAAATGTAATTATTAGATTATGTAACATGTATAAGAATAATTAGACTAATGTAATTATTAGACTATGTAAAATGTATGAAGAATAATTAGACTAAAGTCCAATAAGGTTTGGTCGAGACAAGTAAGGGAGAGAAATGTGTGTGTGTGTCTAAGAAAACACAGAGGACAATTATACATGACCTGACCTGGTTAAAAGGGTGAAAAACTTACGACAGGAAAAGGAGTCTTGTGAAGGTCCCTCTAATCTCGGGAGGAAGGGAACGGTATGGAACTGCCAGCTTGGTAGTGGATAAACGAGGAATGAGGACTGTGGGGAAAGANACATCCCACCCACTGTTTGTGTGTCTGTGTGTGCGTGTA
>Shore_94668 Average coverage: 6.71
GGCCTTCTGTTCTGACGATCTCCCTGACTCCATGGAAGAATCCCCGGTACTTTGGGTTGGCTGACGACTGGTCATGGATGAACTTTACCTTGACCGTCTCCATGGGGCAGACCACCACCACAGCCTCAGCCATTCCTGCCCCCAGACCACAGAAAAGACCCCGGGTACTGTCCAGCTTCCCATTCTCATCACGCATCTTATTACTGAGGAACTCAAACATACCAAACCGGACAGCTGCTTTGGGTATGGAGCCATAGAGCAGTGAGCTGAGCCCTCTGTACAGACCCCTCACCCCATGACCATCTACAGTCTGCTTCACACAGTCAACAATGCCTTTATATCTGGGAGGGTTGGCCTTCTCATCCAGCTGCAGCTGAGTCTTCACATACTCTGTAGGGAATGTAATACAGATCTCTATTCCTCCAGCAATACCACCTGCTAGAATGGCTTTGCCCGGGTGGGTGAGTTTGGCTTTCCCTGCTGGCGCGGCTGCGGCCAAACAGCGGGGTCTGTGGAAGGGACTCACAAATGTGGGATTCCCGGACATATTGGCAACAATCGCGCCCCAAAAAACAGCTAGAACTTGTTCTATTCTACGACGACACTCGTTCTCTCTCCCGATCGTCAGCCTCCGTGCACTCTACTGCTCCTCCCCCGCGTA
>Shore_44110 Average coverage: 5.66
AGGGCCTGAGAGAGAGGGCAAAGAGGGAGGGAAGGATGGGAGTGGGAGCAATTGAGACAGAAGTGAGATAAACAGCTTAAAATCATTAATGGGAGAATGAGTGAGAGAGCGAGCCAGGGAGAGTGAGTGAGCAACGAAGAGGGAGAGCTGGTACACTCTGTAATAAAATAGAGGAAAGGTGAAGGCTGTGAAACCATAATTGATGAGAGGGCAGAATTAAGAAGGTTCAGCCAAAGGCCAAAGACTCCTGGAACTGTCTGTGTCCGGAGAACCCTTTAAGAGTTCCAAGCTCGAAGGGCCGGTTCTTATGAAATCATTTATTGGGTGCCTATAATGGCATGAATCTCTTCAACATTTGCTCTCCCCATGTTATCATTAGGCTTGCAATGTGTGTGTGCACAGATCGATATGGCATACAGAACAAAACACAACTAACACCACTGTCAATTGCAGTCACTGTGTCTTGTCTTCTCAATGGCACAACAAATCCTCTTTCTCTTCCTGGGTCACAGTGTGTTCAGTTCCATTATTACTGTAACTGCTGCCACGGTTAGCGGCTGCCACGGTTAACGGCTGCCCTGCCCTGACTGCCATGCTCCAGATTACCACAATGACTAGAGGGAGAATAATAATGCCCCGCGTACTCTGCGTTGATACCA
>Shore_79261 Average coverage: 24.02
GACAATTCAGTGATCACTTCTCTAATATTTTTGCTTCTCGGCACGGGTAATCCTTCTAACTCAGCAACGTATTTCCCTTTGTGTATACCCTCAGTTATGACTCCACTTCCGTAATAACGTTGTCTATCCTGTCTATCTTTTATTATTTGTTCACTATTTCTTGGAGTTAACCATGAAAAGAAGCCTGACATGTCTTGCAAATGAAAAGATTATAATATACCAAATAACAACAACACACAACACAAAATCAAGCAACATCACCTCACACTATATTTCCTCTTCGTCGTCACTACCCGCGTCACTATAATTCCACCTCGTGTACACACTCCTAGCGTAGAACACGGATTCGATAAAGAGTCTTGTGAATATGAATGTAAAAAACAACACAAGCAAAATCTCAAAAAACTCTATCTTCTGACTACCAATCACTAACTCATCCCTCTTCTCTGGTGATATCGTCACAGGAGCAAGCACGTTATACGCAACACACACCAAACCAGTATTATTGTTTTTGTTATGACGATACCATGCAATCAAATCTTTCTCAGTATTTTCATCTATGTCAGTTCTATATGGGTTTTTTGTTGGATCACCTTCCATTTTACGTGATCGAAAAAGTAATGTTGTCCGTGTAATTCCCCC
>Shore_71679 Average coverage: 5.50
AGAGTACGCGGGGGATATCTGCCTGCCTCATTTTCTCTCCACGGTTGCATATGAGATCTGGGCTGGACCCATATGCTCTAATCCCCTGACAGCTGAGGCAGAGATGAAAGAGCCCGGCTCGTTGGCCCTGAGATAGAGAGGGAGGTCTAAAGCCCCCTATACCTCACACTACACCCGAGTTCTCCAAGCTAACCTTCTCTACTGCACCCTTTCTCTCTAAACTACCCCTCCACCATTACACCCTATACACTCTCTCTCCAAGTTAACCATCCTCACACCCCCACTCTCCAAGCTGCCCCTCCACTACACCCAACACCCTCTCTCTCCAAGTTACCCCTCCAAAACACCTTTACACTTTCTCTTTACAAGCTACCCCACCACCTCCCACCCTCTCACTTACTCTCTCCAAGTTAACCCTTCACTACCTGCTCACCCTTCAAGATACCCTTCCAGTATGGACATCATCTCACTCCTTGCAATCCAAACCCATTGTCCGACACACTGTCCTATTCATTCACACTCTTTGACTGTATGGCACCAGGCTCAGACAAATATTGATGGTCCGTAACGTTAGCACAAAGAAAACTGTACAGATATATCTTCTTTTGACTACTCCGACTCTGCGTTGATAC
>Shore_20322 Average coverage: 6.57
TCAACGCAGAGTGGGAAGAAGAAGAGGGGGACCTAAAAATAAGGAAATGAGCCGTAATAATGATTGAAATAATACTGAACTGATATTGAAAGTTAGAGATGGTTCAAAAACCTTTTAAATATTTCCTCAATGTTCATTATTTAACTTGTAAGACAAAATTAAACCAATGGAATTGCCCCAAACGTGGAAACTGCATTCATACGAACTAATCAAGCGCACCAGATTAGTTCCAAATATTGAGGTCCCTATCTAGCAACTAATTTGGTTAAAGGGAAAAAACATAACATGCTTGCCAAGGTAATTTTACATCTAAATAGGCTATCCCTTAAAAAACATAACAGTGGATGATTCAGAAGTACTAGTCCTCCCGCTTCTAACATACTTAAAAGATCGAGACATACGGAAATTTAGCGAGGATACGCCATGTTGAACATCAAGCACACCAAGTCTAGTGAAAACAAATCCGCAATACCATTTTCGCTGGGATTTTGACATTGCATCTCGTCCTCATACAAAAGTAGTCACGCACGAAGCTTGAAAATTAGCTAAGTGTTTGTTATAAAGATGGTTTCCAAAGTTAAAATGCTTACAACAGTCCCCCGCGTACT
>Shore_49454 Average coverage: 6.27
CAGAGTACGCGGGGGTCAAACGCTCCCTACAACACTTCAGCGAGCAGGCCTTTCTAATCGACCTGGCCCAGGTATCCTGGAAGGACATTGACCTCATTCAGTCAATAGAGGATGCCTGGTTATTCTTTAAAAGTGCTTTCCTCACCATCTTAAATAAGCATGCCCCATTCCAAAAATGTAGAACTAAGAACAGATTAGCCCTTGGTTCACGCAATACTTAACTGCCCTTGACCAGCACAAAAACATCCTGTACAGCATTAGCATTGAATAGCCCCAGCAATATGCAGCTTTTCAGGGAAGTTAGGAACCAATATTCACAGGCAGTTAGGAAAGCATCTTGTAGCATAAACTCCTAAATGTTCTGGGACATTAAAGTTCATGGAGAATAAGAGCACCTCCTCCCAGCTGCCCACTGCACTGAGGCTAGGAAATTGTCACCACCAATAATTCTATGATGATCGAGAATTTCAATAGGCATTTTTCTACGGCTGGCCATGCCTTCCACCTGGCTACCCCGGTAAACAGCTCCGCAACTCGCCCAAAAAAAAAAAAAAAACTCCAGTACTCTGCGTTGATACCA
>Shore_49944 Average coverage: 6.47
AGAGTACGCGGGGGTTCGAGTCTCATAGCAAAGGGTCTGAATACTTATGTAAATAAGTTCTTTGTTTTTTTATTTGAATTAAATATGCAAAAAATTCTGGTCCTTTCGAGTGGCGCAGTAGTCTAAGGCAGTGCTTGAGGCATCACCACAGATCCGGGTTCGATCCCGGGCTGAGTCGCAGCCGGCCGCAACCGGGAGACCCATGAGGCGGCGCACAATTGGCCCAACATCATCTGGGTTAGGGGAGGGTTTGGCCGACCGGGATGTCCTTGTCCAATCGTGCTCTAGTGACTCCTGTGGCGGTCCGGTTGAAAGCACCCTGACACGGTCATCGGTTACAGTGTTTCCTCCGACACATTGGTGCGGCTGGCTTCCGGGTTAATCGAGCAGTGTGTCAAGAAAGAGTGCATCTTGGCAGGATCGTGTTTTGGAGGACACATGGCTCTCGACCTTCGCCTCTCCTGAGTCTGCACGGGAGTTGCAGCGATGGGACAAGACTGTAAATATAAATTGGATATCACAAAATTGTAGAAGAAAAAAAAAAAAAAAAACTAACCAAGTAACTA
>Shore_68578 Average coverage: 5.41
GGTATCAACGCAGAGTACGCGGGGGTGGAAGTATTTATGTGTTGACTTTTTTGTTTACAGATGCTTCTCTTGACACCACTCAATTAAGGGGATTCGCTTCGGCGCCTGGGCTTCGGAAGCAATGCGCAACTAACTATGAAGGAGACCCCACAAATGGATGGGCCGCTTATTAATTAAGCGCTTTTCGGCGGCTTAAATGACTCGGAAAATAATAGCGGCCATGCGTGGAGGAGGTCAGCACAAAGAAGCTGCTGAGCTGCAACATTTTCCCCGACTCAGCAAAGCAAAACAATTTGCTCTGGGACTACAATGTTCTTTTGTGTGGGGGATTGGCACATTACAAGTGATCTCTTTTGGAAGGAATCTTAGTTTTCTTTAGAACAAAATGTGCATTTCGTGTCTTTGTTTTCCTGTTACGTGGTAAATATGTTGGCCCTGCCATTGCGATATGTGTCTTTGTGACTCAGGGAGGCTGTTTTATATTAAAATAAATGTTCCATGAGAATACAGAATAGAGGCCAGTTGGGGACCAGTTGGGGAACCCTGGGCTAGGGGTTGTTTCT
>Shore_79263 Average coverage: 5.09
AACGCAGAGTCGGGGGATGACCCACCACCTCTTCATAGTCAGGAAGCTTGCAGTCTGTCCAGAACCTCAGGTTGAGGGGTGGAGGGGAAATGAAGGAGCTAGAAGCACCCTGGTAGGCCATAAGGCTGATTTCGCGCTGGCGCTGCTCCTGCTGCAGCCGCATCTTGACCCGGCGGTGACGGTAGGCACAGCAGCAACTCAGCATTATGATGAGGGTCCACACCAGCCAGAACCACCACAGCGCGTAGTAGTAGGTGCAGCACTCCGTCTCACCGCAGCAGTACCCCATCTCACACCGGTATTGCTCATTGTTCACTCCAAAACAGAACTCCTTACCCTGTACCAAACAGGTCCCGGTGCAAAGCAGACCTACAATGGATCCCAGTGTTTTCTGTGGCATCTTTCTGGGTTGTTGGCCAACAACACGACGGGAATCATATAGCAGGTGATCCACAACTTGTGAAATGAACAGTTAATTCAAACCGTTACGTACGTGACATGTTTTGTCTCTGTACGGAAGGCGTTCAGTGAACACAAATACTCCCCCGCGTACTC
>Shore_79223 Average coverage: 5.82
GGTATCAACGCAGAGTTAACCATCTTCGGATCAATATATTTGAATTCAAAATGGTTCTTTATTGGCAGAATAAATGAAGGCAGTAGGGCTTTACCAGAATTATAAAGAAAGAAGAAATCGGGAGAGGGAACCCACCAGCTGCAGATCTAATCTGGAGTAGTGAGAGACCCTGCTTGTGCTCATCACTGAGGTCTGGAGCTCTGAGAGTGGGTGAAGAGGAGAGATGGAGAAAAGCCTAATGAACTACAGCACAGCGAGCACACCATGTAAAATTGCACCCTTCTATCTGCGAAATCATAACCATAACTTTCCTCAATTAATCCAAAAATTGAACAAAAGGAACAGTCAAGAAACTGTCTTTGAATAGTTCAATGTGGTCAATAATGACCTTATAAACAGTGGACTGATGAAATAAGGAATACAGAAACAAACCGTATGGAATTAGGTGTCATGGAAAACTCACTATCCTGAAATTCCCTTCTAAAACATGCGCACTGAACACACATTTCTAGACCATTTAACTTGTTAACAAACCCCCGCGTACTC
>Shore_43686 Average coverage: 5.95
GGTAATAGAACTAAAACTGCCCACATCCTCCTTCCTTCACATCTGCTAAGAGGTAACATAGAGCCAAGCAACCAGCATAGCAATGGACGCTTTGGTTCATTATGTAATCATGTCAGAATGTTGCAAGTTAAAGCAACTCCCTAGCAACAGAAGCTAGAACTCTTTGAATACCATTGTAATTTCCAGCTGTAGTCTAGAGGTCATGTACACAATGTTTTTATTTACATTTTCTCTGTAATGAAACGTAGTGACTGTCTTTGCTTTGCCTCTTGTCTACGGCGTCTGGCAGTGTGTGGGTGTTCATTCTGATTTTTCGTTCAGACCTGGAGTTGGGGACTGGATTTGATGACTCTGTCTTACCACTGAGATGAATCGTCATCCTCCAGCTTACGCCATGACAATGAAGGAAAGAACGGCGTGATGTACCAAGGGTCAAAAAATTTGCCGCAGTACGCAGCCTCAGCTGGCAAACAAGGTGTTGTGTTGGAGGCACTTTAGTTTCCGAGACCTCTGTAGGGACCTTGCTCATTCACTCTGCGTTGATA
>Shore_105937 Average coverage: 5.83
AGTGGTATCAACGCAGAGTAGGGACTTCCTGTGTCTCTGTTTCCTGTCTAGGCCACAGACAGCGTCGGGAAGCTCCGCCTTCACTAGAGGCCCAGCATGCCCCAGGGCTGTCCTAGAAGCCTGGGTAGCGGCAAGAGTTCGGGGGGGTGGAGGTGAGGTGGGAAAGGCAGAATGAGTCCGATCCAAGGTGAGGGGTTGGAAAATCCAGGTGGAAAGGTACGAAAACAAAATAACCAAAAGAAAATACAAAAATAAAGAAATTAAAATTACACACTCATCGTCATGTTGGGTGAATAACTTTCACTTTGGAATGGGTTGAGGAAGTTTCCACCCATCTCTCCATCGTCCCGCGGCGTCCCGGGAGGGTTGCTCATACCCCCCATGTTGTTAGGAGAGTTCTTTGGCAACCCGTCCATGTCCCCAGAGCCTAGTGAGCCGTTCATGTGGTGAGGTTCCATGGCTCCCATAGCTCCCATCGGTCCATCAGGCCCCGGGCCCATAGGGAAGTTGGGTCCCCCGCGTACTCTGCGTTGATACCACT
>Shore_68322 Average coverage: 5.23
TATCAACGCAGAGACGTGAAGATGGTGTCCACGGGTTCATCTGATTCTGGGAAAGACGATAAAGGGCACCATTGCCAAATCCTAACGTATCCCTTTAAAAACTGAATAAGAGCGTAGGAGAATAATCTTTCTTTCAATTTGTGTGTTTTACAATGACCTGCTGGAGGTTTGTGTGTGCTCTGTGTATTTCAAAATGTAGAACTGAAACACTGGTTGATAGGGTTGCAATGCCCAAAATCGGTGTATACTAATGTTTCATAGTCAATCAAGCGGTGAGTTCCTTTGCTATGTAAACAAGTGAAGTATTCATGTGATTGCCTTCAGACAAAAATAGGTCATTATACAAATGGTAAATGATTTAATTTCTCATTGTACAAATATTGAAATGTACCCAAATAAAATATTTTTTTTGTATTGCTATTTGACCGAGTTAAATATTTACATATACATTTATTAAAAATCCCGATATTGTATCACAGTAAATAGGTTATTCGGAATTACTCTTGCTTTTAATCTTAATATTAGTTCCATTGTTCTG
>Shore_21231 Average coverage: 5.75
TCAAGGCTGCTTATTTTGTTCCCAGAGTGGAAATGTTTCACATGCAGGAAGTCCAGCAGCACCTGAGGGACTTCTTCATACTGGTAAATTATATCCTGAATGTAGTCCTCCAGCTGCTGCCTCCTCTGCTCAAGAGGCTTGGTTCTCAGATGGGTGCTCCTCTTGCTGGGGAAGTCTGGGGGATGCAGAATCTTCTTCAGCTTTCTGTGCAGGGTCTGGAATTCACTGTGTCTTCTGAGCACAAAGTGTTTCCTTCCATTGAACAATATCTCAACTCTGAAGAGCTTTCTCAATTTCCCCGACTCGTCTACCTCTCGCTCCAGCGACGGAATCGATACCTCAATCATAGGGGAATCTTCAGCCATTCATCGGACTTTTCTGAGCGCAAACTGTCAAATTGCCTTCCTTCTACTGAGTGGTGCTGCGGCTTTTCTGTCTTCAATCTTTAACAATGTCCCCTTCTAAACATTCGGGGGAAATCCAGGTAAGAGAACATAAAGCGATAATGGCCAACGTGACAATCCCCGCGTACTCT
>Shore_90462 Average coverage: 5.07
GCAGTGGTATCAACGCAGAGTTACTGGAGTTTAGTTTTTTTTTTTTTTTCTAAAGTAAGTATTCAGATATGTTTTATTTGAAAGGAAGTAGTTGAATATTGGAAGGTATTTGGAAATACACTTGGAAAGTTTTGACATGTATTTGAAAATTCTCAGATACACTGGCTGTGTCTGAATACCCATACTAGTGTACTACATACTTAAACTGCATACTATTTAGCACGTACCGTTTAGTAAAAAGTATGCCACGGCCGCAACGCTGGCTGAGAAGGTAGGGCGGAGCCAAATGAGGGTGGATTTTTTCAATAGACGTATCGCATTTCAAGCCTGATAATAGCTTATTTCCAATTTTATTAATTTCTCTAAACTCTGAATAAAATAGGAATGGAGTTATAGGCCTACTCAGGCTATCACATTCAACCTATATCGTAGCCCATATCGCCCATCTATCCTATTTAAAAAAGACTGAAGACTGGTTCCATTTCAACATATTTAGTAGTGAAACCAAAGTGCTGTAACATATATAAATTAAATC
>Shore_37067 Average coverage: 5.03
GGATTCTAGATCACCAAGATCAAGGGTTTAAAACTTTGTGTTTTTGCCCCCCAAAATTGCTCGGGAAAATGCCGCAGCTCAACGGCGGTGGAGGGGACGATTTGGGTGCGAACGATGAAATGATTTCCTTCAAAGACGAAGGGGAGCAGGATGAAAAAATTTCGGAGAATTTATCGGCAGAAAGGGATTTAGCAGATGTCAAATCTTCTCTTGTAAATGAATCAGAAACAAATCAAAACAGCTCGTCAGATTCGGAGGCGGAAAGACGGCCTCCGCCTAGGTCTGAAACTTTCAGAGACAAAACAAGAGAAAGTTTAGAGGAGGCTGCGAAAAGGCAAGATGGAGGGCTGTTCAAGAGCCCACCGTACCCGGGCTATCCATTTATAATGATCCCCGATCTTACAAGCCCGTACCTTCCGAATGGATCACTTTCTCCAACAGCTCGCACATACCTACAGATGAAATGGCCCCCTGCTCGATGTTAACCACGGAAGTCTTCAAAGTAGACAAGCACTTAAAGATGCCCGGT
>Shore_17896 Average coverage: 6.63
GAGTACGCGGGGGATGCATCGGTGGTGGACGGATAGAGAGAGATAGAGGGAGGGATGGAGAGAAAGGGAGGCAGAGAGGGAAATGAAGGGGGAAGGGGAGAGGGGTGGAAATAACAGTGGGAAAGGAGAGGGAGATAAATTGTGGTGTTGGTGTTGCGTAAAAACAGCATTTTCGTCTCTCCCCTTGAAGCCAAGGGATAAAGGCAGAGTATTATCAGGTGAAAGCTGAGACTGGAAGATTTAATTGGAGTGAACAGCTGATAGATACATAAAGTATGGAGGCTTTTTAAAGAGAAATAAAGACTCTGTTTGTCTTTCTTCATGTGGTCAGAATCAGTTGACCCATATGAGACTGTCGGTGGTCCGGAGCATCAGACAAGAGCGTGTGATGTGGCAGAGTGTGTGACTGAGTGAGCTAATGCATTTATGCAGACAGAGACATTGTCTAGACAGTAGGGCCCCCAAAAAAGGAAAGTACAAATTTAATGAATGTTTGTCAGATTAGTCTGACTCTGCGTTGATAC
>Shore_43850 Average coverage: 5.01
CAATGGGACTGTAGTTCCTTCCCAAAGTTCAGTACATAAAATGCCAGACTCCATCTCGCATAAATATAAGTAGAATTTATATTTTTCTCTGGTTATTTTGTTGGCTTGTTCTTGAGGGAAAACTCATAACATTCAGAAGTCAAATTGATATAGCAGCACTATGCGCAACTCCCATACCCCCGTGCCCTTAGAGGGCAGAGTAAAATCTCATTTTGACTAAAACGTCTGGGGTAGGCCTACGAATCATATCCAACTGACAATTCTGGTACCACCGAGTATGTTATGAGCGTAACGTCACTCTTTTTATACCACAGATGTTTAGAATGATATAAAAGGTAATTCTATCTGAGCCTGATGTAGAAGCTTTGTACAGATAAATTATGCATTTCCTTAAACTCCATGTGGGAAAATACTTTTTCCATACTTGAATTTATTCAGTTCTCGGCTTTGCAATTTATTGAATCCTCCCCCAAGAGTCAAATAAACTGAGCTACCCCCGCGTACTCTGCGTTGATACCACTGC
>Shore_30065 Average coverage: 5.69
AGTACGCGGGGGTAGTTCATGTATGTGTTTGTTAGTACGTGTAGGTTTCTCTGTTTTACTAGGTTGGTGGACGCTCATGTCCCTTCACAGTACACTGACTCAGCACCATGTAGTGTCTTGTATTTGTTAGAAATCCGTGTTCTGTCTTTAGGAGATGGTATCAGCACCACCACCAGACAGAGGAACACGCTGTGTTTCCCCTACTGCATCTAGCAGCGGCGCACCACCTCTAAAAAAAGGAAACACTGACACTATTAGTATTGACTAAAATAAGAATGTATCTGCGTATTCGCACACAGCCTACTATTGAACAGAGACTTTGATATGCACGTCTACATGAAAACTGCTGTTCAAATAGTGTCATTATTGCATATCTTTAGATGCGGAATGAAATATATTTTTCCTCAATGGTTTAGGCTAGTTTGGTATCTGTCCCTTCATGACCTCCAGTGGTTGACCTATATTACAGCCACAAGACCCTAGACATTGACAAGAAAGTGCCCTCTGCGTTGATACCA
>Shore_12859 Average coverage: 5.00
GAGTACGCGGGGGGGACTTGCGTGTGCTGCGTCAAGGGCCTGTTCTATCACTGCTCCAGTGACGACGAGGATACATGCGCCGACAAGCCCTTCTCCTGCAGCCAATCGCACTGCTGCGTGCGCTGGTCGGCCATGGGCCTCCTTTCCCTGTTCCTACCCTGTCTCCTGTGCTACCTCCCAGCTAAAGGGTGTCTCGCTGCATGCCAGAGCTGCTACGACCGCGTCAAGCGACCGGGGTGCCGGTGTAAGAACACTAACGTTGTCCACTGTAAGAGCGTTGACTGTAAGCCAACGTAAAGGGAAAGTACCTTGGGTGTTGTGGAGAATTGATGGGGGTTTGACAACTTTGGGCGACTGAAACGATCACCTCATCACGTTTTGGCCCAGTAGTCAGAAGTTGATTGGGGGATTGGCTAGGCTGAGCTTTTTGACGTGGTTTGTGTCATTTGTTTTCAGCTATGGTTGTTAATACAGGATGCTTGATCACCAAGTATCCTGATTTTGTATTGTTTTAATC
>Shore_7328 Average coverage: 5.13
GGAGGAGGAAGAGGAGTGGCACCTGAGAGATGCCATCAGAGTCGACGAGAAGACATATCATCCTTCATGTTTTGAAGATTACAACAATACATCTTCGTTCCTGGACGTCACCCCGTCCCCCATTAAGCTGATGGAGAACCCGCTTGGTGCGTTCATTAAACGTGAGAGCGATGAGGTCACTTCCTGCTGTGCTGCGGTGAAACAGGAAGTGGAGTCTTCGTTGTCTGAAACGGGCGGTGAGGCTCAAAATGTGAAGGATGAAGTTCAGGTGAAAATGGAGGGAGAAACGAGTGCAATTTCCTAAAAAACAAAACAAAGAAAACCATGCTGCTTTTTCTTTTCCTCTTTTACGGGCTGCTCTCCCTCCATTCCTCCCTTTGTTTTGTAAGGAAGAGGTATTTTTTATATTTGACCACCTCTGAGGCAGGGCCCTCAGCCATAACTTTGAATACATTTTTGTATTTGGAATCTGCCTGTGAATGTCAGGTGTTTTTTTGCTGTAGTAAATGAAT
>Shore_113053 Average coverage: 6.59
TGGTATCAACGCAGAGTACTGGGAGGTTGTAATTGTTTGTAAGGGGTACGGGATTATAAGTTTTGGAACCACTTCTGTGAATTAATGAGAGGGAACATACCTCATTTCAAACTGTTGTTAGAAAATCATGTAATATTGACAGGTTGAAACACACCCTATTGATAATTAGCAGGCAGCATGTCTTGGTTTGAGGGCAGTTGTCCTGTTGCGTAAAAATCACATTTAGGAACAGTGAGTAAATTCTGACATCACGCGCATAGGAAAACTCATGCTGGGGGGACCGTTAAGAGATATTATAGTTCACTGTAAAAAGGGATTGTCTGGTACAGCCATGCGCACCACGTCATTGCGCTCTTGCTCTGCTGTATGTGATTCTTGCTAGCGGTCACTCAAATGGCGAGGGGCTGAATCTGATTGGCTGGAACTTGAATTGCTAGGGTGCTGGCCCATGTGGGGGGGAAATGTTTTTTTTTAAATGGCACAGCACAACTTCCTGACCCCGCGTACTCTG
>Shore_68255 Average coverage: 6.38
GGTATCAACGCAGAGTGTAAGGGAAGGACTCCAGAGTGTAGCCATGCCACCTTTACAATTGCTGTGCATTTCCCCGTTCTGCCCAAAATGCAGAATCCAGAGACCACTTGGATCAGAGCTCCCTGGACGTGTCTCATGTCATTGTGCTGGTCCTGGGTACGGCCCAGACTACGGATAGACGGTAGCAGACCCAGCAGCACTGCAGCACAGACCTCCTGGTCCTGGCGGTACAATGAGCAAAGATCCGCCAGAGGTCTGAGGAGTGAGTCAAACTCTTCAGCTGCCAGCGATGTGTCCTCAGCAGGTAGTTTCTTCAGAAGGACCAGGTACATGTTGAGGTGTAGTGGCTTGGTGCAGTCTATCTGCTCCAGCAGCAGTAGTAACCTGCGGCGAACCTCCACTGGTTTGAAAGAGAGCCCGTGGATAAACTCAGCCGATACACACAGGGACAGGAACTCTAGACTGGCCAAGATGGCTAAATCCTGCTGGGCCAAATGCCCCCGCGTACTC
>Shore_117819 Average coverage: 5.10
CTGGTGGAGTCAATCGTTGTTGGTTAGCTTGCTACGTTAGCATAATTGCTAATAGGCCATGCTAGGTCTATCTGACGTTATCGCAGAGATAGCTACTCTATTGATTCTCGCATGCTGTTGTGTAACGTTAGTTTGGGTAGCAGCTAACATTAGCTAGCAAGTTAGCTGCTTTTGGCTACGTGCGTCTGACTGTCAACGTCGTCTAAAAGGTGCATCAATTGTTTTCCAATTCCGTGCGTGGGCTGGGAAATGTCATTGTTTTGCCAACAATTTAGCTATCTAGTTAGCTAACTAACGTTAGCCACCAATTTTTCAGGTGACACCTTGCCAGTTAACTGTATCGTTTGGTTTGTTGGCAGTTGTTTAACGCGTTTAACTTAATCGGATCAAATGTAATATTATTAGCACAGTTAATTATATAATCGCCTCCCCCACTCCACATTTTGCTGCGCTTTCTCCTCAACTGCGTTAAATTAGCATCGCATAATTAAAAAAAAACTCCAGTACTC
>Shore_113061 Average coverage: 6.84
TAGATAGATAGATAGATAGATCGAGAGATGGACTGGATGGTTGTTGTGATGTCCATGGGAGTTTATTTGTGTGTGCTTGTGTCTGCATTTGCAATTGTGTGAGTGTATGTGTGTCTGTGGGGGTGAAATTTGAATGGCATTTTCATATGCAACATACAAGGTTGTGCTATCGAACATGTTTTGCTACCAGTACTATATGATAATAACAGGACATTCAAATGAAACATATTATTTATTAACTTCAAGGAAAATACTATGTTGTCAGAAGGTTAAAAATGCAGTCTTATTACCTGAGTGTTCTCTCTCGATCTTATTTTATAAGCCAATATGCTCCACTGGTCAGTTAGTCAGGACTAAAGTGTGTGACCCACCGTTAATTCACACAGAGTTCACAGTACACTCACTACACCCCAGACAGACGCTGCCTCTAAAGTCAGTCAGATAAATAAAACTGACCTTAGATCAGTTTTAGTGGCAACGTCTGTCTATTCCACTCTGCGTTGAT
>Shore_79347 Average coverage: 5.23
CAGTTTTTCAACATGAGAAAAATGTGTAATGGAAAAATAACAATCTCTGATGTTTGGGGGCTGAATTTTAAATATCTTTATTATTAATAATGCAAACATGTTGCCTGTTTATTCACCGGAGCTTTAATGATTTTATTTAGGTGGTTGTTATAGATTTTTATGGGTTATTCTGTGTGTTTTTTTTACAGTTTGGTTTTTATATTTGCCAAATTATTGACACAAATGCGTCTGATTTGGTTTGATACTCAACATTGTTACTAGTAGCTATATAATAAGATGAACAGATGGTGTTTGTACAAAGCATAGTATAATTTTTTTACTAACTCATGATGCCTCAGTGTCATTAACTCACCATTGTACCTGCCCATATGGTATAACATTTCTTGCATATTTATGGAATCTTTATAAATTGTTCTACCTTAACCACTTTATGTTTTACATTTTTGAAAATTACACTAACTTCCATAACATAAATAAACAATAGGTTATATACAAAAAAAAAAAAA
>Shore_79251 Average coverage: 5.26
AGTACGCGGGGGAAAGAAAACCCGGGCGTGTATTTCATTCCTTTTTAACAAAACTCGACACCTACAGCTATATTTTCACGCTAAAACTGTTTAACTGCCACTGATGTATCTATTCAGTTGAGTCAAATATGTAAAGTAGACGGTTATTTACGTCCGAGTACCGTGTATGTATGGTATTTACTTGATAATGTTTTCGCAGAAGAAAAGCTCCATTCCAATCCTGCCCCTTAATCCATACCGGGTTTGGATATAACCAGCATTTCAACCCTTTTTCAGGCAGGGAAAACAGCATTTCAAGTTACAGCCGGTTAAAGCGAGCTTTAAGGAAGCTGGTGTGTTGAATATTGGCAGAGGTAAGTGCACTGTACCCATTGAAACTTTGGGAGGGTTTTCTCAAGGAAAGTGCTGTTTTGGATGCATGCTTTTCAACATGTTAGTCGATTCCTTATGCAGTATATAAGGTTTGGATTTTAAGTGCATATTTGTATTGTAAAAAAAAAAAA
>Shore_43969 Average coverage: 5.08
GGGGGTGACCTCCTATCTGGCTCTCTGGGAGTGCTGGCACACTGGGCATACACCTCAGCAGACATGACCAAAAGTGTGAACCCGTCAGTGGTGGCAGCGTTCGGGGCCTGTTCTCTGACCAGACAGTGTAACAGACAGGCCTTTCACAAACATTGGCGAGCCACCACCACCACAGACGTGATCCAGGAGATCAGCTCCGCCTTCCTAAAACTATTTGAGAGCTGAGAACGGTCTACAGGGGTCCAAGATACTCACATACGTACTGTACATACACCTACATACATGCATACATACTGTACATAGACATAACGACACACTCTTCCATGGGAATCCTGAGAATCCATTCTCTATCTTTACTGTCATCCAGAATAGAATCTTAGTGACAGTATGGCACCGGTGTGGTCTCCTGTTTTTGTCATAAACATCTTTTACATTGTAAATATTAAAATGTTGTTTGAAAGTTAAAAAAAAAAAAAAAACTCCAGTACTCTGCGTTGATACCA
>Shore_20641 Average coverage: 6.31
GTATCAACGCAGAGTGAGAAGCGTAGCTCCAACTTCATGTATCTTATGGTGGAGTTTCCTCGTGTCAAAACTGGAGAAAAGCCTGAGTACAGTATTGTCTATTATGAGAAGGATGGAGATGACGCCTCACCGGTGCTCACCAGCGCTGACATCGTTAAAGTCCCTGACCCTCAGATGTGCATGGAGAACCTTGTGGAGAGCAAGCACCATAAATTAGCCCGTAGCCTTCGGAGTGGCCCGTCGGACCACGACCTGAAGCCTAACGCTGCCACACGAGATCAGCTTAACGTCATAGTGAATTACCCTCCGACCAAGCAACTGAGCTCAGAGGAACAGGACCTGGTGTGGAAGTTCCGTTACTACCTCACCACTCAGGAGAAGGCACTGACTAAGTTCCTAAAGTGTGTGAACTGGGCGCTGCCCGGGGAGGCGAAGCAGGCCCTGGAGCTGCTGGGGAAGTGGAGGCCCATGGATGTAGAGGACTCCCTAGAGCTGCTCTCC
>Shore_79276 Average coverage: 10.14
GGAGACAGAGAGAGGGAGACAGAGGTCAGAGGTGGAGGATGACATGCACCTACTAACTAACCCATGCTGTCATTGGATTAACAGATTGTTAACACTGTCCTATCTAGCAGGATCAATAAGAGCTCAAACTAACTGGCATTAACACAGCTGCAAATTCATCAATTATTCCTGTGGAAAAACAATTAAATGAACTGTAACGAATACATCATCTTCATAATCTAAGACTGTAATATGATAGCTACCAATGATCTCTAGTCAAGACAGTGTGTGTATTTAATGGTACATACATATTTTCATAAACTGAGCTGTGTTGTTCCCTTATGTGATCTATCAGAGTAATAAAAGAATACAGAAACACACCACATTACCTAGACAGTGTCCAAATCATATTAACATGTAACAATATTCAACCGCTAATATCAATGTGATGTAAATGAAAAACCTCTTGATACCTGCCAAAAAAANAAAAAAAAAAAACTCCAGTACTCTGCGTTCGATAC
>Shore_1965 Average coverage: 6.07
AGAGTACGCGGGGGTGCAAAAAAACTCAAGCGCGACTCACAGAGAACACAACCAGCAACGACAGCACCCCATCACAGAAAGATGGACTTCTTCGATCTTGACATAGAAATAAAACAAGAGAGACTTCCAGCGGAATGCTCCCTCAACTCACCCCTAAATTACTCACTGTCTGCACAACTGACGGATCGCATGACCCCCAGAACTGAGAACGTCAGGAGGCAAAGAGAAAGGCTCAGGTCCCACATGCGAGAACACTTCCGGGTTAAGGATCTATCCACCCTCGACAACGACTCCACCAGGCTCCATGCACGACTCACAGAAGATCTCATCACCATTCAAAGCCCCGAGATCGATTCCTCAGTCCTTGAAAATTGGCCCCCACTTAAGTCCTACTATGCATCTCTAGACTACACACTCCCGGAAAAGACAGCCTTCAAGTGGGAACAAGCAGCCCCCTACTGGAATCTATTTGCACAACTGAGGGCAATTCTCCTCCAGAG
>Shore_80500 Average coverage: 5.39
ATCAACGCAGAGTCGGGGTTATTGACGCAGTGTGGAGTCTCCCGGCAGCATTGCCAACTCGGCTGCACTACAGACGCATCCATGAGCGAAACCGCGATGGCCGTGGTACAGCTCGATACCGAGGACCATCAATCGGAGAACGGCTTTGTGTCCCCCGAAATCGAGTCGCCGGGATTGCTCACACGCATTGACAGTTGTGTCTTGCCTTTTTTTTGGGGGGATTTGGGAAATACCAGAGACAGCTAATCGTGCTGACATGGATTCCGGCGTTATTCATTGGATTCAGCCAGTACTCTGATGAATTCCTTCTTGCCCAACCGAACAACACATGTGTTCCGCCTATGGCAAACACGACCAATTTGAGTAGAAGTCCTTTATTTCATGGGGCAAATAATAGTGTTCCGCGAACAGCGGCGTACGTTTATACGAATGGCACCCACAATGATACGGCTAGGCATCTGCAACATTGTATGTGCAAAGAGTGGACGTTTGAGCTGCAT
>Shore_122216 Average coverage: 6.40
GGCCACGGGGAGTCTGACTCTGAGGTGGTGGAGCTGGCACTGTAACAGAGGAGTCGTTCTCTGGAATGCTCCTGAGGGGGGTGTGGATGGGGGAGAGGGCGTCCAGGTCGGTCATAGGGAACTCCAGGCCCCGCCTCCTCAGATCCTCGTACACACAGACCACACCTCCCAGAGAGGGAGAGCTACGGAACGCATCGGCCCACGCCTGTATGAGGCTCAGCACCCGGTCGTGCAGGGTGGTGGGAGGGTTGTTCTTGGGCAGGATGGCTCGGACCAGAACCCCCTCCACAAAGTCCTGGGACGCCACTAGAACATGGAACCGGTGGCCACAGTTCTTTACACATGCCTCCAGAACTGTCAGAGCCAACATGATCTCCCTGAAGCTCTTATTACCAACAATCCTCTTCTTTATGGCTCTAACTGCATCTTTGGGTCCTTCGTCGGTCTCGTTGATGATGTCACATATCTCCATGTTAAGGGCCCAGTACTCTGCGTTGAT
>Shore_16578 Average coverage: 5.08
GAGTACGCGGGGGGATATTATCTCAAAATCTTCACATAATAGCTCTAGAATATGGCATTTCTAACCTAGGGGATTTCTCAATGAGTTGCATATTAATTATCAAAATGATCTCACTGATGGTACAGTTGTGGGTTTATATTTTTGGATACTCTTTCTATGACAGCTGTATCGGTAATGGAAGGTCTTTGACGTCTCTGTCACTCACACCTCCACCTACTCTCCTATATTCCCTGATTCCCTGATCCCAGAGATGAAAGAATCCTTCTAAACATATACTGTTAATTAGGAAAGAACTGATAACCAAGGTGAGTCTGTTGCTAGGTGGTAACTATGCATCAGTCTCTCTACTCCACTCTCCCTCTCTTCAGTCCCTGTCAGGCATATAATTTCTCGCTCTTTTTCTCTTAATATAGTTCCTTATTCTCATTCTCATTCTTTCTCTTTCCAATCCTCATTCACTTTCAAGCATTTGATTACCTCCCCCACTCTGCGTTG
>Shore_17067 Average coverage: 7.36
TGGTATCAACGCAGAGTACTGGAGTTTTTTTTTTTTTTTTTCTTCTTAAGCATGGTTTAATGTTAACAAACAAAAAAAGTGACAAACACTTTCAATAAGCTCCCATAGTACAACTTCACCATTGCTAGGTGGGAAATGCCAATAAACCGTAGCCAAATGTGCTGCATCATAAATGCCTCAACGACAAACCTACACCTTTCCCCCAGCACCTATCAAAATGTGTACATTTTTAAATTATTCATTAGGACAAAATACAATTGTTCATCTTAACAGTATTGGTATGATATTCTAGCTTGTATGTGACATTAAACAAATATTGATAGTTTGTCACAAGGCTATTCTGCATTCAGATGCAAAGCCATTTTTTTCAACAAAAATATTTCAAGTGTATCAATGAAAAAAATATATATCAATGTCCTGAATAAGGTGCATGTTTACAACTGTTCCACCATAGAAAGTGACATAATTACAGATAAGAAAAGCACTGGTAC
>Shore_106129 Average coverage: 7.10
TAAGACTTGTTGAGTTGTGTTGTCTTAACTGTTACGATAAGAGGTTCAAACCTCTTAATGAGGTCACTAGGTGTGGGGTTAAGGTCACAATGTGGTTTACTCTGGGTCATCATACTCATACCCTTAATGATTTTATTTACAGGTGATCTATTTCTGTCCGTTGAGAATTTATAAGGTAGCCGAAATAGTTTATTTAATTTATTTACGAAGTACATTTTGGTTGTATTTGTATGGTTATTGTGTTAGGTATGTACTGTAATTGTGGTCAAGGCTCACCACACTTTTAGGAAAGGTAAAACAAGCGAAACAGTCCTGGAAATCTGATCTTTATTTAATTGAATTGCTTGAGTGTGATGCAGAACATAACCGATACCAGTATAACACATAGAAATGTGCAAATCAATATTAATCTCAAAGCGTATCGATTAGTTCTGAACTTGCTTTTGTTTTGTTAATCATCAATGTTTATTCTGGATACAATTGAAGTG
>Shore_79325 Average coverage: 6.44
ATTTCTCTACCGGTTCTATTCTATTTCTCTACCGGTTCTATTCTATTTCTCTACCGGTTCTATTCTATGGAAGAGTATGTGTTTAGTGATTTGACTAGATGAAGTCCTGTCACTCTTTTTTTCTGTGTGTTAGTGATGTAATCTCCTTCTGGCTCTGTTCCTCTGTGGCTGGCTGATGTGATGTGTCTAGGTCGTAGAACCTGTTTGGCATAAATAATCAGTGTTGGGGAAACTACTCTGAAAATATAGTTTACCAAGTTACCAATTACTTCATACTGGAAGAAGGATACACTAAAGCTACCCTTCAGAAAACTATTTCAGTTAGGTAGAATATAGTTAACTGCATATCTAAATCTGAAATGTCAGTGACTACAAATGGTAAGACAGATCACTCTGGAGTCAGATGTTAACAGAATGTGTAAATTAGCCTAATTAAAAACAAAAACTGTTTACAAGGGATAATTAGGCAGATCTGATGCTAGAAAAAG
>Shore_80483 Average coverage: 5.47
TGTGTTGCCAAATAACCAAAAGGACATTTCTACTGACGCTAGCTGTTTTCATGCCTAGACTTGGCAGAGTATACCCGGATTAAAAAGAATGGGTTATTTGGCCTTTCCTTCCTCTGTGAGGAGCAGGAAGCCAGATCTTCCTCTTGTCGTTGTGCATTCTCTGGTGTTGGAGTAGTGCAGAATATACGATAGTTGACATCAGCAGGATCCTTGGTGGTCTCAAGGGGAGCGATATCCCCTTGGTTGACTTTCTTGCTCTTTATGAGACTGATCTTTGGGAGCTTAGGAAATGAGAATGTCAAGCTCTTGATTTTGTTTGTTGGTTTGGTCACCAAAGATCTGTTGCACTCACGGTTGATCGGGTGGACAGATGGGGTTGAATCAGTGGGCAGTGGTGCTGTGTTGCTACAAAGCCTTCATCAATGTTCTCTCCGGGGGGAGACATATCCATTTCACTGGCTGTCTCAACCACCTGTCTTGTGATCGT
>Shore_113093 Average coverage: 6.16
CAACGCAGAGTACTGGAAACATATTGGTCATGAACCATACGATAGCAAGCATGGGCGCTTTTCCCGTAGGGCGATCGTTTCGCAGTGTTGGAAAGGAGTGCAACACAAGACAACCGTTCATGATGGCTGCATCACTAATAGCACACAGAACATCAGATACAGAAAAGAAGAACATTTTTTAAGAATCTTGAGAAATTCCCAAACGTTAACCAAAACTTAAAACCTAAAAACAACGGATTTGAAATCTTTCACTTTCTTATTACTGGTTCAATCTGCCGTTCCTGAATGGAAGAGGGGAAAGGCGCAGTGGGTCTTTCAATTAATCTAGTGGCTTTGTTTTTGAGAAGAAAAAAACAATTACAATAATTTAAGGCTTAAGGGCAAAATAAATAAAAAGTCCATGTAATCAAATTCTTATACTATCAGTATAAGCATTATGTTACCAATGTAAAGGTTCTATTCTATTCTACTACCCCCGCGTACTC
>Shore_18834 Average coverage: 7.33
TGGTATCAACGCAGAGTTCAGCAGAGTGGTTAAGAAGCCAAAGAGGTGAGGTTAGATTAGGTTAGATGACAGAGACAGCATACATGAAATCTTACTTAACATTTTAAAAACATTTAAGTAGTCATTTTCTGTCTTATTTTGATACTTGGCTTTTACTTTCTTACTACTGCCACATTTCTGGTGCCACTTGGCAACTCTTTTGACATAAGTCTACATTCTAACCTCGATCACTGTCATGGCGTATGTGCATCACCCAGTCTTTTCCCATGAAAACGGGGCAAACCCAAATGACTTCACCGAAAACGACTTCCTTGTGAAAACCAGAGACATTTCCATGTAAGCCAAAGAACACATTTCTTTGTGCAAGATTCTCCAAGGTGGCAACTGGCAAGAGGGCAATTCCACTCAAAAACCGAGAAGTGAGAGGGACATTCCCAGAAGGATGAATGACCGAAAGTAACCTCCAACAGACCCCGCGTACTCT
>Shore_29015 Average coverage: 6.80
AGAGTACGCGGGGGTCGTTTCATAGTGAAGGTACCGAGGGTATTCCGAATGCACTCCACACTCCCCTGCATACCACTAAGAGAGGAGTTGAAATACCATTCATGCTATCTGTAACTCATACTTAAAAAGAAACGCAAAAAACATGGCACCTTACTTAAACTCAGAGTAAAGAATGATCTGTAAAATGTTTGGGGAATACTACACACATCCTGTCATGGGTGTCTATTTGCAGTTTCTTGTTTTTATCTAAAATGGGTCCATCCTGGTGATTGTGAATGGGTTTACACAAAATTCCCCAGATACAAATTTGAGTTAATGGTTACAAGTCGACACCCAGCGTCTCTTGAACCGGTGTCATCAACACAAAATTATGTGAAAGAGGTAGTTGGCTTTAAGAGATCACATGGGGCAGAGAGTAAATTATTAAGGAGAGTTCTTTAGAGTACAGTCTGATGCTAAAAACTGTGATAACTAAAAAAAAAAC
>Shore_105967 Average coverage: 5.46
CTACCAGAATGTATCACCACCAGCACAGAACCTCTACCTGCCTCGTTGCTGGACTCTTTGTATACACCTGCCCTCTGGTGTTCACCTACAGTTAAGACATTTTCCAGACATTGAATGAACCAAAGTACAGGCTTGTGGACTAAGATGTAACTGAAAATATAGCAATTTCTCAATACTTTACACAAATTTCTTAATTGTGCAAAGATGAAACGAAAGCACTATTCTCATTACAGAAATTGATTACATTTTCAAAAATTTGCACTTAAATTGCAGTGACATTTTACCAGAATGTTTTATTTCTGCTAAGACTGAAGGTCTGAGTGAATTGGGTCCCTCCACTCTCATTTACAACAACTGCCACAATTGCACTTGATATAAGTCCAAAGACCATGAAAACAAATGGAGATCACAACATTGAAAAGTACAAACTGAAAAAACAAAAACCAAAGCTTGTATGACATGGCAACAATTTATTAGGCTTAC
>Shore_17379 Average coverage: 5.61
TACACATTTTCTAAATTGAAAGCAACTGACTCATTAAAAAGCTTATTGTAAAGTTAGTTCTCAGATTCAAAATATTCTCTCCTGAATCAAACCACAGAGAATCGGGTGTGTGCTTCACGTCCTTTTCCCATCAGCTCAGGGTGTAAGTTTCTAATGTAAATAATCTGTTGTTATTATAAAGAAATATAATAAACATGATATTTAAATTCAATCATAAATATTAACTCAACAAAAACAATGTAATCATGCTTCAGTGTAATATACATTTTGATTTTGATTAAACATCTCAAAATTGCACTCTTGCCCACGAGTAGCACATGATACACAGGGGTGTGGGAACAGTCAAACGTGTGTGTTATGAGAGCTGTGGTATACAGACTACACACGGTCATAGTTCTCAGTGTGCAAATTAGGAAACTGGAAAGATCCTCTCTGATCTGCCCACATGTCACTTTGGTTGTAGAAATCTCCCCCGCGTACTC
>Shore_77056 Average coverage: 4.84
CTTGGGTCAAACATTTCGGGTAGCCTTTCACAAGCTGTAGGTAGAGAATATGGTGACAAAAATGCAGACGGACCCTCATAGTCCCAAGCTCTTGAACAATACAACTCATGGATGCAGCTATTTATGTCAAATTGTTGTGCATTCCACGTTTAGCCCTGGTTGTCCTAAAACTAAAATGGTAGAACACTTCAATGTGAGTCTAAATATGAGGGCAGAGCAAGAAGATCAACAACAGTATTGAATGTCAGTTTTGCTGTGGGAAGGTCAACGATATCATGAATTTGATCCAGTAGTACCAGGACATCCAGGTTGTATCACATCCGGCCGTGATTGGGAGTCCCATAAAGGTGGCGCCCAATTGGCCGAGAGTCGTCCGGGTTTAGCTACAGACACACCCTCCCTGGGCCAGACACACCCACAATGGGTCAGACACACCCCCTTTAGCAGTCATTTTGTAAGTCGCTCTGGATCCCCGCGTACTC
>Shore_92108 Average coverage: 7.06
AATAATAATCATTTAATTACCATAGGGAATTATTGTAATGTTTGTTTATGTGTCAATTAATCCCATAAGGGATGGGTTGCCAATTGGCAATTTGACACGAAAATAAAATTTCATTCATTCATTGTACCCATTGTATGTTTTGAGAGGACACATTTTGAGCAACCTAAAAAACTTCTTGGAGGAAGTCTCCTAAGGGAGCCGGGGAGGGAGCCATGGAAGGGAGACGTAATTGCCCTATTGTGGTATCAAGTGGGTCATGGTCAGGGCCTCCCATCTGTCATGTTCTGTCGTGCCACCAGCCACACGCTTCTTCTCCTCCCTCCGCAGGAAAGACAAACATGGCCACTTTAAACATGTTAAACAAAGGCAGGCAACCAGATCACACAGGTGAATGAATACTGTTTGCATCCCAAATGGTACCCGATTTCCTTTATAGTGCACTACCTTTGATCAAATGTCTGTACGGCTCTGATATAAAGTA
>Shore_100950 Average coverage: 6.12
GAGGCTGACCCCTGCTGGCAGCTCCACGATTAGCAGGCCCCGAGGAGTCCGGATGTGGAGGGACGAATCTCCTCCTGTAACCCTCACCTCTGCATAGCTCTTCGCCACATCTCTCCAGAGAACAAGAAGACCACTTTGCAGCCGCTTCCTTAGTTCGAGAAACACTCCAGCTCCTTTGGCATTTTCGCCCATGGTGTGTGTCGTTATCTTCTATTGCTCGCAATGGCTAGCTGGCTAACCTGGTTTAACAACGAAGACACGTGCAGTTGACTTTTCGCTCTAATAGAGGTAACGGAGTCCAAAGCGAAATGGCTTCGTACATCTGATTGTCAGTATGGCGAATTAAAGCAAATGTAGCAATACAAATCATCAGCCTATAAATTTAAAACAGCGAAGACTTCTACGGCATATATTTCACTAGCTATCAACACGAGCCGGAACCTTTCTACCGCCCCCCGCGTACTCTGCGTTGATACA
>Shore_16809 Average coverage: 6.20
GTTATTTCAACACAATTCTAGAAAATAGGCACGTCTTTATCAAATTGGACATTTAAACATACGTTATGCTAAGTCTACTGCTGATATGATAAGAGGAATTTGGTACCCTTTTCACACTTCGATTAAAATGGCTTTGGGATGTTCACCATTCACACGGGCTCTGGCAGAAGATCTGATGAGTACTGTTACTGATCTACATACTTCCCCTACGGATCTGACAATGGCTTGCATGCAGGACACATCCTAGGCTCTGTTTGAATACTTGATGGATGCATCCTTCCTTTCTCCATTCCTTGAAGAAATCCCTGATCTGACATGGCTGGATTGGAGAAAGTTGTGCTACAACAGTTGCTTACACACATAAATGTGTGTTAGATCAGTGATAACTAACAAGGGAAGAAGGAAGGAAGACGGGCGTATTTTTGAAGTATTCAAACAGGGCCATCATCTTTCCACTTGACTTGTGGACCATCTGTC
>Shore_106080 Average coverage: 5.58
ATGGTTAGTTTTGCACTGAATTAATAAAAATCACATTTGCCAGGTAAGGGCGATCTGACCTGTTTATACAATGCAAGGGGAGGTCACTTGTTAATTCACATTCGGTTGTACAAACATTATTGCCAAATTGTTACAGATAGCAAATAAAGGTCTTCATTGCACCCCCCTCACAATGCAACCAAGTGAAATAATCAGTTACATCCAAGTCGACAGTAATGGTTGTCGAGGTCAACATCGATAAAGCCCATTTGAGTATTTAATGCATTCACCTAGATAATATGGTGCTCTTGCTCCTAAAGAGAGTCCAGAAGGTTATGTTTAGCAGTTTAAAGCCGATAAAGGATCAAATGGGTAAAACTGACCACTAAATGCATTCACAAACAATTAGTACACGTCTATAAGGGCTACATAAGCATGAGGTATGGCTTCATTTTGGAATGCATTGGGTGACATACCTTTTAATACCCCCGCGTACTC
>Shore_79471 Average coverage: 5.17
TTTGAATGAGAACTTGTATGGTGACGTCTCAATTCTCTCGCCAAATAGCACTTGGCCCAGGTTCTCAGACGGCCTCTTCTCGTTATCATCTTTGCAGAAATCAAAGACATCATATTCATATGGCAGAACTGATTCCACTGAGTCCAAGCGATTCACAAATAGCTGGATGAGAGTCTGACAATCATCACCTCCTTTAACGTCTTCACAAAAGCTCACTGGGGCTAAACCCGGAAGGTAGAATCCTGAACAAGTACTTAAGGCAACTAACGTGAACACAAGTACAAAATCCATGTCTATCCGCGCCTTCATTGTCCCGGTTTTGTTGCAAACTTAAATTCACTCGATGTGTAGTTACGTTTTTAATTCTGCAAGGAGAAGTAACGTTAGCTAGCCAACTTGTCAGCCACTACGAAGACGGCCAGTTGAGTTTAGATGGGTAGCTAGTTAGCGTCCAACACGTCGCTCCCCCGCGTACTC
>Shore_123486 Average coverage: 7.32
CAAGGATCTGCTGGTTTGGATGATCAGCACGCCCAAATATGGCTTCATTGAGAACACAATAGGAAGAGTGGGCTTGATGGGCGGTTCAAATACCCTCATCATCAGTCCAGAGGTTCCCTTCTCCGTGGACGACCTGATCACTGACCACATCTTCTACGTTCAGAACGTCCAGAACACGGAGCACCACTATCAGGACACCTTCTCCTTCTACATCAGTGATGGGTCCAGTCAGACAGAGGCCTTCAATGTCCAAATAGACATACAGGTAAATAATACACCACTGATATTACCACTGCTATGACGACAACAACCAATACTACTACTGTTACTGATACTACTACTGATACTACTACTATTACTACTACTACTGATACTACTACTACTGATACTACTACTATTACTACTACTACTGATACTACTACTACTGATACTACTACTATTACTACTACTACTCCAGTACTCTGCGTT
>Shore_30254 Average coverage: 5.25
TGCTGGCCACAGAGACCATTGTTCCAGTGTACTTTGCACTGGAGGATGATGAGCTGCTCTCCATCTACACACAGACCCTCACCACCTCCTCCTCCCGGGGGTCCTCCTCTGCAGCCGAAGTGCTGATACACACAGCCACGGCCAATGGCTTTCAGATGGTGACGAGTGGGGCTCAGAGCAAGGCAGTGAGTGACTGGGCCATCACCAGTCTAGAGGGGCGACTGGCTGGAACTGGAGGAGAGGACCTGCCCACCATCGTCCTGGTGGCTCACTATGACTCTTTTGGTGTGGCTCCGGTACGCCCAGCTCTCCCTTCATGCACCTCAATATACTCGTTATTACAGTGCCTTCATAAAGTATTCATACCCCTGGACTTATTCCAAATTTTGTTAGCCTGAATTCAAAATGGATTTATCTTATTTTCTTCTCACCTATCTATACACAATCCCCTATAATGACAAAGTGA
>Shore_113068 Average coverage: 7.41
GAGCTGACATATGCAGCGTTTGCAATGAATGCAGTCTCTACTATAAAGCAGTAACATCACCTTTAAATTTCAAATGCAGTCTCCGCGAACGATGGCACACTGCCTTTAAATTTATATCACGCTGTAGCGCCGATCATTAGTGCTACGGATTGAATCGGGCCTGTTGAAAAGCATTAAATAAAGTTGGTACTCCAATTGACTGGCATTGAAATGAAATTGACCCTTGCTGGATACTGTAGTTCTATAAAAAAAATAAAAAAGGCATAAATGAGCGTACTTACTCGTCTCCTTCTTGATTTCTCTGAGTTTTTTGGCAGTGTAGGATTCTGTGAAAGCATTACGAGCGTTAATTGATGGTAATGAGACGTTTGTCACTGAAAGGAAACTTTTTTACAACAAAAAATAATGTTAAACGGTGTTGTCTTGAAAAAGAAAAGGGGAGTCGTACACCCCCGCGTACTCT
>Shore_94406 Average coverage: 4.95
TCGATTTTCATAATAGCAAGCCAGGACTGCTGGTTTGAAGCAAGTCTGTTTGTTTGGTTACCAAGGAAACTACTATAGATATCTGGTACATTTGCTAGCTAGCTACTTCAGTGGATGTTGAACATTTCCACCGGCACATTAACACATTTCTAGAGGCAAATGTGTTACATTATAGCCATGGTATTGTAGTATACCCTACTATGGGGTCGAGCGTGCTGTGGACACAACTGGCACAGAGTTTGCAGTTCACAATAATCCATTTGGCTATTAAACACAGAATGTCACGCAATAACCCAGCAGAGTTCGTCACACTGTGCGTGTCACGTAATCCTCTCTGTCCGAACGCCAAATTTGTATTTAGGCAACGATTCTTCGGCTCTAGCCAGACTCCGTCTCTAATGGACAATGCAAACCGCTCTCTTCTTTAGACCAATGTCCTGACAAAGTTCAGTGAACACCC
>Shore_96573 Average coverage: 6.07
ATGTTCATACAAATATTTGCATGTTAAGTTTGCTGAAAATAAACACAGTTGACAGTGAGAGGACGGTTGTTATTTTTTTGCTGATTTTATATTGGATTATGTTATAAGAAGAGGTGCAACTCTTGCTTGTGAATCTTAATGCTAATGCATTGACATCATTGTTTTTTTCATCTATTAAAGTATCCATAATTTTTGTGAATGTTGAATTACAAAGAGTATTTAGAAACATATTTTTTGTTATACTAACAAGAGTCCTGCCTCTAGCGCAGACTGGTAAGAACATTTCTACCACATCTTGACTTTGTTGTTCTTTGAAGCAGTCTTACATCCTGATAATGATTTGCTATCATGAGATTGTCATTTTTTTTTTACTATACATTGATAATGCCTACAGTAAGAATCCATCAATAAATGCAGTCACATACTAAAAAAAAAAAAAAACTACCAGTACTCTGCGT
>Shore_105846 Average coverage: 5.18
TTGTGGGAGGGATTTAATCCTATTCAGGTGATAACTATACAGTCTATTGCCTTCCTTGAGAGGCACAATGACAGTCTGCAGCAACGAGGAAGTCCACTGCTCTCTGAATTCCTTAATGCGTTGGATGCAATCTCACTATGATAAAGCAACAGCTGGAGCACAAATGGGTTTATAGCCTCTCCAGCGCCACTTGGTGGCCAAGGAGCAGCAGGACTCCAGAGACCTTCTTGTAGGTTCAGGATTCAGAGCTTCTCAAGAATGAAAGGATATGAAAAGCACTCAACAGAGAATGCATCAGTGTTACAAAATCTAAACAATAAAGGGTTGGTTCTCCAGAGCCAAATCAAGCCCTAAATAAATGCGTATAGGCTTGTGATATGTTTTATGGTAACATTATTCAACGTTGTATGAATTAATAAAAGTTAAATATAGCTAAAGAAAAAAAAAAAAAAATAAA
>Shore_67019 Average coverage: 6.55
GAGTACGCGGGGGAGTCCTGCTAAACCAGCCTTGATTAAAGGGAGGACAGGTTGTGCTTGGTTTTCTAGCAAATTAAACGAAATAGGGGGATAGAACCAATCGTTTTTTAATGTTTATAAATATGAGATTCACCAGCACAAAAGGCACAGCTTTCCTTCTATGGGCACTGTGCGTCATGGCAGGATAGGCTGCACTTCCTCTCTCAACATCCATTCCATGATCAACTCTGTTACATGTTAACACCTGCTTTTTGTGGGTCTTAAAACGTCCCTTTAGAACTGTTAAAATTGTCACTTGCGCTCGTTTTTAAGGACACACATCAAATATGCCCCCCCCCCCACCACCTCAGCGCCATTGAGCTGATGTTAAATAGCTAAATTGCCAAACCTGGCATGAGGCCTGGAAAATGCCAGTGCGCCAGTTTTTACACGAGGAAATTGCAAATAACGTGCC
>Shore_49930 Average coverage: 5.81
AGTACGCGGGGGTATTTCCTTTCTACTAGTAAATTTAGGGAAATGGGGCTGAATGGAACCAAAGCAAAGAAAGTAAATATCAAAGCCCCCTCTCCTACCTTACCTGCCTACCCACCTAACCTACCTTACCTGCCTACCCACCTAACCTCTCCTACCTGCCTACCCACTACTTACCTAACTAGTACCACCTGGTGCACTAACCAAAATACAGGGGGTGGTCCACCCAGGTCTTACCTAGTGTGCATAGACAGTGAATACTACGGGTTATGTATGCCTGCCAACCTCTTGCCTGAGCACTCCCTAGGTGCCTTCCCCATCCCCCCTGGAAACAAATTAAAGAGAATAATACAACAAACTGAGAGAGAAAAACTCAGGGCATTAAAGAAGCTCTCAGTCGCTGAGCAACAAAGGAACGCAAGAACAAAACAATCAGCTCTTTCTCAGCAACAACTAA
>Shore_31705 Average coverage: 5.27
AGACATCCCACTTTGGTTTCCTCATAAAGTTCTTCCACAGTGCTTGAATTGTTTACTTGAGAGTACCTCCATCTGATTTCTCGATGATAGTCCTCCAGTTGTGTGTTTTTCTTTGAAAGTCCATTTGGGAAAAACATTTCCTCTGCCATTACTTTGATTTCCTCAACAGATTTCTTTTTGTCAACATAGAGGTGTCTTGTACCGCCACCGTTTACTGTCCTGACTTGCTTGAACTCTTTCCCCTTTTCATTGAAGTCCATCCAGCCTAGTTCAATTATTCTCTGTTTCTTCTTGGCATTGGTATTCCCCAACAATCCAGTTTTTAATCGTGTGGTTTGTTTATCCCTAACAGAGCCTAATCTGCCTTTCAAGCTCTCTGTCATGGCATCCATGTAATTCGCTTGGCTGCAAAGTGTGGATAGTCCGTCTCCATACCCTGACAAATCACTGTCCG
>Shore_113176 Average coverage: 5.15
ACCACCTCTTCCATGGGCAAATGTGCACGTAAAATTGAGTTCTAATCAAAAAGGAGTGAGGTCAAAAAGTGATTGAAATCAAACGGAACAACCCGGAAGTAAGCCTCTTTCACTATGAGCCCAACTGAAATGAAAATTAAACGGTAAAGTACTGTTGTGATTGTAGGGCTCCTTGTTTGGCACATACAGACACAGGTGTATTTCTTAGGAAGGCACTTGACATGGGGTTCTGTTCCCCCCCCATGTCACATCAGTAAGGACCTTGTTTGTGCACATTGAAGAGTGAGATGGGCAGGGGAAGTTAAATCCAACGTTACCAAATCCTGAAGAAAAAACACAAAAAACAGCAACCCACAACACTCCATGCATGGCCTGACAACACATCTTGGTAGGACTTTTTCTGCAGGTAAAACACAATTTCTTAGATGTTTAGACTATGTGTTATGTTTAGTCA
>Shore_28897 Average coverage: 9.51
GCAGAGTACGCGGGGCTCTACAGGACAGTGGAGGCCACTATCGCCGTGGTTACAAAACTATCTGGGAAAGGGCCCTGCTCCGCCTCCTCGTGACATCACCATTATTGCTGTCAGCACCACGAGCCCTTTTAATATCTTTTTTTGTCTGTTATTCCTTTTCTCTAAATGAATTATGCTCTTTCGTTTAACACTTTTCTTTCCCTGTTTTCATCCTTTCGTTTGTCGTTCCCTTTTTTGTGTGTGTTGCGTTGGCCTCTGCTGATGTGCTTCTATCGATTGGCTCTTGTGCTCCGGTATGTCACGTGATCTCTCCTCTCCGGCTTCAATGACAGAAGAAGGCGCTAGACGGCATGCTCCCAAATGACTATAAACATGCACAGCCGCAGATCCAGTGGACATAAAAGATCGTTATAAAAAGACTATAGCACACTTTTTCTAATGTCAAAAGGTTTT
>Shore_728 Average coverage: 6.06
AGAGTACGCGGGGACAGTTTGTTAGACAGCAGACATGTTTGCTGTCCTGAAAGTTCAAACCCTACAGGGTCTAAGAATATTTCAACAGAAATGTATATGGACCAAAGGATCAGTACGGTTTGCCTCAGTTGGGCAAGGCAGGATAGAGAAAGTACTCATTGCCAACAGAGGAGAGATTGCCTGCCGTGTGATGCGAACAGCAAAGAAGATGGGTGTGCGCTCTGTGGCAGTATACAGTGATTCAGACCGTCATTCCATGCATGTGGCCATGGCAGATGAGGCCTATAACATTGGGCCAGCTGCATCCCAGCAGAGTTACTTGTCAATGGAGAAAGTCTTGGAGGTTGCCAAGACATCTGGATCACATGCTGTCCATCCGGGATATGGCTTCCTGTCAGAGAACACAGAGTTTGCTGAGGCGTGCAAACAGGAGGGTATCATTTTCATTGGTCC
>Shore_94346 Average coverage: 5.51
GATTATGTAACGGTTTGTTACTCTATTTTGCAATTAAAAACTCTGGCTTCTGTCCAAGTCATCCCAGAGGGAAAACAGAGTCATTGAGAAATAACTGGAGAAGGTGCTAGCTACAGTCATTCTAACCCTTTTCATTTTCAGACAATATTGGTTCTAATCTTACAGAAGTGTATTGTTTGTTGAACATGAAACCTCCACTTCCTTTCAAGGCTTAATTCTAGGATTAACATCCACATTTGTATACGTATGGATCTGCTATTATCTACAGTGCCTTCAGAAAGTATTCACACCCTTCAACTTTCCTCATTTTGTTGAGTTATAAACTGGGATTAAAATGGATTTGATTGTCATTTTTTGTCAACGTATTGACAAAATACTCTAATGTCGAAGTGGAAGAAAAATGTTTAACATTTTAGTAAAAAAAAAGTTAAATTTTTAATTTTTTTTTAAAAC
>Shore_116967 Average coverage: 5.67
ATCAACGCAGAGTAGGATGATCCCCATGAGTGTATTTCCCACCATGAAGCATAGAGTAGGAGGGGTGATGGTGTGGGGTGGTTTTGCTGGTGACACTGTCAGCGATTTACTTAGAAGTCAAAGCACACTTAACCAGCATGGCTACTGCAGCATTCTGCAGTGATACGCCATCCCATCTGGTTTGAGCTTAGCGGGACTATTATTGTTTTTCAACAGGACAATGACCCAAAACACACCTCCAGGCTGTGTAAGGGCTATTTGACCAAGAAGTAGAGTGATGGAGTGCTGCTTCAGATGACCTGGCTTCCGAAATTGACATGACCACATCTCAATTGAGATGGTTTGGGTTAAACAGAGTGAAGAAAAAGCAGCCAAAACAAAAAGTGCTCAGCATATTTGGGAACTCCTTCAAGACTGTTGGAAAAGTATTCCTCATGCCCCGCGTACTCTG
>Shore_91089 Average coverage: 5.30
TAGTAGTTACGTTGGTTAGTTTTTTTTTTTTTTGGTTTTTGGTCTCTCTCTCTGTGTCTCTCTCTCTGTCTCTCTCTGTCTGTCTCTGCTCTCTGGTACTCTGCCTCGGGTACTCTGCTCTCTGTGATGGACTCGGTCGTAAAATCTGCTGACCAGCATTGTTCAGTAATGTCTCTCTCTCATCTCGCTCTCTCATCACCCTCTCTTTCTCAATTCAATTCAAGGGGCTTTGTTGGCATGGGAAACATACGTTAACATTGCCAAAGTAAGTGAAGTAGATAATAAACAAAAGTGAAAAAAATATACAGATTAATATTGACTCTTTAAAGACTCTTGGCAATCTGCCTCTCTCTCTCTCTCAATTAAATGAAATTAAATTCAAGGGCTTTATTGGCATGGGAAACATGTGTTAACATTGCCAAAGCAAGTGAGCCCACTCTGCGTTGATA
>Shore_16650 Average coverage: 7.31
AGAGTACGCGGGGAGGGCAGCTGCTATGTTGGGCTTCATTGACTGAGAGCTGGCATACCTCCTCCTCACTCAGCTCTGGTGGATTTGATGGCTGATTGTCTTTCTCTATTATTTCTCCCACAGCCTGAACATTCACCTCATGACTTTTCTCTGCTGCAGATATCTGTGTGGGGTCTTTTCCCTCTTGCTCTCCCAGGGGAGGCTTGGAGAGAGTACGGAGGTTCTTGGCTGCCTTCATGATGTCATGATGGAGATCCTTGCTGGAGTCGACTGGCTCAGCCTACTGCCGGTTGGAGGGTTTCTCTGGCAACTCGCTGAAAAGCTTGGTACCTCCGGTCTTGTCCCTCTGGTCCACGTACATCTTAGAGGGGAAGGACGAGGGGTAGTAGGCATTGATCTTTCGTTTGCGGCTCATGATGCAAGCACAGCAGAGGATGAGGAAGATAGT
>Shore_84353 Average coverage: 6.00
CCTCTGTGTGATCTGCGATTTGCTCTTCTCCACCCTTCGTTTCACTACCACTTGACTTTTCAAGGTCCACACAATCAGTTCGTTCATTTAAAACAATTTCTACCACGGCATCCTCTGGCTCTTTTTGGTCATCTGCTGAATTGTTATTGGAATTCGGGGGGATCTCGTCGTCCCGAAATTCCTCAAAATATCCACTGCAGTCGGTTTTCTGAAACTGTATCCTTCAACATTTTCTTTACAAGTCGTTCCCTCAGGTCTGTGTTTGTGCGTCTCCGATGCCCCGTCTTGTACTCGGATCTTTGTTTCCCAGGCATCTTGAATAAAATCTGTGCCTGATGTCTCAACTTTATCAAACACTTCTGATGGATTGCAGACTGTCTCTTCGTCATAACTGCTGACAAAACTAGGCATTGTACACTTGTAAACATTGAGAGCCCCGCGTACTCTG
>Shore_47976 Average coverage: 5.57
TGGTATCAACGCAGAGTACTGGAGTTTTTTTTTTTTTTGCTTACATTGGTACAGCTGGTTCCATTAGTTATTTTGGTTCCATTGGTTCCGTTGATTCCATTACTTCTTTTGGTTCAATTTAGTTTAGTTTATTAGGATCCCCCATTAGCTACTACATATGCAGCAGCTACACTTCCTGGGGTCCACTTAAAATGTGTAAATACATAAAGTACAGGACAGTAATAGACAAGAACAACATAAGATAACATTACATTTCAAATAAAACTTGTAAATAAAATAAGAATTAAACTGTATATAGGAAAGTGTACAAAGATAATTAAGTTCGCAGTGTTCATAAACCCAATTTGAATTGATTACTCAGCCTGATACCCAGAATTAGTAGGAAACTGGTTGTAATGAATCAGACAATTGTCAGGAATGTTTATTTAGAGAGCTCTCCCCCGCGTAC
>Shore_116494 Average coverage: 11.39
GAGAAATCCAGTGAAGCTGTCTCTCTACAGACATTTCACAAACACACTCATCTTTGCCATTATAGCTTCAATCATTTTCATGGTGTGGACGACGAAAAAAATTCAGACTAGCCGACTGTCAATCTGACTGGGTGGAGCTGTGGGTAGATGATGCCTTCTGGAGGTTCCTGTTCTCCATCATACTGCTGGTTATCATGTTCTTATGGAGACCCTCTGCTAACAACCAGAGATATGCGTTCACTCCACTGATGGATGACTCTGACGATGAGGAGATTGAGGAGTTCCTGGTGTCAGCTAATTTAGCTGATGGCATAAAGCTGAGAGCCTCCAACTTTAAGAGTGAGACGAACGGCTCAGCCAAGCCTTCAGGATCTAACCCGGATGAAGACTTGAAGTGGGTAGAAGAGAACATTCCTACCTCTCTAACAGACGTAGCGTTGCCTGTCC
>Shore_85471 Average coverage: 5.64
GTACGCGGGGGATGTGACGCTTGGTTTCATCAGACCAGATAACCTTGTTTTTCATGGTCTGAGAGTCCTTTGGGTGCCTTTTGGCAAACTCCAAGTGGGCTGTCATGTAGCTTTAACTGAGGAGTGGCTTCTGTCTGGCCACTAACATACTGGTCTAGTGCTGCAGAGATAGTTGTCCTTCTGGATGGTTCTGCACAGAACTTTGGAGCTCTGTCAGAGTGATCATTGGGTTCTTGGTCACCTCCCTGACCAAAGCCCCTCTCCCCCTCAGTTTGCCTGGGGCGGCCAGCTCTAGGAAGAGTCTTGGTGGTTCCAAACTTCTTCCATTTAAGAATGATGGAGGCCACTGTGTTCTTGGGGACGTTCAATGCTGCAGGCATGTTTTTGGTACCCTTCCCCAGATCTGTGCCTCAACACAATCCTGTCTCTGAGCTCTATGTACAATT
>Shore_16787 Average coverage: 10.17
CACGGGTGGAGGGAAACGCCTATTCCCAAATCCAGGCGCTCTGATCCTCACATGAAGTGCATTTACTGTAACAGGTACCTGTGGAACTACCAGCACTTCCTAGACCACATGAAGATCCATGATGATCCTCTAAAACAAGTGTGTCTCCATCAGAACTGTGGCCGGCGCTTTTCCAGAACCCACCTGCTCTGGGAGCACATGGAGACCCACCGGCCTCTCCGGGCCCTCTGTGGGTACTCCGGCTGTAGGCTGATCTTCTCACGCCTCCCCTCTCTCCATGACCACGAGTGGAGGCACTACACTCAGGGCCAGCCTAAAGATGAGTCGACAGAGGAGCAGAGCGCTACCAAAGAGGGGCAGACTCTGGAATCAAACCTCAACAGTAAAAACAATGACAGCCCTGTGGTGACTCCAGGCACTGGTGCTGTCACCAGACCTCCCAGTA
>Shore_80493 Average coverage: 7.26
TTTAACAGTATTCCTCAGTTTCTGCAAAACAACAAAACAAAAACAAATTCATCTGCAATTTGATTGAAAATGTTTTCTAGATTCCATGCTTTTCAAGGAATCATGTTTTTAGGTTAGTATCTATCAAAATTGATAGAGACAGACAGATACTGTAGATATATAGAAGGGGATTTCACAAAAAGAGAATGATTAATAAATACATTGCACATGTGTATACTTACTTGATAAGAGCACATGTCTCGCTCATCTCGTAAGTGCTTGTTCATTTCCCTGAAGATAATATAACAAGGAAGGGGTTCATTGCAACAGAAATACATACTTTCTAAGCACTTAGAAACTGGATGGTTGGAGCACTGAATGCTGATTGGCTGAAAGCTATGGTATACGAGACTGTATACCACAGGTATGGCAAAACATTTCGTTTTACTAGTTCCCCCGCGTACT
>Shore_30229 Average coverage: 6.00
ATCAACGCAGAGTGGGATAGTGGGAGGTAGGAGGGATAGAGGAATGTAGGTGGGGCCAGCCGTTCTGCCAGATGAACAGAACCCGTCTTGATGGGCGTCCACCCAGGACCTGGGCAGTGGGCCAGAGCCTGTCAGCGGGCATGGGCAGGGAGACAGAGAGGGAACCATGGAGAGATGCAGATCAGGGAGGTGGAGAGAGGGAGAAGGGGTATTGGAAGGAGGAGTGTGGACTGATAAGAGTGAGTGCTGAGGTAGATAAACGCATTAGCGCCAGAGATTTGGCAGAGCAAATAAATAAAATAAAATGTCCCATAGTCTTACTACTCTGGTGGGCAAACATGAAGACACTGAATTACAAAAATCAACTCCATTAGCACAATCATTTAGAGGAGGATACGTCTTTGGATAAAAAATTATGTGTTTGATTCAGACCCCCGCGTACTC
>Shore_115274 Average coverage: 7.74
CAGAGTACGCGGGGTCAGAACTTAGGCTATGAAATCAATTCAGGCTCTTAAAGGGGCAGTAGCCTAGATTGAAAATTGTACACCCAATTACGGCATTATTGAATCTGCAGTTATTCTATTTATTGTTGCCAATGTTAATAGTATCTTCTGATACTACTTCTGCATCTTAACTAAATGCAATCTATTAGCTTGCAACATATAAGTAGGTTTATATATAGCTGTCCGATAACACGTTCTGATGGAATGACTTGTCCTGCACTTTGTATAAACCACGAGTGCATTGAGTGAATGTTCCTTTCTAAACATAGCAATGTGAATGCAAAGAGGACTGACCTAAAAACAAATAAAGTGAACTGGCAAAAGAGTTGAGTCATTCAAAGTCAGGGGCAGTGTGGATAGAGAGAACAGCTATTTTCCCCAAAAAATCCCACTCTGCGTTGATA
>Shore_43972 Average coverage: 5.47
CAACTCTTCTAAAGAGCGCTTGTTATTTGTTGAGAAGTTTAATTGGAATTCAGAACAACATGTAATGTTTCTCGTGTTTTGATCATAGTAATACACAAGCACTAATAGGCTTTCTGATTATGAGATTAAAGGTAGGAGAGTTAAAAGCTAATGCTTTAGTATTGATCTGCAGATGATGGAAGGGAAGCTTTTAAAACATGCTCCCTCAGTGTCTGCTCATATCCCCATGCTGATCCAAGGCACTTTGATCATCATGTTACACAAACAAAACGTTGTTTCCACAATGTTACCTGATTCACACTGTGTTGTGAGGAAACTGTGATATGTCAGAACCCTAATGGCCCCCCCTCTCCCCAGGTTGGAGGGCACGGAGGATAAGTTCCGGAACAGGGAGAGCCGGCCTGAGGACCTGCAGGTGATCGCTGAGCTAAAGGAATGGTGA
>Shore_94239 Average coverage: 5.40
TTGATTTTTGAGGTGACATGTTTGTGAATGACACGTGACACAGTCTGCCCGCTATGGAAACCAGTCAACCTCCAACAGTCAGTAACCATGTCCTCTAGGTCATAAAGCTGTTATGCAAACGTCTGTTTCATACGTTACCTATTTGCTTTGTACAGATGACAAACTTAACAACACCAGTAAAGTACACATTCTGTACCGCACAATGACTGTACAATGTAATATGCATGCCCTGAAACTCCTCTCTGTTCCTGTAATCTGTTGAACATTTAAAACCGAAGATGACTAATAGCACCTCATTAAAGGTCGTCTGTTCATGTAAACATGGCCTAGGTATGAAGCAGACAGACAGGGGAGAATCAGGTGTCCCATTCTTCCACTGATTATAGATGGAAGAGACAGAGAGAGTGTGATACCAAGATGCAATACAAAGACTACCCCCG
>Shore_30445 Average coverage: 5.18
TGAAGTAATTCAATGTGCTCTGAAATCATAATAAGGCCTAAATCAGAACATTGAGTGACAGAAATAAAACATGTAATCTGTGTTTACAACAATACGTTTTGAAATTCAGTGACAGTGACATTTAATGCTAAGGCATACTTTGTGTAGTTAAGGCAGTTTTCGATGTCTTCTTTGATAGACAAAAATAGGACATCCCTAGTTCACATAATGCCTTATTAACTTATAAGGTCATGTCTGGCCCTAGGATTGCTTATCAGTATGAGTGGTGTACTGTACATGGCTCCATGACGTCTCTTAACTATTTTGGGAATTGTCTGGCAGCAAAGGGGTTTCACTCACATTAGCTGTGTTTTTCTAATTTTCCAATGTAGGCAAGACTGCAGCAATAGATGCTAGCTATGCTGTTTGACAGGGCTCTCCTAGGCAGCTAAAATGTT
>Shore_68446 Average coverage: 5.57
GCCCTCCTGGAGAAAAGAGGTGTGAAGCCAGTTTCGTTCTCTGACTGGGAGAAGATCGACAGTGAGGAGACGAGGAGGGGAGAGATCAAGGGAAAGCCCAGGGAAAAGATGCTGGACGTGGGAGAGATGCTGCAGGTAGCCCGGGCATAGGGACAAGGGACCACACACACACAGGTCATACGGATGAGAGGACTCGACAACCAAGAAGTGAATAAGAACCACTGACCACACACAACTCTGGTCCAACCCCACATTTTATGCCACCTACAGGCCACAAACTTGTCCGTCTATGGTACACGCACACAATCAATTTAGTCCCTGACCATCATGCAATGCCAGTCATACAATACCCAAGTTCCAAGTTGACTTGCCATATGTAATAAATACACTTTACATACCAAAAAAAAAAAAAAAAACTCCAGTACTCTGCGTTGA
>Shore_21851 Average coverage: 5.79
GTAACAGCCCCTTTATATGTTTCTATCACAGGAATGTACATTAAGCTGGGTCAATAACAACACACAACATTTTTTTCTCCACACACAGGCCTGTGGGCTGTGACAGGCCATACAATTGTGTTAACGCTCTTAAACTCTTCTGGTTTCCTTGAAAACGACAAATAAAATCTGAATCATGTAAACCATCAAAGAAACCAAAAAGAGGCAAACAGACAAGTTAAGCCCACTCGCTGTAATATCACGCTATACTATTGTCCACAAATCACCATTACAAGCCAAACTAAAAATAGCACAATGCCCCGCGTAGGGGTTGAGATTCATATTTTTTACACAGAGTGGCTTCTTATAGAGTGATACCTCATGTCTTAAGAGGAGTGAGGGTCTATTTGTGATTGCTTAGCGCTGAATTATTGACAGAATCCCCCGCGTACTC
>Shore_31732 Average coverage: 5.63
GCGATCGTAGACGGCCAAGGTCTAACCCCCAGAACAGACAGGTTAACAATTTAGGAATTATGTTAATTCAGGTAACACATCAAGGTAACACAACCCTTAGAGGATTACGGTGACACGATGATGTAGCCATGAGTGGGACAGATTCAGGGGTCCGGAAATGCCACCGTAGCGTCTTGTAGCGGTTCCCCCTCACCATCTCTGTGTGAGAGCATTGTGCACGTCAACGAAGATCTCCTGAGCTTTCACTGGGAACGCCTTTTTGGTGAACTCAGCGTCATGCTCTTTGATCTTGCGTATCCTGCAGTGGAGAGAAGGTTTGGTGTTCCCACTTTTAAATGAACTACAACTTTTAAGCCTTCATAAACCCTTTATAAGGTTTTCATGAATGGACTATAAAATCTTTATAAGTTTGTTTAAAGTGTGACCGGGTTTG
>Shore_79238 Average coverage: 5.13
AGTACGCGGGGGTAGCCTACAATTGCAAGAGAATAATGGTTTTAGCTATATTGTTGTAGAAACTATGTAGCCCGTATGACCTTTTTAACCATTGTAGCACAGTTTCTATGTCAAATGGCTTGTATAGCTTATGGGAGAGGTGTAAAACGTGTGTATTGGCATCCGTAGGCTAAGTGACTGAAATGCATCAGAGAAGTTTTGGGAAGTTCAGGAAAACATCATGTATGGCTATATAGGCATAATTGTGTGTGTAGATAAGATTTGCATTGCTTTAAATTGCTAAACTGATGACCATGACCACCCACCTCAACTTCGCTAACATTTCCCAGCCTGATTGTAACCAAATGTCTGAACGGAGTTCAGTGAAAACTAAAATGGGACATTGATTTTATAAGACGAGTTCCCATGCTTGTATCAAAGCAGCGAAATGG
>Shore_67956 Average coverage: 5.60
ATGGCCAGCCGTAGAAAATGCATATTGAAATTCTCAATTATAGTGGATTTATCAGTGGTGACAGTGTTTCCTATCCTCAGTGCATTGGGGAGCTGGGCGGAGGTGTTCTTATTCTCCATGGACTTTACAGTGTCCCAGAACTTTTTTGAGTTTGTGTTGCAGGAAGCAAATTTCTGTTTGAAAAAGCTAGCCTTGGCTTTTCTAACTGCCTGGGTATATTGGTTTCTAGCTTCCCTGAAAAGTTGCATATCACGGGGGCTAATGCAGAACGCCATAGGATGTTTTTGTGTTGGTTAAGGGCGGTCAGGTCTGGAGAGAACCAAGGGCTATATCTGTTCCTGGTTCTAAATTTCTTGAATGGGGCATGCTTATTTACGATGGTGAGGAAGGCAAATTTAAAAAAAAAAAAAAANAAAAAACTACCAAGTA
>Shore_121027 Average coverage: 6.53
TTTTTTTTTTTTAGTTTGTCCTCGCTGCATACATATGCATGTTTTGGAATATTTGTATTCTTCTTTTCACTCTGTCATGTAGGTCATTAAGGTAAAGTCACTACAATGTTGTTGATCCATCCTCAGTTTACTCCCATCACAGCCATTGAACTCTGCCATAGCGGTTTAAAAAATTGCCTCGGGTGACATCCCTAAGCAGTTTTGTTCCCGTCCTGCAACTCAATTCAGAAGGACAACTGCATCTTTGATGTGCCTGAGTGGTTTAATACGTCATCCACAGCATAATGATTCATTTGACCATGCTTGAAGAGATATTTAAATGTCTGATTTGTTATTGTTACCCATCACTGCCTTTCTTTATGAGGCTTTTAAAAAATCTCCCTGGTCTTTGTAGTTGAATCCGTGCTTGAATTTCCCCCGCGTACTCT
>Shore_32253 Average coverage: 5.99
CAAAATACGCTAGACAAGGTGTGTCGGTAAAATGCGATGGTAACGCTTTTATGTGCAAATATTGATATAATAACCATCATATTGAAGTAAACTTGGAGTCACGCGATGATATGGTGTGGTCCTCCCACTATGACTCGGGGAAACAATGCAGTTTATTAGGCTACAGATGAAATCATTTATATTGAACTTCACAGGGTGGTGAAAGTGCACGGTGGTCTTGATGCTCCTTTCCAATAAAGGAGGTCAGATTCTGGTGACAGGAATATCGATGTTTGACTGCCGTTTAACAAATCAAAAGATTCTCGCTCTTATCCATAATAATCTCTTCATGTAGACTAGCCTACCCGCACTGTATCTGCGAGCTGTTGGCTAGAGCACACGTGCCAAGACGGGAGTAGTCACATTTTCTATTTAACGCAACAGTTTGT
>Shore_77279 Average coverage: 6.88
CCTGGGATATGGGTTGGGTACGTAAACAATTCTGCTGAGCTGTGTAAACTGTAGAGTTCCCCATATTAGAGGGATGGTTAATGCTCTTTTAGTCTGGTATGTACAACAACATTATACATTCACATTGATGTATTATCACTTTGATGTACCTTCTGAATAACAACCGCTGTATTGTATCTTGTTCAATGAGTTGTGTTATTATTTACCTATTGATCCTTGAATTTGAATCTGTTGAATGTCCTCAAATATATCTAGGCCTATATATTGTATATCAATCTGGTGCTAAACAATCACTACTCAATCAATTACCCAGCAGATGGTGATATGGCAAAATCAAATCAAATGATTCCACGTCTTTTGATTGACAGTACCTCTGCCTCTCAGTAAACCACCAAAATAAACTAGATTTCTAAAAAAAAAAAAAA
>Shore_79335 Average coverage: 7.13
TCTGTCTTTATGTCTGTATGCACTACTTTGTTTACTGGAAATGCTGCTCAGTGTTGTCTCAGGTGAATTCAGCTGAAAGGGCACAGTGGTAGCACTATGTGGACCCCTACCAACAATGGAGGTCAGTGGTAATGACAGTTAGCATTGTGTCAAATCCTCTTGCTGGCTGGTACTTTACATGCTTCATTGTCATAGATGTATGACCCCCTCAGAGTTATGAAAAGGATGTTAATGTATTAAGAGCTTTAGACCTTTGTCCTCTCTGATTCCCAAATGGTCCTTTATGTAACTTTAAGTCTTTATTCAGATAGATTCAATGACCTTCCTCTCTCTGTGGTCCCTGCGGCTCTCATGCTTTGGCCTTTCAGCCACCTGTCAGTCTCTAGTCTCTACTGCCTATAATAGTCCAGACTGCTCACTCCACTC
>Shore_66285 Average coverage: 5.74
CAGACTAAGGACATGGATTACAGAAACCATATCCTGTGGTCTGATGAGACCAAGATAAACTTATTTGGTTCAGATGGTGTCAAGTGTGTGTGGCGGCAACCAGGTGAGGAGTACAAAGACAAGTGTGTCTTGCCTACAGTCAAGCATGGTGGTGGGAGTGTCATGGTCTGGGGCTGCATGAGTGCTGCCGGCACTGGGGACGTACAGTTCATTGAGGGAACCATGAATGCCAACATGTACTGTGACATACTGAAGCAGAGCATGATCCCCTCCCTTTGGAGACTGAGCCGCAGGGCAGTATTCCAACATAACGACCCCAAACACACCTCCAAGACGACCACTGCCTTGCTAAAGAAGCTGGGGGTAAAGGTGATGGACTGGCCAAGCAGTGTCTCCAGACCTTAACCCTATCCCCCGCGTACTCTG
>Shore_68357 Average coverage: 5.75
GAGTACGCGGGGGAGTAAGCATTTGTCAGAGTCGCATGGGGTTATCTATTTTGTAGGGAAATGGGTGAACCAAAATGTTTGTTTTTGTTCTATTGATTTGGTGTCTCGGCACAGTACACGGCCAAGGTTACTCCATTTCAAAGCAAGATTCCCAACAAAGCTGCCCAAAACCCGTACTGAAACAAGGTTATTTTGACTCGGATGAAGAAACGTACCGACATGGCACGGTACTTTACTATGCCTGCGATAAAGGTTGGAAACCTGCGGTTGAGGGGTGGTGGGCGATGGTTAAGTGTGAGAACAGAAAATGGTCCCACACACCTCAGTGCATAGATGAGAACGACTGCATTGCTCCAGATAACCCTAATGCTAAAGTGACAACCCCTGGGGTGAATGGATGGTATCCCAATGGAAAAAAAAAAAAAA
>Shore_78203 Average coverage: 5.21
GGGGTTCGACTCATCTATGATTGACTGCTCATGGAAAATGTTGCCTCATCATGACGTCACCACTTTCAACACAACCATTTGTCACATGCCTCGTAAACAACCGGTGTAGACTAACAGTGAAATGCTTACGGGCCCTTCCCAACAATGCCGAGACAAAAGAGAAAATCATAGAAAAAGGATAACACAAGGAATAAATACACAATGATCAACGATAACTTGGCTATATACACATGGAACCAGTATGGAGTCGATGTGCAGGGGAATAAGGTAATTGAGGTAGATATGTACATATCAATACATATCAATATTGATTGCGCCACCAGGGCTGGCGAAACCCAGGCCTCTTCAGAAATTATATCGGAGCCTCAGTAAAACATTTCCCAAACCAGAAACTGTGGACTGATGGCAGCATTCACACAAAACT
>Shore_62738 Average coverage: 4.97
CTTTTCGTGTTTTGGGTAAGATCAGGGGGAAGTAAAGCCCCTCAAATTAATTTTGGATCTTCCAAGAGCTTGGATTTCTCTCCAAGGATTTCTCTCTACAAGTAGAATGTCATTTCATGGATTTGAATGGATGTCCATCATAAGTGAATATCTCACCTTTGGCAAGTGTTGCTTTTCGCTGTGATGTTCTCGAACCTACTGCTTGTACTGTCTAAATCTGTGTTACTACAGGAAAGTCTATGTAAGATGTAGAACTGCCTTAATTATGCCAATTTTATTATTATTTTCTTTACTTTATTGCTGTGATTTTTTAATCTTCCCTTTGTGGTCAAGACGGGGGGTTGTAAAAGGGGTTTTGAGGATCAATAAAAATGGCCTGGATAAAAAAAAAAAAAAAAAACTCAAGTACTCTGCGTTGA
>Shore_122103 Average coverage: 5.54
CATAGGTAACACTCAAGGGAACTATAAAAAGTGTTTAAAAATATACTATTTTTCCCGTTTAAAAACCTTATAACTCGATTGGACCCAAGGTTTGGAGGAGTCCAACAACCTATTCTGCATTCAAACTAGTTACGTCATCAATTCTCAATTTCTGGACACCCTGTAAGCGAAACAAAGCCCACTGGCAGAACTCCAATACGATAACAGTGATGGGCCAGAACGATACCAGTATCACGACACTCGTCAGTATCGTGGCAAGTGAAAAAACAGGAAGCGGACTTAAATTCTTTAGGAAAACCGCTCTAATGTTGGAAACGAACATCATTGTGTTGTCATCCAGAGTCAGAAGTATTTATTTTCCAAGCTATAGCAAACACCATTTTACACAAAACAGATTGAAAGGACCCCGCGTACTCTG
>Shore_113029 Average coverage: 6.39
AAGGTCAAAGCCCCACAGGCTCCGATTGTAAATATGGTGGATTTCAAACTCTGGCGAGTTCAAAACAGATGGTTTAGGTGGTGATTCGCAAGGGATCTGCAGCAAGAGAGTAATGTCTGACAGTGGTACCAAAGATTCAAAAGGCTATGGCCTGCTGTACACATGTTAAAAAAAGCTAGGTTTACATCAGCCTGTGTGAGAAACTTGAAAGTTGCAAGGGCATCGACACTGAAAATGTTATTGCAGATCATCCATTCATACCAGATCTCAGTATAACCTCCGAGAACTACTAGAACAAAACTTATCCATTATCCCAAGCTTTTTAGACAATCGGTGCAAAAATGTTAAGCGTTCATCAAAATCAGTCGTTCTCTAAGCTTCTGAAGGATCTCCAAAATGAAAACCCCCGCGTACTC
>Shore_30255 Average coverage: 10.00
CCTGGAATGTTGGGGAGAGAGGTACGGTGGACGTCCTGGCCAGCGGGGAACTGCGGCACTCCAGCAGGAACTTCCGGTCGTAGATGATTCTTGTATCTGAGGGGAGAGGAGGGGATGAGATGTTCATGTAAATTTAATGGATCGAACAGATCGTACATTGGCGCACAATCCCACCATATAGGACTAGTACTCATCCTGTTCTGCAGTCAGATTTGGTTCAAAGCCTGCAGCTAAACCACATACACTGAAGGTTGTGTGATCTTGTTTAACCCATACCTGAAATTTTGCATAATTTGGTCAGATGCCTTATTTGTTTTACGTAGTCTTTCCATGAGAGATTAGGTACAATGCCTCTTTCTCATTGTGACGTGTGAGCTAACAGTTGTTCTGAAAGACTGAGGTGTTTGACTGAAGT
>Shore_37793 Average coverage: 6.01
ACGGCTGACCGATGGGGGCAAGGCAGCCAAAGCCAGAATGAGTGTGGGAGATGTAGTTCTGTCGATCGACGGCATCGCCACCAACAGCATGAACCACCTGGAGGCCCAGAACAAGATCAAAGCCTGCACAGACGACCTCAACCTCACCCTGCAGAAAGCTTCCAGTGTCCCCAAGGCGGATGCACCAAAGGAGGACGAGGAGGAAGAGACCAAAGTCCCCCCAAAGACTGCCACTAGGAGGAACAGAGTTGAACCAGAGTTGAACCATGCCTCACCACTCAGCGAGGCCAGTAAGAAGCGTATGATCGAGGACACGGAGGACTGGCATCCTCGCACCGGCACCTCCCAGTCCAGGTCCTTCAGAATCCTGGCTCAGATCACTGGCACAGAGAACGACCAAGCCCAGGAGAACAGC
>Shore_101656 Average coverage: 11.48
ATAATTAATGAATCATTACCGTTTTGTTCCATTCATGTGACCGACCAATACTGGTTCATAGCATTTGACAGACCAACACCTCACGAGACTTCTTCTCTCTAAACTGAGACCTTGAAACTGAGATATCTCCTTCTCAAACCAACGTCTGGCCTTACTGCCAAATTACAGCTACTGATAGTGAGGATTTCTACAGTCAGCCACTTGATGAACACACACATTAGTTTACAGAACAGCACATGAATAAAACAGACATTTGTTAAAAGAATAGCACAAACAAACATTTCCCTTAAAATCACTTAAGTGTCTTTGTCCACAGACTAGAAGACAGGCCTCAGCATCTAGCCTCAACAGACTAGGAGACTAGCCTCACAGACTAGCCTCAACATCTTCAGATTAGGTGAAGAAGTGTCTT
>Shore_113197 Average coverage: 6.00
AGTAGCATGGAGAGGAGGTTTGCTCTGCTTGGTAAACTGCTACAGACTGTCTGTCCATCTCTATGGTGAATGGTGCTCCAAGGAGGTGACTCACTTCTTGTTTACTTCCTGTTTAGCATGGCTGTGATCCTTAGGCTAGGCTTGATCGACACCTCTTTTGTCTGCTTCTTTTATAACTGGTCTCGTTATGGGACAGGCAGAATCTGTAGAGGCATGTCTTCACCTTTAAACTTCTAGAAATGATTTGGATTTATAATTGACTCTTGAAGTCAAAACGAAACGAAATACTGCTACAAAACATATTCAATGTCTTTGAATATAGGATACAGACAACTCTGTGAAGGTAATGAACGTCCCTGCAGATTCCACCTGGCCCTAGTCATCATTGTCATACGAAGTCAGTATGAC
>Shore_94194 Average coverage: 10.69
CAACGCAGAGTGGGGTGTTTGGGTTAGGGCTTTGTGGCAGTCATGACATTTCGTCAGCCCTGTTTATTGTCTAATTACTGTCGGTCTCACGGTAATTGCCCGTTAATTAACATAAACATGTTTAGCCTTCACGCATACAAGCCTCTGATGTGCGCCTTTGGAACATCCACATTTAATATACACCATCATAATACATCAATTTCGAAGGAAACATTTTTCAAAGGAAACATTATTAGGTAAAGACAATGTGTTTCAGAAGAAGAGAATAGATGTCATCTGGCTATGCGCCATGCCATAGCCTGTATGCTAGTTCATTTAGCATGCAAGATATGCATAGAAGTCCCGTGGCGTTATTTTATATTATATGATTTTATAGTAAGAAGAATATAATTGAACTTAGCTGA
>Shore_44140 Average coverage: 10.13
GGGGGAAGAGGAGAGAAAGAGAATACAGAACAATATCAGTACAGAACAAACTCATGTTCGTATAACTCTGAGGTTAAGTGTCATAGCTACAGATGACAGTCACTAATCTGAAAGAACAATTGGGTGAAACCTAACATAAAAACCATTGCATGTAAACTGAGTACTGATGGGTGTATAGTATTTACTGTCTCCCAGACTAAAGTCAACAGAGAAAGACATAGATGAGGGAAGAACAGAAGTTTTAAAAAAGCCAAACAATAGGAAACAGCTTCCAGTCAGAAACAGGCAGTAGTTGTTTTGTGAGGGCTTGAGTGTCCAGCACTGTTCCTGGTTGAGGAATGACCATCCCTTCAAACATCCACAACATTGCTCTCACTGGCTTTGTTTCTTTGCACGATACC
>Shore_113063 Average coverage: 8.00
ATCAACGCAGAGTGGGAGACCCATTTTGAGTTGTCAAATTATGAAGCTGCCGATGAGCTGGGAAAAGTGTAGTCAAGTTTTGTGCTTTGCATCTAGGAGTAGAGCACTCGTCAAAGGAGTCATCTCCAAGGTGAAGACGGATGTTCAGGTTGAGTAGCCTACCTGAAGAGAATTCCTGGTGTGTTTGTGGCCGGCGTCTGACCCGCAGGGTGAATGGAGAAAAATAAAAGTATGTCTGTCCTGTTTTAAAGAAACTACCTACGCATGTGAAACTTGGTTATGTAAGATACACTTTAAGCGCGTTTGTCCGCAAACCACTGTAAGAAATGTAAAATACGTGTCCATGTTTAAACTGTGCAGACGGTGGGCCTCATGATTCCGAGTGCACTCCCCCGCGTACT
>Shore_112685 Average coverage: 7.51
TGTTGAATAAACTTCATTTGAATGTAATTTACCTGTTGTCTGCTGATTTTGTCCTGATGTAGGAGGTCATCGGAGACAAAATATCCACAGAGTAGTGCTATCAACAAACTTTAAGTACGTTGGTCTGTATGTTGGTTTGTATTTTCAATGCTGACGAAATCCGCAAGCGACATGCACAATACGTCAAAAATGCCACAGACCAAACGTCCAACGTAATCAGCTGGCAAATTTCACAAGCACTTCAAGCTGCTTTTGAAGTAATGCGCTTTGGTCAACAACATTCAGTTACATTCGGCTAATGTTGACATATTGTGCATCACTTGAAATGCATCAGGAGATGGAAAATACAAGTGACAGAAACTACCGGCGTGTAAACAACACTTTCCTGTGGATACCCCCC
>Shore_51244 Average coverage: 5.82
ACGCAGAGTACGCGGGGGTTCTACAGACTGTTGACATCTAGTGGAAGCCGTGGGAAGTGAATACTCATTCATATCTCGATGTGATTTCAATGGGATCTTGGTTGAAACTCTACCAGCCTCAGAATTTACACTTCCTGTTTGGATTTTTTCTCAGGATTTTGCCTGCCATATGAGTTCTGTTATACTCACAGACATAATTTAAACATTTTTAGAAACGTCAGAGTGTTTTCTATCCAATACTAATAATAGTATGCATATATTAGTAACTGGGACTGAGGAGCAGGCCGTTTACTCTGGGCACCTTTCATCCAAGCTACTCAATTCTGCCCCTGCAGCCATAAGATGTTAATCACGGTTCTCAATTTTGTTTTATTTTGTTTATCTGTCGGCCCCAGCCTC
>Shore_3910 Average coverage: 5.68
GGTATCAACGCAGAGTTCAGGATTATTAATAATGGAATAGTTGAGGTTGTGATGTTTCATGAATTTGGGAGCATAGTGTTCAGTATTCATCAGTCTGCCTTCAGTTCTCCATACAAAACCTAGTCAGTTGCCAGGTCGCCCTCCATCTATCTCACACAAACACTCAGCGTGCACATCCATTATTTCTCAGGGGCTGCTGGGTAAAGAAGAGACATGTCTGATGTTGAAAGGATACCTGGCGCATGAAGACTCTCCAAAGAAATAGATCATTTTTGGTGTGAAAATGGCTTATAATGGTTTGACTATTGCTTAGATCTTCCTGAGCTATGTTGACTTTAAAGATGATGCAAGCCATTCTCACTTAAAACTTCATTTACACTTGGGCCGCGTGGCAGCA
>Shore_105873 Average coverage: 7.00
CCTAGAATGGTTGTGTACTCTTCCTAACCTGCTGATTACAGCGAGTGCTTGAACCTCTGGTTGGGTTTATGCTTCACACAAATCCCACCATCCCTGTCTCTGCTGTCCTCCGCAGTTTTGAGCTTTCTCCATTGATAATGAATGAAGAACGGCGGCTTATTTCATCTGAGGCATCGCATTCAGATACAGTCTTACAGATAGAAATGCAATACATAGATCTGTACTCGATTCTCTATTCTACACGGCAACGGCTGTGGTAGGTGATGTATTTCTATGTGAATTGCCATGTTGGATGGCCAGCAGATACTCTGCTGCTTAACTCATCTACAGGAGAGCAACCACCCCACACGACCCAGCCTACCACTCCTCTCCCCCGCGTACTCTCGCGTTCGATAC
>Shore_78447 Average coverage: 6.61
GTTAATGTCATATTCAATAAGTATATAAATACAGTAAAACCTCATAGGCCTACTGACAAAAGAGGGATGTTTTAAATCACCTCAGATTCTCAACCATTCTATTGAACACATTACACTTTACTTACTATGTGGCATAATACAGCTATAGTCAAATTAGAGTTTAACAATCAGAGATTCTAACAATATGCTCTGAATATTAACAAAATATCAGAAATGTAACAGAATTTGCAGCATTGTAGTATTTACAAAATCAAAAGCCTGTGCTAAGATCTGAATAGCAGTTTCAAGGTTGTGTTTGTAACAACTATCCTGCCAGGAGCAAAAATGATGACACTTTTGTATGGTACTGACTAAACTTTCAAAATAAAGTCCACATTTACAAAAAAAAAAAAACTA
>Shore_16125 Average coverage: 5.03
GTTTCATTACAACTGGAGGTTGGCCACCAGTCAATGCAGTGACCATCTCATAGAATTTGTTGACAGCATCTTTTCCAGCTTCACCACGGAAGTCTTTGTAGATGAGGTGATCTCCTTTGGAGGACAATATGAACACCTGGGATATCATCTTCCAGCAGCCAAATAGCAATCTACTTAACGTTACTTGTCTAGGAATCGTGCCTCCAATCGTGTCTGCTTTCCTACAGGATGGTTGCTTAGCTACTTGATAATACAAAATACCAAAATCCCTACGTTGACAGAAATGTAAACTCGAAGAAGATAGGTATCACATTATTCGTAACTAGCTGGCTAGCTAGCCATCGTTTATTTACGCGTCAATTCTTAATTTCCCCCGCGTACTCTGCGTTGATACCA
>Shore_118173 Average coverage: 7.89
CAGAGTACGCGGGGCATGCATGAGGTCAGCAGCTGTTCCAGACGACTGTGGGATCCCGCTCTCCGTAGTCGATGTGAGCAAGACCTTTAAACAAGTCAACATTCACAAAGCATCGGGGATTAACAGGACATGAACTCAAAGCACGCTCTGACCAACTGGCAAGTGTCTTCACTGACATTTTTAACCTCTCCCTGGCCGAGTGTGTAATACCTACATGTTTCAAACACACCACCATAGTCCCTGTGCCCAAGAAAAGGAAAGGTAACCTGCCTAAGTGATTACCACCCTGTAGCACTCACGTTGCTAGCAATGAAGTGCTTTGAAAGGCTGATCATGTCTCACATCAACACCATCATGCCAGAAATCCGAGACATACTACCAAAAAAAAAAAA
>Shore_87987 Average coverage: 7.13
ATGTGCATTTTACATTTACTGTACTTTGCCACATTTGTTGGTAAGGAAATCTAAAAATACACTGGATACATTCAGTAACATAAGAACATTCTTGGAAAATTTGGGGTAGGTGCAACATAAGACAAATATGGGTTTGAGTGAGAGGACTAACTGGTGTCTCCAACTGGCCACACCTCTACAAAGTGTGCACAGTTCCTAAGTAATTTCAATGCACTTATGACTAAAAGACGAGTCTTCAACTATAAGGTGATTTGAGTCTCCTAGCTCTGCCATTGAGGAACTAGAGCAAGAACACAGGAACACAGCCTTGCATCCCCGCCTTTACACACTCAAAAAACAGCCAATTATAAATCACAATCTGGGTCAGGTGGGTATAATTTGAAAGCTTGTTC
>Shore_51874 Average coverage: 6.34
CTTGGTCCCATTTATAGTGCCATCCGGCTTCATCTGCAGGTAGAAGCCCTGCTCGCTGAACAGTCGAGTCGCAATGCCCTTCAGCTGCGGCTCTGGCTTCCTGCGGACTGGTCTTTTCTTGCCGCTGCAGAACCGAATTTTGTTGAAGACAGTAAATATATGCCTCTCACACAAGGAACGGGGATCTTTGTTGGGGCTGGTGCGCCGTTTCGAAGTAGCGACCTTTTCGCTGTTTGCCTCTCTTGTTTGACGTTTCTGTCGTATCAGGGAGCTGGCGAGCGCCGCCGCCATCTCCCCGGTAGACTAACCTTAGTGTAGACCACTTGAATCGTCTCCGCATCTACTATGAGCGAGATGTTGTGAAGATACTGCTGAGGGTGCTGATTATGG
>Shore_64346 Average coverage: 5.12
TTTTTTTTTTTTGTTACTATCTCCCGTTGCTTTGACTTGGCAGGTGGACACATAGTGCTGGTCGTCACCACACTCTCCTGCCTTGGTCTCCCCACACACATTCAGGTAGTAGAAATAGTTGTCCTTCCCATCGCTGCTCTTGTCCTCAGCCATATAGGGGTCGTCTGTAGGGCCGAGGGTGAGGTGGGTGAGGTCTATGTTGATGTCGTGCTGCTTGCTGGTCAGGGTGCAGTTGTGACTCTCCAGGTAGTCTCTATGGCAGGCATACTCCGTCACCCACTCTACCTCATACCTGCAGTTGGATTTGGCTGTCATCTTGGGGTCACTACCCTCCTGCCTGCGTGAGGGGCAGATAAAAGTGATGGTAGACAGCAGGGTTATGGCCACTGC
>Shore_30427 Average coverage: 5.50
TTTAATAGTCACAGTGGGTACTATATCTCCCATACACTTCCTTATAAATTCAGTCCCCGCTGTCCATGTAATCATGTATAATATTGTCAAAAAGGCAAAACTGATCCTAAATCAGCACTCCTTCTGCGGGACGTTTTTCGAATACGGGTCCTGAAGTTCACATGCCCACATACAGTACATGACCTTAATGCTTATGGGCATAAGAGAATAGGAGAGGGAATGGTTTAATTGCTTTCTGAAACAATGGCAGTATGTGTGTATGTGCATGTAAACACAAATTGCAGTAAACCTTTATGAGCTCAGCACACATCATGTAAAAGGCATTCAGGACCTGACCCTGAGACAGTTAAAATACAGCTGGGATTCATAAAGACACACACGCACACAC
>Shore_29934 Average coverage: 5.15
GATCTGGTCTGAAATGAAATTGAGCAGGGATCATATCTATATTTCTTACCCTCAAATGAGTCGATTTGCTGCTAATACAGAAAGTGAAACGACTGTAGTGTCGCACGGTAACGTTGAAGCTTTTATTAAATGCATTCCATTTTCTAACTCATTTATGTAAGGTGATATTTCACTTGTACTGCCTACCAGGATAACATAATTGAAAATAAAATACAAGCTCGTACCTGCAAATGATGTGGATCTTGGGTTCAAAGACTGTTTTTAATTCTATATCCTCACTGTAGTCAAGATCCTTCACTCACTAGTGTCCCTCAGCCACATTTGAAAGGAAAACTACAACCCAAAACTATCTTTTTGGTGTTTCAATCAACAATGGACTGATGAAAC
>Shore_93542 Average coverage: 5.85
AGTACGCGGGGGTTTTAAAAACAAGAAAATGTTGCTGTCTTTTAAATGATTTATACTTTCACTTTTAATACTTAAGTATATTTCAGCAATTACATTAGGTTTCCTATTGAATATTGATAGTATAATTTAAAACAACTGATATTCCCATTCAAGTCAACACTCTCTGATGTGTGGACCAACCATCTTTATGCTACCATTTGAAATGTGAAATGTCTATTTTATTCCCATTTCAATACATTTACCAGCCAGAACATGACATCCACCCTGTATTCAAGAGCACACTGTGTCCCATCCAGTGGAGGGCACAACAGTAACACCTCAGATTATGTAAAATAGGGCCAAAGCTACAACATATGACAAAAAAAAAAAAAAACAAACCTACG
>Shore_12528 Average coverage: 5.32
GAGTACGCGGGGGGAACAGGTCACTCTGAGCTATGGGGGTTTTGAGAACAGGAGGAATGTGGTCAGCATTGGAGGAGCCTTCTCCCTGGTGGAGGACCCCTCACGGTTTAAGACTGTCCACTGCCTCCTCTACCCAGAGACTGACTGGTGTCCTAGTAAGGGTCACCATTGATGGCCACTAAAGTATATCTACAATACTTCCTACCAGCCTGATTGACTGGTGTCCCTGTGTATGCTAGCTATATCATTGCCATGGCAAAATGACAATTTGGCCAAAGCAAAACCAGACTGGCACCCTGGCTAACCCAACAGAACCACTTCACTCAGATAAAATGGTTAAATGTCTGTGTGTCTTTTGAGAGGAGACAAGTGGAGGTAAATGG
>Shore_102408 Average coverage: 5.88
GAGTACGCGGGGGAAGTGACCGGGAGATTGTTTGTGCAGGCAGCCGGGAAAGGAGCTATTCAACCATGGGGAACGGAGTGTGTTCTCGGAGGCAGCGGAGAATCTTCCAGTCTCTCCTTCTAATCACCGTGGTTTTCGGGATTATTTACGGGGGGATGATATCGTATGAGATGCACAAACAGCTGAAGAGGACAGAGGCGATGGCTGCCAAGTACCAGCAGCATCAGGAGTCGCTCTCGGCGCAGCTTCAAGGCAAACGTTTTCCCCAGCCGACGTTTTAAAACGATAAGGAGAGAGCAGTGGCGATTTTAGAATTTTTAATCTTGATGAGGCAAACAAAAAAAAAAAACTACCAAGTACTCTGCGTTGATACCACTGC
>Shore_80280 Average coverage: 6.42
GAATCTGTTTATGCACGTTTTCATACTCAAATCATGGTCCTTGCCATCTGCTTCATGAGCAGTATGTTCTCTAAATTGAAGAGCTGGAATGGGGGCTGGAATGATAATCTGTTATATACCACTGTGCCACAACTACTTGTCACTTACTCTGTTTTGCATTGATTGAAAGCAATTCGCAAAAGATACATCAGTCTTTGAACTTGATGTGTTTACTTGGTAGGCACTGACAACGATCATTGAGGAATCTGTTTTCCAATGCTTTAAAGTGGCAATCAGCAGTTGGTATATCCACTTTTGGACTTATAAATGAATCATCATATGTACCTATTGATTCTTGAAGAATATACAGTAACTTATGCCTCATGGGTTTAGTTCAAC
>Shore_94431 Average coverage: 6.27
AGAGTACGCGGGGGGCCCTGGTCCCATCTTGATTATTGTCCAGTATTGTGGTCAAGTGCAAAAGACCTAGCAAAGCTGTAGCTGGCTCAAAACACATACAGAACTAACATCACCAACATGCATGCCAAGTCTTTCCTGGTTGAGGGTTGACTAGATTAACTGCGTCAATACTTTTTTGGTGAGAAAAATGATTGTGTTTACATTTCCAAATTGTCTGTATAATCAACAAACATATAGCTCTGACAGACATACTTACCCAACAGACATGCCTACCAGGGGTCTCTTCACAGTTCCCAAATCCAGAGCAAATTCAAAGACAAGACAGAGCCATGATCACATATCAAAGTTACTCAAAGCAAAACAGACAAAAAAAAAAAA
>Shore_68038 Average coverage: 6.06
AGAGTACGCGGGGGATCTAGCGTTTAATTCCACAAACGGTTTCCCATTGTATAGTCCAAAGTCGAATAGTCGCGGAGAGGGTTGGAGGAACGACAGTGTTGCCTTCCATCCGGTATCCGGGCGCCAGGCTCAGTCTCCCCAAAACCTCTGTGGTTCTCGCCGGTATCACCACGGCGGACTCAGTTATCACCTTGCAAGCTTCAGGAATAGTCTGTCCGGACGCCATTTGCACAGGGTCGAAAGTCAAGGCGTTTTGGGCTGGTTGCGCCAGTGACCAAAGAACTTGGTATATGGTATCAATTTTAAACCCCACTAACCAAAATGTCCGCTCCCACATAAACTCAGCAAAAAAAAAAAAGCTACCAGTACTCTGCGTTG
>Shore_53100 Average coverage: 5.00
GTTTACATTGTGTTATCTGTGCTGGTCTTAATTCCTATAATGAAAAAGCAGAAGAATCTGTGCGCTCTCAGTTAGTAATAATGTCCCAGGTTTGTGCCATTGAAGAATAAATAATTGTATCTTTACTTCAAGTAAGATGTTTATATGTTATGTATAAAAGGCATATGGATGCACTGTTCACTATTTGGATTTCTTTAAAACAATGTAATTTTTGGAGTTCATTTATGATTATGGATACATTCTGCATTTCGTTTTTTGTATTTCAAAGCAGCAGCTTTGGCATAAATTTTAAAACACTACAATACATTCACAGATTTCACAACACACTGTGTGCCCTCAGGCCCCCTACTCCAACACTACCACATATCTACAGTACTA
>Shore_30259 Average coverage: 6.11
AGTACGCGGGGGTTACAGATCTATTTGGCAGATAGGCTTAAAGTGAATTTGCACATGCCATGTCTAGATTAGAATAAACGGTTATCTAGCAAGATTGCATCACAAATTCTGATTCCATAATTTTAAAAAAATCATAATAGCATTGTATGTACTTATAAACTTATGACAAATCACTATATAAATAGTACAATATCTGAAAACAGCTAGAATAATACCATAAATATATAATCTACATAGTATGTAAAATGAGAAAACAGTGACAATATCATTACATTTTCACAGAATGTAATGAAAAGTGTAGCATGATGTAGGTCAACTTTAACGATAAGTGAAACAATTGTGTAATGTCTTATTATATTACTGAGAGCAGATTGGC
>Shore_113165 Average coverage: 5.04
ATGGTTCTTTTTATATCATTTTTATCTGAAATACATAACGTAAAAGCAATAGCTTGTTCTTTAGATTTAATCATGTAAATCATATCTTACTTCTGACATCAACTGATTTACAATAAGAAGAGGCAGCTTTAGTATTGATTGTGGTGACAATTAGAGCTCTATAATTTGCATGGACTTTCCTTCAATACCTCTATTTTCCTTAGACTTCACTCAATTCCTTTCAATGCTACAGTACTTTTACTATGCCACCCTGTGGACAAACCTCTGTTCTGCTTCAGGAATGGGTTCCTCCTCTTTATTGGTGGCAATGTAACGATAACACCCAAAACAGTTCAATTCTGAATAGACATCAAGACTCACATCCCCCGCGTACTCT
>Shore_121812 Average coverage: 5.70
TTTTTTTTTTCTTTTTTGTATACATCTTATTTTTAGAGACCAAGGTCAATGAACTGCAGTCACTAAGCTGCAAAGCGAGAGTGCTGTCTAATCTGGCTTGGTGAGGACAAATGACATGTCAGCCAGAGTGAATGAAAACGTGATTCAACATAGCATCATTTCATTTCACATGCAAACTGTATACTGCAGCGGAAGGGTGATTTATCTAAATCTAGAACACGTGTCAAAGTCATTCCATGGTGTTCCAAATGTCTGTGCTCCACCCTTGTACTTGTTTGATGAATTAAGGTCAGTAATTAGTAAGGAACCCCTCACCAGGTCGTCTAGGTCTTAATTAGAAAGGAAAAAAACTGCAGACACTCTGCGTTGATACC
>Shore_122161 Average coverage: 5.87
GTAACCGCAGTCCTTTGTACATTATGTTCAAAATTAGTTTGCCTTTTCATCCGGCGCCATTTTAAAGCCTTATTCTAAAATGGAATAAATAGTATTTTTCCCCATCAATCTACACACAATACCCCATAATGACAAAAACAATAACCATAAAACCTGAAATGTCACATTTACATAAGTATTCAGACCCTTTACTCAGTGCTTTGTTGAAGCACCTTTGGCAGCGATTACAGCTTTGTCTTCTTGGGTATGATGCTACAAGCTTGGCACACCTGTAGTTGGGGAGTTTCTCCCATTCTTCTCTGCAGATCTTCTCAAGCTCTGTCAGGGGAGCGTTGCTGCATAGTACATACACAATAACCCATAATGGCAGAGT
>Shore_13029 Average coverage: 5.43
GTATCAACGCAGAGTAAGATACAACCTGCAAGTAACAGTACCCTTTATTCACGTGCATGTGATTTATTGCGTTGAGTATTCGCTAAAGATAATAGTTATGGCTCTCGTCTTAATAAATTACACGTTACAAATAGCTATAACTTCGAGCTATTTCACGGTGATATAATATACATTTGTTTTAATCTATTACTTGGTTAACGTTTGGACATAGACGTGCGATTTACTACGGATGGCCATAAACACGAGCGAAACGTTCGATTTCACCAAATGAAAACAAATGGATCCCACCACATGGTTTTGTTTCGGCTGGCAAGAACCAAAGGTTAGCTATTTAATGCTGTTATCAAAATACAACCATTGGTGTCGCTAACG
>Shore_69528 Average coverage: 5.17
AGGGTTGTTTCTGGCATTTGGCTTACAGTTTGCGTGCCTACCTGTTCCCCTCACTACTTTCCATCACGTTTGAAAGGTTTCATATGATGTGAAATATGTTGGTTATAATATTATTTCTAAAGACTTATGGAATTGTTTCTTTTCTCAGTGAGTAAAATATGATCTGGAATCAAGGTCTTGGGCCATATCTAATACACGTTCATATTTTGTTTATTTTTGTACATGACGTGCATGTTTCATATTTTTGATGGGAGTAGAAGACGGTCCCCCCCCCCCATTTTCGAAGTGCCGCAAACAACAAAGACCTAAAATGTCTAGAAATGAACCTTTGTTTGTTGATACAAATTGTATCTATTTCTTGATTGTAAAAT
>Shore_87528 Average coverage: 7.91
AAGCATACTAGAAAGTGTGTGAAATCTGTGGTAAAATGTATTGCAATGTTTTTAAAAATGTATAACGGCCTTCATTTTGCTGGACCCCAGGAAGAGTGGCATCAGCTAATGGGGATCCAAAAAGACATACAAATATTCACAGATAACGAAGGAAAAACAATTCCCCCACTCCTAAGTCAAAGACTTGACCATTTGGCCTTGTTTCTATCTCAATGGTGTTCAGATTGACTTGGTTGGTGGCACTGCTCTGACTGCACATTTTCTGAAGCTGGGGTAAGAATCATATTTTCCCTTTCTTAGTACATGTCTGAGGGGTATCCTACAAAGTAAGATCAATGACTTAGCCAGCTAACTTACCCCGCGTACTCTG
>Shore_17425 Average coverage: 6.66
AACACCTGGTGTCGCTCTTCAGGAGAGGCGGCGTCCTGCCCAGTGCACTCTGCATCGTTAGGTCGGTACAAAGGGTAGTGCTGCAGGATGATAGGTGATGAGCGGGGAAACTTCTGCATGTCCTCCTGACAGTATGTTCTCATGCTGCTTGACCGGTGGCTCAGCACTGAACAGTTGAGAGCCTGAGAGAGGCTGTACAGCTCGTTTTCCACATGCTCGCAGATGGGGCAGCGGTCTCCATGCATGGCCATACTGTTCACCAGTACAAAATTGACTCCCTTGTTGGTTACGATCCGGGCAGAGGTGACATTGAACACCCTCTCGAAGCGTTCAAGTTTGTACCAGCTCATTTCATGATGGAAGCCGATGT
>Shore_67808 Average coverage: 5.41
GGGGAATACAATATGTTTCTAAACACTTCTACATTGTGGATGCTACCATGATTATGGATAGTTAGACGCACAAATATCATCCAACAATTTGAGTCCAGCTTGGCGTGGTCATTGCTTGCTGGGAATATGTGGCCAAATACTGAACTTTTGACTACTTTTGATACGCATAGGTAAATTTGTCCAGATACTTTTGGGACTCTGGAATGGGGGGGGACTATGTACAAAAAAAGTAGCTGTGGCCTCTGAACGGTTCACCCGATAGGGATGAAACCTCAAACTAGGGCTGACAGTATGCACTTTCACCTCATCGTCATTGTTTGAGTTCCAATCCAAACTTTGAGTATACAGACCGAAAAAAAAAAAACTA
>Shore_106409 Average coverage: 6.58
TGGAAATGCCCGTAGTCGATTAGAATAAGGCCTGGATAGAGCAGGATACAGAGGACTGTGCAGACCTAGGCAAGAAGAGAACACAACACACATTATAGTGAGACGGGCAGGTAATGCCTATCTAATACAGTATCTTTGTTTTTGTAATTCTCAAAACTGAGACTGCACTTATTTTGAGTTATACATCAAATAGAGGGAATGTAAATGTCAGAAGTCTGACATACCTTCTTTTTGTTTGATCCTTCACTGAGGTAAAAACTGTAAAGAACAACAGCGGGAATGTATATCAGCAGATCTGCAACAAGAACTGAGCAAAGATACATATATTCAGTCCCACAAATGAATCACTATACTCTGCGTTGATAC
>Shore_27904 Average coverage: 5.00
TTTGGATTTCTTTAGTAGTAATACAGTACAATCGGACCTTGTTGAGTATCTGAAAGTCTACCATTTTTATAGGAGTAATTAAAACATGCTTATAATGAATCTTTGAGTACATCAAATAAGGTCTGAAATACCTCTACTGGTATACCATAAAGCCCTGGTGTTTTTCCAGACTGAAAGTATTTAATTCCCTCAAAAATGTCAAGTTGGCCTTCACACAGGTCTTGCTGTACATTTGTTAATTTTACATGATTATTATTAAGAAAGAAATCCTTACAGTTTACATCATTCAGTCGGAAATGAAGGAGACTGAAAATAAAACATATGATTAAAATATTTTGCTTCCTTTTTCAAAATATAATTTGGTGA
>Shore_122302 Average coverage: 5.49
TTTGTGCAACAGGCGGCCACACAAAATCATAGCTCGCTTGTCGCACAGTTGCTGTAGCAATTTTAATTTTAGGGGGAAAAAAATAAAGAAAAGGGGTAAGAAATAAACCTAACAATGTATTCATAATTCATCAAACAAAAATATTAAAAGCGCAGACCCAAAATGAAATACCAATCCTGAAGTCCTCACACAGGTATACATAAAGGGGAGTTGACAGTGAAATTGTGGAATGCGGAGTAGTGCGCTGCTTGAGAACCTTGGGAATGTCTCTGGATTCCATGGGGCGGAGGCAGCTCCACTCTGACCAACCGTCTGGTACAGCCTTGCCCTAGACTAGAGGTCGACCGATTAGGATTTTTCAACGCC
>Shore_94135 Average coverage: 14.12
AGTACGCGGGGGAAAAATAAGAACGCTAGGATAACTTTTCTTCAAGGACACCACCCTTGTGCTTCTGAAGCTGTATTTGTTTAGATTATCTCACAGCATTATTTTTGTGATAAGGTCGTAGTTTTCAGTCTCTCTTCTAAAGGAATGTACTCAGATACAGGGCTTACCTGCAAACTTTCACTTACCAAAAGTGTTTAGAGTTATGCTGTTGTCAGGTATACATCACTATGAATATGTTAATGCAAAATAATCAGTTATTTAGTATTGAATTATTGCAAGATATTGTACCATTTGAAGGGGTATCATATTTTCAATAAACTGGGTGAATCTAAAAAAAAAAAAACTCCAGTAACTCTGCGTTGAT
>Shore_92060 Average coverage: 8.87
CCAGTTTAATTAAGGACCCAAAAATTGACAGCTGTGCCATACAGATTGCAAAATAGTTGGGAAGAGATTTACGATGTACCTATTCCATGGCACATGGCTTATGAACTGACACACAAAATGACTCCGGATTCAAAACTTCAAGTTTTTCAATTTAAGTGATCATACAAAACTTGCAACCAATAACAAAACAATAAATATATATGGGGGATACAACCATCCCAACTCTGCAGATGTTGCTTAAAAGAGACAGAATCATTAGATCATTTGTTTTGCTACTGTCCATGTGTAGCTTGTTTTTGGTCGCAGGTTCAGGAATGGCTGAAAAATTGCAACATTCAAAATGGAGTTAACTCTGCGTTGATAC
>Shore_30076 Average coverage: 7.19
TTTTTTTTTTTCTATGTAGAAACAGAAAATATTTATTAGGCCAAACATTACTGTTGTATAGAGTAGCATACAACAAAACCATAAACATATGTAAACCAAAAGTATATTCTTTCGACAGTAAAGAACACAATTGTGTGTGTGGCGTCCCGGGGAGACAGTCCAGGAATTGTAGGGGGGGGCAGTCACCAGTGCTAAGCTACCCTTCATCTCTTCTCCGGCCTGGGTCTGGCCACAATACTTTATCCACATCACAAGATACGCTTTCTCTTGCCAAACATCGAGGGAAGTACCTCCTAGCATGACGTATCCAACCTTGGACAGAGGCAACCTCTATGTCCCCACATGCGTCCACCATTGCCCCC
>Shore_43481 Average coverage: 5.35
CAACGCAGAGTACGGGGCATAGAATTCAACTAGGATGTTTGGGTGAGCTTTCAAAGCCTCCTCGAAATTACTTTTCTTCAGCACCAGAACATCATCTTCTTCGCCGATATCAGCCCGGCTTAAAACCGCCAGTGTGCATAGTAGGAACAACTTCAACATAGTTGCTGTAGACTGCGGTTGCTAACAGAAAATGTGTACGTGCTACAAGTGAATGGGCTAACGACTGAAAGTGGTGTATTTATGTATTTTCTCGTTTTACAGTTAGAACTGTATCTTGTATGTTGTGTCTACCGCTACTAATGTCGTGGCATTACGCGCAGGAACCAGAAGCCCCCGCGTACTCTGCGTTGATACCACTGC
>Shore_119555 Average coverage: 5.63
TCAATAAATTAGTGATGTACAATTACACAGTGCTCACTGTTTAAAATTGGTTATGGTAAACTTGAAAAGCTGCCATCTTTCGAGCTACTGGTGTTGCTTCCGCTCAGGTGATTCTGATATGAGTTTATTAAGTGTTCATATGCCCTCAATGTTGCCTCCAGATTTCACTAGCCTTGAACTGGTTTCTGGAATAGTTTATATGTGGTATGAATATACTGCAGTCACAAATATCCTCTCTTGCTCCTCTCCTTTGAAGTGTCTGAACTTGGTTCTGTCCTTTTTGGGTTGGTTCTGTCCTGCTCCTTGTCTGTGACTGTCTGCTGTTCAGTGGCCATAGTTTCATCCTCCCCCGCGTACTC
>Shore_110973 Average coverage: 5.39
TGATTTCAAAGTTTAACAAACATCTATGCACAACGACTACTTTAACAATTTAAAAACTGAAAATTTGACAAAAACACATTTACCAGAAGAACTGTGCAGATGCAAATTTGGTAACAGAATTTCGGTAAAATCTTCCTCCATTTTTTTGTGTTCACGTTTCCCAAAAACGTAAATATCTGCTCCAAATTCAAATTCAACAATGTCTGCAGAAAGAATGGGGTGTCAGCTATGACATGGCAAATTGACTATTTAATTAACTACAGTAAGTGAATTTACACCCGGTAATGGCATTGCAGTAACATAATTTAATTATGGGTCCCTGATCTGTACTACACAGAAATGCATAATTATGGATAT
>Shore_68024 Average coverage: 5.46
AGTGGTATCAACGCAGAGTACGCGGGGGTCTTATTCCATGGCCAGGGTTCCCAGACCAGACCAGTCGGACCACACATACACGGATACCATGCCACAGCTGGACATAGCCAGCATACCAACACACTGACTCACCATGGGAAGAAACTGGCACAGTGTGTGTTTGTGTGTGCCCTGCTGCCATAGCAACCACTATGAATACATATTTATGTGTATATTATGTGATCTATGAATATGTATAAAGTAGAATGTGTGTGTGAGTGTACCTGTGAGTGTACCGATCGGTCTTTCTGTGAGGGTGTTGGTGAATGGAAAATGCAGAGTCGGGCGCAGGACACAGATATGGGTAATAGTCCGAA
>Shore_30338 Average coverage: 7.98
GGGGCGCCGGAGAGCACACACTGAATCTACCTTCATTATTTCTCGTGTCTGGGTTGTCGTGGCAATACCGCAGAAGTTATCACTGATTGCACTGCTTATTTGGTGTAACATCAGCAGGAATTCTGCTCACGCTAACTTGTATTTAATTCTGCTATTTAATCATTCCGGGGAGGTAGGAACGTAAATCACTGTCAAGATTAGGATCTCATTTTGAGAATTTCGTTTTGCCAGAAGTAAACTTTTGGTATTGAGGAGCTATTGGATTATTTACTGTACTGCTATTTAATGTTTTAATTAAATGACTTAGAATAGAAAAAAAAAAAAAACTCCAAGTACTCTGCGTTGATACCACTGC
>Shore_94136 Average coverage: 7.94
TTACAGGCAAGTATATGAGCCAAAAGTCCCTGCTCCATCCGAAATATGCTAACGCCTTGCAAAAATCAGGATTTGTCCAAATAACCAGTGACAAAAAACCCAAGCACTGGAACTAATGCTGCAGATCTCACACATCCAGTTCTATCATGACAGATCTACAGTACGATTTATGTTTACGTAGTCTTTCCACAAGAGATTACCCTGGCATGGGTGACACTAAAGAGGTTGCCTACACAGAAATTTTGTCGACAGTATCATTTAGGAATTTTAGACAACGCATTTGCTTCTATCTAAAAACTTTGGATAATTTTTATAATAATCACTAATACTACTTGAAAAAAAAAAAACT
>Shore_16609 Average coverage: 5.97
GGACTGAACAGCTAGCAGTGTGGAGCTCTGCTTTAGGACACATAAGAGGTGTCCAACTCGCTCGCCGTAAAGCCCAAAGCTGTGGGAGAAGGACTGGGCACACAGAAGCTCCATCCCCAGAGAGGCACACAGACGTACTGGCCAGGCGTCTTGTTGAAAATCCCCATGGCATAGGCCCTGTGCAGGCAGCAGGAAGAAAGGGAAAACCTACACCTCACCATAAGCTGTGTGAGGTGTCTCCAGTGCTTCTGGGAGAGGTCTGAACCAGTAGGGCAGTGAGCAGAAGCAGACAGAACAATGACACTCTGCTCTGGGGCCATCTCCAGATCCTCCATCATTTTTTGCCCC
>Shore_91908 Average coverage: 5.56
TAGTTACTCTTATATACAATGGCAGTTCGCACAAAAGATACAAGTAGTTTGTTCAGTTGACTCATGTTCCCCAAACACTATGCTTCAAAATATTCCCAAACATACCCCAAAAAATAAGAAATATACTTTCAGAGAAAAATAATCACTGAGAAACATAGCCCACATTCAATGTATAAAACCAGTCCTCTGTATTGTTGGGTGATGTTGTTCTTTCAATGAAATGTACAATATCATCAATATAAAATAAAACACATTTTCTACCCAAAGGATGGGATTCAATGCAAGGCATGTTAAAGCACGCCGCGCTATAACATACTTTTAAAAGTGATTTAGGCTTGGTCCAACGT
>Shore_104017 Average coverage: 6.95
GGGGGGTTCCACCAGGTGGCCATGTGGAACTGGGTGAGAGGCTCCTGGATGCTGGGCTGAGGGAGCTGAGGGAGGAGACAGGACTGAAGCTGGACCCTGGAGACGTCTCAGCTCAGCTGCTGGGGCTCTGGGAGTCAGTTTTCCCGCCCATGCTGAGCAGAGGGATGCCACAGAGGCACCATGTGGTCACCTACATGCTCCTAAACACCTCCCTCACACACCAGCAGCTCCAGGCCTCTCTGCGCCCCGAGCCCGCTGAGGTCAGTGGCTGTCTGTGGGTGGACGCCTCGCTGGTCAAGGCCATCGTATCCGCTGTGGACGGAGAGGAGGGTTCTGTGACACCG
>Shore_30042 Average coverage: 6.37
AGCACTCCTATACTGAGATGCTTTATGGATTTAGTTTGGTCTTGTTCTTTCAGTAGAACAGGACGTCTCACAAGAAGGACTTTGTGACTGAACTGTGCATCGTTCATAAAATAGTGTTTTACATTTTCTGAGTGGGCAGTAGAAGTGGCATTGTAATCGGGGACTAGTATTTTACTGACATTTCATTATCTGTAAGAACTGACAGATGCTCACAAAAACCTGTTTTGATGTATTTCAGCTTTGTATAACAGACCGGTTTAGGCCTATGACCTGTGTTGAGGTTCCACATTTTTAGCAATGACTTCTCTTTCTCTTTTTAAATGCTATTATTTCTTTCCTACAA
>Shore_94364 Average coverage: 9.27
GGGGATATCCAGGAACTATTCTTAAGTTGACATATAGTTGTGAAGTGTTTTGGGGTAAGATGCTAATTAACCGCATACCCTTCATTAACCCTTTGTTAACTTGTCATTTGAAACAGGCTTGTAAGGACAGTTTAATATTTACCTTACTGAGGTGATATAGATGGAATAAAGTTATTCTAATATTTTCTACTGTATTCTTGCTGTATTCACACTGTTCTTTCTAAACACGTCTGCCCTCCACTTGATAGATACTGACATTGGGAGATTTGATGTGTAATGTAATAAACAGTACCATAATTCAAAGAAAAAAAAAAAAAAACTACCAGTAACTACTGCGTTGA
>Shore_112394 Average coverage: 5.41
GACTCACCAGGCCCGGCAGCAGTGGATCAGGACTCCAGTGAGTCACTACTACACTACCTCCTCTTGAAACAGGGAAACCTTCCCTCGCCTCTACTACAGCTTTCTATAAAGGATGTTTCCTCTAAGTGTGATTTCTGTCCCTCAGTCCAACCCATGCTCACTGCCTCCCCTGTATCATGCCATTCAAGACAAGAGCAGTCCACACAGAACAGTAAGTTACTTTCATTCCTCAGGAGAGGTTTCTTTAAAATACCAACTGTTTATCATGATTAGTGTTCAATAAAAAAGTATATCCTCTGTAGAAAGACTAAAAAAAAAAACTAACCAAGTACTACTGCGT
>Shore_106289 Average coverage: 5.04
GAGCCCATCCAAATAGAATCTCCCCTTTAGTCTTGGGGCTATGGTCCAATGGTTTCTAATGATTCAACTATTCATTTCCAAGTGATAATTGAGTCCCTATTTAAAGGATGTTAGTGGAATATTCCCATATCTTTGTCGCCCCAGGCCTGTACTTAGTGTAGTTGTTAAGTATGCGTTTTAAGTTTCTGCACTGATTACAAGGACATTCACCACTATAATTAGGCATACTGGACATTTGACAGCACAACCAAAATGATCAAGAGATCATATTCAATCTGTCTTTCACTTATTACAGTGTCATTTCATGTGCAGTCCCCCGCGTACTCTGCGTTGATACCA
>Shore_15807 Average coverage: 5.13
AAAGTTTAGAAAACAAAAAAAATAAAATGGAACATGCTTGATTATCAAAAACTGAAATCAATCAAATTTAATGACACCTTGAAATATGGAATGGGTTGGATTTCTACGCAATACTGTCCCTTACATCGATAGTATTGTATGGCTTTCTAGAATATACAGGCATTACAATCACAGGTTTGTGTCTGTTCATTCATTTTGTATTCATTAAAATTCCCCTAAAATGTATAGTTTGTTCACAAGGCACAGACATACTTTAAAAAACGCAATCCCTTATCTCCATGCTACAATAGCTTCAACAATACGCTGAGATACCCCCGCGTACTCTGCGTTGATACCA
>Shore_106087 Average coverage: 6.28
GGTGAATGTCGATCTGTAGTTACTTTTAAGTCACAGACTTTGTCTCCTTTCCCAGATCTCCATGCGGTGAACAGCGCCCCCCTGTTGTCGTCGAGGAGCCAGGCGTTGGCTATGAGGGGAATGCCTTACAAACAGAGGCTCAGCCACCTCCCACCAGGTACTGTACTGTGTTCTTATACCACTCATACCCTAAAGGAGTTTAATGCTCAGGAACAATTAACCAGTGTATTCACTGCCCCGCAGGGTGTTTTCCTTTTTGTTCTACCCAGCACACCTAATTTATCTTATCAAGGGCTTCGTAATTAGTTATCTTCAATCAGGTGTGTTAGTGTTGGG
>Shore_30719 Average coverage: 6.38
AGATGACATCATTTTAGGGCCCACAATAACTATTTAATCTCTTTTTCGTTTTGTTAGTCTTCATCGAATCAGACATGGTTAGCTAAATTTAGCCTGGTCAAATGTGCTCTTGCCAATTACATTGCTGTCATTGTTTTGGCATGACCGCACAAACAGACTGGTACTCAGACTATAGAAAATGACCAAGTGGCCTGAAGTATGACAATCTGTACCGAAGCGTCTTGATATGGGCTAGCCTATTCACTGATTGGTTGAATATTAGCGGTGGCAGACAGACCGCAGATAAACACGCAGACAATACACTTTCATCAACCCAGATTAGAGAATGGAACGGT
>Shore_37308 Average coverage: 6.50
GGTCGATAGATGAAATGTGGAGGTTGAACGCAGTCCGCCACAAGGCTGGACGTCAGGGCAGCGACTTGGAGGAGTTCAAGTTCAAGAGACGAGAACATGAAAAAGAGTTGAGACGGGCCCGGAAGGACAGCCAGCTGGTCAGCAAGAGACTCCTGCTGAATGATGATGACGAGGAGGAGGATGGCACCATGGACACACTGGCTAGCGATCAGGTGGTAGAGTTGTTCAACATGGTTCGCCATGGCAGGGACTTGGTGAAGAAAGAAGCTGACCTAAGAGCGCTGAGGAAAGCCCTCCGCAGCCCCTCAGCCCACCTCATCCTTATCAAG
>Shore_114298 Average coverage: 5.75
GTGGTTGTAGAATTGTAATGGGTTTTTCTGGATTTTGCATGCATTTGGTGTTTCACGTTGTACACTAAGGATTTTTTGCAGAATTCTGCATGCAGAGTCTTCTATTCGGTGTTTGTCCTATTTTGTGAATTCTTGGTTGGTGAGCGGACCCCAGAGCGCACAACCTATTATGGGTAATGGGTTTTGTAACTGATTCAAGTATTTTTGCCAGATCCTAAAATGGTAATGTTGAATTTTATGTTCCTTTTGATGGCATCTGCTAAATTGTAATTATTCACTCCTAATGGCCTATTTACTGCCTACCACCTCATGCCTTCTGCACATAAT
>Shore_119304 Average coverage: 6.63
ACTCGGTGAGCGAGTTTATAAAGAAGAGTATAGGATATGTTGTACCCACTGTGACAATTAAAACCTCTCCAAACCAGGAAACCGTGGATTGATGCCAGCATGCGCGCAAAACTGAATGCACGTACCACCGCATTTAATCATGGCAAGGCGACTGGAAACATGGCTGAATATAAACAGTGTAGTTATTCTCTCCGTAAGGCAAACAAGCAAAGTGTCAGTATAGAGTCAAAGTGGAGTCGCAATACAAAGGCTCAAACATGAGACGTATGTGGCAGGGTCTACAAACAATCCCGGATTACAAAAAGAAAACCAGCCCCGTCGCGGAC
>Shore_16738 Average coverage: 6.00
GGGGGCTGGAGCGTAAGGAAACCACCTCTAAGCGCTGGAACAGGGTGACGCGCGACCCCATCCGGGCCATTGCTTTCGGGGTGTCCCATAATGTGACTGGACTCATTGAGGGGTCACAGTACCTCTTCCGGGTCACAGCTATCAACGCAGCAGGATGTGGACCTCCTAGCGCGTGCACCGACCCCATCTTCGCCAGAGATCCTATCTCTGTCCCTGGACCTCCAACACCAAAGGTCACAGACTGGACCAAGTCATCAGTGGATCTAGTCTGGATCCCACCTCTGAAGGATGGTGGATCTAAGATCACGGGATACATTGTTGAATA
>Shore_93549 Average coverage: 5.43
GCAGTGGTATCAACGCAGAGTTACTTGGTTAGTTTTTTTTTTTTGTCGTTTTGTTGGTTCTTTTTAATAACATTGCTACATTGGCTCCATCAAAATTAGACGTGGCATTGTAAATAAGTTGTCTCAGATCCCTCAGGTAAAGAAGCCAGATATGGAGGTGGAATCGTGTTTTCAAAATGTTTACAAATGTATACAACATTAATAGCTGAAATGTCTTGAGTCAATAAGTATTCAACCCCTTTGTTAATGGCAAACGTAAATAAGTTCAGGAGTAAACGTTTGTTTAGCAAGTCACAGTTGCATGGACTCACTCTGCGTTGATACC
>Shore_105907 Average coverage: 5.37
GTCTGAACTTGAAGGACCAGAGAAACGTCATAGCAACAATAGAACACTGAAACTCAATTTAATGGATCTTTAAACAGCTTCGTAGAATGAATGGAAGTTGAAATTGTAGTGGGAGAGATTCCAGAAGACCACACCTCTAAAGGGACTGGTAGAGGTTGTTACCATGGTCATGCAGCTGTTGTTTAGATCAAAACACACATTCCCACCATTAAGAACTAGTACAAATAAGAAGAACAAAGCACCTCTAATAGTTAATAAATTCTAAGACATCTCTCTGATGCAAACAGCACCACCACCACCACCAATAGTTACACCCCCGCGTACT
>Shore_30349 Average coverage: 8.97
GAAAGGGAGTTGTTTGTACAATGGAGGACTCTTCCTACCTCTCAGTTCTTAAACAGGTGTGAAGTCCAGACATGAACTTCTGTGACAATGAGAAACAAACTCAGGTTCTGCTGATCTTCTGTGAACTAACATGCCATGTTGATAAATGTTTTTGACTTAGTTTTGCAGGGAGAACATGAGTCACCTGGGGAAAAAGGGCTGCGATGACTGGAACCTGGGCCTCTTGCTATCTCCAGCCCTCTGTGTAGTTCAGCATGTACTCTGCTGTGATCATCCCAGAGGAATTGTCTGGTATTTTTGGTATCTGAGACATGACTATTGTTA
>Shore_94148 Average coverage: 15.49
GAACGTGACGTTCTCCAGGCATCCTGGGAAGAGAGAGGTATCAACTTTATTATTCCCCAGGTCAGGGGGAAGTTGGATTGGAAACACAATGATGTAAATCATATAAAGTTGATTCCAATTCAGATACGCATAACAAATGTATTGCACATCACATCATTTACACACTATACACAGAGAGAGAAGAGAAATTCCAAAATGATCAGCTGTCAGTCAAATAGTGGCAGGCTGTTGACGAGTGGGGTTAAGTCAGAAGGGTGCTGTAGGTGCAGGGTTCCTAGACCACTTCCTGCTTGTTGAAAAAATGTGGTGAACCATTAATTG
>Shore_120947 Average coverage: 8.28
GGGGGATGTTTCCTTATGAAAAGTGCAATTCTTAAAGCTCTTCATGGGTAATGAAAATAAGATATGATTGGGAAATGGTGATGTAATTATGAATACTGAAATATGCCTTGTTGTCTTTGTATCCCAAGTGCTCTTTCCGAGTGCAGACTATTTTTGTGGTCAACAAAGAGTTCGCTGAAGAGGAAACAGACTGGCACAGAGGCTAGAATCGGTTTAATATATTAGGTGGAGAGGGAAATGTATTGGACTGGTTCTTCTGGGTCCAAAACGGTAACTCCTCAAAACGGTTTAGTTAGTAGAAGCTCTTCCATCCAGCCTACA
>Shore_68910 Average coverage: 5.92
GCAGAGTACGCGGGGTGCCTTGCAGCGTTGCGTTTGCCTTGCAGCGTTGCGTTTGCCTTGCAGCGTTGCGTTTGCCTTGCAGCGTTGCGTTTGCCTTGCGTTTGCCTTGCAGCGTTGCGTTTGCCAGCGTTGCGTTCTGTGTGGTGCATACGTTGGGTTTATTGAATTCATGTGTCAAACTGTGTAGACAGTTTGGCAGAAATGGCAGCAGGTGAATGATGAACTATTGTTGCGTACATATTCAGATGATGCTGTGTGCTATTTTGCGTCAAGGACTACTGGCGGTGTGTTCGAAGCGTAAGGCACTGCATCTCAGTG
>Shore_59173 Average coverage: 3.01
GGTATCAACGCAGAGTGCTTGATTTGTCGAACTCGGAAGGCAGGAATTCCTGGAAAATGGGAAACGGAATGACTGCTGGGCTGCTGGGCCTCTGAGTAGACAGCACTGAAGCTTGGCCTTGCATGTGCAGGCAGACAGAGGCAGACACACACTTACACACAGGCAAACACACACATGGACACACACTCGAGACAATGGTGTATCAGCAGAATGAGCCAGAAGCATGATCCAGTACAGAATGTTGATGTGGCCCAGAGAGATTTAAAGAGACACACACAGTCACATAGGGAAGCACAGCCGCGAGCTGCCCAGTGACAC
>Shore_118410 Average coverage: 5.19
TTTGTCCTTTCAACGTGGGGACTGCAAGTCCTCATGTCCTTGGAACAGAAAGTTGAATTTTCGTCAACGGGTTTATATAGTGGTAAAAGAAGGGCGTGTTTCATAGTTTACAACCAATGTTGTAAACATTGGAGTGTGCTGTTCTATCTTGCTGGTGCAGCATATATCCCACTAGCTAAATATCCATGTCGTCATCCATCCACGATTCCATGAAACATAGGATATTTCAGTTTTTGATGTCCTGTTGGCAGGATATTCGTGATGGTACCTCGTCTAGTTTATTGTCCAATGATAAAGGCCCGCGTACTCTGCGTTGA
>Shore_6652 Average coverage: 5.75
TGCGGACCAAGAGCCCCATGAGGCCTCGGCTACAGACTGCGTCCCTGAGGCTGACCTGCCCCACTCTGAGGGGGACAGCGATGAGGAAGACCAGGTCAACAACACAGCAGCAGGTAACTCCGAGGGAGGGGAGACCCAGGCTGCTGGGAGCACATAGCGTTGGTCGCCCTAAAGGACTGCCTGTCAGGATACTGCTGCTGTTTAAGGGGCATTTTACTGCAGGCATCCCCACGGACACCCCACCCTGACCAACATGGGTCCTTCAGACCAGTACTTTTGGATATTTAGAATTCTAGCTCCAGGATTAAAAATAAAA
>Shore_120810 Average coverage: 6.80
TTCAAAGTAATACCATTACTCCCTCAACTACATTGACATTCACTTCAAGTCATACCACTACCACCACTACATCGACAGTAACATCAACTGTGGCCACCATTCCCTCAAATACATCGACAGTCAGTTCAAGCGATGCCACCACTCCCTCAACTACATCAACAGTCACTTCAAGCGATGCCACCGCTCCTTCAACATTCACTTCAAGTGATGCCACCACTGCTACACCAACAGTAGCTTCAACTGCAGCCACCATTCCCTCAACTACATCGACAGTCACTTCAGATGACACTACATCAACACCCACTCTGCGTTGAT
>Shore_64893 Average coverage: 5.84
AAAAAAAAAAAAACAACAAAATAAAGTGGTGTGTTGTCCAGCTAACGGCAGGACCTTTCTGACTGTAACAGTCCATTTACTAGTGGTTCTGATTTTAATCCAGGGAGTGTCTCAGACCAGAAAGCACATCGATGTAGTCGTTGAAACGTGACACAAACAGCCGAGGCAAAGAGTAAGAACAACTGAAATGACTTAAAGAATGACGAGAGAAAAGAACAACCTCAAAGCATTTGGTGAACTGTCCAAATCAATATTGTCGGGGGACATTTCTTTTACAGTAACATGTAAGCTGGCTCCTCTTCCCCCCGCGTACT
>Shore_116628 Average coverage: 11.32
CTGTTTCTGTGATCAGGGATGTCCACGATGGCATCTATCACCTTTGGCTTCATGTTCAGCCGGTTCCGAATTTTACCAACTGCTGCTTTGTTGCGAGGACAGTTCAGTAGTCCTCCCTTACTCTCATGGAACAGACAGTCCACTGTGAGTATTACATCACTTCTGGTCACTAGTCTGCTGCTGTCAGGTACAGTGCACTCTGGGTTATAATAGTGATGCAGGACTACCAGAATGACATCTTTACCCTCTGGAATCTGCTGCAGTGCTGCCTCAATATCAGTACCAGCACGAGAGACGATGGGACAGAAAGCCA
>Shore_40803 Average coverage: 6.46
CATCCTTCCTTCTTTATCCACCTCTACTACACGGTTTTCCTCAACGATAATAAATGATATCGTCATTAGTCGTTAATCAATAAATAAATAAGTCGTATATGCATTTACAGTCTGGATATATATATAGACACATACAGCTCATAGCTTATTATAGCCTCTTGAACATCTTCGTTTTCTCTGTACCAGAGGTACAGTATCCTCCTGAAAGCTGTGCAGTTTTATTGGATAAAGGAGAGAGGGGTGGAGCAGGTAGGAGGAGCTAGGGTTTTGGGGTTCTAACAGAGGTGAAGAAGAGTTGAAAAGACACAAAAAC
>Shore_44179 Average coverage: 5.46
GAGTACGCGGGGGTGATATAACCAGGGGTCGTGTCCAAGTGAGGGGAGACGATTCTAAAAGCTCTGATGTAATAACCTGTATACAAATATGTTTCCCCTATAGCTTGGTGAGATGGCTTTAGGTATATGCACTGGTTCAGGCTAACAAAGCATATACAAGTAGACCAATTTCGCTAGGACTTTGCAGATCATTCTGTAGATGGAGAAGAAGATAAATCCAAATGAAACAAATGGGTTACTGCTTTTGTATGACCCCTATCTCCTCTCATTTGTATCTACTTAAGGAGGATACACAAAAGCATACAAAGCATGC
>Shore_30521 Average coverage: 6.16
AACTCATCTGCTGTTTTGGCTGAGAAAACGTTTGACACTTGTGAATGACAATGAACAGCTAGAAACATGCCAGAGGCCCATTATTTAATACGAAAATCCATGTAGAAAAACAGCAGTACGTTAAATATGCATGTTAGAGGGGTTTGACAAACGTTAAGAAATGGTATCTAACTGTACTGTAGCTATCTTTGTGTGTGTATTCAGCACAATTAGATGGGTTTGAAACAATTAGATTAGCTACTGGCTGCTACATATATTATTTAGGTAATTTTAGCTTACTAGCTAGCTAGATTTCACTGTAAATTACATTAC
>Shore_59434 Average coverage: 5.67
AGAGCATCTGTTCAGGGTTTGTGAACAACAGTTTAGTCACATTCACCAGCCATGGCTATCCAAGCAATACCAGCATGAAATGTACATAATGTACTGTGTTAGCTCAGTCAAATTGTTCATGTGTGGGAATATTCAAACTTGAGTTGAACATTTTGCATTCTATGGGGTCTTTTCCAACAAGCATTATCCCATAGACAGTGCCATTATGTATTCTTAAAGAATAACAGATTATAGAAATGTTATGAATAGAATGTAACGTAGTATACATACACTGAACAAAAATATAAAGGCAACATGCAACAATTTTTAAA
>Shore_16814 Average coverage: 5.74
GGGACCACGGCGCGCGTGGTGTCTGGGGCGATGGTCATCTCCTTGGTGGGTCCATTGTTGTTCTTGGGGTTGACAACCACACGGTACCCAGACAGCCCGGAGCTGGGGGAGCGCCACGAGACAATGAAGGAGGTGTCACCAACCTCAGAGATGTCCAGATTGGTGGGAGCAGGGATAACTGTGGCCTGTGTGCCCACCAGTGGGGTGCTGGGGGTGCGTCCGTGCAGAGCGATGACCTTAACAGTGTACTCTGTGCCGGGGCGGAGATTCCTCAGTACCACGGTATCGTCTGTCCCTCCCCCGCGTACTC
>Shore_106821 Average coverage: 5.62
AGAGAATGACAGCTTTCCTCTGTACCAGTCCAGCTGCACTCTGACCATCTTGGGTTTCTGTCTCAGGGTTAGGCGATCAAGTCTGTGAACACGTGGCACAATTAGAGCGTTAAACACGTATCCTTTAAAAACCACACACCCCAGGATCCTCTACACATGCCGAAGCCTCCCTTCCTCCAGCAAGACTATGTGATCACACCAACGAACAGTCCTGTATTGTGCCCAACCTCATCGTGTATTCCTGAGGTACCTGTAGGAATGTTGTGCTTTTAGGCCCCAGCTCCTCTTCTATGGTTCTGATTGTGTCTGA
>Shore_68052 Average coverage: 5.25
GGAGAACCGGGACGAGAACGTTTGATTAATTCAGCTGCTTATGATGGCCATGTGTCAATCAATTACTATAGGATGATGTGTGAGATGTATCTGATCAAGTTTGTCAATGGGATCCACATTGTTTGACTGAGTATTTGTGGAACGAATCTTTGTAAATTCCGTCTTTACATATTGAAGTGAATGATTGACGCATTTATATCAGCCTGTAAGAGGATCTAACTCATGTACTGTATCTGTTGATCAATAAAGATTTAGAAAAATTTACAAAAAAAAAAAAAACTACCAAGTACTCTAGCGTTGATACCACTGC
>Shore_79242 Average coverage: 6.90
GAACGGGAAGGAGCATCGTCAAGGAGCACCCAGACGGAATGGTGGTCACCACCCAGGGATGACCATGGGAGACCTGGTTCACCCCCATCAACTACACCACTCTTCGGAGCTCTCTGGTCTTCCCACCCCAGACTCCACCCCTGAACTGCCCATCAAGAACATGAAGGCTTTCAAGAACCAGTGGGAGAAGAACCAGAACTGCAACAATGCCAAGGAGCCCAAGTCCCACAACATGGGACAAGGTTCCAGGCCCAGCTCAGGCCTGCTCCACCAGCAGAATCTACCCCTACTCTGCGTTGATACCACTCG
>Shore_122017 Average coverage: 7.44
GAGACATCAGGGATTGTAACAATCTTTTCCATGGAAACATGGCTCTCTTGGGATATGCTGTCAGTGTCGATACAGCCACCTGGATACTTTATACGTCGCGCCGAAAGTAATAAACATCTCTCCGGGAAGAAGGGCGGGGGTGTATGTTTCATGATTAACGACTCATGGTGTAATTGTAACAACATACAGGCACTCAAGTCCTTTTGTTCACTTGAACTAGAATTCCTCTAAATCAAATGCAGACCGTATTATCTCCCAATGGAATTGTCCTTGATTATTGTCGTATATATCCCACTCTGCGTTGATAC
>Shore_86662 Average coverage: 6.77
AACGCAGAGTACTGGAGTAAACAATGAACAAGTCAATAACACAGTAGAAAAAAAGAGAGTCTATATACATTGTGTGCAAAAAGAAGGAAAGTAATCCTGAAGCAACAGGAAATGTTAATTATCATGTGGATTATAATTAATGGACATTGTTTAAGGGTTGATAAAAAAAATCGAATTTTAAAGTGGAAATTAGCCCTTTCCTGCAGTCATTGACCAAAAGAGCCCTCTTTGGCCTCATGGGTGGAATGTTATTAATATTTTCATAATTTCATAATTAATAAAGATTTTTTTTAAACAGATGATCAGAG
>Shore_16857 Average coverage: 6.00
TCCATCAACTCATCCTCAGGGGAATCCTTTCCTATGGTTCTTGTGGCCAACAAAGTGGATCTGCTGCACTTACGTAAAATACCCAGTGATCAGGGGAGGGAGATGGCTAGTAAACACAGTATAGCTTACATTGAAACCAGTGCTAAGGACCCAGCCATGAATGTTGACAAGGCGTTCCACGAGTTAGTTAGAGTAATCAGGCAACAGATTCCAGAGAGGAGCTTGAAGAAGAAGAGGAAAACCAAGTGGCGAGCCGACAGGTCCACTGTCTCCCACCGACTGCACTGTGTTGTCCTATGATGGTTTTT
>Shore_41007 Average coverage: 7.80
GGGGGGGGGGGCAAAGGATGGACAGAAAGAAGCGTATAGAAGATTCTAATCTCTTGCAAGAATATAGTCTCTCATCTTTCAAACTAAACAAAGACAGAACTTTGCGCAACACCGTCAGTCCTCCACAGGAATCAAGGTGGAGGACGGCAGACTCACTGGGACAGCACGCAGCCATGACAAAGCACCCCACAGAAACCAGTTGTGGAATACACAACCCAGGGGAAGGAGAAAAACCGCTGTGTGTGTATGCATAGAACTCTACATAGAGCACTTAATCTTCAGATATGCGGGGGGGAAAAGAGTTGGT
>Shore_122496 Average coverage: 6.78
CCGTCTCTTTTACTGAATCCTCTTGGAACTTCTGTTTCCTCTTCATCATTCTTTTGAATAAAGTCCACAGTTCAAATGGCCTGTTGTCCAAGTGGGGAGAGAAATAAATACAGTGGGTGGAAGTAGAGAAATTTAACTCGAGTTTTGGATTAATTTAACATCCAGATAAATGTAAATAGAAAGTTACGTGTGTCTGCTCTATTGTGGATGCATAAAAATAAAAACATTAACAGTTTGTCCACAGAATAAAGCGTAACTGTTTCCGATATATAATTGTTGCTCCCCCCGCGTACTCTGCGTTGATAC
>Shore_84371 Average coverage: 8.14
TGTGGAACATCAACAAAATTCATTTGATTTTCATTGAAATAGCTCTGTCAAAAGAAAGGGGACAATTCCACTATGTCTCCTCCTCCATTCCAGCTACTGGTCTGTGTATAACTCTTTTCTGTACTGACTGGGACAGAGGCTGCGTTCCATTTCAGTTTACCTAGCCCCTAGTTCTGAAAGGACACATAGGATACGTGGTGTTAGACCAAAATGGAACCAGCCAAACATTTCAGTACCAAAATGGCAGTCAAAAAATGCATGCCATGTCAACTTTCGAATCTAGCTAATTCCCCCCGCGTACTC
>Shore_92939 Average coverage: 6.11
GCAGAGTGTGCAACAGGTTAATACCTCAGGAGTAAATGTCTGTTGGCTTTTCATAGCCGAGCATTCAGAGGTTGAGACAGCAGATGCGTTAGAGAGAGAGTCCAAAACAGCAGGTCAGGGACAAGGTAGCACGTCCAGTGAACAGGTCAGGGTTCCATAGCCGCAGGCAGGAGAGTTTAAATTGGAGGAGCAGCATGACCAGGTGGACTGGGGACTGGCAGCAAGGAGTCATCAGGCCAGGTAGTCCTGCGGCATTGTCCTAGGGCTCAGGTCCTCCAAGAAAGAGAGAATTAGAGGGAGCAT
>Shore_113043 Average coverage: 9.03
CCGTTTAAAAATAGTCATGCTTACAAAAATAACATGTACATACAGTTTGTAGGAAAATACGTCATTCAACACAATCACCAGCAGCATTCATTTAGAATGTCAGAAAACGACGTCAGAGTCAGATGTCTGAGTACCGATAAGTTATGGTAGTGGGCAGGGGAAGCCATTGTTGTAGGTGTGTGTTTCTGTCTGTGTTTGTTTAACGACATGGTCAGATGGAAGGATAGTGACGGCACACACACACACCATTTACCCCCAAGGAAACACACATTTCCTCTGTAAGTGCAGCCCCCGCGTACTC
>Shore_67755 Average coverage: 6.82
CAGAGTACGCGGGGAGCATTGTCTGTCACCAGTGCAAATACCTTCTGTGGTCCAAGGTCATTGATGACTGTCTTCAGCTCATATGCAATGTAGAGACCGATGTGTCTGTTGTCCCTTGTGTCTGTGCTCTTTTAGAATACTGGTTGGGGGTGGAGATGTAGTTAATTATTCCTTGCCCACAAACATTTTACCACCCATCATAGATTAATGCTATACAGTCTGCTTTCTCTATGATTTGCTTGACCTTCACTTGAACTCTGTTTGAACTCTGCATCCAGCAAATGAGTAGATAAAGCAT
>Shore_89057 Average coverage: 5.42
TTGAGCGCCCCTCTTACACCAACCTCAACAGGCTCATCAGCCAGATTGTCTCCTCCATCACCGCCTCTCTCCGCTTCGATGGTGCCCTTAACGTGGACCTGACAGAGTTCCAGACCAACCTGGTGCCTTACCCCCGCATCCACTTCCCCCTGGCCACCTATGCCCCTGTCATCTCAGCCGAGAAGGCCTACCACGAGCAGCTCTCTGTGGCTGAGATCACCAACTCCTGCTTCGAGCCCGCCAACCAGATGGTGAAGTGCGACCCTCGCCACGGTAAGTACATGGCGTGCTGCCTGCT
>Shore_43663 Average coverage: 7.92
CGAGTACATTTATTTAGCTACGCTCGCGCACGTAACGCGAGCAGTGTGTCAGCATGTTACATAAACATTATTTTTGTGTTGTATTGTTTGTATGTTGTTGGATTTTAAATGTGTGTGACTGTTCTTGTTTATCAGTGTTTTGTTACTGGTCATTGTGTTTTTTTGTGGACCCCAGGAAGAATAGCTGCTGCTTCTGCAAAAGTTAATGGGGATCCAAATAAACAAATATGTGCTCAGCTGTGTATAGAGTAGGAGAGAGGAGATGTGCCCTGTAGTTCAACCCCACTCTGCGTTGAT
>Shore_67794 Average coverage: 6.95
AGTAGGTGAACGGATGATCTCTGAATGTGTGGTTCCCACCGTGAAGCATGGAGGAGGAGGTGTGATGTATTTGTGAGATACAGAGTAGGTGAACGGATGATCTCTGAATGTGTGGTTCCCACCGTGAAGCATGGAGGAGGAGGTGTGATGTATTTGTGAGATACAGAGTAGGTGAATGGATGATCACTGCATGTGTGGTTCCCACAGTGAAGTATGGAGGAGGAGGTGTGATGGTGTTGGGGTGTTTTGCTGGTTACACTGTCTGTGATGTATTTAGAATTCAAGGCACACAGGGGA
>Shore_17060 Average coverage: 5.90
AGAGTACGCGGGGGAGGCATTATGTAGTTAGCTAACTGTTAGTTGGGTAACGTTAGCAAAGCGAGTAGTTAACTAGCTAGTTGTAACTACCAATTAGCTAACTAGGCATACTTGCCATGATTTAGAAACACTGACAAGTGTTCAACCTTTCTACCATATTTGGTTAATCTCTTCTATGAACTCACTCATGGTGAAGGAAGTTCCCGATGACTCCAACGGAGTGGCGCAGAGACCAGGCAGCAGGCTTTGTGGAATCTTCTGACTACATGATTCGCCCAAGATGCTGATGCCGAAGA
>Shore_122115 Average coverage: 6.52
AAAAATGTCAAGCTGACAAACTAAGAACATTTGAAACGATGGCAAATGGTTTCAGGAAGAATGCAAAAACCTAAGAAAGAAATTGAGGAACCTGTCCAACCAAAAACATAGTGACCCTTAGTAAAACCTGAGCCTAAGAATTCACTATGGTGAATCACTAAAACAACACAGAAATACACTACTTAAAAAGAAGGTACCTCACATCAGAAATCAGCTGAATATAATGGGAGGATCCATAGAATCTAACCACTTCTGGAGAAATTGTAACAAACTTAACAAACCCCCCGCGTACTC
>Shore_68062 Average coverage: 5.64
AAAGTGAAAAATCTGAGTTACAGTGAAAAATTCAGTTACCCGTGGAATTGCACATTTGTGTTACGAATATGGACCTACAGTCACGTGATTAACCTGCTGGACCTACAGTCACATGATTAACCTGCTGGACCTACAGTCACATGATTAACCTGCTGGACCTACAGTCACATGATTAACCTGCTGGACCTACAGTCACGATGATTAACCTGCAGTCACAGTGATTAACCTGCTGGACCTACAGTCACATGATTAACCTGCTGGACCTACAGTCACATGATTAACCTGCTGGACC
>Shore_94774 Average coverage: 5.04
TGGTATCAACGCAGAGTACGCGGGGGTTACACTAATCGAATAATGTAAACAACTAAATATTGAAATGACTGAGAACCTCCAGGGCTTTTTAAAACTTGATGCAATTTAGTAACGGAGGCGTAGACGAGTAACAGGAGATGGGACAATATTTTGTGAAAAGTGGGGGACGGACTTATCTACCATGTCAGAGACTGACAGACAAATAGCGTACCCTTGTTTGACATACAGGAATTGCCTATTTATGTTTGGTCACTGGAAATGCAACTGTATACCATAGTCCAGTACTCTGCGT
>Shore_30258 Average coverage: 5.00
AAAATGTTTTCCTTTATGTTAAGAGTCAGAGTCGGGTAATATATCAACAGGTCATGTAATACAATAGCTCAAATGATGAATTGTCAGATAGATATCTGAGTATTAATATTACCCAACACCCAATACAACTTGAACAGCATACTCTAGTAGCAGCAGTGACATATTTTTTCTGTCTTGCACAGCCATCCTGCCTTGTCGCAGCCATTTTACTGCTACATATTTCATGTGTCATCGTTTGAAGTTCCCGGACGAGAATTTTTTATCAAAGAATAATTAAATCCCCGCGTACTCT
>Shore_68950 Average coverage: 7.12
CAGAGTACGCGGGGGGTAGACTAATTGATTAATCTATCAGTCAATGTAGACTAATTGATTCATCTATCAGTAAATGGAGGCTAATTGATTCATCTCAGTAAATGTAGTCTAATTGATTCATCTCAGTAAATGTAGTCTAATTGATTCATCTCAGTAAATGTAGTCTAATTGATTCATCTCAGTAAATGTAGTCTAATTGATTCATCTCAGTAAATGTAGGCTAATTGATTCATCTCAGTAAATGTAGGCTAATTGATTCATCTCAGTAAATGTAGGCTAATTGATTCATCT
>Shore_17116 Average coverage: 5.68
GTGCTTTAACTGCCCTTGGCAGCTACAACCGCTTCCACAACAACTGCTACCAAGATGCGTTTGTTCTAGCCATGATCAACAGTGGGACCAGTTTCTTTGCAGGGTTTGTGGTGTTCTCAGTGCTGGGCTTCATGGCTGCAGAGCAGGGGGTCGACATCAGCAAGGTGGCTGAGAGTGGTCCAGGCCTGGCCTTCATAGCCTATCCCAAGGCTGTTACTCTGATGCCTATGGCTCCAGTCTGGGCAGCGCTCTTCTTCTTCATGCTGTTGGTACTGGGCCTGGATAGCCAG
>Shore_94209 Average coverage: 5.79
GACAGTGACGTTGGACCATCGAAGAGGTGCAAATATGATGAGAAACACATTGATTGGGAGTAGTGCCTTTCCTCAGCCACAGTGTGTTGTGTTACATGTGCAGAAGTACTATCTCACAACTCAGATGAAACCTTCACTCTTGCGCAGACATTTAGAAACAAAACATGCCAATTTGAAAAATAAGCCACGAGTTTGGGTGAGAATTAAGATGACTTTCGAGTAGTAAGACATGTATAAAAGCAACAGATACCATTTAATTAGAAGCGTCTTATATGGTGAGCTACCGAG
>Shore_67887 Average coverage: 10.47
TTGATTCTATAGCAAACTCTCCTTTGAATTTTCTGTAGAACTTACTGCTCGTGTTCATGACCAGTTCATGATGAAGCCTTTTCCTAACCTGGTTTCTTACCGCCTGCCTCATGTTTTTGACTGTTTATAGACGGAAGAAGCTAGATGCGGTGGCTTATGCCTATAATCCCAGCACTTTGAGAGGCCGAGGCAGGAGGATTGTTTGAGCCCAGGAGTTCGAGACCAGCCTGGGCAACATAGCAAGACCTCACCTTTACAAAAAATACAAAAATTAACCAGGCATGGTG
>Shore_3821 Average coverage: 11.37
CTGTTCTTATTGGGAGGACAACCAGAGAGTTTATGTCGATGGCTTTATGTACATGTCCATTCAAATTCACCTTCAATAAATCATCTCCTACATCGACAGACTCTGAGCGCTTGCTCGTTCCTTTAATTGTTTTGCACGGCTGTGATGGGTCTAGGTGCACAGGGAAACAATTTACCGGCATTGATTGGTGTAGAGCAGCCAGCCAAATCGCGAAGAAAGCCGGGTGCATGTTGGGGAAATGTGCGGGTTCACACGCTATTCCGCGAGGTGCTCTAGCTGCAGT
>Shore_40121 Average coverage: 14.51
TACATTTACAGTCGGCCACCACACACACACGCACACCCGGTAAGCTCGCATCAGACCATTTGAGTCTGGAAGACCCTGACATGTTCTGACCAACATATTTCGCTCATCTTGACTTAGTGGTAAAGAAGCTTCAAATTAAGGGGTATCCTCAAGACTGTATCATGATACTCCCATGAGAATAATACTACAATGAAATGAGACTTTAAGCTGAAAGCTTGTGGTCCTGTTTGATGCGAGAGAGGTATTTTCTGCATCACAGACTGAAACTCCAGTACTCTGCG
>Shore_31596 Average coverage: 10.68
AGATTCTGAGAAGTGAGGTCCTCCTGTCCGTTATCCATCCTGTACACCTCTACATCTGGAAGAGGCTGGACCCGTTGCCATACCACCGACAGGTTGGGGTCCCAGCCCCCAGGTTGGAACCTGCAGCCCATGGTGACATCACCATGGAACTCTGCCACGTGTGAGAGACTGTCCACCTCCACTGTGAACAAGGCTGCAAGAGTTGGCCATAAGACTACATGTAAAACCAAAAGAAAAGCCTGCTCCATTTGACCTTTGCTGAAGTCTTGCTTGTTGTTTC
>Shore_122423 Average coverage: 5.00
ACTATAACCATGCTGCGTTTTAGTCTGCCTCTCCTTCACATGAAGAAATCCATGACACATGGCTTTTGCAATGCCAGGATAGTGGGTTCCATTCCCGGACCACCCATAGGTATAAAGTGTATGCACGCATGACTGTAAGTCCCCTTGGATAAAAGCGTCTGCTAAATGGCATGACGTAAACATTCTGCGTTTTCTAACAAAATAATAATCAAGAGGTCAGCATATTGTTGGAACGGGTATTCAACAGTGAAGTAACTTCCGGCAACCCCCGCGTACTCTG
>Shore_17163 Average coverage: 5.02
GGGACAAAGGCTTTTAACTAGATTCCTCATGAGATTTGTTCACAGTTTTACATTTGTCATAATAATCATTCATCAATTCAAGACCCTCTCCAAGATCTTAAACCATGAATACCAGAGTCGTGGCACACAGCTCCAGCCATAGAGCGCACAGATGTATCCCTGACAATACTGTAAGAACTTTCATTAAGACAACCACGAGGAAACTCCAATTGAAAGCCGGAGAACATCACTCTCAAACGCACATACATTTAAAGGGGTCACAAAAAAAAAAAAAAA
>Shore_42308 Average coverage: 5.00
TGACCACTGAGCCGTCGTCCCGCAGCCCGGTGCGCCGTTTGGCTTCAGACAGGAGCCGCTCGTATGCGTACGGGACGCTTTGTGAAGGCTCTCTCAACTCCTCAACCACATCAGCGAACTCCTGGAGCAGATCGGTTAGCTCCAGCTCCAAGTCTGAAAAGTTGTCTGTGGGCATTCTGAAGTTTTCTGTAGACATTCTGAAAAGCGGGAATAATGCGTCGATGACTAATAGAATACTTAAACTGTTCAAGAAGTCAAGTTTCCCCCCGCGTACTC
>Shore_110525 Average coverage: 6.00
CACCTCCAGCATGGAGCGCAGCTCACTCGCCTCATCCCCTACCATCAGGTCCTTGATCTCAATGTTTCCCACTTTAGCTGTGGAGCGAATGATTGGCCTGCCAACCAATGCAGGGAAAATGTGCTCTGGGAAGTTGGAGCCTGCATAGCCACACTTCACAAACCCGGTCCCATTGTCGCAAACCACCACTTTTCTTCCCTGGCTGTCCATTTTCTCGGAATACAGAAACCAGCAGCCCTCCTTTGCACAACTTTCTTCGGCCCCCGCGTACTCTG
>Shore_122293 Average coverage: 6.02
ACAGAGCAAATATCAGGTAAGTGCAAAAATGCCGGTGAGCGATCCTCCAAGTTTGCAACAACCGGTGACGTGTAGGCTATTTTGATCATTCCTCAACTAGCTTATTTATTTTTCACAATGGTTGAATACAACGGCAATAAAATTTTAAAATAAAATGTACATAAAATAATGTTTTAAATCTGAGACGCTCCCCCTAGGGTTTGCAGGTGGGCAGCAGAGAGGTAAATGATAAACTAACAAAAAAAAAAAAAAAAAAAAAAAAAAACTAAAAACC
>Shore_17130 Average coverage: 5.00
AACAAAGATTGGAACTTGCAACTAGTGTACATTCTGCGCTGGAAATTGACTAAGAAGTAGGCTATATAACCATTATGTTGGACACCGGGGAAGTTACTTTTCAGGCACCCCGTGTTGTTTTATGTATAAACTTGAACCTCTGAACAACTTGGAAAACCTCGAGTTTGTTCTTTGGTAGGCTCATGTCATAGATCTTTGTTTAGTTTGCGTGTCTTAATGGTTAAACCTTTTGCTGACACTGTCAGTATGCCAATACAGTCATTAATAGATCTTG
>Shore_44149 Average coverage: 6.36
TACTTGCACTATGGTAGTGGATTTCACCTTGGCTCTCTCACTGTAACAGTATCTTATGGTTTGTTGTCGTACTTGCACTATGGTAGTGGAGTATTATTCAGTCTCACAGTAAATCCCTCAGTGTTGTATTTTTAAGTTGCTGTTAGAGCAAGTAATATTTGTGTTAGGTGGAGTGTGTACGACTACTGATGTGCTCACCCTATCACTAACGCAGTTCGTTCACACCTCTGTGTGTGTCCGCTAGTCCTGGCTCAGATGGACTGGATCACTAAA
>Shore_16839 Average coverage: 23.40
AGCCAGTTCTCTACAGTCTTGGAGAGAACAGAGGGGTGCTTTCCCTGCGAATACTGAGAATAAGAAAGAGTGACCTCTGACCACTGTGATTGCATCACATCATGGACTCTTCTGTACCTCTCCACCTGATGATGCAGACCTCCTTCAATTCTTTATTCTCTGTTGTCTTCTTGTTTATTTATAGTCTATTTCTGTAGTGCTGTCAATATTACTCTCAAATTGGTTTATTTGCCTGTTATATCAGATGTATTAAAAATTTACTTCATTATGAT
>Shore_7495 Average coverage: 6.05
AAAAGAAAAAACACTTTCACACTAGCAGACATTGTTGAACATATAACTGAAATAACGACGTATGTACGTCAGGCAGAAAAAGCACAGGTATATGAAAACCCAAACATATTGTATTGATGCAACTTCATGTCCATTGTGTTTCTCCCCTCCCTCTCACTTGGTCTTGGTAGAGAAGATGTAGGACTCCAGTAGAAAGACAGTCTCATCCACCTGGTTCTCTGTAGAGTCCAACTTGTTGATGTGATGTCGCAGGGCTTCTAGCTGCTGTCT
>Shore_122063 Average coverage: 6.00
CCTGGTTCAGTCGGCTTTCCACCAGACACCGAGATGAATTCACCTTCCAGCAGGACAATAACCTCCGTTATCTGTCCTCTTGAGGGCACCATCTTTTTGGGGGCACAGCTCACACCTCTAGCTAACGTTAATAGCTAGCTTCCTGGCAGACCATCAACCGCGCTACCTAGCCTGAGCTAGTTATCGGATGTTCGTCAAGCAAATTCCATGTTTAATGTTTTGAATTGTATCCGGTGTTTACCTTGATGGACTGACCCCCGCGTACTCTG
>Shore_36536 Average coverage: 5.21
TGTGTCTATCTATCTCTCACCCAAAGTGGTTGATCACGTTAGAAGTGATGGTTCATAGAAAATAATTAGATGTATTTTGAGAGGTAAAAACGTATTGATCAGAATAAACGATCTCTATATGCTAAAAAAGGTTCAGTCTTCAACATAGCACTGTATAATATTAGGGATATGATACATGTAGGATGCATTTAGCTTTCTGATATGTACACACTGTAAGTTGGCTGTGATGCAGGTTGCTGGCCCATCTTAACACAAACCCCCGCGTACT
>Shore_94262 Average coverage: 10.95
ACAGAGCTTGAAGAATTTTTTAAAATAATAAATGGGCAAATATTCCACAATCCAGGTGTGTAAACGCTCTTATAGACTTACCCAAGAAGACAGCTGTTATCACTGCCAAAGATGTTTCTAACATGTATTGACTCATGGAGCTGAATACTTATGCAACGACTATATTTTTGTTTTTAATTTCTATTCAACTTTTTTTCTTTCAGTCTTTTTTTGTAGATTTGTTGACAAAAAAATATTAAATCCCCCGCGTACTCTGCGTTGATACC
>Shore_1808 Average coverage: 6.72
CTTGATGTAGAAGCTTTGTAACGTCCTCAAAATCTGATTGAGTATGTCTGGCTCAAGAGAGCTCTGGAAGATCTTTGCGTACGCCTGAGGCTGGATTTGCTTCAAATACTTGTAGATAACTTCAGGGCCATTTCCAATCTTCCTTAGGTCTGCCTCTAGCTGGAAGCTGTTGGTGGGGGCAGGAGGTACGACCTCAGTTGAGGGTGTAGCAGGCAGTTCTGTTGGTTCACTGACAGTTGCCTCCCTGTGCTTCTGTGTCTGTGCTC
>Shore_93326 Average coverage: 5.59
TGTGAAAAGAGTCTTGTAGCCAGGAATCCTTGCTTGTCCCATTTTTGGGAGATGTTGCCTCACTTCCCTCAGGTTGGTCAGTTGGTGTTGTGCTGGTCTCCTGGTAGTATTCATCATCTTCGTCAAAGTAGCCGTTCTCTATCCCATGCCCGGCGCTGAGATCCTGGCAACTGCCTTTGTACTCTTGGATTGACTCATGGAGGGACCAGAGCTGACACAGCAAAGACACATCCTGCTGACGCAATCCCACCATTTCTTTTCGGAGG
>Shore_5767 Average coverage: 7.46
CTTGACATAGTCGTACTCACAGAGGTAGGAGGGTTCTAGGTCGAAGTGCAGGAAGTAAAGTCTGATTTGGAACCCGTCGGGAACGCTTATGTTCCAGCGGACCTCGGACTCTTTAGGGTAGGGTTCTGGAAAGTTCGGGGAGTTGATCGTACCATACATGTCACTCAGACAAATTACCTGAGCTCCAGCGGGGACCATGGACAGTAGGTCTAACAGGAACGGTAATACTCCCATCATTGCCGAAGTTGCAGCCATGATACGCTT
>Shore_51217 Average coverage: 5.37
GGTCTTCGCCTCCTTTATCCGTAAGGCAGCTGATGTACACGCTGTCAGGAAGGTGCTGGGAGAGAAGGGAAAACACATCAAGATCATCTCCAAACTGGAGAACCACGAGGGCGTCCGCAGATTCGATGAGATCCTGGAGGCTAGCGATGGCATCATGGTTGCCCGCGGCGACCTGGGTATTGAGATCCCCACAGAGAAGGTGTTCATCGCCCAGAAGATGATGACCGGACGCTGCAACAGGATCGGCAAGCCCATCACCTGCG
>Shore_105877 Average coverage: 5.78
GTACGGCGGGGGGAGGGGGCAAAGGATGCTCGGAAACAGCCATCACACACATTTCTATGGTGGAGTGCAAGAATGTGAGCCAGCGGCTCCATAGCGAACAGCAGCAGCTGAAGGTTTAAATCTCTAGATGACATGGTATTGTAGATATTGTGTCTAATGCTAATACTGTTGTTAGTAACCACATCCTCAGGATGCTTCATTCCATCACACCCACACCTAACAATGAACACATAGTGCAGAACAATGCACTCTGCGTTGATAC
>Shore_683 Average coverage: 5.63
GGGAGAACTTGATAGGACAGGTGAAGAAACTGAAGGCCCAAGTAGAGCAGAAGAAACCGAGGAACGAGATTGAGGAGGATTCCAGCCCGGAGGGCGAGGTTCTGGAGAACGGCACAGACCCACACATACAAGACCTGCAGAGAGATGCCAGTAGGCAACTTAGTGACCTAAAGTTCAAACTTGTCAAATCGGAGCAGGAAGTGACAGCTTTGGAACAGAATGTTACTAGGCTAGAGGGTCAGGTGACCCGCTACAAGGGTGC
>Shore_90122 Average coverage: 6.79
TACATTTTGCAAAAATTTCAAAAACACTTTGTCATTATGGGTTATTGATGAGAAAAACAAACATTTTAATCGATTTTAGAATAAGGCTGTCAGGCAACAAAATGCGGAAAAAGTCAAGGGGTCTGAAAACCTCCAGAATGCACTATATAAACTGGAAACTGAACGAACTGATCTCAAGCATGCAGGGAAAACCTGTTTGAAATCCGTTTGACTGTGATTCTTTATTTATTTAACTAGGCAAGTCAGTTAAGAACAAATTC
>Shore_50388 Average coverage: 6.76
CTGGAAGCGTAGCCCTGAAAGCCATCAACACCACTATTGTTTTCCCCAGAACACAAGAGATGCAGAGGACGAAGGTGATCCCAAACGCTGTGTGACGCAGCATACAGGACCATTCAGAGGGCCGGCCAATGAAAGTAAGAGAACACAGAAAACACAGAGCCAAGGAGAAGAGCAGCAGGAAGCTCAGCTCAGAGTTGTTGGCCCTGACGATGGCCGAAGTTCGATGGCGGTAGAAGACAGTTGCCGTGGCGATGGCCAGA
>Shore_44126 Average coverage: 4.72
GAATGGAAGGAGACTGGGACAGGGGTTCGTTTGAAGGCATTGGGACTCCCAAACCTAGCCCCAAGCCCTTAGCACCTAGCTGCTATGTACTAAGTGTAGATCTGAAAGGATATGAATAAATATGGTGATCATTTCACCTAGTTACCAGGAGGTACCTGTCTAAATATTTTAGATCTATCTGGTAGAGGCTAGGGGTAGGGGTCTATTTGGGACTGGGTTTTACCTGGATCCTTCCAGGTCAAGGGACTGAACTCTGACCT
>Shore_68139 Average coverage: 5.24
AACGCAGAGTACGCGGGCTCTACCTGTAGTGATACAGTGTTGTAGTCTCTGCCTGTAGTGCTACCATGTTGTAGTCTCTACCTGTAGTGATACAGTGTTGTAGTCTCTACCTGTAGTGATACAGTGTTGTAGTCTCCACCTGTAGTGATACAGTGTTGTAGTCTCTACCTGTAGTGATACAGTGTTGTAGTCTCCACCTGTAGTGATACAGTGTTGTAGTCTCTACCTGTAGTGATACAGTGTTGTAGTCTCTACTTGTA
>Shore_60099 Average coverage: 6.48
AAGCCTGACCTACTGTAGAGTAAAGAGGAAGTGTTGCCTGAAGCTGGAGAATCCCTGTCCCCAGGTGCTTCCTCTATGGCTTTTTCTCCGTTTTGTCTTTCAGCGTGTTCTCACCTCCCTCTGAAAACGCATTGAAAGAGAAGGTCTGAGGAGAGGAGCCTTGGGATTTCTCCAATGTAGTTTGAGAAAGAGATGAGGAAAGGGCCGATGAGAGGAGCCCGGTGTGTGTTCGAGGAAGACTCTGAATCACTCACATTT
>Shore_16834 Average coverage: 5.88
CGCAGAGTACGCAGGGGAGTCACAACCCTGGGGGACGCGAAGGAGACTTTGGCATCAAGTTCAACACTGCTAATGGAGGCCCAGCCCAGGATGCAGTCACCAACAGAATCTTCCAGATCAGCAGAACCATAGAGGAGTATGCCATCTGCCCAGAGATCCGGGTAGACTTGGCTACCCTGAGCAAACAGACGTTTGATCTGGAGAACAAGTTCAAACCCTTCACAGTGGAGATAGTGGACTCGGTAGAGTCTTATGCCA
>Shore_36246 Average coverage: 5.31
CGGTTCACCCGATATGGATGGAAATATCCTTCAATTAAAAAGCTGTCAGTCTGCACTTTAACCTCGTAGTCATTGTATCATTTCAAATCCTAAGTGGAGTACAGAGCCAAAACAACAAATGTGTCACTGTCCCAATACTTTTGGAGCTCACTTGTTTGACTCATGCATGTGTTGAACACCAATAAAACGCTATAGCAGTGTAATCTGCTCCAACTTTAAAAAAAAAAAAAAAAACTCCAGTACTCTGCGTTGATACCA
>Shore_94216 Average coverage: 8.75
CAGAGTACGCGGGGGCTCATCCACAGACTATGTACCTTGCACTATCATCCCAGAACTGCAAATTGTTCTTCGCATCTTTTACATGCATCATTTATGTAGTGTAGCTTATAGCGTAGTTTAACGTTTTAGCTTAATGTTCATTGTATAAACACTGGATCTGCATCTATATTTGGTCTGCCAGCACCATTTCAGAGTCAAATTCCTGTACATGTATTTGTCGAATAAAGCTGATTCTGACATGACTAAAAAAAAAAAAA
>Shore_106218 Average coverage: 5.47
CAGTACCCGACAACACCTCAAATCGGTGCAGTAAGTTCTGGGCCTCCCTGTCCTGCAGCTCGCGGATAGGACACATAGACAGGCAGACACCCCTGGGGATGGACTCCTGCCTCCTCTCCTCTTGCACTTCTCGCCATACCCCCTGGTTGTGGTGTTGCCTCCAATCCCTTTCCACGGGCTGTCCTCTCCTTCTGGAGTGGGAAACACGACAGGACGCTCTCTTGTTGTTCATTGGCCAACTGTCCCCCGCGTACTCT
>Shore_67922 Average coverage: 6.32
GGTATCTTTACTTTTACTCAAATATGACAATTGGGTACTTTTTTTCCACCACTGCATATGGCCGTATAAAATAGTCCATAATGATTCATATTGTACCTTGCCATTGTCACAAGCTTTCCACATCGGCCTAGCAGCACGGGACAGAACCAAGCACAGCCACAATCCGGACAGCAGAGTCGACACCGGTGGAGACATTCTTCTTCACACAATGGACAGAGCGCGAATCCCCCGNGTACTCTGCGTTGATACCACTGCC
>Shore_42044 Average coverage: 5.73
CATCAGACTGACAGAGTTCATATTGAAAAGGCTTTTTAAAACGCTGCTGTGAATCCAGTATAAATCGCAGTGCTGTTTTAATGGAAACGGAGAGGAAATGATGCAGTTCAGCATTCGCGACGTTGACAGATGATGCATCACTAACAATTGCAGAAATCCTATTTCTGGATATTAGCTATGTTTCTATTAACTGTTCCAGTGATTTTAAAATAACAACAATAAAAATAGAACATACGAACTAAAAAAAAAAACTACC
>Shore_3776 Average coverage: 5.02
GAAAATAGACGGCATGATTGATTAGCAATTAGTTGCGGTTTGGGAACGCTCGTTGCCTCAAGATCAAAAGAACACCTTATATGATCTGCCTCCTGCTATTTCATATTACGCCTCTCAAAAGACAATGTAAACACTAAGTTAATTATCTGTCAGATCTTTATTGTCCTTTTCATAGATGGGAAGCCTTAATCATTTGAAGCAGAAAAAAAAAAAAAATCCAAGACTGCCACTGATTTACTGAGTGGATGTTTGGGAG
>Shore_94436 Average coverage: 5.91
GTAGTCTTGACTACTTGTCTCGTTCTCTCTTCCATCAAAGGTTTAAAAAGTTTTAATAGGAGAAAGAATGCGATCGGATCATCATCTAATTGGCATTCACTTAACTCATAGATTTTCCACGTGGATGGGGATATTGGAAATTTAATCAAAGTTTACTGGAGGACAACTTATTTTTAACTAAGACAAAAGATTTTATAACTGAATTTTTCCAGTATAATATACAGTGGGGCAAAAAAAGTATTTAGTCAGCCACCA
>Shore_8646 Average coverage: 5.21
TCTTGTTTTAAAAGAACAGAAACCCTTCTCAGTGGTACATGCTACCGGTGATCCAGTTCAGTACTCCTGATGGGTTGAGTTTGTTACTAGCACACTTCCTGTGGGTCAGAACATATTTCAATCCAAAATTGCAGCAGTGGTGGCTAGACCAGCTACTGCCATTTATATAGACCAGGGATGCCCCCTCATCCCCATGTTTGTTGTTGAACAGTGTGGGTCTCAATTTACTGTTGGGTTAGAATAGTAGAATAC
>Shore_4390 Average coverage: 6.42
AGAACTTCGGCACACTGAAAGAAGGGGGAGTCGTTGGGGTTGTAGTAGCGGCAGTTGTCAAAGACTTTGGTCATGTCCGCCACAAACTCAGTGAGCTTGTTGTAATACCGTTTCTGTAATTTGTCTTCCATTGTGGAGAGGTCCATGGGTTCCTTTATAACGCCATAATAATCAGGAGCATCGTTGGGATCGACTGGTTCAAGGAACGGCCACGCCATTTTGTGAGCCTGTAAGGAGCGCAGGATTCTTC
>Shore_94160 Average coverage: 16.95
CTAAATCCACCAATGTAGGACTTATGAAATGGACAGCAGATTCGTCGTCTGACAGTGCTTATTATTTTATTTATCAAACAACTGAAGTCTCTGCTTTCGACTTCAGTTATTTTCATGTAAAGGAGACAGTCACGACTCTTTCAATAGTAGGAACACATTGTAAATTAATATATTATGTGATTATGTATATAAAATCTGAGAAAGCCTGAAAAAAACAAAAAAAAAAGAAACTACCAGTAACTCTGCGT
>Shore_82478 Average coverage: 6.65
AGAAAATGCCCTACAATCTACTGCACAGGCCTCCCCAGCGAAGGTGTCTCAACAGCCTACTGAGTGGTAGGTAGGCTGACTGGTAAGCATCCAATTACAGCAACTATGCCATCAGATCAGGCTGTTCCTCAGTCTGCACTACCTCCAAACATGAACCAGTCTGACTCACTCACTGTGCTCTCGAGGGGCACACAAGGGCACACATTATCCCCAAATTTCCTGTAAACGAGACAGCAACTTTGGTTAC
>Shore_87544 Average coverage: 7.44
AGAGTACGCGGGGCACTGAAGCATGCATGAGAGCACCAGCTGTTCTGGAATGACTGTGTGATCATGCTCTCTATAGTCCGCAGTTGAGTATGACCTTTAAACAGGTCAACATTCACAAGGCCGCTAGGGCCAGATGGATTACCAGGCAGTGTACTCAGGGCATGCACGAATGAACTGTCAAGTATCTTCACTGACCTTTAAAAATAAAAAAAAAAACTACCAGTACTACTGCGTTGATACCACTGC
>Shore_49733 Average coverage: 5.72
TATGATATAGTTACCTTGACAGTGGTGTTGGGTTCAAACTTGAAGGCCTTGGTCTGTCCGTTCTCCAGATACACCTTCAGAACGTTGGGGAGGAAGAGCAGCGAGTTGCCCTGGAAACCAGATGATTCAGGAAATAAGGGTGTGTTATTATTAGCTAAATACTTTACTGGTATCAGAAACATATTAGAGAAGGGGGGGATGACAAATAAGCTACTTGGGCCTGTGGTGATAATAGTAATAATAAT
>Shore_91423 Average coverage: 4.90
TACAGAGATCCTACGTTTCCTGTAGTTCTTGACCTAGGTTTGCACTACGACTGCTAGCAGGGATTTTGGCCCACTCCTCCATACAAACCTTCTCCAGAGCCTTCAGGTTTCGGGGCTGTCACTGGGCAATACGGACATTTCAGCTTCCCTCCAAAGATTTTCTATTGGGTTCAAGGTCTGGAGACTGGCTAGGCCACTCCAGGACCTTGCGATGCTTCTTACGGAGCCACTCCCCCGCGTACTCT
>Shore_86991 Average coverage: 10.87
TTTCATGAATATGAATATTTTCTAGTAATATCATTTGACTGTGGCGCTATGCTATTCAGCGTTGCTGATGAAAATTATACCGGATGGGTGGTTCAGAGAGGTTAACCTGCTTTTTTTGCAATAATCACTAATCTGTCTTCCATGTCTGTCTATGAACATGCCCTTTTTTTGTTACAAATTTAACTAGAACCATGCATAATGCACATTTACTAATAATGAACCCTCGCGTACTCTGCGTTGATAC
>Shore_6254 Average coverage: 8.51
TCAAAACTCTTAAAGGAATCCAGCACACCTTTCTTAGAGTTCAGCGTCATGCCTGAGCCAGTCAGCTGGCTGGACTTGCGTCCTCTCCCAATCAGTACTCCTGGTTTCAGGAACTTCAGAGAGTCAGACTCCTCCATCCAGCTCTTCAAGGCATCTGCGAGGGCCCGTGTCCTAACGAACAGCACAGACTTGGTCTCATCATTCTGTCGATACTGTTCCTCGAGGATGTATTGTAACGTGTCTA
>Shore_81944 Average coverage: 5.96
TCATTCTGTACAAGGAGATCAGTCAGACTGTTTAGAAAGTAAAAGGATAGTCACCCCCTAATCAAAGTTTGTCAGATGTTTTCAGAACTTCAAAGGTGACCTATATTCCACACCATCTATTGTGTAGATCCTGCCCGCTATATTGCATTAGGAGAAATCTAAAAGCTATGAAATCCATATTAAGTGGAAAAATGTGTAACGTCTATAGACAAAAAATGGCATGGAACAGAAACCCCCGCGTACT
>Shore_121216 Average coverage: 5.00
TTTTCTATGATGGATAAGCCAAAGTGACAATGTCTGAACACTTTGTTGGGAGTTGCTAAGCTCCGATAGTTTCTTCTCCAACGCTGCCTCTGAAAAAGCTGACATGTCGACGACTTTTGGGGAAAACAGATATTGGATGCTAGCTAGGGCCCACAGCTAGCTAAATTAGCAATTGGGCTAGCACGCGATATGCTTGTGCAAACGCTGCAGCCCTGCAAGTGTGTCCCCCGCGTACTCTGCGT
>Shore_105987 Average coverage: 7.15
GCAGGAAGCAGCCATAGTGGTCAGGGAGGATGATTAGGGTTTCACTACTATTGCCACGTTCCAAATAACTGGGACCTCGAAACTAGGAAATCTCTGACTTCCAACTTCAGTGCGTTCAAGACAACTGGGACCTCGAAACTAGGAAATCTCTGACTTCCGACTTCAGTGCGTTCAAGACAACTGGGAACTCCAAGTACAAGAACAAAACTAAACGGAAACCTAACTTTCCCCCGCGTACTC
>Shore_44063 Average coverage: 6.82
CTCTCATTTTAAAAGCCAGTTCATCACCAAGACATGGGTTCATAAGGTTTGCATCAGGTGTTTGTCCTGAACAGACCCGACTAGGGAAAACGCTGGGCCCGTTTTATAGCCTATCGTTTATCTAGGAAAAACTACTGGACCTGTGTTATAACCTACCTGTCATTTAAGTGGGGAAATCTCTGGGTCCATGTTATAGACTATCACGTAACTAGGAAAAACTCTGGGCCCCCCGCGTACTCT
>Shore_67833 Average coverage: 6.81
GACCACCATCCACTGTGCCGTAGAAGAAAGCCTGGCAGATGTCAGTGGACTCTACTACAGTGACTGCGCCCCAAAAACTGTGGCCCCTCAGGGCCAGGATGATGCAGCTGCCAAGAAACTGTGGGACCTGAGTGCCTCCATGGTTGGTCTGGCATGATGGACCTGGTTACCACTAGGACTGGCCTAGCCTTTAGAATGTTGACATACAGTTGAAGTCAGAGGTTTACATACACTTAGGTT
>Shore_38497 Average coverage: 4.99
ATCAAGCAACACTTTGAACAGGCCTATGAAAACTGCTGTGTTCTCGAGGCTCGTATCTGCTACGATGTGGCCAAGCTGATGTCGCTCAACTCAGAAAGGAAGAAGACCGCTCGTAGCAAGAAGTTCTTTACAGACCTGCAGTCCAAGGAGCACATCCCCACCATGATCAACCCCAAAACCTGTGGTCATCTCTGCTGTTGCATCATCAAGGGCTGTGAGCAGGAGGAGGCAGTGAGTTAC
>Shore_59845 Average coverage: 3.88
AGAGTACGCGGGGGATAGATAGGCTATACTACCTCATGAGTATCAGTAGCTTCTGGGCTGGTACGGTTGCCAGCGACAGTGTGAGAATCCAGGCCATCCTAGCGTCTGGCTGAGCCTCTATGTGCTATCCATGACTGCCTTGTGTTCCTCCCGGCTTCTTTCCCTTCAGTCCTTCTCCTTCACTTTTTACTCCACTCGTCTGAAGACCAGTGTGCCCAGGCAAGGGAACTGGTCGACA
>Shore_67743 Average coverage: 14.90
CAGAGTACGCGGGGCTTTACACAGGCTTGAAAAACATCTGATTCAGCATGTTTTGTCCAAATGTTAATCTATCTGCACAACCCCAAATGCTACCCTCCATTTAGGTCAAAGGTCAATCATTCTGTGAGTGTGTTTTAATGTGGCAGGCCCAGTGAACTGTAGGGGAAAGGCAGACTATTCCACGTTCTGGGGATCAGGCTCACAACTCGGTGATTGTGTGGCCCACTCTGCGTTGAT
>Shore_86751 Average coverage: 7.53
TGTGCTAGTCACACATTTTTTGTTTTACTAGTGGACCCCAAACCCATAGCACAGAGGACACCAGTGGACATGTCTTGTGAAAAACCCCTCATTTGGGCCATACGCTCCCAAGTGGCGCAGTGGTCTAAGGAACTGGATCTTAATGCACGAGGCGTCACTACAGTCCCTGGTTCGATTCTGGGTTTGGCCATGTTAGGCCGTCGTTGTAAATAAGAATTTGTTCTTAACTGACTTG
>Shore_97222 Average coverage: 10.28
TAGTTTTTTTTTTTGTAATCACCATAGCCTTTTAATTAGAAGTGATGTAGATCTATAACAGAATGAAAAGAGAGTCAACCTCTTATCGCTCCCTTTATACCAAACGACCGCTGTTGTCCTCCTACTGATGATGGGCCAGCTCAACTCTGAGGCCTGATTCTTTCTGGAATATTTACTTATATTGGAAATCCAATCCTGACAGTTAAAATCTGTGTTGTTTAAGAAGAAGACAAA
>Shore_43878 Average coverage: 5.00
CAAAGTGCTTAACTTCGTCTCTTGTAAATCGCTCAACTGCTACCCACATAATGGAGACCTCGTCTGAAATTAGTGCCGATCACCTAGCAATGAGCAGAATGACAATTACCATTTAGCCTTGCTGCAGTAGTCAGTTAAACACTGAGGAAATATAACAGCGTTGACATTTAAAGAAAGGGCACAATTACTTGCCAAATGTCAGCAGGCTTTAATTACACATGATCCCACTGTAAG
>Shore_122751 Average coverage: 6.56
AAAAAGTCTAATATATACCCAATACATTTCTTAACACTCCTTATAAATACCTCGCCTGAAGCTGTGGAAAGGTAAAGCATGTCTGGATAGACAGTGGCTGTGTTGTGAGGTGTATTCATGTATCAGTGGCTTACTGTCTGGTGATACAAATATCTGGGCATATTAGAAGGATATTCCATTATTCTTTGAGTGATTTCTAACTTAAACGCTGTGGAAATATATATATAAAAAAA
>Shore_121136 Average coverage: 5.00
TCTCTCTCTGTATCTCTCTCTTCCTGTCTGTATCGCTCTCTCTCTCTGTATCTCTATATCTCTCTCTTTCTGTCTGTATCTCTCTCTCTGTATCTCTCTCTCATTCTCTATCAGTCTCTCTCTCACTCTCTCTCTCACTCTCTGTGTATTCTCTTTATCTCTCTGTGTATCTCTCCCTCTCTGTATCTCTCCCTCTCTCTCTCTGTATCTACCGTACCCGCGTACTCTGCGT
>Shore_94187 Average coverage: 13.40
TGGTATCAACGCAGAGAATAGTGGTAACAACAGTTGAAAGTCTAAGGTCGAGGGATTTCAACTAATTTCTCCTTGGCCCTGGACGAGATCCAGTGATGCAGTTGTTGATATTCTTCTGAGGCATAACCTCAGACTTTGAACGTATAGAAGAGCTTGCTTCAGTGCAGTCAATGAAGAGCACAACCACAGGAAACATGTATCGGAGGAGGTTAATAAGTGTGTGGCAAAGCT
>Shore_65040 Average coverage: 8.87
TGGGTAAGCTGTCCCGTATCCTGGAGACAGATCACTTTGCCTTGGTGGTGCATGAGCAGATCCAATTCATGGCGGACGGCTCCTCCTGTCTGAGACACATGGTGTTTGGGGTGGTGACGTCCATTGACCTACTCAACTACATCACCACGCGTGAGAGGCGGGGAAGCGCACGGGAGCGCACGATGTCGGAGTGCTCCATGACATCCGACTGATGAGCTGTAACCACTTT
>Shore_50582 Average coverage: 7.80
ACCTAATCCTAGATCACTACTAAACAAAACAAACTAACTAGAGATTTTATGAAGGTGGGCCAAGTCCTCCATCTGACTGCCAGCTTTACCACCATAAAATACTAAAGACGTGTACCCAATGCCATGTACTCTACCACAGAACCAAGCTACTTGCCCCCACAACATTGGCAGATAGATAGGAAGGCTGAAATGCAGTAAACCATTATGTGGCCAAGCAGACCTTGGG
>Shore_86812 Average coverage: 7.11
AGGATATGTTAGTACACAAGCATTAGTAAGGTTTAACAGAAATTGCCTTCACACAGTTCCTGGAAACGGTAAACATCTATTCAGTCTCCACAGAATCTTATGACTTTATATGAGTGAATCAGAGAGGACTTTGAGAGTGAAGAGCAGGAGACGGAGGCTTTAGTTCTGAACTATACATCCTTTAAAAATTAAACACTGAGATTCCCAAAGGCAGGTCATCTCCC
>Shore_9493 Average coverage: 6.99
TGTTTCTGGACGTATATTCGCGTACTGGTCGCATTTTCTGTCATCACAGTACAGCAAAGGGCGAATGAACCATCATCTCGGGCGTCCAAATAACAATGGAGAACGCTGCAGACTCTGACCCGGACCCCATAAAGCTGAAGTCGATCAAGAACAACAGAACGTTCACAGTACCGCAAAAACACAGGTTTGGGAACTGTAGGAGTGTGAAAGAATTTGAGAAAC
>Shore_42659 Average coverage: 6.00
CACTGCGGTGTATAGATTGTGGTGAGTAGTTCACTGAGAGAGAAAGATAATAGTTGAACAGTTTTGATCAAATATATTTCTTGAAAAAAGAAGGAGAAGCAAGAGAGAGATAGAACTAGCTATATTTCATTGTATTTTTTTTCTCTCACTTCGCTAGCGAATGCAGCTAGCTAGTTTAGTCTACTCAAACACCCAGCTCGAACAGAGAGGGATGCTATGTT
>Shore_94173 Average coverage: 5.66
GTACTTACATTCAGTAATCTTGCTCTGATTTGTCATCCTGAGGGTTCCAGAGATAGTGTAGTTTGGTTTGAAAAAATGTATTCAAATGTAGGAACTGGCTCCACCCCACACTGCTTCCATCTTGTGGACAACATCTAAATTACACCTAAAATCCTATGAGTGTATGGCCTTTCTCTTGCTTTTCAAAGATGATGGAACAAAAAACATTTTTGAAAACACAT
>Shore_104276 Average coverage: 5.90
TTTTTTTTTTTTTGTATTGCTTTAATGACACTCAAATCTTAATAAAACAAATTCTGTCGTCCTCAGTCACAGTATTTCATATACAGTATTAATATAACTTACTGCTTGGCAATGTTCATACTAGTTTAGAATCAAACAGGGTTAAAGGTGAAATATGATAGGAAACCCAGTAAGCTGCAGTAAGATTTATTTTTGTCAGTTATCAGTCTGTGAACCT
>Shore_118662 Average coverage: 7.82
TATCAACGCAGAGTTCTGGTCCCGTTAACGTTCTGTCTGTCCGGTGAACCGGAGTTAGTTTGACCTCAGGTCCCGGTCTGACAGCTGGACGGGGAAGTCCTCTCTCCGTTATTTACCGGGCCGGTTGGAAAGGAAAATAAAAATAAAAAATAAAAAAATAAAGTGTGCGGCCCTCGCCTCAAGCGCTCCTCCTCTCCTCACCTCCCCCGCGTACTC
>Shore_15243 Average coverage: 5.44
GGAGTTGGCGGGTACGAAGGAGGCACTGGATGGCTTTTGTCTGTAGCTTTACGCTTAAACGAGAAGAGTATTTTTAAAATAGAGTTTACAAGCTGATATTTATATAAGATACGCACTAAAATTGTTTAGATAAATCATTGGTATCCGTTTTATAAAATTAACAACATTTCCGACCATTCATTCATTCGAGTCAATTCTCTGTAAAGCTCTGTTGAC
>Shore_104872 Average coverage: 5.00
GGGGTTATTCATGAATAAACAAAATCAATGTTTTCCTGGTATTTTCCCAGAGACAGGTACTGAGTTGAGAGGCGCTTTACGTCCAGATCACATACTGACTGTATGAGAGAATGGAGCCGGAGGGGATGGCTGCTGTTTTACGGGCTCCTAACCAACTGTGTTATTTTGTTAGTTTTTTCGCGTTGTTGCTACCATCTCTTATGACTGAAAATAAC
>Shore_37497 Average coverage: 5.92
TATCAACGCAGAGTAAAACTAGAACTAGGCGATATATTTTTGACGATATATCCCATTTGTTTTCAGAACTTTTATTTCCATGACTGATCACTTGTTCTCGCATCTCTCTGCAGCAGACATACGATGAGCAATATGTTCGGAACATAAAAGAATAATAATCACAGTATCGAATCGCAACAGACATAGAATTGTTGGCAATTCCCAGCCCTAATA
>Shore_122494 Average coverage: 5.70
AAAATACCTCATGTGCCTCTCTCCTTTCTTTCTCTCTTTCCCCCCTCTTTTCTCCCTCTCCACTCGGCTCCTGTAGAACTACAATGTCCGTCTTGTCCTCACGCCCTCCTTTACGTAGATTGATGTGTCTTGTTTCCTTTCATCTCTCTTTCTGGCTTTCTCTTTCTCACTCCTTCATTGAGAGCACACCACGCTCTTACTTTCTGTCCACT
>Shore_97846 Average coverage: 5.44
CAACCCCTGTTACTAACAGACTCTTCCTGCTGACTAATAGTTAGGGCTTTTCAGAGTAGGTGCTAGTAAATTGTGTATCACAGTGACCAGCTACAGGTAACTGCTCAAAAGGACACACCAGTAAATGAGGGTACTTATTGGCAGCTCTTAAGGTGCATTTTCCTGGCATGGTTTAGGTTCACTCAACCCCATAGAGGACAAGGTCAACTCC
>Shore_91036 Average coverage: 13.69
TTTTTTCTTTTTTTTTTGTCAAACACCGATTGACATGGCAAACCAGCACTTTTATTGAAACGTTGATTAAATGTGCACTGTCCCTGTAAACATGAAAATAAACTCAGCAGAACTGTGTACAGACAAACAATGAGAAAGATGTTTATTTATTTTTATTTATTTTACCTTTATTTAACCAGGCAAGTCAGTAAAGAACCCCCGCGTACTC
>Shore_7977 Average coverage: 12.17
AATGTTGATGAATAATGAAACATCATAATCATGAAAATTATCAACACAAATTATCTGTCCATTTATAAACAGCTTGGAAAAATGTTCAAATAGCCACATGAGTATACTGGAATAAATACATATTTGTAAATATATAACATCCCTTCCCCTGGATTATAAAGTACCGTAGGAATACAGTCATAACGTCCAAATACAGTAATGAGGTAC
>Shore_67928 Average coverage: 5.75
GATGAATACTTTTGCAAGGCAATGTACCTAAACAACCTACCTGCTGATCTATCTTTCTCCCTAGCCTACCGACACACTTACCAACCTACCGGCCTACCAACCTACCAACCCACTTACCTACTTACTTTATTATGGTTTATGGCTTATGAAACGCGTAATACATACATTTTTGAAATTAAAAAAAAAAAAACTCCAGTACTCTGCGTT
>Shore_122076 Average coverage: 5.21
TAGGTCTCATAGGACTCATAGTACTCGATAGGTCTCATAGGACTTCCCATAGGTTCATAGGTATCATAGTACACATTAGGACTCATAGGAACTCATAGGACTCGCATAGGGCTCAGAGAACTCATAAGGACTCCCATATGGCTCATAGGACTCATTAGGACTCCCATAGGGCTCAGAGAACTCATAGGACTCCAGTACTCTGCGT
>Shore_54811 Average coverage: 5.00
GTCTAATGCAACAGTAGGAAAGAGAATATAATCAACTGAAACACATTCTACACAGGTTTTTTGTCAAGTGTGAACACATATTGTCTTTAAGTTACAATAGTTGTACATGTCAGTTACTGAAAATGATACTGTAAGCCTCATAAGAGACTAAATATTAACTACAATGTCATCCCATTTAGGTTACCAGCTAAACTAATATTTGG
>Shore_94151 Average coverage: 8.58
ATTGTATGAAGGAGAGTTTATCAACTGTCTCCTGGACAGGGACTGCAGCTGGGAAGTGGTTGGCTGTCTGTTAGTGGCTGAAGTTATACAGGAAACCCAAACAGAGCTGGAACTATTTTGGGTCAGTGAGATGAAGCCAACCGTGGCTCTCATACAGAGCGTCACACACATGTACGTGCATGCACGCACGCACACACACACA
>Shore_60840 Average coverage: 6.52
GGAGCATGTCTTTAAAAGAGGAAGTATTAGGAACTACTGGGCTGGCTCATAGGGGAGAATACACACATTAGGGGTCAAAGGCTGTGGAAATTGTACATTTCACATAGATATCAAATAATACATTAGATAATTGAGTTATTTTATTTTTTATCCACAAGCATAGATTAAAACAAAGGCAGCAATGGATCATAATATGCTTTTT
>stream_9 Average coverage: 4.89
GCAGTGGTATCAACGCAGAGTAGGATTGTTGAACGTCCTTTCTAAAAGCAGCATTGAACATTTTCAATGACACTGCAATCAAACCTGTTAAGTCAGCAGAGCATCTCTACAAGGTAATGACAAAGGTTTCCTTGGAAACGCTATAAAACCAGAGTAAGAAGTCTACTACAGGTGATAGATACACTTCGAAAGGACATTTAAAAATAAAAACAGAAAAAAA
>stream_102 Average coverage: 6.00
AACGCAGAGTACTGGAGAGATGTCCGGGAAACAGTTTGTCATTCCAACAGAATCGACAAACATCAGCCACTGACCCCGTCGAGAGTTCCACTGACTGCAGCTTGGGAATCTAGGACATGAAGTGGCAGAAGCTGGGTTGCTGTTCATTTAAAAGGTAGCCAACAATAGTAATGTGATATTGGGCTTGGAAAATCAATGAATCCATGGCGATACCTCCCC
>stream_248 Average coverage: 5.57
AATGTGCAACAGTCAAATGGCTGACATTTCACAGATGCTCATAATACAGGAAAGTTCCTAGAATAACTCTGTACCGCACACTTAATTACAATTAGATGAAACTAAAACACCTCAAAACAAGATTACTACACAATTTCATGATGAAACAAAAGAAGTCTCAATACACCAAAACAAATATTCTACACCAAACCATCTGCTGTGCCCATTCATGCCCAAAGCCTGGAGCAAGCCCTCAAGTAAGAAGTGAAAACCAAAGTAGATCATAGTCCTTTTACTGGACCGGTCATAGGTCACTCCAGATAACTGTCCAGAGTAAGACAGGTGGAGATCTTGGGAGGAGCTGGTCGGGAAACCTTTTTTCTCTTTGCCTTCATCATGAGCGGGCGAATATCTGACAAAGGAGAAGGTTGGAAGAATTTGGTTCTCCCTCCAAAGTACCATCCCCCGCGTACTCTGCGTTGATACC
>stream_327 Average coverage: 5.77
CTATTAGACCTGTCAAATAATGGGATGGCTTAGGCTTTAATGGAATGCTAATCTTCTTATAACATTTGGGTAATGTCCAATTGTCCATGGCTTGAACACGCAGTACATTTTTGAAATACGAATGCAACGTGTGTAGATTAATGTTTCCATGTTGAAGCCAATGCAAAACACTAGATAGGCTACAAGTTTGTTATGACTAGGCCTATTCTATGGTTACTGTATACTATTTAATACACTTTGATCGTCAACGTATAGGGTAAACATTCATGCCAATGAGCCCTTAGGCCTACGTGTGCATACATTGCCTTACGCTCATGGAACGAGAGATGCGATTTATGATATCATGCTTCTGACCTGATATTG
>stream_515 Average coverage: 5.99
GAGTACGCGGGGGAGAAAGGTACTCACACACTTCTCATAGTGTTGTTTCTATGGGTCTCTTAACATAAATGTGATACCAGCTAAGGGAAATTATGTCTAAATTTTCAATTTTGAGTGGCTGCAGTGTCTCTGATTTCTCTTAAATGGTGTTATCCTGCCTCCCTGCAGACCCTGAAGAGTTCATCACAATCCTTATACAGCGGGTGCTGTGCATAGAGCCATTGCTTAAACTCAG
>stream_523 Average coverage: 6.33
TGGTATCAACGCAGAGTACGCGGGGGGCAGTTAAAGCTAAAAGAGTCTCCAGCTTCAATACCTGTCTTTCTCAAGGAATATCAGTCAATTAAAAATGGTCAAGATTGAGGGCAAATACATCCTGGAGTCCCAGGAAAACGTTGATGAGTACCTCAAGGCCATAGGCGTAGGAGTCCTGAAGAGGAAGGTGCTCACTGCCCTGAAGCCTGACATGGAGGTTTCCATCGAGGGAGATACATATGTCATCAAGACCATTACCTCAGTCAAGACTGTGGTTGTCAAGTTCAAGCTTGGCCAAGAGTATGAGGCTGACCCAGGCACTGACATTGTCAAGAAGTACATCACTGTCTTGGAGAATGGAAACACCTTGGTTTCCAAGGAAGTGGACAACCCTGCCAACGTAGCCACCAGGAATTTTTCTGATAAAGGCGTGGTCTTTACCATGACTTGTGGAGATGTGACTGCTACCAGGGTCTTCAAGAGAGCTTGATACACACTTAAAAATCCAAGGACATCCTGATGAAAGCGGAATTTCACATTAATCTGCCTCTATGTTAAAATTTCATCCAATTAAATTGATTACCACATTCAAAAAAAAAAAAAAA
>stream_634 Average coverage: 4.98
ACAACAAAAAAAACATTTTAAAGGCCTTGGTATTGTTTTCCATGGACTGACCTATGACGCAAAGTCATTGTTTTATTTGACCGTGTTCTAGCAACACTCCCATTTGAGCAGTACACTTCTCAGGTCGAGCTCTCGGGGGAGATAAATGTGTGCGTCAAAGTGGTCCAGATGAGTCAGTGCGCGAAAGGCTTGTGAGAACTCGAGAACATCATGACTGGTTGTTCTGAGAATGTTCTGTGTG
>stream_660 Average coverage: 5.00
GATCAAATACAGCTCTTGCATAATGAGGGACAAAGCTCTTCAGTCTGAAAGTGACATGTGGCCCAGGAGTCAGTGAGAGTAAACAACCAACAGTCGTAAATCGCACAGTTCTCTTCTTCTCTGGCTCTCTAAATGTGTCAAAGTGAAGGGTTGTGCAAACCCCATCGCCTCAGGCCTCCTCGGGCCTGTCCATACTCTGCGTTGATA
>stream_750 Average coverage: 6.03
CTGCTGAAGAGTGCTGAGTCTGACAAGGAGATGGCAAACATAAAGGACGAGTTCACTAAGCTCAAAGAGGCCTTTGAGAAATCAGAAGCAAGACGGAAGGAGCTCGAGGAGAAAGTGGTGAGTATTCTCCAAGAGAAGAACGACCTGCTCCTACAATGCCAGTCTGAGCAGGACACACTAACAGATGCTGAAGAGCGCTGTGAGCAGCTCATAAAAAGTAAGATCCAAATGGAAGCAAAAGTGAAAGAACTGACAGAACGTATGGAGGATGAAGAGGAGATGA
>stream_895 Average coverage: 5.96
AGTGGGGGATGATTCAGTTTATGTAGAATAGAACGTGGGGGAGATTTTAGAATTCTCATGTGAAATGTTTTATCAGTTTTGGGGATGACACCTCATTATGTACCTCAAATGGTAAACTGCGATTGAAATGTGTTTGATACAGATGAAAATAATCATATCAAGATTGACCACGAGTACATTGTGACGACAGTAAGAAAGACCACACTAAGTTCAGTCGCATAGATGTGATGCAACGTGAAACTAAGGATGTTTGCCATCAAACTGTGTCTTTCTCCACCTCGTCATCTATTATAGGTATGTGTTCTGGGTGGGACAGAGTTATCTAACAATGGATTTGACATGTTTACATTTCTCTTTCAATGAGCCTCCAGATGCATTGTAACAGCTCCAAAAAAATCCTAAATGTGTTCTGTCACCCGGAGAGTGAAGCACAATGCTACGTGTTTGTGTTCGACAATTTCACTGGGAAATAAATTAAGTGTATCATCGTTAAAAAAAAAAAAAAAAAACTCCAGTACTCTGCGTTGATACCACTGCTTACGAT
>stream_1005 Average coverage: 8.00
CGCAGAGTACTGGAGTTAGAGGTGGGAGATGTGGTTTACGTGCGTCTCCCTGAAAACTACCGGATCTATGGTGGTTCAGACAATAAGAGCACCTTCAGTAGCTTCCTGCTCTTCACCATTTAAAGGATGATCTGATATGCTCAACAGAGTTTTGGTGTGTCGATGAGAGACCACAGTGTTTCACCTCCCACCAATAAAAACATTAACCTAGTGATTTGTTCCCAGACTAATTCCCCCGCGTACTCT
>stream_1011 Average coverage: 5.31
AGTACGCGGGGGTAACAGAGAGAGAGAAGGTAACATACTGGCCCAGACTAGACAATGAATGGACCAGTCACGGGCACGCACACTCTGACCCACAAGGCCACAGAGTAGCATGGGGAAACAACCTGACCCGATACAGATTAAGCTACTTCTACTGACACCAGGCTAAGCGACAGATCAAGGTTGAACTAAAATCCAATACTGTTAAATGGGCTGAGGAGAAGGCAGCTCTTAATGTAGAGCAAAACAGATCAAGGTACTGTAGCAGAGTGCAACCAAGTCAAAAGGAAATGAAAACGCACTCCGGCCTGTTACACTCACCTTTCTTGCGGTTTTCGGCTGCTCCATCTTGCTCTGTGGATGGAAAGTCAAATCCAGAGGAATAGAGTCAGTCACTTATTGGGGAGCAACTTGCAAACGGCTGCAATTCTGACCAATTTAATATACGTCCAATTATGCCCTACTCTGCGTTGAT
>stream_1098 Average coverage: 5.00
CAGAGTACGCGGGGTGACAACACAGGCATGGTAGACACCACTTAGGAATGGGTGCTTCTTGGAATTGATTTACACCAGTCCAATTCTGTAACATCAGCTGCAGATGGAGAAAAGGAGCATTTTCATTCACTTGATTCACCTACATGAATGAAATGGATTTGATTCCAGATTGCAGGTGATGAATATGGTACTGGGTAGTGTGTAGGCCCCACTCTGCGTTGATA
>stream_1127 Average coverage: 5.87
GTAGGCTACTTCCCTGGCCTCCTGTCTGACTGCTGATGCTGGGTCTGGGTCTGACCCATCTTTCAAACAGAGTTTGTGATAGATAGAGATTATTGTGTTCAATCAGAAGACAAGAAGAAGAGTGCTCGCATCTTGGTGCCATAGATGGGGGTAATCCATGGTCTATACAACATGGTACACTACGAACAACACTCATCCATGCTTGATTGATTTGATACTTAAGTATA
>stream_1410 Average coverage: 5.90
GGGGGTGCAACTGCTTGAATCTGCTTCTGGCAAAGTTCGGGTCTTCTTCATCCATTCTGGAATCGCGTGATAAACTGGGCAGGACACCTTTGCATGTCGCAGCCTTGAAAAAGTCCATGGAGTGTTTAAGAGTGTTGGTTGAACACAAAGTGGACATGAATGCCAGGGACAAGCTTGGGAGGACCCCCCTGATGTTGGCTGCGATAAAGGGCAACGTGCCTGTAGTTGAATACCTGCTGTCGAATAACTGCGAGTTGGATTGTGAGGACGTGATGGGCAATACAGC
>stream_1475 Average coverage: 9.57
TTTTTTTTTTTCTTTTCTTTAGAATTCACCCATTTATTTTGAAAATTCGCAGGAAACTTGCATTAAAAATAATCTTTCACATGTACCTATGAGGTGCTGAATTAAAAATAAATTTTACAAATTCAAAAGGATTCAATAAGTGGTATGCTTAACTTCCATTGTCAATTTATGTGTTGCAGCGAAAATAGTAGAAAGGTCATTAGCTGATTTCAGTTTTATCTTGTTTGGATACAAGAGGGATTTGTGAACTTCACATCTCCTCTGTTTACAGCAAGGGAAGTTTCATAAAGCTTTGAACTATTTTCAATACCAGATTCCTCATCTCTTC
>stream_1547 Average coverage: 8.28
GTTATGTGCTTTCTTGTGGAGACAAATGTAGTACTGGATTGAGCTTTCGGGGAGTTTCTTTTATCAAATTTTCCCTCTGCCTACTTACAATTGTGACAGTTTTTGGAACGAGTTCCATACATAGTGGATATTTCAGAAGGACAATTTATTTGCCTCTGCCTCCATAGAAACTGTGAGCCACACTGCATACATCCAGTATCTGTGCTGTCCTCATTTTAGTGCAGGAGCAGTTTCGGTAGCCTCCATGGCACCACTGGCTTGAAATATCCCTCACTCACCTCTCAACTCCTGAGCAAATCCTCCGTCACTGAATTAACCGCCCCGAGTGACCACTACTTGGATGCTGTAAAACGCTCTTTGTATGTGAACGATC
>stream_1710 Average coverage: 5.33
CTCTTCGGCGAGAAGCTACAGGGCACTGATCCGGAAGACGTGATCAAGAACGCCTTTGGCTGCTTCGACGACGAAAACACTGGAGTCATTCACGAGGACAGACTGCGCGAGTTGCTGACCACCATGGGCGACCGTTTCACCGACGAAGAGGTCGATGAGATGTACCGCGAGGCTCCAATTAAAGGCGGCATGTTTGATTACAAAGAGTTCACGAGGATCCTCAAGCACGGTGCCACGGAAAAGGACGAGGCTTGATCAAGTTCAAGAGACTGGATTAAGCAACTCCAACGTATTTAAATGCTACATATAATTGAACCAAGAAATGATTTCGTGTTTTTTTACCGCAAAGAAAAATTAAGCAACTTTAGAGCAAGCTATTTTTTCAAATCGATATATGTATTAGTGGATATTATATTTCTCAACGCTTTTTAGGTTATATACAAAAAAAAAAAAACTACCAAGTA
>stream_1724 Average coverage: 5.76
CTCTCTCTCTCTCTCTCCCACAGTTGACTGCCCTGCTCTTTCCATCTCTTCACTCTACTACCCAAGCCCGACTGAAGACCTAAAAGAGCTCTACTCTGTGCCGAGGGCTCTACATAAGAGCTCTAAGCCCCGTCACACTACTCCGGTTGGAAGAGGTAAGTCTTTCATACCTTAAGGCAATGAATGGAAACGTTGTTCTGAACCGTTTACTCTGCGTTGATAC
>stream_1725 Average coverage: 6.70
GTACGCGGGGGACTTCCTGTTCTGCTGTGAACCCGTGTGGATGTTGTGGCTTTAGGACTGATCAATCAAATTACTGACTCTCTCTTTACACAGATAAAACCATGAACCAAGAGAAACTAGCCAAACTTCAGGCCCAGGTCCGGATAGGTGGAAAGGGAACCGCTCGCAGGAAGAAGAAGGTGGTTCACAGAACCGCAACAGCCGACGACAAAAAA
>stream_1931 Average coverage: 5.29
AATGCCGGCGGCGCCAAGGGCTGGATCCCTATCGCCGAGGCGGATGTGGCCGACTGGCAGTGGATGTACGACACCAATGTGATGGGCACCATGCGGGTGACCAAGGCATTATTGCCGCGGCTTACCGAAGCCCACGGCCACGTAGTGAACATTGGTTCGATTGCCGGGTTGCGGAGTTACCGCGGTGGGGCCGGCTATAATGCCGCCAAACACGGGGTGCATTCGCTCAGCCATGTGATGCGCATGGAATTCGTCGACGCCGGGGTGCGGGTGACCGAAATCAACCCGGGCCGGGTGCAAACCGACTTCTCCCTGGTCCGGTTCAAGGGTGATGCCGAGCGCGCCAACGCCGTGTACGACGGCCACCAAAACCTGGTCGCCACGAT
>stream_1964 Average coverage: 6.81
GTATCAACGCAGAGTGTTAAACATTATTTTAATGGTGTTCGTTAGTATGAAGGAAAACCAGAGAATACAGCAGAGCTCTTCCAGAGGCCAGCACAGAGCTGTATTGCTTTAGTGAGTCTGTCATTTATCTGCAGCCCTTCAGACATCCTCCGTCCCCTTATTCTCTATGTCAAAACAATTACAGGCCCACAGCTCTTTCACTTGTTTCACTAATCAGGCTGCTGAC
>stream_2017 Average coverage: 7.04
CTTCTTTGTTGTAGTAGAGGATCTCCACCTTGCGCTCCTCTGACCCTAGCAGGGCCTGTGCCAGCTGTGTCAAGGCAGTCTTCATGGTGCCAGGCCCCACCAAGAACTGGCAGGTGCAGGGCTGCTGCATGATCTCTGCCCGCGAGAAGCCAAACATCTGGCAGAAGCCCTCGTTACAGTAGATAATGCCACAGTTCTTCATCTGAGCGTTGGCTATCAGGAACTTACGAT
>stream_2054 Average coverage: 5.54
CAACGCAGAGTACTGGAAGACGCAAGACTTTTAGGGCAATAAGCTAAAGTCTCCAAGGCTTGTAACAGATTATGGAAAGACTCAAAACTGTTAGGCCAATGATCTTATGTCTTTAAGGCTTTTAAGCGATTATGTGCAAATAATTAACATTGTACTGACATTTATTAAAATTACTTGTGGATTAATTAAAGTATAAAAAATGTAATCGCCCATCTTTCCCCCAGGGGAGTTGAAGGAGACCTACATGCGCCACTCGCGCCTCCTCAGCATCCATACGGCGCAGCTGGAGTGCAACGAGGAGCACTTCAGAGAGCTCGAGTCCACCTCGTACGACGGCAAGCTCATCTGGAAGCTCCGCGACTACCGCAAGAGAAAGGAGGCCGGGTCTCAAGGCCAGCCCACTCTGCGTTGAT
>stream_2234 Average coverage: 5.69
AGCGAAACCCAAACCGACTTCGGGACCTGAGAAGGAGAACAAGCCAGGCAGAACCCCGGATGCGCTATCTGAAGAGAAGAAGACAGAGTATCAGCTGCTCAAGGAAGACAGTCAGCCCAGGCTCAGCAGCCAAGCAGGCATTCCGAAAGCAGCAGCTAAGGACGTGGAAGCTCCAACAGGAGAGAGATCAGCAGGAGCAGCGTAGGCAGGAGGAGCGTAGACAGGAGGAGGAGGAGCGCCGCAGGAGGGAGGAAGAGATCCGCAAGATCCGGGACCTTTCCAATCAGGACGAGCAGTACAACCGCTTCATGAAGCTGGTGGGCGGGTCCAAGCCGCCGCGCAACCGGAGCAAGTCCAAGGA
>stream_2266 Average coverage: 6.31
ACTTAATGTGACACAGAGCTTCCTCACACATTTAGCCTGTACTTATATGATTGGCTCATACATAGAATTCTAGGATGAAGTGGCTGTGAGTATGCAGTTCTTCATCCTGAAGTTCTAAAATATTGATCTAAAATACAATATAAAGTCAGTCTTCACCAACATAATGCATTTTTTAAAGATAAATGTCACTGGCCCTTACACACACAGCCTCATAACTTACAGGTTTTCAGAATTTCTCTTTAACAGCTAAGCATCCATATAAATAGTATACTATCAATTACAATAAATGAATGGATTTAAATCAATAAATACTTTCAACTTTCTTAGGAAAAAAAAAAAA
>stream_2385 Average coverage: 5.56
ATTTGGCTTTAAATTATTACCTGCTGCACTTCAACTTCTCTGAAGTACAAGGACTTCTTTAGTACTACTTAGCTTTGGCAAATCAACCCAGCCAAAGATGAAGACGGCGATCCTTCTACTCTCTGTTGCGATGGTGCTATTTGACTCTGGAACTCTGCCTGCCAACGCTGCAGCGCACCGGCAGCATAGAAGTCACGATTCCAATTTAGAGGAAATTATTAGCATGGCAGGACAATACACGCACACTCTGTCAGAGGAACTTCTGGAAACATTACTCATAGATGTAACACATTTGACTGCGACCACCACAAAGTGCAAGGAGTTTTTCTGCGAAGCTGAGACAATCTTGGCCTCCGTGAAAAATGACGT
>stream_2441 Average coverage: 6.00
AAAGATGGCTGCTTGTGGCGTCACCCAGATGTATGATATTGGTAGTGAATGTGAGTTGTGAGGTGTGTTGTATTTTGTGGTTGTTCAGGTCTCCATATTTGCATCCACTTATTGTTTGGTCTTTGTGATAGGAGCGTGTAGATGACTAAATTACACGAATGTAAATGTAAAAGTCCTTACACTCAGCTGCACGTTTGCCTC
>stream_2461 Average coverage: 7.63
TGGCTCTTTCCTCAGAGGAGAAGTCACTGGACAGGATGTCCCACAGCCAGATGATGACCCGATGGCTGCTGTGGAAACCTCCATAGTAAACTGTGTGTTTCTTGAGGTCGTCCAGGTCAATCTCGGCATTGTCCCCGGAGACGAGGCGCTGGACCTCGGGGGTGGAGAACATGTGCAGCCACTCGGGGTTGATGATGCTGCGGTATCCTCGGATAAAAGCTGCCGTCTGCTCCTTGATCTGCGTGTGCATGCGGAAGTGCGCCATCAGGTGGATGTAGCTGATCTTGTTTTCGTTGGTGACTTGCATCGTCTTTCCTCCAGGAATCAGCTCGTAGACCCCGCGTACTCTGCG
>stream_2470 Average coverage: 5.32
GGTATCAACGCAGAGTATCATAAGGACCAACCCCACAGACAACCGTGAGAGTAGATTCAAATTGTATTCAACATTAAAGCTTGTAGGGGGCCTGAAAGGACCTAAATTAAACACTGGGTTCTCCCAGACAGTGGATTTGCTTGCTATATCACCCATCTGGTCCAACAGGCTAACCTCTATGGTGCCTAAGCCAACCCTATACCCTTTCTGATTGCTCCTTAATTAAGCCAGTTGTATCCTAGCCATCTAGGCTACAGTTTACTCTCCTGGTTGGGGAGATGTACTTCTTCAGTGGTACTCTCTCTGTGACATCAGCTTAAGGCAGTAGCCATACAGACCGACCGTAGAAACAGACAGTAAAGACCCTTCTTCTGGGAGGACCGCAGCATAGTACCAATGCTGGCTGCCAGGTAATAGATGTTCTTCAGTCAGGGGATTTACACAAACACACCCAAACTACTGGAGCCTGCAGCCACTCCATACAGAGTGCGCCACTGCCTGTCATGATACAGAAACTCCTCCATATCAATGAGAATATACTGTACGGAAGGACTTGTCTCAAGACACTAAACCCAAAGCATGCCAAGGTCTGACTGCAGCTACATTT
>stream_2484 Average coverage: 5.86
TCCTCTGTGACGTCAACATCGTGGTGAGTGGAGAGGTGTTCCGGGCGCACAAGAACATCCTCGTGGCCGGGAGCCGCTACTTTAAGACCCTCTACTGCCTGACCAAGAGCGAGAACACTTCTTCATCATCCTCGTCATGTAACCAGACGACCACAGTCACCGACACCCACCTCGACGTGGCGGCAGTGGCAGGTTTCTCGGTCATCCTGGACTTCCTGTATAGTGGTAACCTCCTGCTGACCAGTCAGAACGCCATCGAGGTAATGTCCGTGGCCTCCTACCTCCAGTACTCTGCGT
>stream_2517 Average coverage: 5.34
ACTGGAGGTTGGTGGGAGAATGCACCGCTGGTTTGGCTGTGGTGGCCGTGAGGGTGAAGGGGGCGCTGCGTGCATCGCCGTTGATGGTGTAGATGTGAATAGTGTAGGAGGTGCCTGGCTCCAGACCAGTGATGGTGTAGGTGCGCTGCTCTCCGGGGATTGTCTTCTTGATGGCGGGCCGGCTACCGCCGAGGGGCTGAGCTTCGATGAGGTACCC
>stream_2558 Average coverage: 6.83
CGAGAAGCCATTCGGTAAAGGGTGGGAAGACACCATCTTGAATGCGATTTTTCATACAAATAAAGTGCAAATATCCCTGACCTACTTACTCGTTACTGTCCGCTCGCTTAAAGATGTGCCTCTAACCTAACGGAACTCGCTTCTAACAGAGCATTTCACGTGAAAAAGCATGCACGTAATTATGTAAAGCTCTCTCTCTCTTGCACCAATCCGCATAAGAATGTCTTACTGAACACTAATCGCTGCCCCCTACCACGTATCTACACACCGCTACTCTAAAGCGCCCC
>stream_3423 Average coverage: 13.09
TCATATTTCTTTTAATCAGCAATATTGGCAGACACACAGATATTAAACCAAAACAGAATAATTGATGTTTTAATAACAAACTGGAATTGAATATTTACAAAATGAACTAATATGATGAGCATATAACGTTGTTCCACATTGTACTATATTCTCTTTATAGGAATCTAAATCAAACATGACATCGAAAAATAATGATCCAAAGTAGCCGACACTAGAGAGTTTGTAATTACACCTATTGATTAGTTCCC
>stream_3579 Average coverage: 5.81
GAGTACGCGGGGGAGTGCTGGTGAAAAAGATGGCGGCGCCCTACGGTGATACGTGTAACGAGAAGATGCTGTAGATAATTATTACTTTATAAAGATAAATAATACTTAGCAACATGTTTAAAGAAACTGCACAACTTTTTAAGGCCGCAGCTCCTTTGCTTGCAAAAACGACGCTTTGGAAAGAAGTAAGAATCAGCTCGACACATGTAGGGAGCAGTGTCCACGGGCATAGATATTTCAATGTCACCTGCAG
>stream_3889 Average coverage: 6.48
AAGGCATTAGTCACTGACTTCTTGAAGAGGCGCGTGGTCCAAGTGTGTGTCACGTTGAACGCCTCGCTGTCTAGCCGGCTCAGCATCAGGTTCCCATGGTTACCCCGTGTGCTGTAAATCACCCACAGGCCAGTCTCATCAGCAGCAAAGTCGGTGTCTGTCCAGTCTTTACAGTTGTAGTAGCAGTAGGGAAACTCGTTGTTGGTACCGATGTCTGGGATC
>stream_4068 Average coverage: 7.22
GACATAACATGCAGGAGGGGCGGAGGGGGTTAGGTGACGACAAAGCATTGACAGATTATCCTCTGATAGATTAGAGGTCCTAATTTAGCTGGCATGCAATGAGATAATGGAGGTACATTAACATTCAAAACTGTTAAAGTTAATCGTATGAAAAATTGTAATCTATCCCCATGTTTTGTATGTTATATCTTGTATAATTGTAAGAGGAAGGGGCACATTGACTTATCTGGTAGGTAGCAGAAACGATGAAGGAGATGGCGCAGCAAAGCTTTTTTGACTACCTCACTGAGGTGCAGTGAGGCAGAGGAAAAACATAAGGTTTGAGGCATGAAGTGTTGAGGGTATATTGCATTCCTCATCGCCCTGAGAACC
>stream_4267 Average coverage: 5.37
GAATCAGTCTGCTCAGGCTCTGTCAGGGGGAAGCAGCTGCTCGCTGACCACAGTAAAACACTCAGCCCTTTCACACAGCCAAATCCAATGCATCTCTAGGTGTAACTGCACAGCAGCATAGCCAGACAATGGAGAGGACACATTCTAATGAAATCCTGTAACTGTTTGTTTCACACTGGTCAAGGAGTTCAGCTGATAAGAGTGTTTACCAAGCGGTTTGTGAAAGCCACATTAATGAAATCATTACAGCGGAGTTGATTAAGCAAGCTATCGGGCTAGTGTTGATACAAGCAACTCGTAAGTCATTTTCCAGCTCTTTGTGCGAGCATGATTATTTGCACTGTGGACACACACACTGTCGCCCTCTCACCTGCAGAGAAGGTGAGTTGGATCTGTTCCTCGATAATCTCCAAGGCGATAAAGTCGTGTTTCTCGTTAAATCTCCCATTGTACAGCAGCAGGGCATTCCTCTCTCTGGTGGCAAACC
>stream_4343 Average coverage: 5.53
GCACCTTGGTTGGAGAGCGAGGTAGCTGCAGTGCTCCCTTCCCTAGAACAGAACAGTGCCTCAGCCTACAGGACAAGCCAGCTAGACACACAGACGGGACATATTTTTCATAGATCCTGGATATGATTATGTTTCTGAATTCTCATTTACTGCAATTGTCAATGTTCTAGGGGGAACTTTTCTTGGAAATGTGAACAAGCGCCATATTCAAACGCTTTCCCCTCAATCAACAGGAAATAAGATTAGAGT
>stream_4366 Average coverage: 5.83
AGTACGCGGGGGACCAGTTGGAAATTAACAAGGTGTGGGCTCTCATCTTATGGACAAAGATGGCATCGTCCGGCTTCCTTCAACTGCATATCCTCAGTATCTTTATGGCATCCGGACTGATTGTGGCCAATCCTCAATTGAATTTACTCAATCCTTTTGATCCAACAAACCCTCTCAGTCTCTTTAACCCCAATAATCTCCTGAATCCGGGGAAC
>stream_4617 Average coverage: 6.31
AGAGTACGCGGGGACACATATACAAGCGAAATTGGCCACAGATTTATCCATGTCGGTTTAGACCGACAGAAACTCAAACCGAACGAATGTGTCCCCAATATACTTCCGTTCAAACATTCAACCCCGCCGTATGACGGAAGAAGAAAGAATCTGCCCAACCCAGATTATTGTTGACTGCTAGTTTAGCTGGACGGCTAACGTTAGCTGGCAAGTCAAGAACGGAGGTCTGTTGGAGGAGCAACAAGAGAGAAGAAAGGGGGAGCTAGAGAGACACACAGACCAGGACAACCTAGCGTAGCAACAACAAAAAAAAAAA
>stream_4695 Average coverage: 7.50
ATATTCATCATCTCTGAGCACCAGAGGGTGATAGTTGGTAATACGATTTCCTTTACAGTCTACTGACTTACAAATAACACTTACAGTTTTAAGTATCTATTTAGATTATTATAAATATTTTCAAAGTTTGGATGGTCATTATTCGGGCCATATAAATGTGTTTATCATCAAGAAGTATAATCAAAGCAATCCATCTTCCTTGAGGATCTATTTAAATGTATTGCACCTCAAGATCTAGAAATTCTTAGTACATGACAG
>stream_4946 Average coverage: 7.22
CGCATGTGGATTTTACCCAGTTCAAGTAAGAAACGCATACATTCATAGAAACAATTTACTTGGAATTTCTAAAGTATGCTTTTTGGGAAAGAAGTACCATGGAGGCGACTGGAGGGAATGACATTTGGAATGTACACTGCAGAAGAAATAAGAAAGTTGAGTGTCAAGAACATCACCAACTTCAGATTCCTGGATAATGTTGGTAATGTTGCCCCCAATGGCCTCTATGACCTGTCATTGGGCCCAGCTGATTCCAAAGAGGTGTGCTCCACCTGTATGCAAGACTTCAACAACTGCCCTGGGCACCTTGGGCACATCGAGCTACCCTTACCCGTATACAACCCACTCTGCGTTGATA
>stream_4950 Average coverage: 8.87
TTCCTCATTGCAGTTGAGTCACCCCTAACCATATTGTAGACGTGTCCATTTAAGCGCATCAGAACACAACACTTGTATTACAGTCTCATGAGTCTCTGAGATTGTGTAACTACAGAAATAGGCTATCCTTCAGACATGAAAATATTAGTCATAGATTATAAATAGACCTTTGTGAGATGCTATTTTAAGTGACATTATGAAATACTACGTGAACATAGCTTTAGGAAAAATAAATGCTTGCGTTGTAGATATTCAAAAAAAAAAAAAAAAAACTCCAGTACTCTGCGTTGATACCA
>stream_5117 Average coverage: 7.16
CAAGCTCCCTCAATGAAGATACAGCTAAGGAAGAGGATAGTGCCATGGAGAAGGTGGAGAATGGACTTGTGAATGCCATTGCAGAAGATGAAGCACAACCATCATGGTTCAGACATCATCATGGACATCATCGTGGACATCATCATGGATGATGATGATGAGGTACCAGAATGGGGTCACGGACGATTCTTTCCTGGTCTCCATATGGAATCAACATAACTAACATTACTCTACAAATCCCACATTCATCCATTCATGATGGCAATGTTGTATTGTGATCCTCCAATAAAATAGG
>stream_5131 Average coverage: 5.03
TGGTATCAACGCAGAGTAGAGCTCAGATGAGCGGAGCACAGACGCACGTGCACAGGAGTGTGAACTGTGAACATGGTCCTCTCCATCACACAGGCAGAGGGAAAGCCAACTGCGGGTCACACAACGACTCACTGGACCGTTTAGACACAGCTTGCAAACACATCTGCCAACATCATCGGACTGGACATGCACCAAATGTACCGTACATACTAACAACCACATCCCAGAGAGGGATATGTACACATGTAGACCGTGACCACGCAACACAGAGACCATACGACATCCCCTGTGGAGTAAGGATGTTATCCATGGTCCCCCTGGTGTCCCAGGCAGGAAGGCAGCTCACCATGTGCAGGCTTCGGCAGT
>stream_5236 Average coverage: 4.73
TATCAACGCAGAGTGCCTTGCACGTTTATGCCTTTGTAAGTTCCAAAACTCATTTAGCCTCAAAATGCTTTATGAAAAATACAAAAGGGAATTTTCATGAAGCGGAACTAATTTATCTATACCCCACACTTTGAATAGAATTAGTCATTCTCTCTTCTAAATCACCTAATTAGTTTTTCCTTATTAAATTAAGATTGGTGTTGGGTTTGTCATCATGATAAACAGCTCTGTGCTGTTCTTTTATCTGTCTGCAGACCGGCTGAGTTCTGACAGAGCAGATCAGGAAGATTTACCTTCCTGTTTCAGTCTCTAGAGGAGTACCAGCTGTCACTTCATAGCACTAGTTTGTACAACTACTGGACAGCAATAATAAATTACATTGGATTGTAGGCTAAATAGATAATTGCATCATGTTCACAGTTTCCATGTTCACGGGTTCTCGCCACTGCCTTACCGTGTTAGAGAAACCCCCGCGTACTCTGCGTTGATACCA
>stream_5317 Average coverage: 5.07
TGGTATCAACGCAGAGTACTGGTAGTTTTTTTTTTTTTTTTTTCATGTGTAACTTCAACTTTTGTTTTATTGGCAATCAACAAGGTGTATGATGGTCAATAAATCAATCAATGAATGTAACTGGGCCAATAAAGAGCCATTCTGGTTCCAAGTCTGAAGGTCATTTTTCTGATGGCCTTGTCTGTTTTCTCACATGATGCAACAGTTGTCATCGCCATCAGAATCTTCCCCGGAGCTGGAGTCGCTCCTTTCGTGCAATTCCTCCACCAACCCATTGTACCTTTCCAGCAGGGCCACGTACCTGGCCCTCATCCTGCGATTCTTCTCCCTCAGGACAGCCCTGACGGTTCTGCCAACCTGGAGCCGAGCCAAGGCTGCAGCCCTGCGCTCTTCACGTTCTTCAATCATAGCTGATGCCATCAGGCAGAGCTCTTCGAAAGCTCTTCTGGAAGAGGCCTCGCCGTCATGAAACTGGTCCCTGATCCCGTCCATGGTTCTCAGATGGAAGTTTACTACAAGTTCTCGAACGGAACAACCAGGTTCGAAGCCCTGTTTGATCGATGTGGAACAAGTGCTCCAGGAAGGCCTCCCTAAATTGGATTCCCCCGCGTACTC
>stream_5584 Average coverage: 8.00
GGAGATTGAGCAGTTCTTACACACCCACCCTAAAGTCCAGGAGGCACAGGTGATTGGAATAAAGGATGAGCGTATGGGAGAGGAGGTGTGTGCCTGCCTCAAGCTGAAGGCGGGACAGGATTGCAGTGCAGAGGACATTAAAGCTTACTGCAAGGGAAAGATTGCTCATTTCAAGATCCCACGCTATGTAACATTTGTGAATGACTATCCGCTCACAGTTTCAGGAAAGATCCAGA
>stream_6128 Average coverage: 5.96
TGCGTTCGGTTGTCCAGGTTCGAAAACGACAGGACGATTTCGTTCATCCCGCCGGACGGAGAGTTCGAGCTCATGTCGTACCGGTTGAACACCCACGTGAAGCCGCTGATCTGGATCGAGTCGGTGATCGAGCGGCACGCCCACTCGAGGGTGGAGTACATGGTGAAGGCCAAGTCGCAGTTCAAGAGGCGATCGACGGCCAACAACGTGGAGATTGTGATCCCGGTGCCGAACGACGCCGACTCCCCCAAGTTCAAGACAACCATCGGGCACTGCAAGTACCTGCCGGAGCAGTCGGCGGTGGTGTGGTACATAAAGTCGTTCCCCGGCGGCAAGGAGTACCTGATGCGGGCCCACTTTGGCCTGCCCAGCGTCATGTCTGAGAACGTGGAGGGCAGGCCGCCCAACG
>stream_6205 Average coverage: 5.16
TGTCATAGTACGGAGATCCTGCAAAAACACAATAGTAAAAACCTGGTCAAAAATATGCAAATTAGGCCAAATAAAGAACTAAGAAATCACATCCCAGCTCTGCACTATTCCTTACATCAACTAACATTAGTTTAGCTCAGATAACTCAAATGTATTTAGTACCCAACAGACTTTACTGTAAATGTTAGAACACAGGGAAGCAAAATTCCTCCCTAACACCATTTCACTGTGAGCCAGCACATCCATAAATTATTACGCTTGTGTCATCATTTCAGCTGCACTGCCCGTGGGGCTGCTCACTCCCTGCCCTCCATTCATACCCAGCCCAGAACTAGGATAGGAGAACTCTGTAATATGTACATCGCATATCCCCCCGCGTACTC
>stream_6309 Average coverage: 6.28
TAAAAAAAGCATTTTTTAGTCTTACTATTGATAACGTCATCTCTTATGATGAAGAAACAACAATAAAACAAATGGATTAACTTATGGCTAAAGGAAAAATAATAATTGAAGGAGCAAAAGCATTTTGCACCAATTCTGTTGCTAATAACAGCAAAGCAACTGCTGTCCCTATAAAAGTTACAAGTCAGAAGAAAAAACTGAAAAAAATAAGTATTTTGCTCAAGAGAAACCCGTTGCTACATTTTTAGACGACAAAGCCGAAAATTTTAATAGCGGACAAGGTTTTGGAGACTGCATTACACCTGATGGAAAAAAACTTCCTTGTTTAGCAAAATGCCAAATAAAATATACAGGCTATTATGAAAATGTAGA
>stream_6427 Average coverage: 5.37
GTATCAACGCAGAGTAGGACCTGGGTAGCCAAAGGCAGGGTGGCACCAGACAAATAGGAGGACACAGGCTATGTGGATCTTAACTTTAAACATGAAGAGATACTGTGACACAGACTGACCCCACAGTTAGGAGCAGAGCATAGGACTGGCTGACTCCTGCACAGAGAGAGGAAGACATTGGGTTGTGATACAGGAAGAAGAGCCAGGAGCACAGTAGAGGGGTACAGATACTAGATAAATAGGAGAACACACGCAGGGCTGGCGGGGTTGTATCTTATCTAATTAGACAAAGAGGAGTATCCTACACAGCAAGCTGTGTGCCAATGTTAAATTAAACATGGGGGGGGGTGGTCTAGCGAACTTCAATCAAATAGGAGCACACAGGGCTAGCCTAATGTATATGTACAGCAACCAAGAGCAACGTTAGGGTTTTTACTGTGTTTAACCTTGACAGCTAGCGCGGGCTAGGCTATATGTATAC
>stream_6599 Average coverage: 5.41
AGTACGCGGGGGATATCAGTTCAAAGTCCAACTTAAGCGCAGAGGGACATTTTGAACTTTGTAATCAAAATCAAAATATTACAGCTTGTACTAAAATGAAGAGATTGGCTTTGTTTGCAGTTCTTGCTGCAATGGCCTGCGCTACGCCCCTCAGCCGAGAGCAAAGAGGAGGAGGCTTCGGCTCCTCCAACTCTGAGAGGCTTAAAGAAGAGGTCCTGGAGGAGCATGAGGACTACAAGTTGGTGAGGTATCCAGCCACCAAATGGGTGTGCACTAAACTGATGGTGGACATCAATGATGACCCCATGAAGGGCTGGAAGACAAAGTTTGCTGAGCCCATGAAGGCTGTCGAGGCAATGAAGGAGACTGGTTCGACAACTGGTGGGATGTTCAAGAAGCTGTTTCGCTACATTATCGGCGTCAACAGCGAATCGGTGGAGATAGACATGACATCCCCTGTAACCACTCTCAGGAAGCCAGTGGATGGACAGCCTGAGATGGAAGAGCAGGAGATGTGCTTCTGGACAGGCAGCCCATAGGCAAGACAAGGAGCTGCCGACCC
>stream_6622 Average coverage: 5.62
GGTTGGAAGCCTTACATGTATAGAGACCACTGTCCTGCTGTTGAATGCCCTTCATGTTGATGAAGCCAGAGCCATCTGGGTTGTTCACTATAATGCAGTACTTACCAGGCTGAATTTGACGAGCACTTTTATACCACTGTACATCTGGTATTGGATCACCAGTTACTTTATATTTAAAGTAAGCCTCACCTCCCTCTTGGCATTTTATAGGTTTGATTTGGCTAGTGAAATTTGGAGGTTGGACAGTGGCTTTGAACATTTTTTCCACCCACTGCTCAGCTGTAGTTGAAGCTC
>stream_7090 Average coverage: 5.23
GGTATCAACGCAGAGTCACCTTGTAACTTTGTCTTTTGGCTGCATGAAGAGCTAAACCTGGTATCAATGTCTTCTGAAGAGGGACAACAGTGAACCCCTGGATTGGATATTGAAGAGGGGTGTTGGATGGAGCTAAAATAAGCCTGTTCAGACTGGAGCTTGTCCTGATATGATGCTTCCTGTACTCCTCAGCTCTTCGTTTGACTATGTCATCATACTGGTCTTTTGGAAGGTGATCTTTCAGTACCAACACTCCGCCTCCCTGACAGGTGCAATTGGGTTGTCTGAGACTGATGGATGGTACGGCTCTTATTTGCTGAGGAACTAATTGATCGGTGTGTTCTTCAGTTGTGCTATAGTGGTACATGAAGTAGTACATCACTGATGCGGACAGACAGAAAATAACTAGGACAAGAACCTGCTTGCACCTTCCCATCTGTAGAAGACTGTCCATTTTTTGTCTCTCCCAAGACGTTATTCTTCTCTCCTGCAGACGTCCCCCCGCGTACTCTGCGTTGATACCA
>stream_7830 Average coverage: 5.83
GATGAATTTGCTACTCTGTAATCACTGAGTAAAACTCAATGGAGATACGGTTCCACTAGTCTACTTCTGCATAGACATCTGCTTCCCCAGTAACATCTGTGTGTCTGTCTGCTTCTACTACCTGCCGGAGTGACCTGCCATCATCCGGTCTCAGGCAGCACATACCAGCTCTGATCATGGAAACAAAGTGCTACTTCTCATCCCTGCTAAGAAACCGGAGTGTCGCCGTCTCCAAGAAACACTGAATACAACCGGGAACAGGAGCCGGCTTTCACTCTCAATACTGCAGCCCCTGCCACCTTAGTACCTCCTATGCCTCCGCTCCAGTCCTTTCCCCCC
>stream_8197 Average coverage: 7.77
TCAACGCAGAGTGGGGTGGCAGTCCCTACCGCGGCTGGCTCGTTTCTGACCCGGAGATTCCATAGTGGACATCCAGCAGGTGGTTCAGGTGGTTGGCTGGGAGACAGGCTTAGTGGGTGTGTGAGGTTGTGAGTGGAAGCCTCCTGGTGGAACAGTGTGTGTGTCTGCACAGCCGGACTCTCTGGAAGTTCAGCTGCCGCTGTGTGTTGTAGATAGG
>stream_8206 Average coverage: 6.20
ATTCCATGGAGGGCATGTTTTGGTTTTTCCTTTTCAAATAAGATCTAGACAACCAGGTGAGGGAAGTTCTTTACTAATTAGTGACCTTAATTCATCAATCAAGTACGAGGAGCCAAACAGAAACTCGGCCCTTCGTGGAATGAGTTTGACACGTTGTTTAAACCGTCACATCACTGAAAGAACAACCAGACCAAAAGAAGATGTAAGCAACAGGCTTTATTATTTCAGTCAAATAAACCTTTTGAATATGCAGACAAACCATGATTGGTGTAACAAAAAAAATGACGTTGAATACAATGAATGAATAACAGGCCAACAGGAAAACAATA
>stream_8218 Average coverage: 8.97
AGTACGCGGGGGACTATTGAAAAATAAATAACTCATTGTGTTGCCCTGCGCCGCTAGAACCTGACAGAGACGCTCTCCAAAATGCAGCAACATCTCATCCTATCTATTTTTCTGGCATTCTTTTTAAAAATCTGCACCGGTGCAGATTGGTGCTACCAGTCCCAACATACCTGTGACACCCCTTGTAATGGACCTGAGAAGTGGGATCATGTTAACAGAGTCTGTGCAGGCGATAACCAATCCCCCATCAACATCGTCCACAGGAAGACCGTAC
>stream_8222 Average coverage: 5.22
TGCTCTCCGTGCTGCTGGGAGGAGCCTATGTCTACGTCACACGGTAAGACTACACTCCCTATCACCTCAAAACACCTCTACACACCAGTGGACCTGTTCAACACAGTGACCTATTTAGATTATCATTGGATCAATCGAAGTAGCAAATACCGCTTTCATTTTTTAAAACATATAATATAATCCCATTTGTTGCCCAGTGAATGGGTGTCCCTGAACTCGACTTACTTGAATACACTGGAGCTGAATATTTTGTATTCAATTCCATTTCAAAGCAATATTGTTCATCAATGGTCATATGGAAAATCTATGACAATTGAATAAACACAAACTGCCCTGGTTACCTTCCCATCTGACTGTGCAACCTTGGTTATGGTTGAATAGCATATGTCACAAGGTTACAGAACATTCAGATGGAAATGTATTGTGAAG
>stream_8445 Average coverage: 5.37
CAGAGTACGCGGGGTTCAGATCATTTACATTAAAAGAGCAAGTTTTAGTAAACATGCTGACATGTAGTGAATACTCAATGGTGTTACTAACAGTGTAATAACATTATAATATCATTGCATATTGGCTAATACCAATGTAGTCTAGTATTGTGCATTCCCTATCCCCCAAAACCGTTGAGACAGGTACAGTAAGACAAAGACAGGCTCGACTCACTGGCTGCTCAACAACAAAGGTGGGCCAATTTGTTTCACCAGCAGTGTCAGATTACTGGTAGAGCAGAAGAGAGCCTAACTTGATCCCAAAAGGCCTCCTGGTGTTGAGACACGGACCAGAAACTATCAGGACAAAACCTGTTCTGAGTTGCATGACTGATGAAAATGATTCACGTAAAGTGTAGTTGAGCCTTCCTCTTTCTATGTCCAACATAAAGCAACCCGGCATAGGACCAA
>stream_9635 Average coverage: 5.52
TCTTTGGCTGTCCCCGTAGGATAACAGAACATCATTCTGGATTCTGTTTTGGAATTCCTACATGTTGTAATTCCTACATGGAACCAAAGAGGGTTACCCTATGGGGAAATCCGAAGAATCCTTTTGGAAACCTTTTTCATAAGAATGTAGGATTATAGTATAGATTATAGTATAGAGGAGAATTTCCAAAATACAATCCAGAATTATGTTTTGTTATATGTTTCACTTTTGACAGACAGGGAATATTGAGCTGTTTAACCTTTCACTGAAACAGTAAAAGTAACAGCCATGGCTTTTGTTGCAAAGGTGTGAAGGGAGGTCAGGGGATGATGGGATTTCCTGGTAGGTCTGGTTTCCAAGGAGACCGAGGTCCTTCCGGCCCAAAAGGAAGTACTGGACTCACAGGTAAGGATGT
>stream_9654 Average coverage: 9.47
AACTCAAATATTGAACCAACATCTTTTCAAAGTACCCTGCTCTTCCTCTCCAAACTCCATAGAAATACAATTTAATGTGAGTTGTATAATTAGCCATGACTTTTATAGAAACCCATTGCTTTTGTTTTTGTGTTTGCTACCTACTGAATTGTCCTTTTTTGTAAGGTCAACAGGGTTGTTCATTAATGCCCACCGTAGAAAAACGTTGTGCAACGGAAAACGAAAGCAGGCTTTTCTTATTG
>stream_10116 Average coverage: 5.23
TATCAACGCAGAGTGGAATGGGGGTCAAAACCAGCCTATAGCAAATGACAATAAATACTAATAAAACCCAAATTCTGCATAGACTTTCCAACAAAGTAAACTAAGCAACAAAAAAAACGAACAACGTTTTGGCCTAAATGCAAAGCGTTAGACCTGGTGCCAACCAAAGACAGCGTATGACCCAGTAAACACTATCTATAGTTTCAATCATGGAGGAGGATGTGGGTGCATGGTGTTATTTTCATTGAATGTGTCTAAACTTCAGGCTGTGGAAAAAACTAAAGCAGGAAAACAAGAAGCAGTTGTTTATTTTTTACATTTGAGTCATTTATAGTGATTTACAGTCCCAGCTAGGTGGTGGGACAACCACATACAGTATCTCAGTCCCAGCTAGGTGGTGGTACAACCACATACAGTATCTCAGTATCTCAGTCCCAGCTAGGTAGGTAGGGACAACCCCCCGCGTACTCTGCGTTGATACCACTGCTTACGAT
>stream_11321 Average coverage: 9.95
CGTGCCTCATCCACCGTGTCACATTTCCTGTGCAGTTCCTTACAGAGCTCCTGAAGCTCTTGCACAGATAGGCCGGAGAGTTTCAGCGGTGGTACTCTCTCGCTCAAGGTGCTCTCCCTCTCTGTCACCTTGTTGCTTTGCTCCTGGACCAGCAAGACCCCAGCTTTCTTCAGTAGCTTTTGCTTCAGCAGTAACCTGCGGGTTGCTGAGTACTTTGTCTTTTTCGGTCCCTCAGACATGGCTGTTCTGGTTTATGAGTACTTGGCTCTCTTATTACCCAGAGAACAGGGGGTTCACTGTCAAGGTTAACATGGTCCTTGGATGGAATTGTCTTTAAAAGAGAAGCCAATCA
>stream_13821 Average coverage: 4.53
GGAGGCTGTTATAGCAGCAATATACAATAATAAAAACTGAAAGACTTAAAAGTACCATAAGGAAAAGCAAAGCTAAAAAGGTTTTAAGTATTTATTTTAAATATTTCCATTGGATGCGACTCAATCCACCACATCAGCCAATGTAACACTTCTACATCTGCAGTGAAACGTGACCGAACTAGAGTGGTGTTTGACATACCAAAAATCGGTCTTCTCACAAAATTGTCTGTAGCGTCCAAACAGTTTGGCCTAAAAACTATTACAAACCCCTCTATGGAAAGATGGTGTTCTCCATTTTGCTCTTCAAACCCCATAAGCTTCTTTGGACTCGTCTGTAGCTGGTACATCCGAATCTTCCACATTCTGTACTGTAGTGTCAGTAACAGTTTGGCCTCCACACTATGACCCCTCTGTGTAAGTCCCCCGCGTACTCTGCGTTGATACCACTGC
>stream_19671 Average coverage: 7.05
ACACAAATCAAGAGTGAGGTCTAGATCAGGAGGGCAATTGCTTATTCTTGACCCTGACTTGAAGATGAGCTCAATTAATTTGATCAAGCTTATAATCCTGATGTCTATTGGCTTGCTACCCTGGGCAAGTGAAGCATCCGTTGAGAAAATTAGGCTCCAAGTTTTCTACGACGCAATGGCTGAAACATCCAAGGTTTTTTTCCAACTCAGTTGAATCCTACTTTGGATAAAGTTGGCAAATACCTCTATGTTTCTTTTTATCCCTACGGAAACACAATAACTGTGCAAGAGGGGGAGCAATGGGGGTTCATATGTCCTCAAGGCCCACAAAACTGTGCTGCCAACATGGAACATGCTTGCATAGTGAAAAATTTGGAGCACAGTGAACATGAGCTGGCAATGATAAACTGCATGATGAACCTTGGAAAAAATATCACAACTTGTGCTGAGGAATCTAAACTGGATGAAAGGGTGGTCAGGAACATTTTAGATTGTTGCCAGAGTGATGATGGTAATAGGTTTCTTTTCCAAATGGGATTGGTTACATCCACCTTTAAGCCAAGAAATATCCCAGCAGTTTTTTTAAATGAGGAATCCTTTGTGGATCCCTTGGAGGACTTGTTGAATACAGTGTGCGGGAACATCGAAAACACATTTAATGACTTTCCAGATGAGTGCAATGAAAAGTAAAAGGCACCATTTATGACAATGTATGGAGACCGTGTTGGAAAACCCCATGATATTTTAATTCAGTTATATGTTGTACTTAATTATGGAGGAGTTATGAAGTACCAGAATGTGGTCAAATATGGTTTCCTAAAACATTTGTTAATTTTCCTTTCTACTCCATCACTGGTATTTTAAGGCTTGCATTGAATGCATTGCATAATATCAATCAATAGATTGAAGCAAAATAGTTTTAGCACTCTTTAAGTGCAAATAATTCTTGGCATTTGAAGTTTTAAATAACCTAATGATGAGGAAGCTACGATCCTCCAACAATACAAATCTTGTAGACTACGTCTGATCCGTCTTTAGCAAATTTGATACTGCCTTAATTTCCCTCATTACATGGCTTACATAGGCCTGTGAGCCGGGGGTACATGAAGGCTACTCAAGTCATTCATCGGGTCTACTGAGGTAAGGAGGAGAAAGTGGAAGGACAAGTTGCAGGCGCACATGTGGGCAAGGAGGCAAACATGTGCACTAAGAAGCCAGTCAAGAATAGGCAGAAACCTCTCTTTATAAGTGGGTCATGTTGGAGAAGAAAGTGTTCAATGTCTA
>stream_19814 Average coverage: 6.54
AGCACCTTGAGCGAGAGAGTACCACCGCTGAAACTCTCCGGCCTATCTGTGCAAGAGCTTCAGGAGCTCTGTAAGGAACTGCACAGGAAATGTGACACGGTGGATGAGGCACGATACGATATCGAAGCAAAAGTGCTCAAGAATGAGAAAGAGCTCGTGGACCTGAATGCAAAGATCAACGAGCTGAAGGGGGGGAAGCGACCTAACCTCAAGAGGGTCAAGAAGTCTGCCGACGCTATGCTGGGGGCTCTGACTGAGGCCAAACTCAGCTCCAAGTCAGACTTTAAGTCCAACCTGAAGACAGTCAAGAAAGACAAGAAGGAAGAGGAGAAAGTGGACCCGGGTGACTGGCGTAAGAATGTGGAGTCCATGTCTGGAATGGAGGGCAGAAAGAAGCTTTTCAATAGCTAAAACAGTTACAAATGCACTGGTTCTGTAGAGATCTGTGGCTGCATTACCTGCTTGTTTACTCATTCATATTTAGGATTTTCATGAAAATATATTTTTGCAGTGAGATTGTGTGTTTTTGGAGGAAAGTATGAAGTGTGAGGTATTTTACACTAAAGACTATGGGAACTGTTTAGACAGTGGGAACTAATCAATAGGTGTA
>stream_20216 Average coverage: 13.42
GCTTCAGTGGTTGATCATCCGCGTGGTTCAGTATTAGCCGTGAACCAAGGATTTTTAATAAAATCCAGAAAAATGGGTGACGCAGCTGAGGGCAAGAAGATCTTTGTTAAGGCCTGTTCGCAGTGCCATACGGTCGAAAAGGGTGGCAAGCACAAGGTGGGCCCCAACCTCAATGGCCTAATCGGGCGACAGACCGGTCAGGCTCCCAATTTCGCATACACCGACGCCAACAAGGACAAAGGTATTATTTGGGGTCCGGACACATTGGACGAGTACCTCACCAACCCCAAAAAGTATATTCCTGGAACAAAGATGGTGTTTGCTGGTCTCAAGAAACAAAAGGACCGGTCGAACCTCATCGCCTACCTTGTCGAATCTACCCAGTAATTCGTCGAGGATCTTAGTGAATATCATCCCTCTCGTGGACGCCGGTGTTTGTGAAGTAACCATAGGAAGATGCCGGTCATTGTAACGCTGAAAAAAACCGATTAGAAATTCAACAGAGAAAGAAGATCAGTGGTCAGCGATGATGGAAAGTTTATAAATGCATACAAAAATTTCACTTGAACCAGCTTGTGTAATTTCAACCATTATAATGTTTCTTGATATTCAAGCCCTCTCCTCGCCTTAACAAAGCCTGATTCATAACGTGGGCAACAAAATGAAATTGCGTAATTGGAATGTGAATATGCAGAGGAAACAGATTTCCTAGTGAAATCAGCACCCGGTCCTCTGTGATCTTCAGAATATAGCAAAGTTGTAGCAGTTGTCTCTGTATAATGGGTCATGGAGATTTGTCAATGTTCAGGTGTTTTGTATTGCATCATTCTAGAAACTAAGGCATCCATAACCCTTTGCGAAACAGCTTAATTTACTTTTGCAGTTGTCATGTATTCCACCGCATGCTATTTTTGAACTTTTCTGTTTTGCTGACAAACAATAAAATTCCTAACTGACAAGAAAAAAAAAAAAAAAAAACTACCAGTACTCTGCGTTGATACCA
>stream_20468 Average coverage: 5.87
AGTAGCAGTTCAGTCCTCAGCAAAGCAAACAGCTCAGCCAGGATCTCTCCAGGCCTTTATCCAGATCTTTTAAGAGACCGCCAGGATGAATGCCAGCCAAATGTTGTGGCTGGCTGCCACGGCCTTGCTCTCCATCTTGAAGGAGTCTGTCATCAATCTGGCCAAATTTCTGGCCCCTACTCGTTTCCGGAAAAGCATCGCTGGGGATGTTGTACTTATAACTGGTGCAGGCTCTGGTTTGGGGCGGATCCTGGCTAAGAAGATGGCCCGGCTTGGTGCTGTCGTAGTATGTGTGGACCTCAACCAGTCGGAGACGAAAAGACAGTCAGAATGATCAAGGTCAATGGGTTGAGCGCCTTTGGATTCCAGTGCGATATCTCCGACAAGGAGCAGGTGTACAAGATGGCGCAAAAGGTGCGCACAGAAGTCGGGCAGGATGTGTCCATTCTCGTCAACAATGCCGGCATTGCCAACGGCCAATACCTCCTGGAAACTCCAGATGAAAGGATAAAGAAGACTTTTGAAGTCAACACTTTGGCCCACTTTTGGACCATCAAAGCATTCTTGCCAAAGATGATTGAAATGGGCAAAGGTCACATTGTAACAGTGTCCAGCATAGCCGGCTTGACGGGGACCTGCCGCCTGTCTGATTACTGTAGCTCCAAATTTGCCAACGTCGGCATGAACGAATCTCTAAGGCATGAGCTACTGGTCCTTGGACATGGAGACAGCATCAATACCACCCTCATCTGTCCGTTCTACATTGACACTGGAATGTTTGCTGGCGTCCAATCGAAGCATACTTCCAATCTTGAAGCCTGAAGAAGTTGTGGATATCATACTGGAAGGGATCTTGATGAACAAGATGGAAGTCCTCATCCCATGGTACTCTGGCATCCTCATGAACTTGACCAAGATACTGCCAAGGGGGGCCTATTTCAAGATTTACAGCCTCTTTGGCGCTGATAAGGGCCTCGATGCGGCTCAGATGAGGGCCCCAAATTTGAAATGGAAGATTGTCCCAACTACCCAATGTGCATTTTCCCATCCCATTTTAACCTACCCCGCAACTTCCATCCCTTTCAATAGTACCATTGACTAACCCTTGTTTTACCTACTCGCCTAGGTACTTCAACCTCAGGGGTCTTCAGCTATTTATCAGCCATACTTTTTGTACTTTAAAAGCATGAACTCCATAGCTAACCGCTTTGCCCCTTTTACCAATCAGCTTACCTTCTTGTATAGAAGGTCATTCCTTGTAGTCAATCGTTGATTGTCTAAAAATTCCCAGTTTCGGCTTCTGTAAATAAACCATTGCCAGAATCTGGTTCCTGTCTCCAAAAAAAAAAAAAACTCCAGTACTCTGCGTTGATACCACTGC
>stream_20523 Average coverage: 7.47
TATACCCGAAGCGGACACCGAATTGTTTTTAATGACAACAAAGACAACGAAAGTATTACTATTAAAGACAAAAGCGACAACGAGATATTTTTAGACACAAAAAACAAACACATAACTATTTCTGCACCCGAAACCTTTACAGTAAACTGTAAAAATATGGTTTTCAATGTGCAGGAAAACATGACCGCCAATGTTGGCAAAGACCAAAAAACAATTATCAAAGAAAACAGCACTATAAATATTGGCAAAAATTTAAAAACCGTTGTAACCAACGAAATATCGCAAGACAGTGGTAAAAAAACCATTATTGCTAGTGGTGACAACACCGAAATTTCAGCAAACAAAGAACTCGATTTGTATGCCAAAAAACAATTAATAGGTTTTTCTGACGGCAAAACCGAATTTGGAGCAAAAGAACAAATGCACGTTTACGGAGCAACTTCATTGATAACCGCCCAGGACAAAATAGAATACAAAGCCCCCCAAATGAACAAACTCCCCGAAAAAGGAAAGTTTAAATACGATAAAGAAAAGCAAATTATCGATGTAAAATGGATGTGTGAAAATGTAGAACAAGATTTAAGAAATGCTTCCACAGGTGATAAAGTCAGTTTGCTCGTCCGAACTCGAAACTACGAAGAAGGAGAAACAGTAACTATAAAAGTAAAAGAAAAAAAAGGCGAAGATTTAAAAGATGACATAAAAGAACTAACTTTTACTGGCACAGTAAACAAAGAAGGATTTGTAGAGTTGAAAGAAGCCGTAGAAATTGAAAAAGTAAAAG
>stream_20586 Average coverage: 25.36
TCAGCAAACGGGTTTTTACAAGCTAGCAACTGGTTAGTGAAGGACACAACATGGTTCAATCAGTCTTTATTTCATTCCTCTTAGCAGCGCTTCTGCCAACTGGACTTATTGTGGCCATACCTCAGGAAGGAGCTGGGCTGGATACTCAAGAAATCGAACTTGACAATCCCCTTCTTACCCCGCTACTGAATCAAACTGTTGTGCGTGAAGAAGTAAGAAAGTTTGTGGACACACTTCCAGACGTAATGTCCCAAGTAGTGGAAAATATGAAGAAGCTCTCAGCTGATAAGATTAAAAGAGTTACAGACCAAACATTGGACAGAATAGAACATGTCCTAAATTATCTTGATAAGAACGAGTTGGCAAAAGAAAATGGTAAGGATATATTGGTTGATTGGATTCTGGTGGCATTCAACACTATTAAAAGTCATCCCATTCTCATGACTAGAACTTTTTCCTACTATTTATATAACCCTAATCTTTATAACATGTTTGCTGAGTTGTACTCTGTCGATGTAAATGCTGTGAGAAATGAATGATCCAAAATGTCGAATGTGACCCTGATTTAAATCAATAATAATAGTTCTAAGAACATGTGATTGCTGTATAAACTGTAAATGATATGTAATAAATTATATTTAAGACC
>stream_20962 Average coverage: 5.27
AGTACGCGGGGGGTTCCATTTCCGTTGGATTCCGCCGGGTGAGGACAGACGCTCCTCCGTCTCCGCTTCAGGCTCACGTTTCGACCTCCGCGGTGGTAAATCCTCCATAGACAGCGATGGCTCTTCCGAGGTGTTTCTTTGACATCGAGGCCAACGGCGAGCCAGTCGGCCGCATCATCATGGAGCTTAGGTCGGACGTGGTGCCGAAGACGGCCGAGAACTTCAGGGCCCTCTGCACAGGGGAGAAGGGCTACGGCTACAAGGCGTCGACCTTCCACAGGGTCATCCCCAACTTCATGTGCCAAGGAGGAGACTTTACCAACCACAACGGCACTGGTGGCAAGTCCATCTACGGCACCAAGTTCCAGGATGAAAACTTCCAGCTCAAGCACACCGGACCTGGTGTCTTGTCCATGGCCAATGCTGGGCCCAACACCAACGGGTCTCAGTTCTTCTTGTGCACCACCAAGACCTCTTGGTTGGACGGGAAGCACGTGGTCTTTGGCTCGGTCGTGGAGGGCATGGACGTTGTCAAAAAGGTGGAGTCGTACGGCTCCCAGTCCGGCAAAACTTCCGCCACCATCAAAGTCTCGAATGCTGGCCAACTCTAGACCCAAGCCCACTCGATTGCTGGGCTGCCAAATGTAGCGATGCCCGCTCCCCATCCCTGGCTTCTTCACTCAGTTTGACCCGTTAATGGAGGTCAACATTCTCGCCCTTACTCCCAATGGCCGTCAGTCACAAGCCTTTACAATTAGGTCAGCCTGGGAATAGCGACTGTCAGGCTGAGCTTTGTGATGATTGTCCCGGAATTTTTCACTAACCCCGTTCCTGATCTTATTTGGATTTTTTTCCCTCCTCTCCAGTCAGAGTTGCCGAGTCGGTTGCTCTTTCCTCTCCCATTCCAATGATTTTATGCAATAAAATGATGCCTGCTGGAAATCCTTAATCATCATCTGAAACACCACCGGCTTCGAGATGGTTTGGCAGCTTTGCCATTTTTTGCTGGTCCCCCTCCATTCTTACATATATATAGATATATTTGGTAATTGGAAAAAATAAAAAGGCATTTAAT
>stream_21481 Average coverage: 19.91
TTTTTTTTTTTTTGACATCATAATTTGACAAACTTTATTTCTACAATCAATATGCAAATAGACGATACGAATGAAATTATACTCCAAATTGCTCAAGAATAGTTTGCTCAAAGGATTCTCAGAGTAAAAGTGTAAACTTGACACCTGATTGAAAATAAGGTTTTTTCTTTAAAAAAAAAGGTTGTTCTATTAAATTTGTCAAATTTTATTTAACAATTTTCACCGCCTTTTTCGAAAGTTTATGGAACTAGAAGCCTCTTCAAAGAGTTGCCATTGCTTCCTCCAACTTTTTCAACACCTCAGCATCTCCAAGGCTGCAACTGATCTCTTTGTTGCAGTCACCATTTGATTTACCCAGATAGTAGGCGTCAATGCTGGGTTTAAGGAGTGGCATGTGGTCTTTGCTAAAGAACAAGCTCCAAGGTGTAACTTCGTCAACAAAGATAAAATCCCGGATATTAGAACCTTCGTACTTTGCATTGAAGCCATCTCTCCCAAGGTTAACACTGTCCTTGCTGAAAACACAGCTCCTTTTCTTGAAGCAGTCTTCGGGCTCAAAGGATTTCATCACCGTGGCAACCCTGACAGACCTAGCTTCTGCACTTTTGATTGGGTGCAGAGTGCTGTGAAGGGTAATTGCAGCAGAATTCAGAAGGTCCAAAGCTTCAGCTGAACTCTTCTGACATTTATACTCTTCCTGGCATGCACTTTCAGCTTTACCTTCTGTTAAAGCTTTCATGTAAGGTTGAAGGCCACTTTGAGAGGCACCCAAGGCTTTGAGAACATGGGCCAAAATTTGTGTCTCAGTTGAAGCAGATTCTTGCTTCATGGTGCAAAGAGCAAGCTTCATACACTCCTCAGACCCATCCTTGGAGAGAGCACTCACTATTTCTGCAGTCACTGCTTCCATAGTTGGAACCTTCTTTGGTTCACTAGGAATACCTGTCCATGTTTCAGCTGGCGAAGCAGATGTCCTCAGAATGGAAGACTCCAGGCAAAGGAGCAAAATGCAAAAGGTGCCAAACTTAAGGAAAAACATTTTTTTGAAAACAAAACCTTTGTCTCTGGTTGTTTGCCTTTGGATTGGTATGCTATAACT
>stream_21944 Average coverage: 11.68
TGGTATCAACGCAGAGTACGCGGGGGATAACTGTGTGAATTTTCGCTCAGGACGGGTGACAGCCTTCATTGATTATACATACTCTAGTCTTCTTCGGGGTCCTACGCGATTACAATGGCGGATTCTACTGTGGAGCTTCGCGTGACCTACTGAGGCGGATGAGGTTACGGGTCCAGGTTCGCCCGGTTGAAGGGCGACCTGGAATCCCGTTTCCCCGGAAAGCTTCAAATCACGGGAGTCAAGCAGCCCAACATCACGGGCGACTTTGAGGTTGAACTCGTGAGTAGCGGCCAGCTCCGTGCACTCCAAGGCCAAGGGCCAGGGTTTCGTCGACTCCAGCGACAAGATGGAGACAATCTACGGCGGAATCCAGAAGGCCCTTTCCGGCTAAATCCCTTCACTCGTCTCGAGATGGTGCACTCCCACGTTCTGCCCGGTCGAGGCCAGCTCTCCATGATGGCGCACCCGTAAACCCTGCATAGGCAGGGCCGGACAGCGCCGGAAGATTCGGCAGTTCATCCCTTGGCCGGGAAACGGGGTCGTCTGCCCTCGGGATCATCCCTCAGGCGACACAACATCTTTCGATAACCGTCCAAATTTTACCCCGGAATGTTCCCTTTATTTTATTTGGTCTCAAACTTTAAATTAAACATTCTGAACGATTTATATTTTCTAATTTTGAACCTGATCATGGTTTGGCCCTTTATGTATTAAACAATTTAATCAATCAAGGGTTTTTTCCTGCTTAACG
>stream_21946 Average coverage: 7.93
CAGAGTACGCGGGGATGCTGTTGCTGTGATACAATGGCATGCAGGATTAGTCCTGTGTGTTTGTTCTGAATAAGTTTAGTGTCATGCCATGATGTCCTTCCTTCAGTGGACATGGAACTCATGGATACATTATTCTGATCTGCACAGCACTGTGTTTTGTCCTTCACTTTTTGTTCCCATGTATTCTCTCACTCCCTCCCTCCTTTCCTCCCGTCCTTTAGCATGCAACAATGTATGTGAGACAGCCTTGCCTCTGCCCCCACTCTGCGTTG
>stream_22024 Average coverage: 6.02
GAGTCACAAGATGTCCCATAAACATGCACTCATTGTAAAATGTCCTCATCAGAAAAAGATGGTGGTAACGGAACCAAAGGTAATAAAAGTTTATGTTATGTAGACAATATTTTCTTTCAAATGATGCCAACATAACACATTAAACTTCCTCCATGTTAAAACATTCAATTTCTTCACTGATTTACTTATTTTTCTGTTTTAAAACACTCATATGTAAAGATCTGAGGTCAGGTCGGAGTACATCTTTCTGGGACATTATTGATAACATTTTTGAAAAAAAAAAAAAAACTACCAGTACTCTGCGTTGATACCA
>stream_22282 Average coverage: 20.68
AGACCTGAACGAGTTTTTATTAATTATTCTCACTTACAGTAATTTCGGGTCATACAGCTTACAGACAGAAATATCCGTACATCTTTGGCGTCCAGACATCTTTTATGGCGAGAATAGGGAAACTACCTCAAAAGCGAGGAAGTTACCTTGCGTACAAGTTACGAAATGATAAAATACAGATACGATAAGCAGACGGTGTTTAAAATCCCTTCGATAATCGAGATCAGTTTTTGGTCCTAAAAAGGACCTAATATTTGTTTAAGTCGAATACGACGAGGCTTAAGCCCTCTCGCCACGGATCCTCCTGGCCAGCTGGATGTCCTTGGGCATGATGGTCACCCTCTTGGCGTGGATGGCGCACAGGTTGGTGTCCTCGAACAGACCGACCAAGTAAGCCTCCGAAGCCTCTTGAAGGGCCATCACGGCGCTAGACTGGAACCTCAAGTCGGTCTTGAAGTCCTGGGCAATTTCTCGGACCAGGCGCTGGAAGGGCAGCTTCCGGATCAAAAGCTCGGTCGACTTCTGGTACCTCCTGATTTCACGAAGGGCGACGGTTCCGGGCCTGTACCTGTGCGGCTTCTTCACGCCACCGGTAGCCGGTGCCGACTTTCTGGCTGCCTTGGTTGCCAGTTGCTTCCGGGGAGCTTTGCCACCAGTGGACTTGCGTGCGGTTTGCTTAGTACGAGCCATTTCGAATATTTTAGATCGAAGGGAGTTGTGTCTGCCTACACGGACAACCTTCAAACAACTGGA
>stream_22398 Average coverage: 8.88
GTCCATAAATGAACACGCTAGTAACTTAACTGATGTTTCAAGCAAAATTGTTGCATCTCTTCTAATTCTATGCCTCAATCTCTGCATCATTTTTATGATGCTTATCAAAAATATCCTTACATGTCCTCATTTTCACCACATCGTTGGAGAAAGCCTTTGCAAAGACCTTCTGGAGAAAGAAATCCATCTGTAAGGACCTTGGCAGATGGAGTCCAATATGCTCCTATTTGTTTCCGGCAGGCTTCATTTTGACACTTGCTCTGAAGGAATTCCACCTGTCCTTTGTTTTCAGGTTGGAGCAGGTATTTGAAAACTGCCACATTGTTACTTATACAGATTTGACACACTTCCTCCGCTGTTGTGGCTGAGATCAGACTAAAGTGGCCTGCAAATGCCACTGCTAGGAAAATGGCCTGGAAAAATAGCTTATTCATCCTGCTGCTGCTATGAACGATGAAATCAAA
>stream_22425 Average coverage: 6.00
TATCAACGCAGAGTGGACAAATAATGATTTATTACTAAACCTGTATAAATAGCTTCATCAGTAAAGGCTACGATTGCATGCCTGCCGCAGGCAACGTAGTCATGTTTATTTGACTTTGCCCCGGTGTTTTTATTAACAGCAATACTGTGTAAACAAACTAACAGATATTTCATTTGTTCAACTTAGTGCTTGATAGGGTTGTGAGAGGCATCACACAGCCCTTTAGCGTCTAAATTGAATAAAATAAGCTGCCCCGCGTACTCTG
>stream_22501 Average coverage: 5.76
TATCAACGCAGAGTGGAGTGAGAAAGGGAAACACTGTTAAGGATGTGCTGGCCAGGTTTGCCGCAGCAACGCAGAAAGAGAGGGGAGGGGCCACACAGGGGGAGGAGCGTCAAAAATACCCCGACCGATCGGCAAGGGGCAGCTACTGTCTGCCATAATGGACAAGTTTGAAACCATGGCGACGGTGCACCGGGGAAGTGACGTGAGTTGCCAGAGGAAAAGCTCCTCTCCTGGTACCAGCTCATCTGGACGTGTCAACGAATTAGTGAGTCGTCAGGAAGAACAGGGACAACAGTGCTTAGGTCAACCAGGTCAACCCGTCAAAGGTCAGAGTTCAGTGAAGCAACAGGTTAAGAGTAAAGGCTGGGGACAGCAGAGGAAAGAGAACCCCTATGGAGTGCAGGAAGGAGCTAGAGGATCAGAGAAGACAGTACGCTGGTCTGAAGGATTCACCTCAACACAGAAAAGGGAGGAACTGGAATCAGAAGGTGAAAGGTCACTCTGTAGTCAATAAGCAGATAAGGGCTCCAGGTTCAGATCAAGAAG
>stream_22594 Average coverage: 11.95
TTTGGGGCTACGCTGTTAAGAAAAGCCATGTTTCTATGTCTAAAGCATCTTGGTATAGATATTGTCTTGGTTTGGGAATTTCAGAAAAAAGAAAAACTGACAAAAAAGAACGTAAACGAGGTTCTGTAGATGCAACTCGACCTAACCAAATATGGCATATTGATGTAACTGAATTTGTTACAGTCGATAATGTCAAATTTTATATTCATAGTGTTTTAGATAATTTCTCTCGAAAAATATTGGCATATACCATTTCCAGAGATAAAACTGCCAAGACTCGTTTGGCATCTATAAAAGAAGCTATCCTTACTCAATTCAAGACTGAAATTCCTGTTTCGGAATTGGATTTAATTGCAGATGGCGGACCTGAAAATGATAATTTCAGAATACGGAACTTGATTAGGAATTCAAAATCTGTTGTTAATATTCATTTGAAAATTGCCCAAAAAGATGTTGTTTTTTCGAACTCAATGATTG
>stream_22895 Average coverage: 11.28
AGGTTGGAGAAGGCACTCTCATCCGCGTACTTCCCACTGACATAAGAGTTACGGCTGAAGAACACAGACAACCGCTCAGCCTCAGAGTCTGCCACCTTCAGATAGGGCATACAGGCAGTTTTGATGGCATCCACTGTGAGGTCAGAGCGGGCAAAGCCCACAAAGTGAGTCTGTTCAGGAAGGAGCCCATCTCTAAACAACCACCATAGAGTTGGGTAGATTTTCTTTTGGCTAGATCCCCCGATGCTCCCATGATGATGAAGATGTGAGCGTCGGACTGACGGAACTCCTCATCCTCATGCAGCTCCTTCCGCAGCTCTCCAAACACCTCGGACCGAGAGAGGGGAATGGAGCTCATTTTTCCAGGTCCTTGTTGTGCAATGGCACCACCGGCGGGTCTCTCAGCGCTCGATGCACTTCCCATTACTGATGGCTTCAGTCCCCCGCGTACTCTGCGTTGATACCA
>stream_23186 Average coverage: 10.10
TTTCCCAGCATTGCCAGTCACCAAGCTCTCATCATTTCCTCCTTGGCCAAGATCATCCACTTTCTCATGAATAACTATCGCTCTGTTCAAAACATTCGTCGGAGAACCTTCGAATAAAGATATCTGAGAATCCAGTTTCATGAACCTGGTTTGAACTTGGCTGCCTCTGCTGAAAATGTTGCCCAGATCACCAGCATGGCGTTTGGAGTTGAAGGGTGCACCATGGGTATTATTGAATGGGTTGAAATGGGCTTTGGCATCCACACAGTTGTTGCCCAACTCGCCTTCCATGTGTACATGGAACCCATGAGGACCTTGTGGAAGGTTGTTAACCATTCCAACCACTCTGACCTGGTTTGTTGGGCTCCTCTGACTGAGCACTATTGTGCCTGAAACTCCGCTGTCGTTGCCCTCTACGAGACTGACCTTTGCTACCCGGCCATTAACCTTGGGATATTCTATTTGGGCTATGGCAGCAGCCAAGAGTAGCAAAATGATGCCAAACTGGTAAATCATGATTTTTGTAGGGTTCATTTTGGGCTCAACCAAGGCACTGTCTTAGTAATCAAAACTGCATTCACTTCGGACCTGCCGGATGCCCCACTCCTCATGCACTGACT
>stream_23224 Average coverage: 5.57
TACTGGTCTCACGTTTGTCAACAATGTAGTTTGTGATGTCCGAGCCTCCATCGGCAAGAGGCGCCTCCCAACTAATCTGGACACTATTGGCAAACACGTCACCAAACTTGACAGAGACTGGTGGACCGGGGACATCGAAAACAGTTAACTTAATTTCTCCAGTTTTGGATCCACTTGCATTTTCTGCCAAAATAGTATACTCTCCTGTGTGTTCCTTTGTTACTCCAAGAAGCTCTATGCTGAAGAGATGTCTCAACTGGGACATCTTCAACGTCTCAGAAGCTCTCAATACTTCCTCTCCCCTCTTCCATGTAACCTTGGGCATCGGTTTTCCAAACACCTCTGCCTCAAGAGTACATTTGCCCCAGCCTTCACTGGCTTAAGCCTCTTCATTGGGATTCCAATTTCTACTCTTGGTGGCACCTTCTCTGCAGAGACCAGAACTGGGTCTGTGATGTCTGAACGATC
>stream_23227 Average coverage: 5.17
TTGCATCCATTTCAAAATGTTGCATAAATAAAACTCATATTTATAAATATCTCTTTTATAAACATATAAATAGTTTTTAAAACATAAATACATTTATGCGGAATGAAAGTACACGAATGTACAGCAGCAGCGACAATATACAGCTTTGCGGTTTCTAGTTTTCCTCCCTTATCCGCCATTTTGTATTGTGTGTTGGTCTTTATGTTATACATATGGATTGGTTTTATCATTGTTGTCTCAGTCCTTGAATATGTTGGTCATGGTGGCTTTTCGTACCAAAAATCGGTCACTTTTTAGGTAATTTTCCTCAGGCGAGGACCAACTTAACCCAAGTTGTCCGAACCCATCGTCTGAATGCTCAACAAGTCTTGATATGCCTTTTCTAACAGCCCATGCCGCTAATGGTGCCTATCCTGTCCATTTTGTGTCCGAAGCAGCCGCTCCGGGCCGCGGATCCTTTCTTGGTGTTTGATTTGTGTCTCCGTGCGCTGGGCTGGTCGTTCAGCAGTCGCGCCCACATGGCCTTGGCGCGAGTGTCCATGCGCAGGTCTCGCAGCAAGCGTACCCGGGAGCGCACTTTTTCCAGCCTCTGCTCTCTCTCGTCCGACGCCATGAACTCCGACAGTTCCTCCCCCAGCAAACTTCTGAGAGACTTCTGTTGCGCCGGTGTCAGAGGCTTCGCCCCTGTCCGCAGTGAAAGCAGGGTGATCATAAGTCCACATGCCACCAAATGTGAGATGTTCATTCTGACAAGTTTTTTGTTGTAAAGGATTCCTCTTTGGCGAAGTTCAGTATACGATAAATTATATTGGTTCTCTGTCTCTGCGTCGGTCTTTACTCCAAGCTTCCCAAGTGCTACT
>stream_23293 Average coverage: 6.76
GGGGGTTGTTCTGCGCGTTGGCTTGTTTTAGTGGAAGACGCATCAAGCAAACAAGGGTTGGCTTTATTCTGCTGGACAGACACTTGAATGATGTTGAACCCCTGCTCGGATGAAACCTCTCTCCTGAATGAAACAATTGATCAGTCACGCTCACCCATCCTCAGCTACAGTGCTGCCACATTCCATCAACATGGCGGGAAGTATTCTCCTCACCAAAGAGCTCAACACTGGAAATCGACACAATGTTGCAATTGCAACATCAACTACGCAATTACCTAACTAACTACCCTAACTACCTTTTTTATGTAGTGGTTGTTATTGCTGTAGCCTGTACATCTTCATTTTTTCACAGCTGTCACTAATCCTGATGTGTCCAAGAAACATTGATTTTGTTGTAAATTTCTATTTACTTACATTTCATTTGAACATGTTTGTGCTTTTTGAGTCAAATTGTTGTTATTATAATGTATC
>stream_23351 Average coverage: 5.03
TGGTATCAACGCAGAGTGGGACGAGGTTTATTCCTGGTGAAGCTCCAAGTCGTCGTCGTACCCAAACCTCCGCAGCACCGTCCAGGTGGTCTCGTGACGCCCCCTCTGGATGAAAAGCGTGTGCAGAAACAAGAACCCTTTGAGCGTGAGTCCGTTGTCCTCAACTCCGTCCGTCATGTTCTTCCTCACCACGTTCTTGACATCCTCTAAGGCCTGAGGCGCCAGGGGCATGTTGAAACACGTCCTCTGGAAGAAGTTGAGTTCTTTGTCGTTGAGGATGCCATCGTTGTCCAGGTCCGACACTTTGAAGATGCGAGTTAGAGACTTGATGCAAGATGGCTTCATCTCCTTCTCCTCTGGGCAGTACAGGGGTCCTGTAGGGTGGAGCACTGCCTTCTGGGCATAGTAGAACAACTCTGAGATGTTCTTCAGGTTTTTGGCAGAGCA
>stream_23406 Average coverage: 5.35
TTTTAATTAATTAGACAAATTTAACAAGGCAAACACATATTCCCTCTAGCAACATCATCTCTTACATCAGTGGAGTACACAACACAACACTGTGAAATATGTCATTCACTCAACACTTTGGCATTAGGACAAGAATAAGAAGCATAGCCAAGTTTATCCAAGAAATTAGGTGCTTCAAGTGGAAATGAGTTTTGACAGATCAAAATAACTGACCACCACTGCAAACATAACCACTGCCCTGCATGTACAGGACCGTGAGTGGCTCCCCGCGTACTCTG
>stream_23440 Average coverage: 5.35
CCAGCAGTCTGCCACTATGGAAATAATCATGAACTATGACCTCCCACCCCTACGTGGTACATCCAATCATGGCACCCGAATCATGCTGACTTGGAGAGCGGATGAAGAGACTGGGTGTGTGAGAGAGAGCACAAAAGCAAGTCGATTTGGGTGGAGGATATAGGATTTTCCTTATTGGCAGAAAAATGAAATTACCGTCCGTCCACAAAGGGAAACTTGTCAAATCATCAAGGCGCCTTTGTTTTCATTTGTATTTATCTGTAGTTCTGTTTCAATGAGTTTGTATTGCTTTTTGTCGCTTTAGCTGTTGTATATAGGTGATTTAATGTGTATTGAAATTGGTTAAAAGGGAAAATGACACCAAGCATCATAGACCAAACTGTCGTGGGCACTCCCTGTTAGGGACAGGACTTCTAACACAGACTAGACCAGGTCACAGGAGATGGTGTCTTTGA
>stream_23553 Average coverage: 6.08
TGATTAGCCAGATCGGTAATGCCATGGGCTACGTGCGCATGATCCGCTCTGGAGGACTTCACTGTTGCAGCAGCGCCATCAGGTTTGTCCCTGACCTGGAGGATATAGTGAACTTTGAGGAGCTGGTGAAGGAGGAGGGGCTTTCAGAGGAGACCCAGAAAGCTGCCAGCCTGCTGGACTCTGTGCTGGGGGATCTGACCAGTAACTCTGCCGAGGGGACCGAGTACTTCAAGATGCTGGTGGGAGTGTTCGCCCCCGAGTTCCGCAGCATCAAGAACATGCACCTGAGAAACTTCTACATGATCGTACCTCCTCTGACGGTGAATTTTGTGGAGCACTCCATTGGCTGCAAGGAGAAACTCAACAAGAAGAACAAAGGAGGGGCAGCCTTCACAGATGAT
>stream_23763 Average coverage: 5.32
GGAGGTAGCTAAGAGTATTAGGGGCTGAGATGTAAAATGGTGCCCTAGTGAAGTTAAGAAATCAGACATGATGGTGTATTTTGAGTGTGTGTGTGTGTGCACGTGACCCCTCGGTGACCTTGCTGATCTGCTCGATGCCCTGCAGTGTCATGTCCGTCAGCATGTTGGACTCGATGCACCTCAGGAACACGTCGTCGTCCATCTTGTCCACCACTTCCTCATCCTCATGGAACTTGTTCTCGTCGCTGTTCATGATGCGAATTCG
>stream_23795 Average coverage: 19.27
TTTTGGTTTGTTCTCCTTCTCTTTGCTGGTCTTTAGTGTCACAGCTAGCGGCGAGTTCCATCGCCTTGTCCAGGTTGGACCAGATGGCAAAGTCGATGTCCAGTTTTCTCTACTGGCAGAATTGACTCCTCCATTGATTGCTGCTAAAGCCAAAGAGATCAGGGAAGGAGGTCTGACAAGTGTGATTGATGACGGAGAATCTGCCAAGAAGAAATTAGAGGAACTTTCACCAGAGGAAGTTGCCAAAATAAAAAAGAGGTCACTGGGTCTCTGGACAAGCTTGCCGACTACCTGACAACCAACAAGGGAGTTTCTGCTAATTTGGAGAGCCTTGTGGCTGACTGGATGGATGCCATGGCCGATTTTATTGGCAATCAAAATGAGTTGGTCCAAAAGACAGGCAAAGTGATGGAGGGTAATGAAAGCATCAGAAATACCATTGTGAAACTCATATCAAGTTTGACAACCATTATTCCATTGCTTTAAAATCAAAGTGAATATGTTTAAATTGTAATACGTTCAATTCATTCAAAAGTTATGTATATGATTGAACCTGACAATTAGGGATTTATGTTGGGATAGGCTTAATTGGTTTTTGTTTGAATAAAAATGATGTGTTATGCTTTCAAATAAATGATGCAGTATTGACCCAAAAAAAAAAAA
>stream_23879 Average coverage: 5.00
ACTTGTTTGCATGGCACCTAGTCCATGTTACTGATCATCACCCTTTTTAAATGATATAAATAGATGTCTTTCCACAAATAGAGTACATTTTGGGTAGTGTAACTTGGTAAAAAAACGAATTTCACCTCATTTTAACATTGACATAAAGAACATGTTCAACTTAATAAAATACATGTTTTCCATCTCAAGGAGTAAAATTTAAAAAAGGACTACCAAGGGCCAGTAAAGTGGCATTAAAGTAACATGGTTTAGGTTTTCATCTTAAATCAGTCATGCATCTCCCTGTTACAGGGGGAATGAAAGCTTCTTGTGTGCAAAATGTAGGGGCAATTGAATGCAAACTTCAGACATAAAAAATACAAATAA
>stream_24033 Average coverage: 18.60
AGTACGCGGGGGACCCTTTACAAATCTACTGTCAACCCACAGGCACACTCTTCTCCGGTCAAATTTTCCCTCAAAACAGATATTCAAAATGCCCTCCAGCACCATCCTTTGCTCTTTTGCTATCCTTGCCATCGCCAGTGTAGTCTCTGGTGGCTTGATTGGTGGATATCATGAGGCCGACTCAAACAGTGACAGGGTCCAAGACGTCGCCATGAAGGCAGCTTCAATCATGTATGCCGCCTTCAACCACGAAATAATGGAGGTTAAAGTGATCAAGGCTGAAACACAGGTAGTTGCTGGCATCAACTGGAGGATAACCATGGATGTTATATTCAAGCACGGTATCGAAAAGGCCACGTGTGAGAAGGTTTTTGCTTACCAGCCTCTGCCCATGAACTGCGAGTCAGAGAACACTGTTGACTGCCTTGCGGTCAAGGAAACCGAAGTTCAGAAGTGTCATTAAAGGATCCACTATGCCTTCTGGATCCCCTCATGGTGCAACCATATCTCCCAATAGCAAATTATTAAAAACCGGCTTCAAACAAAAATATGCTGAACAAGGTTTCAGTCGAACTTGCCCCATAAAATTTTAAAAGGGTTTTTCAGCTTGACTTTTCCCTTTACTGAAACTTTGTCTTTGAATGGCGTATTTGATTGAAATTTTATATGTAAGGACGAGAATAAATTTTTTGCATTCTGGAAAAAAAAAAAAAAAAA
>stream_24043 Average coverage: 5.97
GTGATCGAGACACCATGCCTTTCTGTAGACATATCAGAGAAAAGTGGATTGTGTTTTAAGTCTACAGTAACGGCCTTTGTGATGACAGATAGATACCGGAGGAATGTTACCTGCTCTGGCAGTTCGGCCGACTCTTGTGAACGTAGATGTTAATCTGAGAACCCGAGGAAATAAAGGTTGTTTATGACACACTGTTTTGGTTGTCAGTGAAATCCTCACCTAGACATCCTCAAACATGGCCTTTGTGGAAGAAACAATATTTTTTAAATCTTTGTTTTACCGGAAACTGGATCTTCTTGATGCTGAATGTGTTGGAGATCCGAATGTGTTCTTCCTGGAGTGGCTACAACGACGTGGGGCTTCATGGAGAGCTCCAAGGTCTATGTGATCATATGTGTATGGAACATCACC
>stream_24106 Average coverage: 5.18
TGGTATCAACGCAGAGTACTGGAGTTTTTTTTTTTGAGCTCAACTTATTGATTTTATTGTATGCCTCAGTTTCCTTCGACAATCCTTCAAGGTGAATGTTTATCTTTACGCATGAAGCCTTCACATGGAAATATTCATGGGTAACACATTTTTATGGTGATGACATAAAACTTTGGAAAATGCAATCGAAAAAATAACAGATCGTTTGTAAGATCGCTTCCTTCAGACGAAAGGAAACCATTTATTAATCCACATTAAAACTGAATTATTGACTTTGCAAAAACAGATAAAAATCCAAAATGCGCAATTTCCATCATGGACTATAAGTCTTAAATTTGATATTTGCCAATAATTATTATCAGCTTTGTTTTCATTTTCATGGCTTTGTAATTTTCGGATCATCAACTAATCTTGATGATATCTAGCCCATCAAACTTAAAATTCTTTTTTGTACCACACATTAAAAACTTTGGCCTATATTAGCCTCCATTTTGATTCATTGTTGAATAAACAAAATCCCTCCTTTACATGGAGATGCAACAACTTTGTAAATATACTGGTCTTTTGTTCTTCATATAAATATTGATAATTATTCGAGGGATGATGACAAGGTGAGCAAAATGCTTTTAGAAAAATGCTGTTTGGCCCAAAACTGGGCCAAGACACCTACTGGCCCTCAAGGTATGTCTAAGGAAGCAAGGATC
>stream_24131 Average coverage: 7.02
TTGTTGGATTGCAGGGTTGTTGAATTTCCGAACCTGACAAAAGAGCCTGTCTGTATATGGCGCTGTCCTACACTAAAGCCACCTGGCTTTTTTAACAGTCTCTTTTGTGTTTCACTGCAAACACCAGTATAAAGGCATTCAAGTAATTGATTGTTAAGCAACAGATAGAATCTGTGTTATCATGTTTCCCTAGCAACAACATCTATTGTCTGAGTCTGCTTAGATGAATTGAAGCAAAACACTCCTTAATTCATATCAACTCTATTATATATTTTTTTCAGTCCAGGGTAGGAAAAAAATCAATTGAAAGAGGCCTTTATGTACAGACAGATGCTGTTTTTTGATCAATAATTGTTTTAAACGGGGATGGAG
>stream_24360 Average coverage: 6.62
GCAGAGTACGCGGGGTTACAGTGATTGCATATAGTTCTAATATGTGTTTTTGATCCGTGTGGGAATTAAACCCACAGCTTTTGCATTGCTAGCCTCGCTCTTAAAGAGCAACTGCCCCTAAAAAACAACTTTTCCTTTATAAAACCGCCTATGTGGAAAATTTACTACAAAGTGTAAATGGGATCATTTTGGTCATAAAGTCATTCTCATCCAAAATGTTGTGACTTGTGGTCGTGACTGCATCACAACGTAAATGAAGGTTGGGGTTGTTTCATTCCTGCCCACAGCTGGCAGCACACAATTAATCATCAATTCGGGAGGTGAAGCTGCAAATGATCCAATCTTAATGCCTATGGTAAATTTGAGTTTACTTTGGATATCCATATTGGGCTAGTTAGGGACCATTAGTAAATTACACAATGCACATGGGCCAATATGTTAAAGTTCCAATAGCTAAA
>stream_24716 Average coverage: 7.13
CAGAGTACGCGGGGCTTCTTGTATTTGTCAGCATATCCTTTATTATTTTATCTTCTTATTTGTATATTATATCACACCTTGCCGGCTTGTCTGATTTTAGCCAACTAGTCTGTTGTTGTTTACGTTCTCTTCCTCTCACCAGGACATCTTGATAAACTGTCGGCGGGCGGCGACGTCTATCTCCATCTGTCCGCTAGTGCCCTATTACCTGGCGGTGGGCTGCTCCGATAGTTCAGTACGCATCTACGACAGACGCATGCTGGGCACCAGGGCTACGGGTAACAAACAACTCTGTCCTGTCATTTAGTTCTATCCAAATGTATCTCTCTCGCTCTGCGTATGTCTGTCTGTCTTTGTTGTACAACTGTCTGTCTGAATTTTTATCAATAGATATTTCATGGACTGTGGAAGATCAGTTTGTCAACAATCCCCTGTCATATTGTGTTATTCTATCGGTGTATCTATGGATATATCTATACT
>stream_24730 Average coverage: 10.60
GATGTCGTCCAATGATGATCCTATTATTACATCATCTCCGTAGACAACGAAAGTAGCACTTTCGTCTATCACAGATAATGTATGACGCGGATAAACGTCCTGGAGAGCCTGGTAGATGATGAAAATGTTACACAGTGAATTAACAATGCTCGTACATGGTATGCCCGAAGGCATGCCCCTGTTAACACGATACAAACGATCGCGGTACAGGTACGTGGCATCATTAATGCTAGTGAACAGATTCATAATCTTCATGGCTGTTTCCTCATCATAGTAAGAGGCAATAAATTGCGCAACTTGCATGATGAGTGGGTGTGGTAAAGATGAGTCAAAAGCTGAGTAGTCAAGAGACATGCACGTAACAGTAGTACTGTTAAA
>stream_24887 Average coverage: 9.41
AGTGGTATCAACGCAGAGTACGCGGGGGGAGTTTGGCCAAGGCTTCACAAATCAAGACTTGCTGCTGCCCGATCGAACTTTTGCAATCATCATGTCAAAGGCCCTTTTCGCCGTGTTGGCCTTCGTTGTCCTCGGCTTTGCCTGCGTGTTTGCTGAGCCCATCCCCGACTACAGGCATCTCGGTGTACAGACTAGAGCCCCAATGAAGGATTGCATGAAATGCGCCGGCGATATCCAAAAGACCGTCGAAGTCTGCAAAATCAACAACTCCACCAGCGATATCATGTCGTGCGCCATCGCCTCCATGGCCTCAACCTCTGACTGCATCGAGTGCATATGCGAGATCGTGGGAACCTTCATGGACAAGGACACTGCATCCTGTGTCAAAACTCTGAGAAATTTCAAGATCGACTATTGAACCGTCAACATCGTGGAGGTCAGATAGAGAGAGGGCTTGAGAAACCAGAAGGAGAGTGGCTGCAGAGAGTCGGATTGGAAAAGCCTTTCCACGTTTTATGAACCTTGTCTTGAAATACGAACGGTTTCTCCTTTGAATAAAAAAACAACTATCACTCCAAAAAAAAAAAAA
>stream_24933 Average coverage: 5.83
GGGGAGGAGAAAGAGTGCCTGATTTCACAACTCACCAGGGGCAAGAGCTCCTACACCCAGCAGGTGGAGGATATGCGCAGGCAGCTCGAGGAGGAGGTCAAGGCAAAGAATTCGACTGGCCCATGCCGTGCAGTCTTCCCGTCATGACTGTGACCTGCTCAGAGAACAGTTTGAGGAGGAGCAGGAGGCCAAGGCAGAGCCGCAGAGGGCACTATCCAAGGCCAACACTGAAGTGTCCACATGGAGGAACAGACCAATGCCAACCTGGCCAAGTTCCGCAAGCTGCAGCATGAGCTGGAGGAGGCTGAAGAGCGAGCAGACATCGCCGAGTCCCAGGTGAACAAACTCCGGGCCAAGACCCGGGACGGGTCCGGCGAAGAAGGGCTTGGATGAGTGAGGAGGTCCCAAAAGAGCAATGTCACAGGACACCTTCATCGGAGTTC
>stream_25121 Average coverage: 5.48
AGTACGCGGGGGATTTTTATTGTGTGATCGATGCGCCTCAGACTTCAAGGATTCACTCACCAGGAAAAGCACAAACTGGAGGCTGAATAGCACTGCTTCTGTATCATCTCTGTTTGTATTTGTATCAAAGCATCTGTTTTCTCACAATGTAATAACATTTCCACTTTGCTCCCTATGCTGGATATGAACTGGTATTCATAGATGGTGTTAACAATGCATAGACAATCAAAAGCCTTACTCCACCCATCCCTCCCTCTCAATATGATAGCATTTAAGATACATTGACTAAATGCATGCATACGTGCACAACACATAAGCCCCCTATGATTCTCTAGCCTATAGGCCTGCTTCACTCATTCTAAGGCAGTTTTAGTTTATTTAAGGGACCCTTATCTTTATGACATCAATGACATCCTCTCCACTATTTCATATCTCAATGTCCCCGACATAGAAATAGAATTACTAGAAGGGGAATTCCTCAATCAAGTGAATAGATCAAGCGTTGAGTTTTTTACACTGCCTGTCTAGTACACCAGGGGGTGCTAATAAGACACACGGCAACATGAAGC
>stream_25144 Average coverage: 5.39
TCCAACTGCATGACATTATATAGGATTGCAGACTGACATAGCTAATTGCTCTCGGGTTATTGCGTTGTTGTGAAGTGATTATTGTTTGAGATTATTTAAGTGACTATTAAAGGGATACGGTCTCAGTCCCTTGGATCTTTGCTTTTATTTCCAATGGCAAGTCTGGAGTGGGTCAACTAATTCTAGCTCCGTGATAAACAAAGTGATTCACAAGGTTTTGATATATTTTGTTCTAAAAAGATTCCCCTCTAAACTATGAATATTATTTCCTCTCATTGTTGGCTCAAATCAAAGCTATTCATTTAGGCCTAATGGTTTATGGGACCATGAATAAGGGACATTATTATCAGGACATTTTCAAGGCATGAACAGCCAAAGAACTTCATTTAGGATTACTGT
>stream_25315 Average coverage: 7.47
TCAACGCAGAGTGGGAAAAGGGTAGAAACCATGCAAACAGCAGCACAGGTAACATTATATATTTTCCTTGGACATCTGATGTCTTTTTTGGATGAAAACTGTTTGAACTGTTTGGATGAAATCTGTTTGGATGAGTTGTGGGTGAATTGGTAGTCATTCCACTGAGTGGAAAAAAAGGCAGAAACTATCCAAACAGCACCACAGATAACATTAGATATTCTCCTTGGACACCTGATGTCTTTTCTGGATGAAAACTGTTTGGTCTATTGCCAAATCCTAATCAGTCTATTTTGGAACAAAACGGTTTCAATTTTGTCTGATGAAGCCTAATTGGGTGACAGCACATGGCTGATTATTCAAGAGAAATTAAAGTTTGAACCTTTTAGGATGGAGAATAAAACCTGCTAACTGATCGTGTGCTAAAATGGCCACTGCAATTCTAGATAATGGTTTCTTTGTGTATGATGTGATTGATTCTTGAGAAGCAAGAGTCATCCGCATGAGAAATAAGAGGCTGAATGAGACAGTTGCGAAATTTTACAAATCTAACTTCTTAACAGCCCCCGCGTACTC
>stream_25358 Average coverage: 6.48
ACGCAGAGTACTGGAGATAGAGGTCATCTAGAACAGGGTTTTCCCCAAACACAGTCCTGCCCCCCACCAGGGGGCCCCAGGAAAGAGTTTGGGAAAAACTCCTCTGGAGGGGACCTGACCATGTTTTATAACCGTGAATATGAAATAAGAGGACAGTCAACACTACAGTGGTAGAAATAAACTGGTATTCCCACAGGACAGCTAGAGACATCAGTCACAAGGGCAATGTATTTCTGTCCCTCCTAACGGTGCAGCAGACCTGGGTATCTATCAAATACTTGTAAGTATTTCAACGCCAGCAAATTCTAGCCCCGAAGTCATTAGCGACGTGACTACAGGTAAGCAGAAAGCAAAAGGGGCAGGAGGGTTTAATTCCATCTGTTCTCC
>stream_25433 Average coverage: 8.83
CTAGCCCTATCCGTCCTCACCGTACTTCCTTGTCCCATCATGGCAGCCACCCTCAAGAATATCCTGGTCGTGGCCTTCTTTGTGGGCAGCGCGGTGGCCCTGCCCACAGGGGCCCCAGAGGAGATCTGCAAAGACCCCAGCTTGACCCCTGCTCACGGTGGCGCCAGTTTCCAGACAACCCCGGCTCCTTACACTTTGGACGTTGTCAAGGCTGATAAACCCGGCCTGTTCAAGGTCACCATCAAGGCCTCGGGGA
>stream_25855 Average coverage: 8.29
AGAAAACTTGAGACCATCATCCGAGGCTTGAGGCGCATCATCGAAGAAGCTCCATTAAAGCCGTTGGAATGGCATTGGGAATGTCACGTCAGGTGTTGGTGGCCCTTATCTTGTGCTGTGGTCTCATCCTCATGACTGTTCCAGGTGGACATGGGCCAATCGGAGCCCACGGTGTGGATGTGGACATCGATGTCCCCGATCTCTTGAGACGTCCGGGCAATCAGAGAGGCTTTGAAATCGAGATTATTCCAAATGATAGTGACGAAGACTACGATGATTGAGCTCCTCCAGAAGCCAAAGGGACCTCTGTTGTATAACCATGATGTGCTCATTCGGGGGAGTGACCAATAAAAAATGTGCCTAACATGAAAAAAAAAAAAAAAACTCCAGTACTCTGCGTTGATACCA
>stream_25874 Average coverage: 7.28
AGAGTACGCGGGGGGATCATTATTCGTTCATTCATTTCTGAGGTGGAACTCTGAAGCATTCAATTGACAGAATGGCTAACGTTAGACGCAGTGGTCGCATCACATTACAAGCAAGAGATGAGAACGCACCGGAACAGAATGTCAAGATCGCACGAAAAAGAAAATCTGAGACATCAAAAAAGATGCCACCCGCAGTGAAGAAACAAAGCTATGAAATACAGAAACGGTGGTCAGAAGAAGGGGCAAGTCCATGTGTCCTTGTAGAAACACCACACAAGGAGCTTGTGATGACCAGAGACATGTCTGGCTTCAAGCAGTTCCGATTCAAAAACATCTTCATCAAGACCTCACCGCTGCCCTGCCTCAGCTGGGCCAGCTCGGATGACGTGTGGATTAAGATGCTGAACAAGGAGCTGAAGTATGTCCATGACAAGGGCTTCCTACAGCAGCACCCCAAACTAAAGCCCAAGATGAGGGCCATTCTCCTGGACTGGCTTCTAGAGGTGAGTGAGGTGTACACTCTGCGTTGATAC
>stream_26102 Average coverage: 6.06
AGCCGACTGAAGCCAGGCCCAGCAACAAATTACATCACCGCAAAGGAGACGCTCGATTGGTGATACCTTGTGACAGGCATCTCATGCGAACTTGCACTTGACCAATCACAAAGGGATTTCGCGCCATGTGGAAAACCCGCAAGTATCAGGAAGCAACAACAATCGGGTAGGAAAAAGAGGAGATGAAAGTGTTGCACGAAAGATCTCATTATTTGTTAGATAATAAGAGAATAGTAATCCATTTTGTGTAACTTTGAAACTTAATTATTATATTACACTTTTTTGCAATAACCTGAAACATAAATAGTGTACAAATAAAGTATTTTTTATTTAAAAAATCTACTAATGTAGGCAAAGCATCTAATCAACAAAATCATTTTGAGATTGAGATTTACAGATTGTGAAACTATTGCACAATGAACATAAATATATAGCAATACAACTGAAACCAGGTGCTCTAGGCGAGCGTCAAAATAGTGAGAAAAAGCATCCTATTTGAAATATGTGCAAACATCTAACAATAGGCCTATCTCTCCCCCCTAACAATCGAGCTGTTTAGGCTACAGCGAAGGACCCCGCGTACTCTGCGTTGATACCA
>stream_26135 Average coverage: 6.08
TTTTTTTTTTTTTATCTATTATCATTTTAATTACATCATTGAAGCATAGATGCATTACTTGTGAAAAAGGTAGAAAAAACAGCATGTTTCAGTTTTTCTCAATAAGTTAAACCTCTCTGGTCAAATAGGGTCGGGCCTGCTCACAAAACAGAATCAGAATCCTCTTGAAGATTTCAAAATAATAATGAAAATAACCAAGGAAGTATACTTATGTCATTGAAATTAATGTTCATCTCCTTGCCATATGTTTAATAAACCTGTTAAAAAAAGATGCAAGTGGCTTATATTACAATACAGACGGTCCTTCTTTCACCCTTTTCCACAGGGGTTTTCCACGCAACAACGAAAGCAGTTTTCATGAAACTAAGTTTAATCTTTATTTTTATCCCCGCGTACTCTG
>stream_26294 Average coverage: 7.28
GGTATCAACGCAGAGTGAACCGAGAGAGGACTTGACCTCTGCCTTTATGTTGTGTCTGATGTTAGTCTACAGCACAATCAGTCCTTTATATGGGGCATGAGCTGGCGTGACACGTCCTGTTCACCAGATGGATGTTCGTAGGGCCGAGGATCTCAATAAACTCTCAGGTGTTTCTAGATGTTCGGTAGCTCGTCACAGCGTGGAATACATATTAGAACGTACAACAACAACAAATGGACGAGAGGTTTAAGAAATAGCTGATTTGTTAATAATATGTGTTGAGAATAAATGTATAATTACTGTGTAGCCTATGACTAAAGTTGTCACAGATTTACGAAATCTAAACATTATTATAGTCAATATAGTCATATAGTTAATCATCTATAATCGAAACTCAACCAGTCAAAAGTCAATGTAAATTGTATACAACTGAACGGATGTAGCATTTCCAACGTTTTATTTTGTAGGAAAATAGACCACCCCGCGTACTCT
>stream_26529 Average coverage: 6.00
GGTATCAACGCAGAGTGTAGCTAAGCTAGGTCATGAGAAAGATGATGCCTAGAACATTTGTTTCATGTAAAAAAAATGTTTGACCAGAGATGACACATTTACCAGAACATCATGTTGGACCATTGGTGTCCAGTTGGCTTTATTTTCAATAGATTTTCAAAATTATGAGATTCTCGGAGATATCAGGAATGGCAATAGTCTTGCACATTTAAAGTGTCTACAAAATCAGTGTCTAGGTGAGGACCCTAGCCTCCACAGAAATGCCTGGCACTGGAACATTCCTAAACCTCTTCCTTGATCCCAGGGCAGGAATTTAGAGTTCGAAGTGACAAAGGTGGCATTCATGGATACTGAAGCAGTGGAACTATACTAACCGAGTGTAAGCAAACCTGATTGGCTGAAACAAATGGAACCTGCTGCTGCATAAAATGCTGCACATTACATCCCCCGCGTACTCTGCGTTGATACCA
>stream_26689 Average coverage: 5.81
AAGCTGGACGCAGTCAAACTGTTTGCCAGGTGTGAAATAGTGGTTGTTGAAAGGACTACGCCTAAAAAAACTAAAAGGAGTGTCACTGTTAGTTATTTCACTTCCTGTACTACAAGAGAGAAGATGTGTCTGAAAAGCAGTGGCACCATGGGGAGATGGGAGCTCTGTCATTGTCCGACTAACCAACACACCAAACTGACAGCAGACTACACAGGCACTGTGATATTGGTCTCCAGGGTCATTGTCCCTTCTAGTCCTAGATCTGTTCTTTCTTCTATCCATCACAAAAGAGATGATGAAAGCACACCAGATATGTAAATAGACAGAGAAGCACGCACACGGCCCCCGTGTACTCTGCGTT
>stream_26760 Average coverage: 4.41
TTTTGGTATGTTGTCAAATGAACAATTCTTGTGTGGGTCATTCTTGATGATTTGGTTCAAAAGGATTGAAAATATTAAGTGCACTGAGTGGTTTCAGATGTGCTTGAAAATTGCAATACAAAATTCAACAACAGAATGCAGTAATAAGTATTAAAAAAAACGGCAAGTCATTTTGAAATAATTTTGACCCCAAATACTGTATCTAACCTCATCTCAAATACAAATGTCCTTTTTGAATATGTGTATTCACCCATGACTCAGACTTCTATTTCTTGATTTGCTTGTCAATATTAGAATTTAATCAGAAAGACGCATTCATTAAAGCTGGACTCTTTAGTGGTGAAACTGCCACGTCTGTT
>stream_27099 Average coverage: 5.10
TTTTTTTTTTTTTTTGTATCCGTTTCAAATAATTGAAAAAGGTTTTTATTTTATTTTTTATGAACACGTCCCAGCGTTTAGTCACTCAGGATGCAATAGAAGACAATTTCTTGGTATGCTAACAGAACGAAGGCTAGAGGCAAGGTTTTCAACAAACACACCTTTAGAACTCGTATAAAAACAATATTACCAACACCGCTACCTGATGTTTCTTTTAAGGCTGCAAAGTAAAAACAAAACAAAAAATGCCAAGTAAAATAGAAAATCCCCATAATTTTATAAACAACATTTTCAGAAACATACTAAACATAAGAAAGTAAA
>stream_27295 Average coverage: 5.43
AGTACGCGGGGGGTGTCTGACGTCACACTCCCATAATGCACGCGCTCTGAAACTCCAGCGCTGCACTGGAAAATCCAGGCCCTGAAAATAATAAAATAGTTTTACAAAATATCTCAGAGAAAAGGAACAAGAACCGATTCCCGAAAGTTTTAAAGGGCTGTAATCATGAAGAACTGCCATTCACATTCAACCCCTTCTCTGGCTGGTGTGGCTGGATGAGACCGGGAGAAGAACCACACAACTTACCCAAGAATTACCCTCTGGAGAGACACACACACACACACATACAACTCACACAAGCTCAGATAGGTTCATACACATCCAGTCCGAGCTTTAACGGCTGAGTGTTTGACTCCTCTCCTTTCATCGCCCAGGCCCTATTGGGTTGCTATGGCAGCTG
>stream_27588 Average coverage: 6.25
GTCATTCTACTACAGTCGCTCCCCACTGCTCACATCCAACGACTGGGAGGCAGAGTGAGTCTTTAAATGTCTCTTCAGGTGATTTAGGCAGGTGTAGGTCTTGGAACAGAGATGGCAGGGGTACGGTCTCACCCCTGTGTGGTTCAGAACATGTTTCTTCAACTCCGCACCGCGAGAGAACGCCTTGCCACACTCGTGGCAGATGTAGGGTCGTACTCCCGTG
>stream_28505 Average coverage: 4.59
GCAGTGGTATCAACGCAGAGTACGCGGGGATTTCTTGTGACGTGGAACTAGCTTTCTCTAGAGTAAGTCACATTATGCGAGATGTAAACCTTGGGTGAACTCTTACGGTATATTAGCACGCTAATGGGGCTAGTTTATTACTTTGTTTTCTTAATATTTACATGTTGGTCGAGGGGTTTACTACAGCTCTTACCAACTATACAGAAGTCTGGATAGTTGGAGTGACAATCTTTCTACTCGTAATAGCTTCCGCTTTTTTAGGCTATGTGCTACCCTGGGGGCACGATATCCTTTTGGGGGCCACCGTTATCACCAACTTATTTTCTGCAATCCCGTGATTGGGAGGGGACATCGTAACGTGACTGTGGGGGG
>stream_31223 Average coverage: 6.78
TGTAAAGAATGTTGCAAAGTTAGGTCGACGGGCTCGCCAGGCTGCAGAGCAAACATCTTCAATGGAGGAGTCTCGACACGTCAGAAAATCCTCTTCTTCTACGTCGATGGGAGAGGTACCCCCTCCTAAACCAGCCCGCAGGCAGGGCGGCTGGGCTGAGGAGACTTCTGGATCTGGATCAGCCAAGTCTGGAAGAAGGCCTGCCATGGTGGAGGATGTGGAAGACCGACGCCTTCGACCACAAACCCCCCAGGGCTCGGATGATGAAGGAGATATACCAGTTATTCCAGACCTTGATGAAGTACAAGAGGAAGACCTTACCATGCAAGTTGCTGCTCCTCCAAGCATCCAGGTGAACCGGGTAATGACATACAGAGATCTGGACAATGACCTCATGAAGTACTCTGCCTTCCAGACCCTGGATGGGGAGATTGACTTGAAGCTCCTCACCAAGGTTTTTGGCTCCAGAGC
>stream_31340 Average coverage: 5.02
TGCTTTGCAGGTACTGAGCAATGCAAGTTATTTCTCAACACCCCCGTACCGACATTAGTTAGGATGTCATGATAATGGTAGCCTAACAGTGTCAGATCAGTTGGTCTGCAATCTAAAAATGTAGATGTGGAAAGTGCATTATCCGCTTATGAATTTCATGGAGATTGAACTTCATGTTCCTTGAGATAGTAAACATGCACCTTATTTTTCTGATTATACTTGTCTAATTATTCCGATTTTTCACGCAAAAAAAATGCAATGAATATTTTT
>stream_31869 Average coverage: 10.71
AAAGTCGCTTTGTGGTCTAATTGTGTTCAGATCTGGCTGACCACATCAGGTGGTCAGGGATGCGTTGAGTGGGAATTTCTCCTTCGTCTGAATGCAGTCAGGCTACCGGAAGCGCATACAGTGGGTGAAGCCCAGCAATCCTCCCACCAGTCTCCAGAAATACATTCCTAGCATGCGAGGAATATTTTGCAGGCCTCATCAATGCTAGCCAGCTAGTTCATATTTAGAAGGAAAAAAAAAACTACCAG
>stream_31926 Average coverage: 10.88
CATTACCTTTTAGATTCACGTTTAAGAGTCGTTATCGTCTAAGGTGTTATGCCCATTGACTTCTGTGTGTTCTGATGTAAGGCAGACATACAGGTACTAAAGGTTAGGCTTTTTGTTTGTCACTGTGGCTGGGTTCCCTCCCACATCAATCCAAGGGTATGTTCTCAAAATGTGCTGAATATAACAACTGTGGAAGACTGAAAAGGAAAATAAATGTCCCCGCGTACTCT
>stream_31993 Average coverage: 5.00
AGAGTACGCGGGGATTTCTGTCTCTCTGCATGCATTTTGTCTTAGCGAGTGACACAATGCCACAGTAAGCTCATTATTTCTGTTCAGTTCTCCAGCGACCTCAGTAACAGTGCTGTTATAGAAGTAGTACAGAGGGCCAAAACCTTCATGGTGGAATAAACCATGAAAATAACGGGTCTATGTTATAGATATGGATGTTTATTGTTAGGGTATCGTTAATCTCGGAAACCCAGAACTAAAATCTTGCAAAATTACGTCAGATGCCCGATTAGACTCTGCGTTGATACC
>stream_31995 Average coverage: 9.28
AGAGTACGCGGGGATTGTACTCTACATTGTACTCTACTACATATTCTACTCTACATTCTACTCTACTCTATATTCTATTCTATATATTCTACTCCATATTCTTCTCTACTCTATATTCTACTCTACTCCATATTCAACTCTACATTCTACTCTACTCCATATTCTACTCTACTCCATATTCTACTCTACTCCATATTCTACTATATATTCTCGTCTACTCTATATTCTACTCTC
>stream_32080 Average coverage: 6.45
ACAGCAAGTCTGGTTTCTGTGCCACAGACAGGACATTTCTTTGGAGTTGAAAGAATATTTGGGTTGATCATATAGAAATTAAACAATCTAGACATACATGCAACAGTAGGCCTATCTCTTGCGGGTTTGACAATGATTTCACTCACGCCTAATTCACATGACATACAGTGCCTTCAGAAAGTATTCACACCCATTTACTTCCACATTTTCGTTGTTACAGATTGAATTTAACATGGATTAAATTCAGTTGTGTCATTGGCCTACACACAATACCCCACAATGTCGAAGTGGAATTATGTTTTTAGAAATGTTTACAAATTAATAAAACCTGAAAAGTTTTGAGAGTCAAAAAAAAAAAAA
>stream_32233 Average coverage: 5.65
CAGAGTACGCGGGGTGAGCAGCGCTGACTGGAATGAGGGTGACCCTGGGGATGACATCAGAGGTCAGAGGTCAGGGGTCAATGAGGGTCTGTTCAGCCTGGTGACGGAGTTGAAGGAGGAGCTGAGGAGACAGAGGATCAGCTATGAGACACGCATACACAAGTTAGAGGATTCGTGTTCAGGTCTTCGTCTCCAGTCTGGTCGTTTAGAAGAGGATCTAGGCCAGGAGAAGAAGAGGTTATTCATGTTGGAGATCCAACTGGGGAACTCGGAACGCGCAAGGCAAGATGCTGAGACTCGGAATGTTCTCCTGCAGAAAG
>stream_32353 Average coverage: 9.36
CATGACCTGTGCTCCTGTCACAGTGCTCCTCTGACATTGGTGCTCAGTGTTTCTGGGATGTTGTCCTGAGATGTCTTATGCCAGTCTCTTCATAAGTAGCTACAGGTTGAGGTCCTCAATGTTCTTGAAAGCAAATCACGAGTTGGGTTAAAGAGTTGTATTTTGTTCACTGAGCTAACGTGTCGAAATGTGAAATTATCACTGAGGAAGTCCAGCCAAGAGATCTAGCCCAACCCGAGAGCCAAGTACCTGCAGGATT
>stream_32356 Average coverage: 7.73
GTTTTGAGTAGGACTAGAGATTTGAAATCTCTGATGTGATGTTTTTCAGTAAACTCCTTTCAACAATAATTGGTTTCATGTTTTCTATGCTATGTTATTTAATAGGACTTTTTAGAGAATTTTCCAGCCTTTGGATTGATATGTAAGTGTTCACTTCTCATTCGACAACCACATGCCTTGGACAATACCCACAGCCATGTAGCTAATCCTGTAATGGAGGTTAGCTAGGAGAGAGATGGAAGCTTGCTCACTTTAAGAAGAAAAATATCTGTGCGTCTTTATCAAAAATCAGGTTAAGATTGGTTCCTGGAATCATGTGAAGTAATCACTACGCTTAAACCTCCTTGTCTCTACTTCCCTGTCACTCTGCGTTGATAC
>stream_32565 Average coverage: 5.00
TCAACGCAGAGTCGGGGGTAATAGGCTGTTCTCTCTGATACCGCACCGCAAGCGGGACCGAAGCACCAGGTTTAGGTCCAAAAGGCTTATTAACAGCTTCTACCCCCAAGCCATAAGACTCTTGAACAGCTAATCAAATGGCTACTCGGACTATTTTTATTTTCCCCAACCCACCCCCATTTTTACGCTGCTGCTAATCTCTGTTTATTATCCATGCATAGTCACTTTACCCCTACCTACATGTCCATATTACCTTAATTATCTTGACTAACTTGTGCCCCCGCGTACT
>stream_32792 Average coverage: 7.90
CTCTTCCTCATCTTCAGGCTCCTTCCTCTTCTTCGGTCGCCCTCTACCGCGACGTTTGGTAACAAACTCCTGAGCTTGTTGTTTTAGGAAAGGCTCATCGTCAACCTGTGATGAATTGTTGACTTCCTGGGTTGAGTTGATGTCATCCTGTGCAGCAATGCCAGTCTCATCTCCCTGCTCCACTGCAACATCTCCCTGCTGCTGGAAATGCTCCTTGAGCACCATCAGAAGCTTATCAGCCTTCAGTTTTGAGGTTTTGAGCCCAATCTCCTTCGCAAGACTGCGTAATTCGGCATACTTCATGGAATCCAATTCCATTTTTTTTTTCGTGTTTTACCTAAAAAACAAATGAGTTTGTCGCTTGAACACGTTTTATCT
>stream_32884 Average coverage: 5.01
GGGGGAGTGCTGCGCAGCAAGGAACCCGGCGGACGTGTTGTTCTCTTGTAGTGGGACAAACATTTTAACCTTTTTGTAATACTGTAACTACCACGTATGAAGATGAAAATCGCATTCGCCCAGTAATTCTGGTTAAGAAGCAGCTTCTTGTCCGTTCCTGAAGACCTTTGGATGTGGGATAGAGTTCATTATAAAGAAAGTAGATTCCCAGAAGATTTTATGCAAAATTCCCACCACTTTTTTTCCACTCAACTTTTTGCCTGCTGGAATCCCTAGAAGCCCCACCCTTACTTATATTTTTCTACAGCATCCTTTATGCCATCAAGTTTAAGAAGAAGTCGAAGATTTTTCTTCCCCCCCCTCTCTTCGCCCCATTTTTTTTCTC
>stream_32928 Average coverage: 6.78
AGAGTAGTGAGTTACAGTAGTCAAGACAGGAGGAGATGAATGCGTGTTTCAACGGCAGGACAGGTGGACCTGACTTTGGCAATGTTGCGGAGGTGGAAGAATGACAATTTGCCAGTCTGTCCATCTTATGTGATGGTCAAAGGAGAGGGTGAAGCCAAGGTTGTGTGTGTGGGGGGAGACAGTGGTGTCAATCGCAAGATTACCAGCTTTGGTGAAGATGG
>stream_33044 Average coverage: 5.74
AGAGAGAACGGTGAGCAGATCTGTCCAGCAGCTGAGGAGAAACATGACTGTCCTATTCTGGCCCCAGTTGGCTGTCAGCAGACAGATGCAGGTCCCGAGTCCAAACAGCTCTTAGCAATAACCAGTCAAACCAGCTCCACAAGACACAGACACCATGTCTACACAGCCTGGGTCACTGATGTCCTCAACCTCACTACTGCACAGTATCAGAACAGTCCACTACAGACTCACAGCCACGTCCTCGGTGCTGGATTGGCTTGACCTTTGATCTTCTGGATAATTTAGGTGTAGTTCAGAGAAACTTTAGTAACAACAAAACAAAAGGTAGATGTATCAAAGAGGCCAC
>stream_33555 Average coverage: 5.67
AATAAAAGACTTGACCTAGTGGTGTTGTTGGACCTATACTCCCTATCCTTTTTTTTCGGTTATGCTGATCACAACGAGAGTTCTAGTTTTTAGTTATTCGTATATAGATAACGACACACACAGGGTGCGCTTTCACATAATTTTGTTGTCATTTGTTCTATCAATGATTCTATTAATTTTCAGCCCAAACATATTTAGTATTCTAGTGGGCTGAGACGGCCTGGGTATGAGCTCTTACTTGTTAGTTATTTACTACTCGAGAGAAAAGTCATTCAAAGCAGGGATAATTACCGCGTTAACTAACCGGATTGGCGACGCCCTACTAATTATTTGTATCTCCATAATATTTTATCTTTCTTCTCTTTCTTCACTAAGGATAGAATTGGGGGCTTACCCCCAGTATGGGGGAGCTGTGTTATTGCTCCTAGTGGCAGCAAGAACTAAGAGAGCACAAATCCCTTTTAGGGCCTGGCTTCCTGCTGCTATAGCAGCACCCACCCCGGTTTCAGCGTTAGTCCACTCCTCAACACTTGTTACAGCGGGGGTGTATCTTTTATTTCGATTCAGCTCTTTAT
>stream_33591 Average coverage: 9.75
GCTACCCACTGGTCTAGTGTTCTACAACCTGGAGGTTCTAGTACACTAGACCTTAGTTCTAGAAACTTTTGAAAGTTCTGGAAAACGGGTCATGATTACAGTGCTGCCTTAACTAAATCTGTGAAAGGTGCATGAGAACCTGCTGCTTGGGTTTTAAAGAAGCACATTTAGGGAATTTATGAAATTCTACCCATTTTTGTTTTATACATTTGTATGTCTATGCATCTTGAGCCAAGTGAATGTTACAGGTGTAACCTGTGTACATTCCTCATTTTCTGCTTTTACAACTGTTTTGTACATCAGCAAAATAAACATTTTTAAAATTGAAAAAAAAAAAAAAACTCCAGTACTCTGCGTTGATACCA
>stream_33599 Average coverage: 5.80
CTACCCCACGTTTTCCAGGAATATTCTTATTAACATGTTACTGAATGTATCCAGAGTATTTTCAGATTTTGTGATCAACAAATGGGGTGAAAAGTACAGAAAATAAGAGCATAAATAAGAGCATAAAACCAACAGTGTGATGTTTAGATTCAGTCTTGTCAGGTGAACTTTGGTGTGATGATTTTCCCATAGTCTCCACTGATTCATTACCATGCTAATAAATATGCTTTTCCTCAAAAAAAAAAAAAAAACTCCAGTACTCTGCGTTGATACCA
>stream_33669 Average coverage: 7.09
ACTCACTTTCAGTTTACTCTATTCAAATTATTGCTTGACACTAATTGTTTTAGAGAGCATTAATACCATTCATGTTGTATTCATCTACACTAATAACTTGTTTTAACTGTTATTTCTTGGTGCTTGTATGATATGAAACGTTTTTGAAATCAAACTTTGAAACATTTCAGTGGACATTTGACATGATCTAAACATGACATAATTGAACGGTGT
>stream_33753 Average coverage: 7.27
CTAAGCTCCTCAAATTACAAACAAGAACAGTTTTCTGACCATTTTATGTTTGACCATCATTTTAGTATTCTTCTGTCCAGACACGATCATTGAAGAACTGGGATACTGTCTGTTGTAAGACAAAGATGCTTCTGAGCAGACAGTCTTTGAGGGGTGTTTTTGCAGCGAGGGGCTGGAGGTTGGGGGCTCAGTAGGTGGTGTCTATAACGTTGCCCTCCATCTGATGTCTGTAGGCCACTCTTGCCTTGTGAGAAAAGTAGACAACTCCTCCTCCAGCACCATCACTGGCATAGGTTGACTGGGCAAACTGGGGCTCTGTCTCAATGGATGGAACCTCTTTAGGGAGGCAGTCTCTGCCCTTGACCTTGTCTTTACACCTCTTGTAC
>stream_33975 Average coverage: 6.43
AAAAGGATTTGACAAAAAAAAGAAGAAAGCCTGAAGGAAACAGGCTTCCAAATGAGGACCATACGACTGAGTAGACATTGAGGGAGGATAAACATGTAATCCTGCTTTAAGTTCAACTATTTTCCAAAAAGCAACTCATAATGGGATGTGCTGGCTCGCAAATAATTCACTCGGGGATATTATGTCCGTCTCTTGTCATAGACAGAAAGCATCCTAAAAGC
>stream_33979 Average coverage: 6.95
TGGACAACTAGGCTTTCCATTTCCTCCAGGCTTCCAAAATCCTCCAGGTTTCCCATTGTCACCAGGTTTCTTAAGGCCTCCAGGCTTCCCAAGACCTCCAGGCTTCCCAAGACCTCCAGGCTTCCCAAGACCTCCAGGCTTCCTAAGACCTCCAGGCTTCCCATGGTTTCCATGACTACTTGGTATCAACTAGAAATGTAACAAGAGGATACCGGACATTGCCTTCGTGCTTTTCTCTTGCGAAATCTAAATCTATTCACGAAGAGGACCCCAACTTTCATGATTTTGGGATGAAATAGACGAGTGACTATGCCATAAAAGATTGGGAAAAAATTTTTTTTTCCCATCTACAACACGAGAAGAAATAATCAAAACACTAGTAATTGGAAAAAATAGACATTACAACTTGTAATTAAACTTGCTTTAATAAAAATACATTTTC
>stream_34008 Average coverage: 5.97
GAAGTGTATAGTGGGTTCCTGCACAGCGTGTGTGTCTTAGTGTGTGTCTTAGCATGCTCTTGTGTGTCTTAGCGTGTTCGTGTGTGTCTTAGCGTACTCTTGTGTGTGTTTGTGTGTGTGCGCTAGGGAGTGTGTGAACGTGTATGTACTAGCCCGTGAATGTGTGTGTGCGCTAGCGTGTGTGGTTCTGCACTAGCTTGTGTGAAGGTG
>stream_34018 Average coverage: 7.31
TCAAAGTACAGACAGATCCACAACTGATGATGGTGCAGGCAGAGATGGTTGCCTCACTTCGAGTTCTTAGCAAACTATGCAGTATTTAGTTTTTTTAATGTATTATTTCTTACATTGTTACCCCAGGAAATCTTAAGTCTTATTATATACAGCCGGAAAGAACTATTGGATATAAGAACAACGTCAACTTATCAACATTATGACCAGGAATATGACTTTCCCGAAGTTGATCCTTTGTTTGGACCTCCACCCAGGACAATGGATCTAATTCCAGTAGTCGATCCAAAACAACAATGGCACAGAAGGGGCAGACGAAGTGGCCACCTGGCCAGGCTCCGTAGACGTGCACAACGCCCACCGCTCCAGAGTATACTACTAGCCAATGTCCAGTACTCTGGCGTTGATACCAC
>stream_34067 Average coverage: 6.54
CGAGCATCGCTCTAGCCTGGTAAAATTTCAAATGTGGAGAATTTGAACCAGGTACATGTTCACAGATGGGTCAGGTAGTCTCTTGCTAGTCTGCATAACAGAGGGGGAGAGCGAGAAACCAAGTGCTAGAGGGAGATGAGGAGAAATAAAGTGTCGCAGAGAAGAGAGGAAACAGAAAGACATTTCTTACCCTCTGGCTACACAGCTCTACTCTGATC
>stream_34070 Average coverage: 5.52
ATCAACGCAGAGTGGGGACAGTCAGACGGGGATAGGGAGAGATTGAATGTCCGTAAACACACCAGCCAGTTGGTCTGCACCATGCTCTGAGGACACGGCTAGGGATGCCGTCTGGGACCTGACAGCCTTGACGAGGGTTAACACGTTTAAATGTCTTACATCGGCCACCGAGAAGGAGAGGGGGGGGCCCACAGTCCTTGGTAGCGG
>stream_34134 Average coverage: 21.16
AATCGTTGGCTGGCAATCGATCCGATCAGGAACCTGAAGGAAAATGAGGTCCTCCACCATCACGTTTTGCCTGGTCGTGTCGGTCGCCTGTCTTCTGGCAATTCCGACCCGAGCTGAGGAGAAGGACGCAGAGTGCCAGAACTGCGCCACCGCCATCGTGAAGGCCATCGACGTGTGCAACAAGGAACCCAAGGACGTGGCAGACTGTGCCTTGGCAGGCCTGGGTGCCTCTGCTGCCTGCGTCAGATGCGTCTGCAGCATTGTCGACATCGCCAATGGGGGTACCGGTCAGTGCGTCGTTCCTCAATAAAAGCTGCACCTCTTGGCCACGAAAAATTAAATCTAGGACACAAAACACCCTGAACAAAATTCTTCCGGACTTGATGATGGAAAACGATCCGTTTATTCATAGCA
>stream_34173 Average coverage: 6.78
GGACATCAATGCATTATGTGCTAGTCTAGAACTCAGGCAACATCAGATTGATGATCTAAGGAAAGAGAACACGGCGCTGAAAGGTACTGTAGACTCTATTCATAGCAAGGTGGAGGGAGTGCAAAGGGAGAACAAACAACTTAAAGAAACCTTGCTTGATGTACATTGTCGATCAATGCGGGACAATCTCATATTTTCAGGGATACCGGAGAAT
>stream_34320 Average coverage: 5.55
TTTTTCTCTCCATACTTCACTTCCTCTCCTCCGACTCCCCCGATGTGACTTCCACGCTGCAATTCCCAGCAGATATGCAAAGGAATTTCTAGATCAAAGGGAGTTAGGCTAGATGGATTCCTAACTTCCTAGCTAAACATAGTTTTACATAAGAGAAAGCAAACTGGGCAGGCACAATAACAAACAACAGGATATTGCTAGATAACCTAATGCGGAGGGCTGTAGTGGTGTTGAGCTGTGTGATGCCTTGGTATGTGTTCCCACGTGTGGACATGAAAGGATTGCAAACACAAGATGAATGGCCTGCCCTACAGTACAGTAGCTACTTAAGTCTAAAATAAACTATATTTAC
>stream_34339 Average coverage: 11.15
CTTCCCACTTTATTCAAGAGATGGCTAGTTGTCTCTTGATAAAATGTTTTTGATTACATGGCAGATGGTCCTGGGAGCATCTGTAAGAACATCTATCTGCTTGATGTGACCCTACATGTAGTCATCTAGTATTATCCTACTAGGGCTGCTGCTAGCAGAGAACAGAACATGCATCTCATTCTCTCTATTTATGCAGCTTGAACAAGTTACAACAATGTAACCAGTTCAGCTGAAAATGAGATGCCCTACTCAAGGTCACATACTGTACATTTCTCCTCCTA
>stream_34703 Average coverage: 8.21
AAGAAAAAAATGCGTATTGCGAAAAAGGTGTCCACTCAAGAAAGCTCGTCGTATACTGTAGATATCACTACGATATCCTGTATTTGTCTGTCTTTACAACCAATCAAATGATCAACCTACTCATGTAGCGAGCTTCTTATTTTAAACATCATTCTTGGGTAATAGAGTCATAGTAGAAGAAGTCTCATTTCATTATGAATGAGCCAGAGGGACCGCGGTTCAGGAGACTGAACAGACCACAGATCATCACAGACGAATTACAGGAA
>stream_34751 Average coverage: 6.37
TGGTTGCTACCCGTTCAATAAAATACAGAACGGTTCTATATTTCACTGAGAGAATAAACGTTTTCGAAATGATCGTTTCTGGATTTTACCATATTAATGACCAAAGGCTCGTAATTCTGTGTGTTATTATAATTAAGTCTATGATTAGATATTTGATAGAGCAGTCTGACTGAGCGGTGGTAGGCAGCAGCAGGCTCGTAAGCATCCATTCACACTTCACTGCGTTTGCCAGCAGCTCTTCACAATGCTTGATGCACAGCGCTGTTTACGACGTCAAGCCTATCAACTCCTGAGATTAAGCTGGCAATACTAAAATGCCTATTAGAAC
>stream_34850 Average coverage: 7.19
GGCAGAAGATATCCTCCCTCACCCCGTTCGGTTTGAGTGACATGCCTGCCCTGTTCAGCCCATCGACGTGTCTCCGCATCCCCTCCATGCTGCCGCCTCTACCGCCTATCCTCCAGGAAAAGGATGTGAAGAGCAAGGAGAAGGACAAGAAGAAAGACAAGAAGGAGAAGAAGAAGAAGAAAGATAAAGACAAGGAGAAGGAAAAGGAGAGGGAAAAGTCCAAGGAGAAGGAGAGGGAGAAAGAGGAGAAGAGGAAAGAGAAGGAGAAAGACAAGGAAAAACGGGAGAAGGTAGAA
>stream_34863 Average coverage: 5.40
GAGTACGCGGGGGACATGGACGGCATAATCGTGGAGAAACACCGTAGGCTGGCCACACTACTGGGCCTGCAGTCCCCACCAACCCGCCAGAGCCTCATCAATGACATGGTTCGGTTCAACTTGCTGCAGTACATTGTACCTGAAGTGAAGGAGCTGTACAATTGGCTGGAGATGGACTTCCACCCACTGAAGCTGAGCGGAAGAGTAACAAAGGTGTTGAACTGGGTGAGAGACCAGTCTGAGAAGGAGGCGGACCTCCAGCAATATGTTCCCCAC
>stream_35088 Average coverage: 8.42
TTCCGACCTGAATTCTAGGGACAATGTGGAGGGGGTGTCCAGGGTGCCTATCGACGACGTCATCAGGGAGATCTCCAGGTGTCTGCGGCGGGAACTGGATGTGTCCCTGTTTGGCGTCGACATAATCATCAGCAACCAGACAGGGCAGCATGCAGTCATTGACATCAACGCATTTCCAGGTTATGAGGGAGTCCCGGAGTTCTTTGACGACCTACTGAGTCATCTCACAAGTGTTCTCCAGGAGCGGGCCTTTGAGAGGACCAGCGCGGTCGGGGGACAGCTCCCCGCCGCAGCTCTGGCCGACTGTGGGAAACCCTGCATGCTCCTGGGAAACGAGGCCAACACCTGGATCGTAGAGGGAGACTGCGTCAAGAGGGGAGGCAA
>stream_35125 Average coverage: 7.58
TTTTGGAGTAAAGATAAAACATTTCTATAACGTAACATAACAAAGCTGTAAATAATAAACAATGCATAACTGGATAGAATAACACACCAACCCATCATCACCTTGGATCCAAATACTCACCCCAAAAAAATGATCCACAGAGATAGCACATACAGTGCCTTCGGAAAATATTCAGACCCATCGACTTTTTCTACATTTTGCTACGTCACAGCC
>stream_35253 Average coverage: 5.00
CGCAGAGTACTGGAGTGAGATGACATCACAGCACCATGACTCAGGACTGGGAGGAGGACACATCTCACTAGTCTAGAGTGGCTTCCTCTCCATCTGAGCCCAGAGAATAGGTGATGTCCATCTGGTATATTTTCACCAGAAAAACAATGTTCCACATCAGTGCAGATGAAGGAAATGAGGTGAGGAAGTCAAGTAAGGCTGTTGAGATGCACCCAGCTATGTACTTTAAGGGAACACCATTTTGTGCAGTGGTTCTCTTTGTATAGGTGCATGTCGGGAGCGAATGACCCCAATCATAGAGACAAGTTCTCAAGCAACCTTTGATTTGATCTATTGACAGACAGGGAAGGGATTATACACAGATACAGGGCC
>stream_35266 Average coverage: 5.57
TATCAACGCAGAGTGGACTAATTTGGCATGGTGGCGGTCAGCCTCTATAAACTCGACTGATGATAGAGAACAGAGTACGCTATCTTGATTTGTAACTTCCCAAAAGGCCAGAGGGCACGCTCAGTGACAGTACTTCCTGTCATTACAGACCAGAGGTCTCATCTCATCACACCGTAAAACACAGGCAGAAGGAAGGAATGTTGCCCAGCAGAGTAAAGAGAGAAGAGGGGATATCCTATCTTTGAATACCTCTGGAATCACTGGATGCCTATCTGATATGTGTTTCCTTTCCTCCCCCGCGT
>stream_35292 Average coverage: 11.06
AGTATATTCAATAAACATGGACTATGATCAACTAATGCCATGAATACTGTATACAAAAAGTACAAGATGCGATTAATCTTTTAATACAAAATGTGTGTTAATTGCATGCTGAACGTTTGACAACTTTCTTAAGGTGGGGTTATGGTTACTAACATTGACTCTAATAATTAAGTTATTCATTCAGGGATACTTTTCTTTTGTTGCAGATTTTGTGCCTTTTGTTAGATATTAAACCCGAATTTACAAAAAGACTGACTGGAAAGACACAAACCTCAGCCTTGCTGTACAGTGTTTTAAATTTATGTACAATACATGATTTTCCCCAATATTAAAGATGAAAGGGACAAAAAAAAAAAA
>stream_35296 Average coverage: 8.20
AACATAAGTGTTTTTCTGACATTTTTGGGAAATTTAAGGGAAATTTTTTAAAAAATACAGCCGAAGCAGAGCCCCACGTCCCATGGAGACGTCCTCGAGGGCGTGGATGTTCTCCCCATCAAAGGCCAGCGGGATTTCACTCTCATGGTGAAATGGATTTCCGCCGATGTGCAGTAAAGGAGTGAAGAGCGGTGAAATCTTTTTAACTTGTTGTCGCATCCAATCTTGTCACCATCGTTTTCAGTTGTAATTGCGAAGTTCCCGGAAAAAGTCCAGCAACAACGGAGGTTCCTCGATGAACCCACCTTCTAACAAGTTCTTTGAAGAACCTTTTGGGGCTGTTTTTCATTGACCAAGAACCCTACGGTTCTTAGGGAATCCGAGAACAACTCCAGTTGAACCCTTCATCCCCCGCGTACTC
>stream_35345 Average coverage: 9.97
GACAACATAATGATTAATAGACTTAGACAATATAATGATTAATAGATTATGACAACATAATGATTAATAGATTATGACAACATAATGATTCCAAGTTGACCGGTAGTATACTTTCTAGACGTATAGTTAGGTAGTCGATTAAATGTATTATGCGAGAAATGGCGATGAAAACGGATTTATGTACAAATATTGCTCTAATAACCATGATATGGAAGTAAACTTGGAGTCACCCGATGATACTTTATTGTTATTGTTTACTCCATGTGTA
>stream_35390 Average coverage: 10.14
AGGTTAAAATATGTAGCATGTGGCGGTTCCATGGAAAAGAGACATGTTAAATTATGACCTATGCATCTATTATTTCCTCTAAGCAGTCTCATGTAAACTACGTGTCGAGTTGTCTTGTGTCATAGCACGTACAACAGGTAGTCAGGTAAACTGCTGACATTGGCAACCAAGCTTTTGTTTAACATGAAATCGGGCTATACAGCAGGAATAATCATGAAGGCATTCTCAGTTGCAATTTTTCTTCTTCTGTTCATGGATCAGACAGCAAATGGGCGCTCAGATAAAACTACTGTAATTAAAACTCTGGGGGCGAATATTCTACTCTGCGTTGATAC
>stream_35468 Average coverage: 13.26
ATCATGTCTTACACAGACGTTGAGTCAGGCAGCGAAGATGCCCTCCAGTTGGCATTGGCCACCGTCGGACCCATCTCCGTGGCTATCGACGCCAGCCCCGACTCATTCATGATGTACGAAGACGGAGTCTTTTCCGACGACAACTGCTCCTCTACCGAACTGGACCACGGCGTCCTCTTGGTCGGTTATGGCACCGACCCTGATGGCGGTGACTACTGGCTAGTGAAGAACAGTTGGGGCAAGTCGTGGGGCAATGAGGGATACATCAAGATGGCCAGGAACAAGAAGAACATGTGCGGCATCGCCACCGCCGCGTCCTACCCCATCGCTTAATA
>stream_35790 Average coverage: 8.07
GACATGTGCTCCTGGAGTAAAGGACTGCAGATCAGGTATAATGTGTGGCAGCTGGAGGAATGGCTGGAGGAGAAGGGGCTGCCAGACTGTGGAGCTAAAGAGATGCTGGAGCCACTGATCCAGGCCGCTCAGTTACTACAGGTCCAAGAAGAAGACTGAGGAAGACGCCCAGGCTCTCTGCACCATGTGAAACTCTGCCTTCACCACTCTACAGATTGTAGAAAGTGACTAACCTTGTACACCCCAGTGATTGAATTTGAGGAAAGG
>stream_35891 Average coverage: 5.00
TATCAACGCAGAGTATGAGTGTGTACAGCCAGAGGAAGGCTGAGACCGTCAACAGACTGGTGGGAACCATGAGAGAAGCTACCAACCTCTGCAACGGTGTCCTGGCATCTCTGAACCTGCCTGCGGCTCTGGAGGACCTGTCTGGAGATTCTATCCCACAATCCATTGTTGAGAAGGCCCGTGCCATCGTCCAGCAGGGGGGGCTGCAGAGCATAGAGCAGCTGATCAGAGATCTGCCTGAACTACTGACACGAAACCGAGAGATACTGGAGGAGTCTCTGAAGA
>stream_35989 Average coverage: 5.70
ACAATTTATCCCCACAATATTCCTATTTTCTGAGGTGCTATACAAACTTAAGTCTAAGCAAAGCTCACAAATCACACTTTTCCTTCACCTTCTCAACTGACTTGCCTTGGTAAAAAACGAAACCCTTCTCTCTCCTCTCCCTCAGTGAGTGCCCAGCGGCCAGACTCTCTGTCCCTGGCGGTGGCTAAGCCAGACTTGTGGACATCGAGCGGTGACGGGGAGGTGAAGCTGAGGATGGGGGAGTCAGGCTTTGCCTCTGAGCCCCCACTCACCGTAGACCAGATGTTTAAGACTGCTGTGGAGAGGTTTGGCAGCTACACTGCCCTGGGCTGGGAGGAGGGAGAGCAGACCAAGACAATCAACTACCAGGAGTACTGCCAGGCCTGCCGCACCGCTGCCAAAAGCTTCCTCAAGGTGAGACTAAACACATAGACCAACTCTGCGTTGATACC
>stream_36588 Average coverage: 5.28
CAGCGCTGTGTTTTCCCGGGAGCAGGCTCGCCAGCGTTCCCTGTACCCACGCACAGAGAAGATCGAGGTGACCTTGCAAATACCTGGTCTGCAGGGCACCCTGCTCGTCATGAACAAGGGACTGTCCACACCACACAGCTGTGCACGCCATTTGACAGAGTGGTATGTAACCAGCTCTGCCCTGGCCTTAGTAGACGGAAAGCCCTGGTCCCTGCACCAGCCCCTCACCCAATCCTGCTCCCTCTC
>stream_36793 Average coverage: 5.09
TAGTGATTTGGCAATTTGTTTTATAATTTACAAATAAATAATAAAACAACAGGCTCAAATCAACTTGGTCCAGGTGGGTTTCCGTGCTGTGTTTAGTGAAGGTCAATACATCATGCTAATTGGGGGTTCCAATGTTGAAAACAGTGCCTTGGTTTTCCTCTTGCTCCAGTCATTTAATGTTTAGACTAAATCACCTTTTTAAATATGTTGAACACTGTTGTAGTGATGAGATGTGTAGTTAAGTTTTTATATGAT
>stream_36837 Average coverage: 5.00
AGAGTACGCGGGGGGTATTAACTGACAGTCGTTCTGAAGTGGAGCACCGTGCAGGACAAGACGTTTACCTCCTGCTAATTGGGCAACTTTTGTACATTTTGGGGTCAGAGTGAGGGAAATGCTGTAAATTAAGAGGACTCTATGTATTTTGAAAGAGGAGACATTGAGGATTATAATAAATACCAATTTGATGTCTTACAAGCAAGCCAAACATCCGTAAGTCCAAATGTACACTTCACATTTCCATATCATT
>stream_37081 Average coverage: 5.07
GAGTACGCGGGGGGCCCACTGGCGTCTCTTTGTGTAGCCAAATGTATCCCAATCAGGAAATAACTGCAGAGACGTTTTGTGTCGTTGTACTTTATCCTTTTCATGACGTTTTGACCACGACTGTGATGTAGTGTGTCTCAGATCCGAAATACATTTTAGATTCACATCGAATATAAACATACGCATTTCACAGAGCCATGAAGGAGTCTGGAAATGGATAGCGAAGGTCTAGTTTTGTATATTTGTAAGAGACCAAAACACATACTTGGAGTCTGTAAATGTATATGATTTGCTCTTCAAGCGCTTGTGATAATGTAACAGTCTTTATGGCGGATGTGTCTGATGTGTTACGTGCAATGTTGGATGTTGACATAATTGGTATAATCAAATTGATGCTTCTCGAAATTCCTGAATGGTGTATTCACATAGAGAGGCTATATACTCTGCGTTGATAC
>stream_37089 Average coverage: 5.95
ACTGGCTGCCAGTGAAGGGGCTGATTTGAGCCCAGCATGGAGTGGAGGAGGATGTGCTACAGAAGGCATGGGAATGCACACTGTGCCTGTGCAGGCTGGGAGGGACACATCATTAGAAACGCCATTAGTAGAATAGGGACTGGCGGCTAGAAACCCTCCAGATCCTGCTCAAACACACTCGCCAGTGGTCCTGCTTCCCTCTAATGGGTTAATTTGTAACTCTTTGATTGAGTGGACCCAGAATTCATTGAACCACCAGTCACTTTAATGGAGCCAGTCAGAGACTGTCTGTTAGCAAACACATCAGATAAAAACGGTCTTACTAAATGGCAGGAGGAGTAGAGCAGCGGAATAGTGTAAGGGCAAAAAAGGAGAAAAGTAAAAAAATAAACTTAGAAAT
>stream_37218 Average coverage: 5.38
GAGTACGCGGGGGTAGCCTATAATTACGAAAAATGTAACACACACAAACACCAAAAGCTGTGTTCGAATAGTAGTAAATACTCATTAAGTGATTTAGTATGTCAGTATGAGTATTGGAACACAGCTAAAGGTTTAGATAAAAACAATATCTAGGCCTATATCATAAGATCCTTTTTAAGTAACTTAAAAGTAACTGCAGGTTATGATATGAACAAAGAAATCTAGCCTGAGAGCATATTTCTGTCCTATCCTTTGGAGCAGGACATGGAATGTCCATAGCCTTTTCATTGCAAAACTCCTTGTCTTCTTGAAAA
>stream_37553 Average coverage: 5.06
ACTTCTCCCAGCCATCTGGCCAACGTGTCCATGACAAATGAGCAAGAAGCATCGCGTTCATTTCCTGTGTCTTTTTTTGCTTGATCTCAGGACCCAGAAGCCATTGCAGCGGCGCTGACACACAGAGTAACGATACAGAATCCAATCGTCTTTCTCTACTTGAACATGTCAGTGTGGCACTTAATTCTAAAGCTAATGTGTAGACAGTTAAGAACTGACAGGGGAATTTAAAGCCAAAACTACAGGATCAAGGCAGTTGAGCAAT
>stream_37577 Average coverage: 5.78
TAATGTTACTGTAGCTAGCTAATTAGCTCTTGCTAGATGCTCACATTAGAATCTGACTATGCAAATCGTGCAGTAACAGTAAGCCTACACTACAATGCTAGCTAGCTGTAATGTTGCTCAACAGTTTTAATTTGCACACAAAGTGACCCAATAACAGTGAATTTGCCTGGAATTCTAATTAAGTTTAGAAATGAAGAAATTCTGTGGTTCAGTGAATGACTTC
>stream_37583 Average coverage: 5.09
CAAAAGAATGATTGAATTTCATTTAGCTCCGTCCCAATAACCAAACATGTGCAGTGCACTACGTAGTATTAAGAGATGTAAACTCGAAAAATCGACTATCTCATTTAGTCATCATCATGTCTATACAGTGACTTGTGAGCTGTGAAAATAATTCCCTCTTGAAGAAAAATAAAAGTCATCATCGTTCATCAATGACCAATTAAACAATCAATCAATCAACCAATCATCTGTCTACCCATCAACGAATCAATGAATCAACCATCCACCAACAATCAA
>stream_37726 Average coverage: 6.59
TGACCAGAATAATTTGGCAATGTCCCAACAACCGACAGATAAAATATCTCCATTTCATTCCCCCCAAAAAATATTTGCAGAACGATTAACATAAATGGTGAGACACATTTGAATCTGAAGATTGATCAACACATTCACTGCCTTTAGTTTAACTACAGCAGAAAGTATGGGATAAAAAGACTAATGAAATGAAAACGACTGTTTATTGTCCGGCGAGCTGGCAATCATATATGTAGCAATGTCCCTTTGTTAAACATCGCAATGTGTTTGAATACGTGTGGTTAGAGATTTAAATATGCACACCGGTGCACAAACGTAGAGATAGAATTGAAAAGTGCCGACCAACACAGTAAT
>stream_37783 Average coverage: 6.97
GTACGCGGGGGTTGGGAATCAGGGAATCTTGTCTGTTTCCATCTGCAACGTTGGGTAATGTTTCACCTCACTGAGCAGGCCCCAGGCTCTCTGTCTCTGAAGAACTCTATAACGCTTTTGGGATGACCCTCCTCCCCTGGCGTTCCTGGCTCCAGGTAGAAGTTACCATTAACCACAGATCTGGGATCAGATACTTTACCCCACACCCTAACCTAAACCATGAGGGGGATGAAAGATATATCTGATCATAGATCAGTGGTTAGGAGTGACTTCAGCCTGCTGCCCATTTGCTGCTTGGTGTAACAGAGGGGTTTCCTGAAAGCTGAACATCACCAAGGAAGTGAGCATTTTCTCCTCAAGGTGTCTCGCTAGCGAAAATAAACATTACCCATGTTTATCGAAAAAAAAAAA
>stream_37897 Average coverage: 5.52
GCAGAGTGTTAGAGAGCAGCGAGGCCAGTGTGTATGCAGAGCAGAGTGGTCTGGTTCAGATCTGGCTCAGATGGCAAGCTGCAGCTTGGTCAGGTTCCTCCGGTGCATGTTGTGGTGACGAACCAGCTCATCAGACCTGGCAAACTTCTTCTGACAGTTGGGCCATCTGCAGTTGAAGGGCTTCTCGCTTGTTTTACCTGTATGAGTCCGGGTGTGGGTCTTAAGGTGGTCAGACCGCGAGAACTTTCTCTGACACGTCTCGCACTGGAACGGTTTAACCCCTGTGTGTCTTCGCTGGTGTCTCTT
>stream_38037 Average coverage: 5.00
GAAATCATGTGCATCTACGCCTGCTTTGGCAACGCCAGACTGGTCTCTCCAAAGCTGAGAATGTTGCTTCCTGTTTTGGCGAAAACGAATCCTATTTTCAACGCGTGGCTCTATTCCTTTGGGAATGAGTTCTACAGAGGAGGGGTGTGGCAGTTCCTGACTGGCCAGAAGTTTACTGAGCCGGTCGTTGTGAAGTTAAAAGGAAGATAAAGGAAGTTTTCCATTCTGACATTCTA
>stream_38210 Average coverage: 5.00
GCAGAGTACGCGGGGCCAGTATTTGACTCATGATGATTTTCCTTCCTTCAACTGTCTTCCTTCCAGTATTTGTTTTAAGAAGTCTCCATGGTAACAATATGCCACACATTACTGATATGTATTTTTGTTGTTGTTGTTGAAGAAAACAAATATATTTTCTCTCTGTTAGAGATGCATGGTAATAACCACCCTGACATATGTGAATAGCAAA
>stream_38385 Average coverage: 20.54
AAATAAAGTTCTTTGACATAATAGTAAAATGGAAGTAAGATAACGTAAAGATAAATCTATCCTTAAAATTTATTTTTTCTTACAATATCTTGCAACAAGATTTCCTGTTGGCTTCTTGTCGTTCTTTGTTAATACGTTCTAAAATTGGTTTAACATTAACACATTCTGGATTTTCATGAACCTCGTCTGGGGTATATATTGAATGCACATAATGAGGTCGAACTTGGTTGTAGTCTTTTATAAAAAAATCAATTTCTTTGATAATTGTATTAGAGAAAATTTCGCCTCGTTTTCGTAAATGTTGTTTTAGAATTTTAAAATTGCCTTCAATCATTGAGTTCGAAAAAA
>stream_38626 Average coverage: 7.08
GTAACTAGTACATTTTCATTGTGTCATTTCATTGTGGTCAGTATTAGTTGATGATTGACTATACATGTAGCAATCCCTGTCCGGCTACGTGATGGCCAATAACCTGATACCACTTTCAACCTCGACATTCAGCATTCATTTTCTCAATGGGCTAATATAAATCAGCATTCACCTTCTCAATGGGCTAATACAAAATCATTATTCACCTTCTCAATGGGCTAATAACAAAATAATTATTCACCTTCTCAATGGG
>stream_38763 Average coverage: 6.14
ATGCCCTCCTTCTTCAGGATCTTCTTGGCACAGTCGAACATTCCTGAGTACTGTCCAGTCTTCCTCAGCGTAAGCCTAGTCTTCATTACCTCCATGGGATAGATGGCCGTCTGAGCCGTGGCCCCGGCCAGTGACCCAGCAATGAACCTCTCGTGGGTCTGGACCTTCCCTCCCTCTGACGACAGCATCTTCTTATACTGTTCGTAGGCCATGAACTTGATGGCTGCCTCAGGGGCGATCTTCA
>stream_38821 Average coverage: 5.00
CCGTGTACAGCCTCTCTGTATCTAATAATAATCCATCCATATCGAAAAGAACATGGGTCACCGGTTTAAAAATCGATTGTGTAGACATAATTACAGTAGGTGCCAACACAACGACAAAATCCAATCTTGAAATCGAAGCACTAGCTAGCTAGCAGGCTAACGTTAGCTATATTTAGTAGGAAGGTGGACCCCCCGCGTACTCT
>stream_38910 Average coverage: 6.49
ATATTGTCATGGTGTTTGATCAACTCAGACAATCCACAGAAAACTAAAATGACCCATGTTCTTACCATCTTTGTCCTATTTCATTACTTTTCATTTTCTTTTCAGAAAAGTTCATTTTTATGTTCTGTTTGATGGAAATATATGGAATTTACTTATTTGTTTAACATTAGTTATAGAACAATGTTGTATTCTATTTTAAAATGAATGTAATTTATTAAGCTGAGTTTTGCTCTGCTGGCGGTTATTCAAATGACCTGTCCTGTCACGTTAGCCTATGAAAAGCCGTCTGTGACCAGGGATGGAATGTTGGAGCTACCAATGGCAAGCTTCCACATCTCATCCTTGTCACTGCCTTGTCAC
>stream_39011 Average coverage: 7.13
TGGTATCAACGCAGAGTACGCGGGGGATGATAAGTTGGTTCATTTAATCCGCTGTGTAGTGCTTGGGGCAAAAAAAACAAAGGACTGAGTTTGGGAAACACTGAGTTACACCATGCCAAATTAACCTGTCATACCTGCTGCCATGGCAACATTACAATATATCACGCAGACCCATCAGCCAAGATACTGAAACCAACCAACACACACACACACAC
>stream_39093 Average coverage: 5.80
GAGTACGCGGGGGTTGTGTACCTGAACAGCCGAAAAAACTCTCACAGTACAAAATCTTCCTAACTGTTTCGGCTGGGAAACATGAGGACGCCTTCTGGTGTTTACATGACTAACGCCATACTGCCATAATCAATTTAATATGTAATTATTAGTGTGCATGTAAACATACTTAATGGCTGATAATGAGTGTGTTCGTGGGTGAGTTGGTCGTTGCGCTGAGTAAACGTTGATCGCTGTTCGCGGTGAGTAAAGTAGTACTCCCTATATTTACGATGCATTTTACCACAAAAGGTGGGCAAACGGTGTTTACTGTTGATTACCCTCCTCTACAC
>stream_39304 Average coverage: 6.10
GTATCAACGCAGAGTGGGTAACGTTAGTGAATTGGACCTCCACTTAAGATGGCAATCAAACTGCATCCGGTTTCGACGGGGATTGCCCTGAGGGAAAGTGGCTAGGGCAAGGGGTGAGGGGGTATAAATAACGTGTTTGGACTGCAGCCAATAACCATTAGACGTCACAAAAGATGCTCCATGAGATCTGAACACCTAACACAGCCCAAATCCACCACTGAACATTTTCACAGACATACTGGATGGGCACTAGAGTGGAAGGGCTAAGCATAGCTCTATAGTTACAGTAATAATAAATGTTTCCTAGCAGACACTTTCATCCAACTTACAGTTCAGTAAGTG
>stream_39339 Average coverage: 5.24
TCGTTACAGTACTTTTTAAAATATTTTTTTAAGTAATAAGCACCCTTGCCAATTAAAACCTTGGGATGTGTTCAACATGTATAAACCAACATCTGGAGGTTCACAAAATTACTTCACTGGCTGTGCTCCTTTCCAATTCTAAGGACACACAGAGAACACTCACTCACTGTCACTTGTTCACAAACTAACCTCTTTTTTGACACTTGACATTTTTTCATTAAGAAGGGAAAACTTTACTTATTTGAGAATGAATTTCCAATGGAAATACTTCAACACAATAGATTTACTCAAAAAA
>stream_39361 Average coverage: 6.31
TGGTATCAACGCAGAGTACTGGAGTTTTTTTTTTTTTTTTTCCGAGATGACATTTATTATCGTCTCCAACATAGAGGAAAACAGCAGACTGGAGGAAGTTTGACCAGCATCGATGAAAACCCCCGACAAGGACCAATGCTGACCCCCGGAAAAAACGAGAGGCCTAAGTTGTTGAAGACAGCTGTGAAATCCAAGATGATGGTAGGAGATGTTGGAGACTTTTCCATGCCGCCGTGGACCCAAGTATAGCGAGAATAAGGTGTTGGTTGAATAGCAGGGGAAGATTACTTCTTGGCGGCGGCTCCGACCTTGGCCTTCTTGGTGCCACG
>stream_39576 Average coverage: 7.92
TTTTTTATGCACATTTGAGTGAAACATTTATAACTGCAAAGGATAAAAACGGAGATCCAACCAAAGTTAAAGCTGGAGACCCAATCGGAAAATCTGGAAAAACTGGTTCTTCAGCATCAAGCCTAAAAGATAATCAAGTTCATTTACATTTTGAGGTTAGAACTACCTCGCAGAGAACGGGAGGAAGAATAAATCCATTTGAT
>stream_39628 Average coverage: 9.93
CAGAGTACGCGGGGAGCCGAAACGCAGCCGAAAGGGAATCTGGTCCACATTCCAGAACCTGGTGGCGGAACAGCCGAGCCTTGTGTTCGTCGTGGCAACGCAACGCGACCGGGAGACGCCCACCGAAGCTCTGGGAAGAGTTGTCTTTTCTGCATAAGCCGCCGAGGCCCTGGAATCCTCTCGCAGGGAGAATGGGTTTTGGTACATGGCGAAGAGTGCCGCATTTCTTGCGGCATCCACGAGCGGTCGGTGGGACCTTGAAAATCCCGGGGAGGTTACGGTGGACTCGCACCAGCTCGTACCCATATCCGCAGCAGGTCTCCAAGGTTAAAAGCCTCTGGTCGATAGAATAATGTAGGTAAGGGAAGTCGGCAAATTGGATCCGTAACTTCGGGATAAGGATTGGCTCTGAGGGTCGGGGTGATCGGGCTTTGCGCAGGAAGCGGGTGTGTCCACTGGCGGGCCTGGGTAAGTCTGTCGGCGAACCCGGTCCCGTTTAAGGGCCTCCGTGGATTGCCATTGCTTCGCGGCCGTCCCGGGAAACCGGGTGCGCGCCGTTCGGTCACCGATCAACGACCGGCTCAGAACTGGCACGGACAAGGGGAATCCGACTGTCTAATTAAAACAAAGCATTGCGATGGTCAGAGAGTGATGTTGACGCAATGTGATTTCTGCCCAGTACTCTGCGTTGATACCACTGCTTACGATC
>stream_40109 Average coverage: 4.43
GAAATTATTTTCAGATGCAAACCTTATATGTCTAAACTCAGAATCAAATAGGCTTCCCAAAAATGATATGATCACTGTGATAAAACGTTTAAGTTGATAGGGTATTTTCTGCATTTTTCAAAGCCTCATCAGGTAGGTAACAGCTGTCCATGTTAACCGGATTATAAGGGAAATCGATCTTCTTGCAAAGCATGTGTATGTTTTAATCAAGCTATTATAGTAATGAGAGCAATCACAATAATCATATTATTGAATGCAT
>stream_45258 Average coverage: 7.05
GTATCAACGCAGAGTGGCTTGTTTCTGTTGCATGACAAAAGGACTTACAAAACCACATCAATTAAAAGTTCATTAAGTTCAGCGCTAGGAGGATGAGTGGATGCTCTCTATTTACACGCAGCCCAGGCCATTATCTAAAACCTGATTATTCAAATCCCTGGATTATAACAGACATTTCTCACAGCCTTGCATGGAATAATCACGCCACATAATATTTCCTTAATTTTCTATTCTTCCCAAGGATTCTGATTAGAATGGTGTCTGCATCATCAAAAGAGAGGAATAATGTTCTTTATAGTTATATGATTTAAGCACATGGAAATGAACACAAGCAGGATTATTGGTTGTATGAATTCCCCGCGTACTCT
>stream_45298 Average coverage: 12.43
AAACTTCCAAAACAAATTGGTCCAATCCAGGTCAGGATTGCAACCAATGTAGTGGTGTGTATGTACTCCATAACACAAGTGGAAATTTGAAACAAATTTCCCTATGAGTTTCCTCATCACAACAACAAACTCGATGGGACAACACTCGATAAGGCGAGATTTCGCAGCCTTTATCTTGTCCTCCTTAAGCAGTTCAGATTTGATATAAGTTACCAGCTTAATATCAATTGGACCATGAACCAACTTATTCTCCAAATCATTTACAGATGCTTCAAAACCTGGTTGTAGAGTTCCATCCTCACAAATGAGGTCACGACGACACACACCATGTGTCACGTGCGGATAACCACAACTAGTTCCCCACATTATGGGACTCAAACCCGTGCCATCACCGAGGATTGCCACCTCGGTAGGTACTGGGTGAAGTCTCCCAAATGGATATAATGAAGATACATGTGAAACAACACCACTATCAACGACAAATGAACTATATTCTTTATCGTACTTCCTGAATGCCACATCCGACACTTCTTCCTCAGTTCGATCATCATAATCACTTAGAACAGAAGGTTGCTTATCACAGTCGTAGTATTCCTTGAGAGGAGATGGAAACACCCCGCGTACTCT
>stream_45361 Average coverage: 5.00
GTATCAACGCAGAGTTGGAGTAATAGACAGGAGGACCGCACTCAAACAAAAAACCTTGTAGAAGGTTCAATTAAACCGAAACGGTGCTGTTCTGAACGACCAGTTAAAAAATGGGGAGGGGTTAGGTTGTGGGTTAGGGCTGAGCGATATGGCCAAATATTATATCACGGTATTGAAAAAAAATTGGACGGTATGACGGTATTTTCTGTTTTTGAATAATAAAAGTTGTACATTTGCTTTATGAGTAGT
>stream_45372 Average coverage: 7.27
CTTTCAAGGGAGTATTTTAAGAAAGTGTGAATAGACAACTATTGACATGCAAACAGAGCAATGTAGTTGACCAAGTTTTTTTTCCCCTTCGATATCAGTAATGCACATCCCATCTCTACGGAAGTTAAAATAGGATTTACATGTCTATTGTGTCACTAGCTGAGCTGGCACTTGCAGTACTACTGTGGGCACAAAAAATGTATCTGAATAAGTCTTCCAGTGAAGAGGCTCAAGTACACCCCTTGAGATGCACCAGGTCGTTTTCCAGGAAAGTCTCTCTAAAGTAGGGTACACTGCTCTGACTCCTGATGGGCTGAGGATCCATCACGCACTCTGCCCATCACGCACTCTAGCCCATCACGCA
>stream_45435 Average coverage: 6.23
GTAATACCACAGTTAGAAAATCAACTTTGAAGTCTTCAATTCCTCTTGTTTCCTGTTGTACATAAATGTTTCTTACATATGAGGTACACAAAAAAGTTATTTCACAACCTTTTTTGGGGGGTTTGCGGACCAATGCATGAATTTTTTTTAAATCACAGATTGTACAATAATAACAATGATCCTATTTTGTATAATATCTACAACCATGTTTATATTTTAGCACATACATATTTCAGGGAAAA
>stream_46597 Average coverage: 5.49
ATCAACGCAGAGTAGTTGTCTATTTGTCTCATTAAAAAGATTCTGCTAATGTCTCCAGTCAAATAAAGGGTAGTAGAATTGCATGATGTGTTTTTCCCAGAAAGAATAAACGTATATAGTCCAGGCTAGTATTCAATACACACTCCACCATTCATTGAAATTAATTTTTTTTGCGGACAGTGATTGAGTTATTTAGCTTAAATTCTGACTATCCAATCTACTCATCACATTATGAATTGTAGACTATCTTACATAAGTCTACAAATGCAATGATGCACAAAATGCTTAATTATAAAGGTGTATTTTTTATGGTGAACATTTTGCTTCGCCAAACTTAAAACTCACGTGTCACATATACATATGCTAGCTCGTGATTTTGCTGTTCGTTACTCGTCTTGTTGGCTGAGGAAAAGTACATGTGGACAGTTATTCTAACATCTTCAAAGTGCGCAGTAAGGACACAAGTCATTGCATCCTCAACTTGCATGTTCTGTTCAGATGAATTACAATAATCTAAATGTGATTTATGTCATTCTGAGCACAGTGGGTGGAAGCCCTAATCAGGTTACGTACCCAATGTATAAGGGTCCGGTAAATGTCTCGAAGGTCCATTAAATGAAAATATGCCTCTCAAATTTCCAGCGACACATTTTCATAATGGAAACCCTGCTTTGTGTATAGTTGCTGCAAGTGTAACCTCGTCCTCAACTTTAGCCTAGATTCAGCTAGACTAGCGGAACACAGAACATAGCCTCATAGTGGTATAGTTGTAATGTGT
>stream_47596 Average coverage: 7.04
TTACACCGATCAGTCTTCCTACATTTGCTGGTATTATTATCAACATACAGTATATAATTGCGACACTTTCTAAACCTGAACGTTGCCATGCTTCCACGTGCCACAAGGGGGTGCTACAGTTCAGCAGTAGCATTGCAAGAATACCAGTTATTCTTCATACACACTTATAGGGCTGACCTAAACTGTACCGTTCTGGTTTTCTTCTCTCTTCACATTGTCCGTTCTAGGAGGGTTCCAGCAGGGTTCAGGCAGGGTTCCAGCAGGGTTCAAGCAGGGTTCAAGCAGGGTTCAGGGTTCAGGCAGCTTTGGTGGACGTGTCACCAGGCCAGTTTGGCTCAGTTTGGTCTTATATGTGGGAATCGGGCATAAGAGTAACACACAAACCAGGGAAGAACCTCAAAGGGAAAAGGGAAAACAGGGAAAACAAATACAAGAAACATCAGATGTAAACCAAAAAAAAAAAAAAAAACTCCAGTACTCTGCGTTGATACCA
>stream_47816 Average coverage: 13.49
GAGTCCGTGGGCCAGTTCGTAGCCCAGAACCCTGAGCTTGTGAAAAAAAGCCTCGAAGTTGTGCAAGAAAACGAGGCTTTGCAGCAGCTCCTCCTCCAGTCCATGTCCACTATTTTGCCTCTACTCAAGTTTGGAAACTAGACAGAGAAAGAGAACTTTGACATGACATTCGAACAAGCCATCAAGGACCTTTAATCATTAAAGCCATCACTAAAAAAATGTGCCAAAATCAGGGAACGGAATTTTTGACGTTGGACAAGGAGATCTGGTGAGGGGACATGCAAGGAAGACTCTTCCATGGCACGATGGGTTACAGAGGCTGGTAGATGAAAAACCTAGAGAAACTGGATGAGGATGAAGTCTGCACAAGAACCAACGCAAAAAACAGATCCAACTTCAGGTTGAATAAATACCCTTGTGATTCCGATTTATGGATTTGCGAACTTCAAAAATATGCGATTGGTTGTTTGAAAATGACTTTTTTGTCATGAAAATTTGGTACTGAATTTACAAAAATAACAATACTCACAATGACTACCGTGATGGTAAGAAAATATACTTTTTCCATTAATAAAAAAAAAAAAACTCCAGTACTCTGCGTTGATACCA
>stream_47835 Average coverage: 7.75
TAAATGTATGTGCATATTATGCGTGTGTGAGCAAATTATCAAGTGAGTGTTTGTATGTGTGCTGGAGTGACAGTGAATGTGTAATGTCTTCTGCTTGTAAACAGGAAGCAGGAGCACAGAGTCATGATCGGATTTGCCAAATGGCGGACGAGGGAGAGCCTTGTATAATTGCTTGTGGGTAGAATAACAGTGGTCTAGGACTTTATCGCCCCTAGTGGCGAGGGAGACGTGTCGCCCAGAAAAGCAAGCTCTGGATGTAAGTTTTCCTGCTAGTTTATAGCCTCATACAGTTCGTTAAGTGCCAGCTTGTTATTTTTCTTGTCCTGAGGTGGAATTTACACAACAGTCACAATAACAGCTCAAAAGAAGAAGGGTCGCCATTTGACCATCAGGTATTCCAAGAGGGGTGAACAATGGGTCGACATCTCCACTGCGTTCGAGTCAGCACACCAGTTGTTGTTGATGAACCCCTCCCACTCTCGATTTCCCTGACTCCACT
>stream_48399 Average coverage: 5.72
TATCAACGCTAGAGTACTGGAGTTTAGTTTTTTTTTTTTTTTCTAATTGTTTTCTGTTTTATTTGTCATTTCAACAAGTAATCAGTTAGACAACTCCAAGGGATGGTTGGCAGTGCAGGCAATTGCGAAAAAATTAGGACCAGTATGTTGACAAACAGTCAAAGATGGCAGGGATTTTCAATGGTAAAAAAAAAATTGACATGGATGCAGTGAAATAAAAACCTACATTCCTTACCTTTCATCTTTGATATAATTTTAAATTGTAAATCTCAAGGATGGAATTTGACATTCATGATTGTAGTTTTATAAAAGGAAGGTTAAGGAAGGGAGCAGCAACCCATCAACAACATGGATTTGTCATCCTTGCCTTTGCAAAACATGGCAATCATAAGCTAGCATTATCTTCAAGTAACCATTTGAGAAGGCATCTTAGGGCTCAGATTTTAACTTCAAAGCTTTTTGTGAGTTATATTGATATTGAAATTTTTGGGCCTCTGGGCACTTGATTAGCAAAGCAATTGGCTGGTATTTAAATTATATGCATAAAAAGGACGCCAAGCAATATTTTTGGAAGGAAGTCCTAAAAGGAAAACAGGTTATAACTGAAATTAATGATAATTAAAAGCATTGAATTTGACTTTCAGTTAAGGCAGAGCAGAAAAAAAGTTGGTGAATAACAATTTGCATAAAACAGTATTTCCAGGATTGAAAGCTATACCTTGAAAACAAGTTGGAAGGTAATTTAATCATGAATTGTTCCCTTTAATGCCCTCTTTTTCATGCTTGCTATGACAACCCAGAGACTAGAAATTTTTAAGCACTCGAAACATTATTCAAGAAAATACTGCACATTTTGTTTTGAGCAATAACTAATTGTCAATCCAAATAACAGCACCAAAAACACTCAAAGCCATCAAACAACGAGGAATGCAAGTACCCAATCGAATGATGAAAACAGTATTCATCACTGTTTAGATACTCCAAGTTTTTTCCTGTGCTTATGGTGTTTTGTTAAATGCTTCTAACTGAATGATTGCTTTTAACCTCTCAAGCCAGACCAGACTGAGCAGAAGGAACATAGCACCACTTCTTGACGATAGGCTTCTGGACCTTCCTTGGGTTGGTGCGGGATCGTGAGCAAACTTCCTTGGGGATGTCAACACACTCCTCTACAGGCTTGAGCAGGGGCACAAGCTTAGTAACATGCTTGCACTGCTTCTGGGGCTCCAAATTGCAAGTCTCTTCGGGAACCTCAGAGACAATTGTATCTTTCTTGTCAAAGCACTCCTCTGGGCCAGGAGCCAACAGACAGCCTGAGGG
>stream_48659 Average coverage: 21.19
TTTTTTTTTTTTTCCATGAATTTATCTGACTCAAAAAAAGGTAGAAATTTATTGACAAATGTTTTTGCTCGGTTTACAGCTTTGAGCAGACAATGGGAACCAATTTGTGATGAAATGGAATTAACAAGCAATAATAAGTCCAATGGTTCATATAAACAAAGAAGCATTCTTTGAGCTCATCCTGAAAGGTTTAAGCAAAGTGCAACTCTCCAGTCACACAGGCCATTTCATCTTCACCCTTGTTGTAAAGGGTAGCTTTGAAGACGATTGTCCCACTCAGGATTGGAGCCAGTACTTCAGGGATCTTGGGGAGCTGGAAGCTAACGTCTCCTCCATAGGTCCCTGGTCCAATGGGAAGCTTGCATCCAGTGGGGAAGTACTCTGGCTTGCAGAAACCATCCGCCTCCACAGCGTTCAAAAGATCCTGGATGACATACTGGCAAGATCCAAGGCTAATGCTCAATCCCTCAACGGGAATGCAGGGCAGTTCGATGGGGTACAGCCCCTTCTTGGTGAGCTCCATACTGACAGTTGATCCAGCTTCCAGGGTCTTCAACATGTCAAAGCCAACATGGAAAGAGATGGTCTCGCCCTCAGCAACAACAATGGGATCGGGCTTGTAACTGACATCAATGCTAGAAAAGTTTTCTCCAGTTGAGTCCGACCCCGCGCAGAACTCC
>stream_48750 Average coverage: 52.82
CGTAAGTGAACAACTGAGAAGCTCCTGACATAATGGCACCCAAAAAGGCAAAGAAGAAGGCAGCAGAGGCCAGCTCCAATGTGTTCTCCATGTTTGAGCAAGCCCAGATCCAGGAGTTCAAGGAAGCTTTCACCATCATGGACCAGAACAGAGACGGTTTCATTGACAAGAATGACCTGAGGGACACATTCTGTGCACTGGGCCGTCTTAACGTGGGTAATGATGAGCTGGACGAGATGCTAAAGATGGCCCCTGGACCCATCAACTTCACCATCTTCCTCTCCATGTTTGGCGAGAAGTTGAAAGGTACTGACCCCGAGGAGACCATTATTAATGCCTTCAAGATCTTCGACCCCGAGGGACAGGGAGTCCTCAAGGGAGAGGATATCAAATATTACATCATGTCTCAGGCGGACAAGTTCACCGAAGCTGAGGTTGAAGACATGTTCACAAACTTCCCCCTGGACGTCGCCGGGAATCTGGACTACAAGAACCTGTGCTACGTTATCACCCACGGAGAGGACAAGGAGGCGGAGTAAATGAGCCAATCACGAGCTCTCAATCACCCAACCACTCACTTTGGACCGCCCACTACACATCATCGCCCTGTACACACGACCCGTTTCCTTTTACACATCTTAATTTCCCCACAATAAAAAACGAATAAAAAG
>stream_48761 Average coverage: 5.19
GCCATCTTCATCTCCATCCCCTTGGTGACGTTCGTCTACGTATTTGCTAACATCGCCTACGTCACTGCCATGAGTCCTCAGGAGCTGCTGGCCTCCAACGCTGTTGCCGTGACTTTTGGTGAAAAGCTGCTGGGAGTGATGTCATGGATCATGCCCATCTCTGTAGCTCTGTCCACCTTCGGAGGGGTTAACGGATCCCTCTTCACCTCCTCACGGTTGTTCTTTGCTGGAGCCAGAGAGGGCCACCTCCCCAGTCTTCTGGCTATGATCCATGTGAAGCGCTGCACCCCCATCCCTACTCTGCGTTGAT
>stream_48830 Average coverage: 5.43
GATGGCGAACTTCACGAGGCTGGCCAAGATTCAGAAGAATGTCGGCGAGAAGCCGGACGAGTTCGAGGAGAACATCGCTCAAGCCCTGCTGGAGCTGGAGATGAACTCTGAGGATCTCAAGACGAGGCTCCGGGACCTGCACATCAAGGCTGCAAAGGAGTTTGACGTGGCCGGCAAGAAGGCCATCGTCATCTTTGTGCCTGTTCCCCAGCTAAAGTCCTTCCAACAAATTCAGGTTGGCCTTGTCAGGGAGCTGGAGAAAAAGTTTGCCGGCAACCACGTCGTCTTCATTGCCCAGAGGAAGATCGAAGCCAAGCCTACCAGGAAGGCCAACGCGCTGAAGCAGAAGCGTCCCAGGAGCCGTACCTTGGTGTCTGTTCACAATGCCATTTTGGACGACATGGTTTACCCTGCCGAGATCGTAGGCAAGAGGATCAGGATCAGGCTCGACGGATCCAGGCTGTTCAAGGTCCATCTGGACAAGACTCAGCAGACCAACATTGAACACAAGACCGACACCTTCGCTGCCGTGTACAAGAAGCTGACAGGAAAGGAAGTGACCTTCGAGTTCCCCGAGCCCATACTGTAATGTGAAGGAATTTTTTAGGTCCCCCATGTCGAGCCTTCGATGTTCTCTATTGGCACTGTTGGACAACTTCAAATAAAACTATGGACGGGTGATTGAAAATTGACCCCATCATAATTTACACTTTAAAAAAAAAAAAAAAACTCCAGTACTCTGCGTTGATACCA
>stream_48925 Average coverage: 5.62
GGTATCAACGCAGAGTCAACCACATTTTTGCAAACTTAAGTTTACAATGTTCATTTGTAAAATAAAGACAAATGGCATGGACAAAATTACTGGCTCTCCAGAGCTAGTAGTACTTGGTTGCACAGCCTTTGGCCAAGACAACTGCCAACAAATGCTTATTTTAGCCATCAATGAGCTTGCTGCACCTTTCTACAGGCAATTTGGCCCACTTTTCAGCAACAAACTGCTCTAATTCGTCAATGCTTGAGAGGTGCATCCACCAACTTCTGTTTACAGCTCTCGACATTCATAGCTTGTGGATGTGATTCAGATCTGCACCCCTCGCTGCCACTACAGAACACTCCATTTCTTCCCTAGTCATTCCAGGGTGCTTTTGATGTGTGTTGGGGGTTGTTGTCCTGCTAGAAGACCCATAACCTTCAACAGAGACACCGTTTTTGGACACTGGGTTGAACCCCGCGTACTCTGCGTTGATACCA
>stream_48987 Average coverage: 6.78
TTTACCTGTTTTGAAATCACTGACTGTAAGTTTCTCTGGGTAAGACAGTGCAATTATGTTTCACTGTTAGTCTACACCTGCTGCTTACAAAGTGTGTCACGAAGAAAATGTTTTGATTCGATTGCTGCTAAATGCTTCAAATGGATGAAGTCCCCTAGAAGGTCTGAGAACATTCACAAGAGGGATAAACCATAATAACAACCTGATAAATCCTCCTGACAACACGGCAGTAGTTTCCTGTGTGGGGAGAGTGTTTCAGACCGTACAAGAGGTGCATTAAAACATGTCGTTCTCCGAAAAAAAAAAAAAA
>stream_49574 Average coverage: 10.90
TTTTTTTTTTTTTCCTTTTTACTATGTTTTTATTGTCAGAATGGTGAGATGTGGAAAGGGTGATGATGTGTTATTGGCTGTCAGAGGTGATTGGTCTGGTGATTTGAAGGTTGTGATTGGTTCCTTTACTCCGCCTCCTTGTCCTCTCCGTGGGTGATAACGTAGCACAGGTTCTTGTAGTCCAGATTGCCGGCGACGTCCAGGGGGAAGTTTGTGAACATGTCTTCGACCTCAGCTTCGGTGAACTTGTCCGCCTGAGACATTATGTAATATTTGATATCTTCTCCCTTGAGGACTCCCTGTCCCTCGGGGTCGAAGATCTTGAAGGCGTTAATAATGGTCTCCTCAGGATCAGTACCTTTCAACTTCTCGCCAAACATGGAGAGGAATATGGTGAAGTTGATTGGTCCAGGGGCCATCTCCAGCATCTCGTCCAGCTCATCATTACCCACATTGAGACGGCCCAGAGCACAGAAGGTGTCCCTCAGGTCACTCTTGTCAATAGAAACCGTCTC
>stream_49589 Average coverage: 9.62
TATGTATGTATGTATGTATACGTGAAGCTACATCATAACTCAGTAACAGAATGGAAAAGGGGATATGTTGATTATTCCACAGTAAAGCTTCCATAGGGCACTATGCCTATGTCACGGAGTTACTTTCTATGATCCCCAAAGAGAGATATTCATATTCTGTGTCAGGATGTTAGATAATATTGAATCACAGATCTTTCTCTTTATTTCTCTCTCTCTCCTCTCACTACAGTGTATCTATCTTTGTTTTCTGAGCTATTAAGTTTTCTCCTAATCCTACAATGATACCCTGGTCAGATTGGCCTGGTCCTCCCATGATGTCATGATAGTTGTGCTATGATGAGTTATTGCTTGGTCGTGGTGAATCTGCAGTGGTGTTTGGCTGTTGTTTGATGACAATGTGGTTCCACTCTGCGTTGATAC
>stream_49998 Average coverage: 4.92
TAATGTGAACATGGCACGTACGACCCTGTGAAAATTGACACCTGAGAAGAGCTAAGATCATGACTTTTGAGCAGGGATGGCATCTACTTGCATGTTGGGAAAAACATACACACACGTGCTGGTTCTTACGACTAAAACGGGCAGTGCATGTATACGTTGTTAGAAATGTTTTAAGTCATCTTTATAAAGTTTTACTGAGATGGGTGCTTCATAGTTCACCACCACTAGACCTACACTGGTTCCAGCACTTAAACCAGTGAGGACAAACGGGGCCTCAGTTCCTGCTGTGTGTGTGTAATAATATAGGAGTAGTACATCTCTCTAACTCTCCACCTCCACCGTCTCCTTGGCCTCCTGCACCTGAACGTCCACCTGTGTATCCAATGCCGTTACTGCTGCCAATACCCCCGCGTACTCCTGCGTTGATACCACTGC
>stream_50023 Average coverage: 8.50
GGGGATCCAGTGGCTCAAATACTAAGCTATTGACAACACACAGGTGTTTTACCTCTGCTCACTTTGCTTGATTTCTTCAAAGGGTTCAACTACAAAAACTGCAATAAAAATGGGACATACAAAATCCCGTTGCGTCATCCTTATCGCAGTGGCCTTGATGGGGGCACAGGCCTTCCCTCAGGAATCTTCTCCCAAAGCGGTTCCTGACGTAAAGATGGACCCTACCGCCGTTTCTACATTATTGCAGATGTTCTCAGGGCTCTTGGCCAATCAGATCAGGTCCTCTTCAGTCAATCTACTTGCAGATGCAATCGATTCAGCTACAAAGAGTGGTGTCAACAGTGTGAACGAAGGTCAGAGGGAGGTCCTGTCCACGTTTGCCAGTGAGTCCGCCAAAAATGCTGTGACACTACTGAAGGCCAACCCTGAATTGGTCACACAAGGGAAGGAAGTGGTAGCTATGGGGTT
>stream_50121 Average coverage: 6.64
TTTTTTTTTTTTCCTCTTCCTTATTCTGCTCGTCCTCTTTTTTCTCTGACTTCTCCAACTTGTCCTCTTCAGGTTTATCGTCTGACTTTTCTTCTTGTGAGGATCGTGTTATTTGGTGATTTCTCCCTCGCCGTCTGCCGTAGTTGCGTCTCACCAGTGTCTTGTAGTTCTGGTTCTTCTTGGTCAAGTAGTAGTACAGGACACAATCGGACACACACTTTCTCTCTAGATAAGAAGCAATGAGGCCAAAATTTTTTGGGTGCTGAACAAACTTTTCTTTGAAGATACTCTTCTCCTGTTCGGTCCACACATTCATGAACTGCCGAGCCTTGTACACCTTCATGGGGTCATCCGTCAGGCCGTTCATGTTGATGA
>stream_50165 Average coverage: 5.00
TCCATTGATCATCCTTGAGATATTTCTACAAATTGATTTGAGACCACCTGTGGCAGATTCCATTAATTGGATATGATTTGGAAAGGCGCCTGTCTACTGTAAATAAGGTCCCACAGTTGACAGTGCATATCAGGGCAAAAAACAATAAATTGTCCATAGAGCTCCGAGGCAGGATTGTGTTGAGGCACAGATCTGGGGAAGGGTACCACAAAATGTCTCCCCCGCGTACT
>stream_50265 Average coverage: 22.31
ATCAGTTGCCAACATCAGCTTGATTATTATTTATCTTAGCAAATTCGGTAAAACTGCAATCAAGATGCCTCAGGGAAACAAAGCCGCAAGCGACAACAAAGCCAACCAGTGCAATCCGAATAATCCGGCGCATCAGGGACACCAGGCCGGATACCAAGGAACGGGGACACGTCCTGACCTGAACAACCATGCAAACCAGCTGAACCCGAACCATGCATCATCCAAGAAGTGAAGAGGCTGCTATGATGGAGGAGGCGCG
>stream_50418 Average coverage: 7.57
CTATTGTTTGAGGAGAGCTCCCAACAAAACACGTTTTTCACCGCAATAGGTTTGATAAATTCACCTCTGAAGGTGAAATGTGTACTTACATTCTGAAATCGTGCTCTGATTTATCATCCAAAGGGTCCCAGAGATAACATGACGTGTCGTTTTGTTAGATAAAATCATTTTTCATATCCTAAAAAGGTCCATATAGCATGCACAATCGATTTTGTATTTCCACTCTGTCAATTTGCAAAGAAAGGACTTTGTTAAAATCTAACCCTAAACGTTGTTTCAACCAGTAAATTCATGTTTGTATATATTCCTCAGAGATCCTAGACTGTAACCAGACTTCACTATTTCATTAGGTGTGTCTTATATCCTATAGGACCCCCGCGTACTCT
>stream_51084 Average coverage: 5.35
TGAGCTGCCAGCTGAGATTGGTAGACCATCTGGGAGTTGGTCGTAGAGCAGTTTGAGGATCTNTGGTCAGAATCCTGCTGGCTAGGCTGCCTGCAATACTCTTTTGTGACTGGCCTTGTTTGAGGAAGGTGAGGAAACAGTCACAGCCTTCGTGGAACCCTTAGTCATCCTCCTCATTCTCATCGCTAATGCCATCGTTGGAGTCTGGCAGGAGCGCAATGCAGAGAGCGCCATCGAGGCTCTGAAGGAGTATGAACCTGAGATGGGGAAGGTTTACCGGTCGGACAGGAAGAACGTCCAGATGATCAAGGCCAGGGAGATCGTCCCTGGAGATGTGGTGGAGGTGTCCGTTGGTGACAAAGTCCCCGCTGACATCAGACTCGTCAAAATAAACTCTACTACTCTGCGTTGATA
>stream_51654 Average coverage: 4.70
TATCAACGCAGAGTATCTGGAGTTGACAATTGATTTATGCCATTGGATGAGTTGGTATTTTTGTGCAAAGAAGTACCAGGTACGAGTTTGGAACCTCGTCTTAGGGGCCAAACTGAATGATAATTTATAGTGAATGCTATCTGGCTACGGGATACTCAATTCTCATTTAAAACGTCTTATCTTGTGACCTGTTCAAAACATCTGTGGACCTTTGTACTTTTGTCTCGCCTCTCTCAACGAATCATCAAAGAGACGATGTTTCGTTGACAAGCCATTGCTATTGCAAAGCTCTCACTATTAAAGATTTAGTTTAAGTA
>stream_52144 Average coverage: 5.68
GAGTACGCGGGGGACGGTCGCGGACTATGCCGCGGACAGACAGCAACAACAAAAAAGGGTCCGGGTTTTTAGCTAATATCGTTCTTTAAATAGTTTGAATATGTATTTACTTGTTCGGTTTCAATATACCATCACAGTGCAGCTGTAGTTTAACCAAACAATCTCAGCTGGGACACGCAATGGAGAGTGAATATTTCTAAGATAAAAAATAATAATAAGTACGTTAAGTTGAATCGGATAGCTAGCTCATGATAGCTGAATAATCGTTGCTGGGCACCAGTCTTTTCGTTTACCGACACTTCCAACTCTGCGTTGATACC
>stream_52197 Average coverage: 5.40
TGGTATCAACGCAGAGTACTGGTAGTTTTTTTTTTTTTTTTACTACAGGAGTGGTTGGTGGTGGAGTTAAACCTATTGCGTCTCTGTGCTATCAAGACGAGGAGGGGGGGTTATCTTGAGGGCAAATGGCAAGTGAAGGAATTCCTCCCCAATCTTCTGTTCCCATGGCTAACAGCAAAGAGAAGCAAAATACTAACAGCATTTGAGATATCGATGCGTACCTTTTTCACAAAGATTATTGTGGCCCTGAACCGTTGTCCTCATGTGACTGAGTGCTTTAGTGAGACTTGAGAGGTGCCACCTGTGGAAGAGAAGCATTGGCAGTTTCCACCTTTGCTGACTAGTTGATTCTTGCATTTTGTGGTTTCTTCTTTGTTTGGCAGATGTATCATGTGCAGCGTAGCCTACGGAACAATTATT
>stream_52460 Average coverage: 5.06
AACGCAGAGTACGCAGGGGATACCCCCAGCACACTGACGGAGACGGAGGAGGAGGTGGGCATGGAGGTGGATCTGGACTCATACCAGGCCAGAGTACGCGGGGTGCTCACCTGGCTCCTCTCTGCTGAGGACTCACTGCAGGTGCAGGAGGAGGTGTCGGACGATGTGGTGGAGGTTAAGGAGCAGTTCCACACACACGAGGTGAGGACGGGAGAAATGTGTGCATGCAGACACAGATACATGAAGCAGGTCAAGACAAGGCACACAGGGGAT
>stream_52464 Average coverage: 4.34
TCATGTAGATTGTTCCATCTACCTCACCGTGTCAATTGAGATATCTTTATTTTCTTATCATGTTTTATCTATGTCTGTCACATTGATTCACTAAACACAGAAACCAGGCTGGCTCATAACTCCTCAGAGGGTGGACAACACAACACTTGTGATGGGTTCGATTCCCGCTGAGGCCACTCATAAGGGAAATGTATGAACATTTGATAAAAGCGTCTGCTGAACGGCATATATTATGAACAGTTAAAGAGAGAGAGAGAGAGAGAGAGAGAGAGAGAGAGAGAGAGAGA
>stream_52540 Average coverage: 21.12
CTGTGTGAGTGCCCGAATCCATAAACCGTAGTGGCATAGGCTTTGATCTTCTGCAGCACAATCCCACCCACGACAGCTCACTAATTAAAACATCACTATATCATGCAACGAACCACCTCAATTGTCCATGATACCAGTAGCGTCTGAGGTTCGTGATAAAGAATATTCCATGGTCCGAGGTATGGAAGCTTTATGGTACTAATTAACGATC
>stream_52677 Average coverage: 5.76
AGAGTACGCGGGGCAAACATTGTGTTACCTAATAATGCAGTAGCTTGAAACATTGAGTATAGCACGGTCCACTGTAGTCGGTCTTAGTGGACACTGTAGCTGCTGGGAGGATTTTTGAGGATCTCTCCCTTATTTCCCATGTGTGCACTGCATAACCAACACCTGCCTGGAATCTGAAACCGCACACTTTATCCAGGGAGACTTAAATTGCCTTACTGCTTTACATTGCTGTTGTGTAGGTTGACCTTTGTCTTAAGGCTGTACTGTTTGGACCTCCAGAAGGTACGGCGTTGGTAGAAGGTGATTTACAGTATAGATGGACAAACTTAAAAAAAAAAACTAACCAGTACTCTGCGTT
>stream_52721 Average coverage: 5.80
TCTCCTTTGTTAGTATTGTCCCAGTTTGAATAAGGAGAAATGAAATGAATGCCATTTTGCAGGGTTCCCCAACTGTTGTTGGACCTAAAAGACTTAAAAACACCAACGCAGCTCCTTGTCATTTTAATTCTGGAAATCTTTTCCAAAGTATTCCCGTGCACAATAAAGAGAGACAGTTGAAGTCAGAATTTACATACACTTAGTTTGGAGTCATTAAAACCCGTTTTTCAACCACTCCACACATTTCTTGTTAACAAACTATAGTTTTGGAAAGTTATCTACTCTGCGTTGATACC
>stream_52923 Average coverage: 10.82
TCTTCCCATGAACCTTGCAAGCAGCCTTCTGGCTTCTCCGAGGGCAAGCACAGCTCAATGTGGGTGGCACCCTCAGGCTGAATGGAGCCCAGGCATTCCTTGTGGCCAGCTACACCAAGGTATGCAGGAGCTCCTACGCCAGGAACAAAGCCTAGGGCTGGCTTGACTTGTGGAAACGCGAAGGCCTCTTGGTGCAGGCAGCCGAGGACAGCAAAGGCAAGAACCAAAGGGACCATGGTTACCTGAAGTTGGGCAAAAGAGTCCGTTTTAATTCGACTGAATCTACCCACGAATCCGCCTCAATTGGTCCCCCGCGTACTCT
>stream_53010 Average coverage: 7.00
ATCAACGCAGAGTAGAGTGTGAGAGGTGAGAGGTCAGTGTGATCAGTTCCTGGTGACAGCCTTCGTGTTCTTCCGGCTTCTTATTTTTCTTCTTTTGAATGTGCAAATGTACAGTACAATGTCAAATCAAATCAAATCCAATGTTATTTGTCACATGCACCGAATACAACAAGTGTAGACCTTACAGTGAAATGCCCCGCGTACTCTG
>stream_53018 Average coverage: 7.17
GTATCAACGCAGAGTTGGGGGTAACATCTGAGGTGGACATTCGTTTTGCCTTTAGGCCACAGATGGGATAGTCTGAAATGAGGAACAGAAGCTTTAACAAGGAACAAAAACTTAAGTAAGGAACGAAAAACTACAAGTTAAGCTTTTTGTCTCTTTATTTACAACTCAATGTCATTTCATACTTACTAAATAAAAACTTTTACAAAGGACAAAAAAAAAAA
>stream_53104 Average coverage: 6.82
TGTTGATGTGAGCCATTACCAGCCTTTCAAAGCACTTCGTGGCTACGGACGTGAGTGCCACGGGTCTGTTGTCATTTAGGCATGTTCCCTTTGTGTTCTTGGGCACAGAGACTATGGTGGTCTGCCTGAAGCATGTTGGTATTACAGATTCAATCAGGGACATGTTGAAAATGTCAGTGAAGACACCTGCCAGTTGGTCAGCACATTCCCGGAGCACACATCCTGGTAATCCATCTGGCCCCGCAGCTTTGTGAATGTTGACCTGTTTAAAGGTCTTACTCAAGTCGGCTACGGAGAGCGTGATCACACAGTCGTCCGGAACCCCCGCGTACTCTGCGTTGATACCATTGC
>stream_53237 Average coverage: 11.70
ACGCAAAGGTATTACACTAGGCAAATATTTCTGTCTTGCACGTTCTGGCTAACTGGCTAGCATTGCTGTTTTCAGTAGTAACTTGTCCGCGCGTAACACTCTGGCGCTAACTAGCCACGGTAGCAGTTCACTAGCTAGCTTTCCAGTTTGTGTTACGTGTAGGTGGTTGTCATCGACCTTCCAGCAAGTTTGAAGCCATGAGTGACAGCGACGACGAAATCCCTCAGCTGTCC
>stream_53372 Average coverage: 9.43
ATCAACGCAGAGTAGAACATTGGTCGTATAAGTGCTGAGAATAAAGACAGTTTACACTTATGGGTATAAATTAAAGCTATTTATGAAGTCTCTAGTCCCACCTAGTCAGCAGATATTTAGGACACATCGTGAGCTGTCCTAAGTAGTTAAGAGTTAACAGCAGCTGTCCTAAGTAGTTAAGAGTTAACAGCAGGTGTCCTAAGTAGTTAAGAGTTAACAGCAGGTGTCCTAAGTAGTTAAGAGTTAACAGCAGGTGTCCTAAGTAGTTAAGAGTTAACAGCAGGTGT
>stream_53388 Average coverage: 4.89
TGGTATCAACGCAGAGTACGCGGGGGGACAACGGTATCAACGCAGAGTTCCTGACCTGGAAAGACAGACCTAGTCTGGACAGAACATCAGCCTTCCTGGGCCGTATTTACAGAGAGGACATCGGCCCCTGTCTCTCCTTCACCAAATCTGAGTTGTCTCAGTCGGTGCAGAATGCAGTGGAGAACAACTCGCTGACCATCGAGCCGGTGGCCGTGTCTGCGTTACCCATGGTCAAAGCCAACGCCATAGAGTGTGGCGGGCCCAA
>stream_53572 Average coverage: 5.78
GGGGAGGTGGGGAGGGACAAGCCAGCGCATTTACAGCCGGAGGCAAGGCAGGGTGGAAAAGGTCCACATAAAACAAGACACTTCCGATTGCTGCATCCCTCGGGGTACTGACGGACTGACTGACACTCCCTTGTCACAGAGCACAGGTCAAATAACTAAGCTAGTTGTTAGTTTATTGGTACATTTTCTATTGGATTATTATGTTCAGTATGTTTGCTGGAAAGTACAGTGACTTGGTCATGAAGAGGTTGGCCATGACATAATGTGCTATATGACATGATCCGGAATTATTTAAATTACATCTACCAAGTAAGGGTGGTTGAGTACAGCACTGCACTGACATTAAGTTTGGCTCTGCCAATCTATTTATTGCATGAAAGCTCTGAGACTAAAGTATCTAACTGCATGGTAACTGTATTCCTTGCTACCCCCGCGTACTCTGCGTTGATACCACTGCTTACGATC
>stream_53854 Average coverage: 5.25
GATTTCCTCATGTTAAAGATCCAGGTGGCCGGTTATCTCATGAATCGGCCTTCTGTCCATGTTTACACTATCAATCTGCAGGCTTCTTAAAGACACAGTACCACATTTCAATACCCCTGTGAACATGCGCTTCAACTCACACACACACATACACACACACAGTATTTTGAGCAGGCACACTTCTTGCATTTCATTTTAGAATCTTGCCTACTAATAAAGAAAGATTGTAGCTTTAAAAAAAAAAAAAAACTCCAGTACTCTGCGTTGATACCACTGC
>stream_53991 Average coverage: 5.45
CAGAGTACGCGGGGGGTGAGACAATGTTGGACACATGCTATTTCATTGCTCAGCATTTAGTTGACACTCATGATGCGCAAAATGACTGTGACAATTTACATTTTCAAGAAAGCTTGATATTATACAGCTTGAAGTTTTATATTCCTGTATTTCAATCGGAAAGCCAATTGGAGCCACTCAATATGGAAAGAAAATGACTGCATAATTTCAACTCTGTGAGATAGCATTTAAGTCTTAACAGGGTCATTATATCTTAGAAGTCACTTTAAAACCACTCCATTTCTGCTCACTTAGCAGATGCTCTTTACCAGTGTGACTGAGTATAATTCCATCCCCGTCATCCTGAATCTCAAGTAAGAGCAGAATGGTTTAAGTGACTGAAGAACCCTCCTCCCCAAGTTTGTTTTATTCACTGCTTTAGCACACTCTGCGTTGATACC
>stream_54085 Average coverage: 27.52
CTTCTCAAAAGACGATTTATTGAAACAGACATTCATCAAAGTTAAAAGCACTGTAAAATTAATACAGTTAGAGATGCGGCAGACAATCATTTCCATTGAATACGAAGAAGTGTTGGCCCTTAAAAGGGCCTATGGTAGAGGTCATTTGTTCATCAGGAGTCAAATTAACCGCCAAAGCCGTACAGAGTGCGGCCCTGTCGCTTCAGAGCATAG
>stream_54276 Average coverage: 5.36
GCTCTTGAGGATTAGATAACCTTCATCAGGTGAAAGTATTTAGTAAATTGTATGATTGTTTTTGATATTCCTGAGGGAGGTTTAATTAAGCAATTAAAAGCATACAGAGAGAGATCTTGGATTACCACAGAAATGTAGTTTACACTCTAAATTATGCTCAAAACCAATCACAGATAAAGCACTTGATTTTTAGGGAAGTCATACTGGTTGTATTCATGTCATTTAACTCCTGTGTTTTGAAATAAAATGTCTTTGCATAAAAAAAAAAAAAA
>stream_54319 Average coverage: 5.13
GAGTACGCGGGGGAGTTTATCCAAGGCGTGAAAATGGCGGCGAAAGGCCTCATTGGAGGCTTCAGGATCCTTGGCAGGGCCTCTGCGTTGAGAAATACACGGTGGGGCTCCTCTTCTCGATGCCCTCTGGGTTCCATAGGATTGTCAACCTCACCCATCTCGAAAGAGAGCGGCAGTAGAACGGCCAAGGATGTGTCCGATTTCGTCGAGAAGCAATTCAAAGAGGGCCAACATAATTCGTATGGCTTGTATCCGTACGATTTGAAAAGGGACGCCCAGTCGATGCACTGGTTCGCCTTCTGCCTCATCTTGGGAATGGTTCTTCCCACCTTCTTCATTTTCTACATACCGGACTTCAAGAGGCAAAACTGGGCACAGAGGGAGGCCTTTCTTCTCCTGAGGGACAGGGAGGTGGCTGGACTGGCCCCAATCGACAAGAACTTCATAGACC
>stream_54654 Average coverage: 5.77
CCTTTGTTAGCTAGCTAGTAACCAGAGCCGTATATTTCGTCGTTGACACATTAGCGACACTATTATTTGTGCAAGCAGGGGCTTTGAGTCATTGCATTACATGCTATTCTTTCTACATGGTCGTGGGTCTACCGACTCAGGTTTCCCGAGTTAAGTAACAGTTTTATTTTTGGGACTGACTCAAATCGAGCAAAAATAGTACCTGAAAGAAGTAAATGGATATTTGAGGTTCTGGAATAGGCCTGGCTATATTCAGCTATGTATGCCTGTGATTTGAACGTTCCTCTATCACCCAGAGGGTCTGTTCATGAATAATAAGCCTACTTTCAGTGTCTGTTATTAAACATATATACACACACGACAACAACTCAAGTTTGCAGTCGGTAGCCTAGTTTTCCAGCAGTTGAGTTAGGAATACCAGGGTAGTCTAGTGGTTAGAGCTTAACCGGAAGGTTGCGAGTTCAAACCCCCGAGCTGACAAGGTACAAATCTGTCGTTCTGCCAAAAACAGGCAGTTAACTCACTGTTCCTAGGCCGTCATTGAAAATAAGAATTTGTTCTTAACTGACCTGCCTGGTTAAATAAAGGAAAAAAAAA
>stream_55111 Average coverage: 5.75
GGTTGTCCCGCTGTCTGCTCCTGCGCAGGGGCATGCTTCGTCCACAATGCCTCCTCAACTGGCCCCTGCAGAGGGAGAGGGTGCCCGCCTTCCACCAGAGGCTCCGCATCGCCCTGGGCACCACCAACCGAGTGCAGTAACTTTCTCCATGCCATTATGCTTAGAAGTGTACTGACAATTTTACTTCAGCCAAATCAAATATATTGGTCGCGTTCTCATTTTCCAGATGTTATCACAGGTTCAGGGAAATGCTTATGTTTCTAGCTCCACCAGTGCAGTAATACCTAGCAATACAAACAAATAACCCAAAAAAAAAAAA
>stream_55155 Average coverage: 8.66
ATATCGGCATACTACAATGTATATACCGCATACAAGGCAATGTAGATCGCGTTCAGGATTCCAATAACTTAACCTGACATTTGAGTGAATGACATCATTTGGTCTGGTAAATCCTCGCCGTGCAATCGGAAGCAGCATGTTTCGATTAGTTTATCTGACTTCTGAGTGTTTCATGGATTCTTTGCGGGAATTTTGTTCAGTAGTCTACTCAGAATAGAG
>stream_55196 Average coverage: 5.75
GAGTACGCGGGGGTAACTGGTAGGCCTCATGAGGACACAAGGGACTCGTTTCGTTTCCAGGTGGTCTCCAAACACGCACATTCAGGGGGTTACGACTTCAGAATCAACATCAAGGCAGATGTTCATAGCCTGATCCTAACAAACAAAGGACTGTCCATCCTGGAAGGAGAAAGCAAGGTAATCACCAAGGATTTGCTGTTTGCTGAAACAGTCGGGGTCAAAGCAGCACTTTATACACTCACCAGCAGTCCTAAACATGGCAAGTTAAAGAGGATCAATCTCTCTAATTCTACGTCTATTAACGATAACATCACGGCTTTCACCAATCAGGACATCGTAGAGGACCGCATCATGTATGTGCACGATGGCAGTGAAACCATGGAAGACGCGTTCACTTTCCACACCACCGTCGCCAAACACACCAAAGCACACAATCACAAACGCACACACTACCAAAAAAAAAAAA
>stream_55290 Average coverage: 4.85
ACTGAGGCTCTGGGGCCCAAACCCAGTATCCCCCCTGGCACACCCGATGATGAGAAGGTGGACACCTCCAACAGGAAGAAGGGTGCCCTCTACATGATCTCCGATGCCTCTGGCTCTATGAAGTCGTCGTCGGTGGCCTCCTCCAGCCCCTTCAAACAGGCCATGCTGACCGCTGAGGAGTGCTACATCCTGGACAACGGAGTGGACAAGAACGTCTTTGTATGGAAAGGACCCAAGGCCAACACATCGGAACGTAAAGCAGCCATGTCAGCAGCCCAGAAGTTCATCAAAGAGAAGGGCTACTCCGATAAGACACAGATCCAGGTACTTCCAGCAGGAGGCGAGACCACTCTTTTCAAGCAGTTCTTCAGTGACTGGAAGGACAAGGACCAGACCACAGGTCCCAGTAAGGCCTACAGCATCGGCCGCATTGCCAAGGTGGAGCAAGTGCCCTTCGACGCCTCCACCCTCCACTCCAACAAAAAAACGGCCACTCTGCGTTGATACCA
>stream_55397 Average coverage: 5.64
GTTTTGATAAATTCCTCTTATGTGTGTGTGTATGTTTACGGTTCCAAACATGCCAACATTAATTACCTGTACATGTCATTCTTTTTCTTCTTTAATTTTACTGTACTCAAAATAAAACTGCTAATAGCCTAAATCCTGTGTGGTTTTATTTTGCCTGTTTGGCATTTGCAATAATTAAAGGTCTTTACCCCTGGAAGCAAAAAAAAAAAAAAA
>stream_55611 Average coverage: 5.54
GGTATCAACGCAGAGTACGTCGGGGGCTGTCTCTACTGTCTCAACTCTACTGTCTCTACTCTACTGTCTCTGCTCTGCTGTATCTAATCTACTGTCTCCACTCTACAGTCTCTACACTGCTGTCTCTACTGCCTCTACTCTGCTGTCCCTACTCTACTGTCTCTACTCTGCTGTCTCTACTCTACTGTCTCTACTCTGCGTTGAT
>stream_55928 Average coverage: 5.17
GAGTACGCGGGGGACTGACGGTCTACATGGGCCCCGCCCTGTCCGCTGTGACAGACGAGGGAGGCGTAAGTCACTGCGCTTCCACCAAATCTTTCTTTCAATCCTAGCAGGAGCTGAAATAGGATTTGTGTATACTCGGTGTATACTCTAGTTAGTATGCATACACAAAGAGGTACTAAAGGCGCAGCAAATGATCTGGCTCGGATCTCATTTGTTTTTAATGCCTGTCTATGTGTATGTATCCATTTGGACTTGCTATTAAGCTTGAGGTAATAGGTCACCCTGAGGGAAGGATGCCCTGAAGACTTTTTAGTGAGGAGAGTTGATAAAAGTTGGCGCCCAACGAGGGTCTGGTCTCTTTAGAGTACTCTTAAGATTACATAGTATTTCGGACATAAAACAGGTGAACTTTATTGCTTCTACAACCTTGTAAATAGCAATATTTTTGGCGACCATTTTATGATTCAAACCCACTCTGCGTTGATA
>stream_56020 Average coverage: 5.14
GGGGGTTCACAGAAATACTCTCGGAAGCTGACGTCCAAACTAATGGCGCTGCAGGGACGAATGATGGCCTTCCGGAACCTCATGGTGGCAGCCAGGGGCTTTTCCACCTCCATGGCCAGGCGATCAGCCGCTGAAGGAGCTGCAAAGCACGAGGGGTCTTACAAGCGGTGGAAGATGATCTTCTTCCTGGGGGCCATTCCGGCGGTGCTGCTGGGCCACTTTAACGCCTTCGTAGGCGAGGAACACGACCACAGGCCCGAGTTTGTGGCGCACGACTACTTGAGGATTAGGACTAAGAAGTTTCCTTGGGGCGATGGGAACCACTCGTTGTTCCACAACAAGCACGTCAACGCCCTGCCCGATGGCTACGAAGAGGACTGATCTGGATCATGGTCATGGTCGTCATCCCCAAGGGGGACGGTAGTGTCCCGAATTTAGAGTCTGCTTATTCATCGGCTGCGAGCCTTTCTTATTGCGAATTAACATGTTCTTTTTGAAGAAGGAGTCAATACACACATCAGATAACTAGGAAAAAAAAAAAAAA
>stream_56380 Average coverage: 5.63
TGGTATCAACGCAGAGTACGCGGGGACAAACGTTAAACCGATAAATATTAATAAATGGAAAATTGTTTTGTATGTGGCAAAAACCTTAATGGTTTCAATACACCGCTAAAAAAGGTCAGTAATACTATTGACAATAAAATTGCTTGTACGTCGTGCCACCTAAAAATTTCTAGTAAACTTCATAAAACAAATTTTAATGATTTTAATTCTGAAAATCTTGTTTTAGAATTGCAAAAATATGATGAGGTTAAAAAATCAAAACCAATAACAAAATGGTACGAAAACAAAACCTTAATTGTTTTATTTCTGTTTGTACTTCCACCAATAGGAATCTATTGTATTTTTAAAAGAAATACTCAAAAGTGGAAACAAATAGTTTATACAGTATTTGCAATTCTAACAACACTATTTTTAATGTCATTTATTTTTATGTCTTTTAATCCAGACTATTATTACGAATCTGGTAATTCTAAAATGAAAAAAGGAGACTATCAAAGTGCTATTAAAGATTTTGAGAATGTATATAAAACAGATAACCATTATTTAGATGCTACCAAAAACATAGAATTGGCAAAACAAAAATATTAATGAAAAATTGCTAATCGAAAAAAAAAAAAAAA
>stream_56444 Average coverage: 5.58
AGTACGCGGGGGACTTCAGTCGGTGCCTTCAGGACAGAGACACCTTACCGAGGAGGTTGTAAGGTCTGATACCAAGATGGGCGGCTGCTTTCCCAGCGCCCTTAAGTATGGCCTCATCTTCACCAACTCTTGCGTCATTCTGATGGGAGTGGTGACCCTAGGGATAGGTATATTTGCCCTCAATGACGGTGACAGGCTAGACGACCTCATCGACCTGGGGTCGAAGGCCCTCAAGTCCGACATCTCCATTGAGTTGTACTCGGCTGGGGCCATCACAGCGGTGGTTGTCAGTTCGGTGGCCATTTTTGTGGCCTTCCTCGGCTGCTGTGGGGCTTTGAAAGAGCACCGATGCATGATATTCACCTACTACCTGTTCCTGCTCCTC
>stream_56621 Average coverage: 6.00
GGTATCAACGCAGAGTGATGCCATGACGATAAAAGAAAGAGTCAGAGATTTACAGAGTAGGAAGAGGGGAGGAGGGAAAAAGGGAGAGAAAGGTAGGGAAGGAGAGTGTTTTATGAGTGCATAGATCTTCCATGCATCCAATGCTTACACACACACGGAAGGAGGAGGGGGCTCACTGTTGCTAGGGCAAACCACACATACAAACAAGGAATAAATTAGCCCTAAATATTTCTAAAACTAAAAGCATTGTATTT
>stream_56822 Average coverage: 5.26
GGGTAACAGACAGAGTAGCAGCGTAATAGACAGGGTAACAGACAGAGTAGCAGAGTAACAGAAAGGGTAACAGACAGAGTAGCAGAGTAACAGACAGAGTAACAGACAGAGTAACGGAGAGTAACATACAGAGTAACAGACGGAGTACCAGACAGAGTAACAGAGTACCAGACAGAGTAACAGAGTACCAGACAGAGTAACAGAGTACCAGAGTACCAGACAGAGTACCAGACAGAGTAACAGAGTACCAGACGGAGTACCAGAGTACCAGATGG
>stream_57152 Average coverage: 5.35
TAGTGTTATTATTTGTATGGGATGATGTCAATCCCATAGGTAGAGGGGTGAGCCAATCTCATCCTTATTCTCCTTGTGTGGTTAAGAACGCTCAGAGTATTTATTAAAATTATTGTTATAATTGAAATAATGATTAATTATTGTTATTATGATTCTCTTTACGGAATATCTGTATATATATATATTTGTTAATATAACACAGACCAACCAAGAAAAACCGAGCAAACTACAGACTGACGGGCGGATGTCTTCGATTTGTCTCACTCTGTGACGTTCTGGGATACCTGACGAGAGAGGGACGTGTTGTTGACTGCTGAGGTGTGATGATGAATGATTTAATGAATGACAAAATAAAAGGAAGAGAAGTAAGAAAAAAAAAAAAAAAAACTACCAAGTACTCTGCGTTGA
>stream_57318 Average coverage: 6.00
GGTATCAACGCAGAGTACGCGGGGGGACTATAAAGAAGGCACAAAACAGATCTGGAACCAGGCCAGTTACTATTTTTCTTTCTGCTTACCTGTCAAATCAATGAGACTTAACTGTGATGCGGAATACTCTTGCTTTTATAACCATATAGACAGGACTCCACCAACATTTAAGACAAAACAACAACTATGAACTATATATTAAAAAA
>stream_57382 Average coverage: 5.89
GGCTACAGTCAATCCACAAAAGAACAAGGAGATACACGTTTTCTTAAAATACGTGACCGGGTTCGACAGCGTGGATGATGAGTCCAAGCACAGTGACCACATGTTCTCCTACAAGAGCCCCAAACCTGAGGAGTGGACCTCAGGCGAAAACCCCCCCTACAGTTACTACCTCTTCCACATGTACGCCAACATCATGGTCCTCAACAACCTGAGGAAG
>stream_57839 Average coverage: 6.45
AAAATCCTGATAACTGTTTAGGCTACAGATGATGGGTCCTACGACCGATGTGTCACGACAGCAATATGCAACCCATCCGTCATTACATGAGTCAGAACCTGAAGCTCAAACAAACCTCCTCAGAGTTCTTGGCTTCAGCTGAAACAGGAAATCCAGGCTCCAACTACTTCCTTTCCCTGGACTGACTACAATACAGTAGTAGTGACAACATGTACTGATTATACCAAAAAAAAAAAAAAAA
>stream_58668 Average coverage: 8.08
AGTACGCGGGGGTTGTACTATTTCATTAACAAAGACCGTGTCTGTTGCTCTCTCAAAACGTTGGTATAGCTTTAATAAGCCTATGTGAATGTAGTCAAATAAATGCAGACCTAGTTAGTAAGTAGTTTACTCAGACGTGACTCTGGTAGGGAACGCGGTGGCGCTGTCCAAGTGCTGATCCTACTACACAGGGCTGTTAGGCTAACTGGCATCCCTTGGGTTGTCAAATTTGTTTAGTAGCTCCCATTTAGACGAAAATCTGATGTAAATTCTTGACTATCTGCTGTTGAGGACATCTGAGCTAATGTATGTGATGGTAATAGCTTTCTAACTACTTCGGTCATATCGCCAGTCATTTTTTAAATAACACTGTCATTAAACAAGAAAAAAAAAAACTACCAAGTACTCTGCGT
>stream_58790 Average coverage: 7.54
AAGTAGATTGGTCACGAAAGTAAGAAAATCAATAGATGAAATCGCTTACCTTTGATGATCTTCGGATGTTTGCACTCACGAGACTCCCAGTTACACAATAAACGTTCCTTTTGTTCCATAAAGATTATTTTATATCCCAAATACCTCCATTTGTTTGGAGCGTTATGTTCAGAAATCCACAGGCTCGCGCGGTCACGACATCACAGATGAAAATTCCAAATAGTATCCGTAATGTCCACAGAAACATGTCAAACGTTTTTTATAATCATTCCTCAGGTTGTTTTTAAAATATATA
>stream_58804 Average coverage: 6.58
GCAGAGTACGCGGGGAAATTGTTCAGAGTACGCGGGGATGTTTGGAACAGGAAGTAGCCATGCTGATAACATGGCCCTTGGATAGTTTACTGATGATGCTGCATGAGAAGGGTGGCATTTTTCATTAAGCCTTTATATGTCCACAATGTCTATTCTAGTTCAGTTGAAATCCTCCAGATATCACTTTTCCCATACCTTTTCCTTTAACCAACCTAAAAAGTCTGTGATTGGAAAGGTTAGACTAGGGCCCAATTCCCATTACTAACTGCCCATTAAAAGTATAAATAAAGTTGCATCAAATTGAATTCCTTTTGTTGTATAAGGAATTTATACATTTTAACCCATGCTGTTTATGATGTGTCTGAACAAAGTTAATTTGCATCTCTGACTCATGACTCCGCTTTTCCTCACAAACAAATGCATAAATGGCCGCTGAGCTGGCCCTGTATTTCACCATACATAGCCTACTGCACGCTTGTTCTGATTAATAATGAATGCCGAATCTTCCTTGCTTCCTGCCCACCTACCTGATTAGGACTTCTTAACAATGAACAATAACAAGGTGAGTGACCTCTGACCCCTCTGACGTTTACCCTACTCTGCGTTGATAC
>stream_59320 Average coverage: 6.06
GTGGAAGCAATCGGTCAGCTATTCAATAGCGTCAGATCAGAGATGACGACAAGCAACGATGGAAGGAAGGAAGCGAGGAAGGAAGGACGCATTGTCAAAGTATTGGAACAAGGCCATGTTCTTGATATAGACCACAAGAGATAAATCATAGTGCCTTCCTACAAAGCTCACTAGAGCGTGGATCAGTAGTAATAAGAAAACAAAATGTATGAAAGCAAGATATATACAATAAAAAAGGACTTGTACAAAAATTATTATTTTTTAAATAAAACTGGCTCTATTGATATAATTAGTGTATAAAATGTCCTAAACAGTGTTGAACTTGATAGTAAACATAGTCCCCCGCGTACT
>stream_59486 Average coverage: 9.69
AAAGATTGGCTTGTGGAGTCATCGCCTTGGTTCAAGGCTGAAATCAAGGCTATTGGTCCTGATTTTCTGGGTCTAAATCTAGGTCCCCAATTTGAGGGGACTTTTTAAAGCAATATATTTGGGTGTGGACTGCATATGACCTGTGCCGACTTTGTATGATGGCGACAAGACTGACCTGGCCATTCATCCAGCCTTCCTTTTGTGAAAGATTTATCATTGCTTTACAAGAAAATTTTATTGACATGACATGTATGTTGACAAAATTCCATGTTTCTCTCCATGACATTGACTAATAAATCCATAAATGCCAACCATTTGAAAAAAAAAAAAAAAAAAAAACTACCAGTACTCTGCGTTGATA
>stream_59712 Average coverage: 6.13
TGGTATCAACGCAGAGTGTGTGAAGTAGAAGCAAGGAGAGGGGTAGCTGGCAGGGCAGCTGGTTGGGGTATTGTTTGGAGAGTAGGCAGCGAAGGGAGGGAGGGAGCAGAGCTGAAGCCAGGCAGGCAGCAGGAAGGAACACCCTGAGACCCTTGAAGTCAGGCGGCCTCTCTCACTGTGTGCACTCTGACATCTGGCCATCTCTTTCGGTCTGTGGCGACAGCACCTCTAATATGTATGACTTCATGAGCAGTGTTGAAGGTTTGTTAAAACCCTGATAGCTAGGGAAGGCAACCACTTATAGTAGACCTAAAGCAGCCTTGAGAAGGAAAACTCTAGGTAGGGCTCGGACTGTAGAGTGCGTTCAAAAATATCTTACGTATTTGTAAAGGTTATGTTGTAACCTTGACACATCTGCAAGTGAGAGAAGCTCTTCTTACTGGGACGCTGCAGCTAAAGGTCAGAGGAAAGACACAACCACAGTCTTCATGTGTCACATCTCCTGTGTACTGAGAGGCCCCGCGTACTCTG
>stream_59738 Average coverage: 5.00
CAGAGTACGCGGGGTACGGGGCTATCACTCTGTCAAGAGTGTGCTTGCGCGGGAAGGCTTGCTGTTGATGGACCTAGCCTGGTGTGCGATGGCTACCTTGTAGTGTGTTCATACGGTATAGTAAACTTTGTTCAACTGGAACCTTGTCATTTCGAGTTAACAACACTATTTTCCTCCCTCGAGCTGGATGGCAGCTCTCCACTCTGCGTTGATAC
>stream_60040 Average coverage: 5.35
GTCTGAGAGGCTGTTAAAATCATGATATTGCCTTGCAGGAAAGTTTGTGTCCAAGCCCCTCCCTCCCCTACCTGTGTTCCCCTTATTTCTGTTTTCTAACAGTAGCATAGGGACTTGCTTGTAAATAGTTGCTTATGGCTAGAGCTTCATATACATTTTTTTGCCGTGATGGAGAAAATCCACAGAAGGAGAGAATGTAAACGTTTTG
>stream_60071 Average coverage: 70.87
GAGTACGCGGGGGACTCAGATATTTGACATTCATCAAGCATCATGTCTGGACGCGGCAAAGGAGGCAAGGGTCTTGGAAAGGGAGGTGCCAAGAGGCACAGGAAGGTCTTGAGGGACAACATCCAAGGCATCACCAAGCCCGCCATCAGGCGCCTGGCACGACGAGGTGGTGTCAAGCGCATCTCTGGCCTGATCTACGAGGAGACCCGTGG
>stream_60072 Average coverage: 5.85
GCAGTGGTATCAACGCAGAGTGGGCGAAACAGTTAAAAAGTTGAATGCACTACACAGCAGCAATGCTTTTTACAAAAATGGCCAACAACGGGCTCAATTTACAACGAAAAAATATATCAACGCAACATGTAAAGTGTTGGTCCCATGTTTCATTAGCTGAAATAAAAGATCTCATAAATGTTCCATACGCACAAAAAGCTTATTTCTTTCAAATGTTCTGCACAAATGTGTTTATATCGGTGTTAGTGAGCATTTCTCCTTTGTTAA
>stream_60989 Average coverage: 5.02
TTTTTTTTTTTTTGGATCTGAAATTAATGGACTGCTTAATGTAGCTTAGCTAGCTACAACGGGGTAACATATACCCTGGCAGATTGATGAGGTTAATTAGCAAAGATTAGTGCAACGCTAACATGTCTCAGCCCAGCTAGAGAAACATAAACTGTTTTTTTAAGGGTCCGTGTTGTGTTTTCATTTCCCTAGCAGGCTACGCTTGTTAGCGTTGCCATGGATAAAAGCTAAAACTGTTTTGGAGGGAAAGAATAGAGCAGAGCAGAGGGACGTGTTCAAAGGCTGAGTGTTTGGAGACCCGAGGTGGAAAAGTCTCACCGTCGTGTTGAGGTGTGTGCATTGTTCATGGATCTGATATGATGAGCTAATAAAAGGGGTTCAGTCACAGATTCTAGTACACACCAAAGATCAAGTGGTCGCAACTTCATAATTTCATCTCATCCCCCGCGTACTC
>stream_60995 Average coverage: 3.82
CTAGAAGAGAAGTGAAGGTCTTTGGCTGACAGTAACAGGTGAGCTGACCTTCACGTGTTTGACTACAGTGATTTAGCATGAGGCTGGGTTCTCATCTGTGGCATCAAAAATAAACAACCTTTCAGTTTGTCTCAACGGGAGCTCAAATAGATGTCAAACATCTCAAATCTACCTCTTCAAATTTCCTGAGCAGCTCCTGCAAGCTGAAGTTAAAGCCAATCATCTTCGGCTCCAGGATTAGTCTCCTCCCTCTCCCCTCTACATCGTCTCTAAGGTCAAAGGGCACAGAGGAGTCGCGCGGGTTTAGCAAAGTCCTCCAGTGGTTACGGTCAAA
>stream_61354 Average coverage: 6.18
ATCAACGCAGAGTACGCGGGTTGCCTCTCAAGAGTAGGAGTGGTGATCTAGGACCAGTTTAGCCTTTTAGATCAGAATGAATTAGATAACATGGACAGGGGGGGAGCTGATCCTAGATCAGTACTCCTACTCTGAGATGCTTTATGATTACATGCCCAGAACATGGGGCAACTTTCACATGCTGTACTTCCACCTCTGTGATGGAGAACATTCATTATTATCACTGATCTTATTACATTTGTAATAATAAGATCATATTATGCGGGCAATGTGGTGAAGAGAATGTA
>stream_61596 Average coverage: 7.46
AGAGTACGCGGGGATACTGTACATGTGATAGTGTGCAAATGCATTGAGAGTATGGTCCGATACCACGTTTTCTTTTTCACCACTTATATCGTAAAGGTCTCTCATTTGAATATGAGTCAATAAAAGTGTTTGTTGGAAAGGGCAGGCGTGTTTTCCCAACAACTTGTTTACCTACGTGGTGCTGGGCTGACAAGAACTTGCAATTCTTAATATTATTGATGGCTCTCCCCTTGCCAGTTTCTTCCAACATTTTGCCACGATTTATGACTGGCGTTGGGTCTGCAATTTAATATTTTAGTGAAAACCTATCATTAGGCTGTAAACTTTTTTCAAGAAGACTTATGTGTGATTGATCACCACGTCCCCCAACAACAAAGTGAGATTTTCAATGCAAGACTGTTTGAGGTTTAGACACTTCATTGTTATTATCCCACTCTGCGTTGAT
>stream_66697 Average coverage: 5.18
TTTTTTTTTTTTAAAGTTAGGAATAAAACAAACACAACAGTTGCTCTGCACTTAAATCAAGCAGGCAAAACAAAAGCATTATTTCATGCAGTATTTCATGCATTATTTCATGCAGTATTTCATGCAGTATTTCATGCAGTATTTCATGCATTATTTCATGCAGTATTTCATGCAGTATTTCATGCATTATTTCATGCAGTATTT
>stream_70851 Average coverage: 5.27
GAGTACGCGGGGGAGTGTTCATCAGACCTTTGTAGTGATTTGAAGGGCACTCCCAGGCTGTCTTTGCAAGATGAGAAGTAGCTACAGAGGAAGCAAAGAGCCTTTGCTTTTGGTGTTGGTGACAATCTTGGTTGCCTTCAGTAGCCCAATTAAGGCAAAACCTCAAGTAGACACCATTACATCAGTGATAAGGTCTCTATTTGATGACTGCAACAAATCAAAGGAGGTGCTAAGATCGGACCCTTCATTGGCGGCAATGATGTTCACAGGCGAGGGCTGTGACAACACCCAGATACCTGTCCAACAAGGCTTCACAGATCTACCCTATTTGAAGAAGGATCGGGTGGAGGCCATCATGGTGAAACCCAAGTGCATATGCGTAGCCTTCGATCATGCTGACAGAGATGGCAAGTCGGCAGTGTTTGATGCGGTCAGAAGCAAGGATATACTGGTCATAAGTGACCTGAAGGACCAACAACTGGACAAGGACATCTCTGCCATCGAGTGCACATGTGGTAAAGATGCTGAGGCCCGATCCGCGACAGATGCCATCACAAATTCCATCGCTTGCGGTCAAGACTGCAAGAAGCGATGCAACATATATGTGGGACAATTCAATAGGGTGGATATACCCAAGGACAGGCAGGTATGTGCCATGGTCTTTGATGATGATGACTGCCATGGGTGGAGTCTGCCCATTCAGGTGGGCTTCAGAGGTTTCTCCTTCTTCAGCGGGTACCGTAATGACATAGAATCCGTGATGGTGAAGCCGGGTTGCGTCTTCACAGGCTACGACCATTCTGACAAATCCGGCAGGAAGGTTGTCAAGGATGCCGGATCTATCACTGACAGACAGCCTCTCTTCATGAATTTGGAACGAGGGGACTTAAGGAATGACATTACTGCGGTGGAATGCAACTGCTGAAGATCCTGAAGCAGGCACATATGATAGTTGATGTATTCTGAGATAATCTATTGTACAAAATTTTGGGAGAGAATAGGCTTTTGAAGGCTTTGCTTTCATGGACATGCTGAGGTTTCCAACCGATAAGGTCGTGAATTTTTCGATTAAATTGACCTGATTCTGGTTTTATAGGTCCGAAAAAAATTTCCAATGGGAAAAACACAAATGGGCAATTCCAAAGTTTTCACAGCTCCTCATTTTTGTAAACCCCTACTGTGGCCAAAGAGTAAACTTGGCCCTCTGAGTTGGTGGCAATGCAGTGGTAGGCTCCAATATATTTGGGCTCCAGTTTCATTATTTGCATCCACCCTGTGACCATCAGTGGCTCTGGTCCACCCCTCATCTGAATGGAAACGCTTTGATCATCGCCTTTGTATGGGAAATAAATCAATATGAATGATCTTTGTTTTGCAAATGAGGCATTGATATATCAAATTGCTTGAAAAAAAAACACACAGATTATATAAATATGAACTCAAAAAAAAAAAAAAAAAACTCCAGTACTCTGCGTTGATACCA
>stream_70918 Average coverage: 6.55
TTTTTTTTTTTTTTTGACCGATTTACAAATATATTAAATCATTTTTCTGAGAATTTTGTTGATGTACTCTTCTCTATTACCAAAGTCACCACCTTCAACAAAGTGATTGGACTTTTTATTAAATCCACCTGATGGAGTATTCAACTTGAAGTGCCAGAAGGAGGAGACGGCTTCCTTGAAGTGGGGACCGACTGTGTAAATTTCATGAACAAGATCTTCAACACAGATGATTCCGTGTTTCCCAAGCTTCTCTTGGATCAACTCATTTTTAAGTGGTAGACGCTGGCCGTCCTTCTTAATAAATCCCCTCTTGTAGACCATGTCTCTGACAGACTTGAGGTTGGGATATCCCCACATGACATATGGATCAAATCATTCTCAACATGTTCAGGGTAGCCTTGTTTAGCTTGATGAACATTCCATTGTTGATTTGACGGAGTCTGAAGAGTTGCATGACCTTCCTGGGTTTAGGAGGAACTTTGTTAACACCACGTATCCTTACAACGAAAGCAAGTTTGGGCTCATCTGGGCAGTAAATGTGTCCGTTCTTCTTGGCATTTCTTCGCAAGTTGACGGCGTTTCTATCCATCTTCTTGTATTCACACAGGTATTTCTGAGCGCGATTGACCATCTCAGTCTTGAGCTGCTTGGATTGCACACGGGCGTTGAGAAACTTTTTGGCCTTGTTCTCAAGCCTTCTAAACTTGGCAATCTTCAATGCCTTTAGAGTCTCGGGCATACTTGGCTTTTTGGCAACCTTGGGTGCTGGCTTCTTAGTTTTATCCATGTATAACACGATATTTTTTAAAGAGTCCCCCGCGTACT
>stream_71181 Average coverage: 5.41
AGAGTACGCGGGGGATACCTGGATTAGTCATCGTAGTGACTGGACCGCGCCGGATTTTCCTTCTCACTTTGCGACCCCTTCCGGACCGTTCTCAGAGGCCGCCATGCCTAACCTCATTGCGACCGTCTGTGGCCTCGCCGAAGCCGAAGCCGACCTCCTCATGGCCTCCCTCCCTGATGATACGCTGGCTTCCTTTTTGTCTGGCCTTCGTAAACTCCACCGGCAGAAGACCGTCCGCCACCTTCGGGAGCTTAAGCTACTCGATGATGACCAGCTGAAGGCCATCCTCGTCGTCGACGACAAGGCCTGGGAGGCTGTCGAAAGCATGACCGCCGTGCTTCGTGGGCTGCTCCTGCAAAAGAATCCCAGACCAGGCCATCTACTTGCTATCGCACTACCTCATTAGTCGTCGAAAAAAAATCAAAGAAATTTGGGAAAAAGTTTGGTTCGAATTTGCTCCAAACATAAATTTCACCGTTTGTTGGCCCGATATGTCTTTGCGGATCAGAAGCATGTGCTTTCTTAATTCAATATCTTTATATTTAAAAAAAAACGACAAACTGTTTGTGTTCTGATAATTGTTCTCGGTCGATTCAATTAAGCAAAATTAATACATTTTAATGCTTATGATGGCTTTCCCTTATGATTCGAAAAAGTAGAAGAACCCCCTTAAAAAATGTTAATATTTGATCGGTGTGCAGGAGTGAATAAACGTGATCCGCTCAAAAAAAACGCAATCGCAAAAAAAAAAAAAAA
>stream_71276 Average coverage: 5.30
GAGAGAGAGAGAGAGAAAGTGGGTAAGATAGAGAGAGAGAGACAAAAAGACAATTGATAGAGAAGGAAAGAGAAAGACGGAGAGAGAGAAGTAGGGAGAAATAAAGGGACGAGGGAGACGTCATCCAGTCATTATGATAATGACAGCCTCATCTTTCTTCATCTGAGGGTGCAGACAGAGGACCTGTCTCCGTCCAAAACTGCACCTTAATCCCTTTATAGTGCACTGCTTTTGACCAGGGCCCATAGGGAATAGGATGCCATTTGCGACGCATCCCCCGAAGCAGTGTTCCTTCACGGGGCTGTCTGTTTGTTTCGGCCCCTCATTTCCATGTGTGAATAACTATGGCTGCATAGAGCCGGGTGGCCAACACAGGCCCCTGATAGCAGTGAAAAGTGCCGAGTCAGGAGGTCTTAATACACAGCGGCAGGCTTTCGGGGCTCTGGAATGATGAACACTGCAAATTAGTACAGGCCTGGGAGACTCACACAACTCCCCGGGCCAAACACACCGACAAGTGCACACACACAACCGCCCAATCACACACCCTTCCATTTCCACACAAACACAGGACCCACTCCAACACACACCTGAACCAACATAGACCTACCCCCGCGTACTCTGCGTTGATACCA
>stream_71281 Average coverage: 5.20
AGTACGCGGGGGAGTCAGGACTGATATAAGCTCTGCTCAGGTGAGAGGCCCATCAGTTGGGCTTTCAAATCAGTGGCCTTACCTCCTCAAGTCCTCCACTTCAGCATAATGAGAGCTTGGATTCCTTTGGTGGCACTTTTCTTGCCCTGCTTGACGTTGGCAGCAAGAGACGATGAATGTCTTGAGGCCTTGCCCAATGGTGAAAAATGCCCAGCAAATGGGCAGCACCTTTACCCTGATGAAAAGCACTGCTCAATGTATTTTGAATGTTACGATGGATGTGCTTATCACACCTTATGTGAAGGGAACTTTCTGTATGATGCTGAAAGGCAGTGGTGCAACTACCCAGAAATGGTAGACTGTGGGGATCGTAATTGTGATGACAGGCCCTGCAAACCCTATGAGCCTCCCACTGACTTCAAGTGCCCTGCGACCAATGGTCTCTTTGCTGATCCAAAGAACTGCATCAAGTACTACCAATGCCATGAGAACGTTCCAGAACACAAGACTTGTCAAATTCAGAATGGAAAGCAATTGTACTTTGACCCTGCTCATGAGTGGTGTGATTGGCCTGAGAGGGTGAACTGTGGCGGTCGTCCCATTTGTGACGCTCATGATGGAAACTGCAGCGATCAACCGACAGCATCCACTTCCTCACCGAAGCCACCCACCAAGTGTTCCACCTTGGGCACTTGCCAACAGCAAGGGCAATCCATGGAGGAGGGCCACTGTGAGAGGTGTTTCTGTGTTTGCACCAATGGCCACTACGAGGAGATCTGCTGCCAAGAGGGACTCGTCTACAACTATCAACAAAATGTTTGCGATTGGCCTTTTAATGTTGGCTGCTGATTAGGCCTTTATTTTAAACCATAAAGCATACCACTTTCTTGCCACCTTTGTGAACCTTTGGACACAGATTCAGCAATAAAGATCCTGCATAGCTCAAAAAAAAAAAAAAAACTACCAGTACTCTGCGTTGAT
>stream_71387 Average coverage: 9.08
TTAGACAAGATACCCCTTAGAAGTGTGTTGATCTTATAGGTGTTCGGCTGTAGCTAAGCAATATAGCCTAGTAGCTCAACTACTGTACTCAATCTCGCCCTTCGAAAGGCCAGGCTGGTGGAATTATTGCTGTATTGCAAACAGACTCCTATCCAATCCTCTCAGTTATAGCTACATAGCTAAGTGCATAACGAGCTGTGTGTTCATTCGGGATTCAGTGTAGGGTTCGAGCTAGATATCGGTTATAAACGTTGGTAGCTATAGTTAACCGGACCAATTGTCGGTAGTTAAAGCTAGCTGGCTAACGTTAGCTGGATAGCTAGCCAGCCTAGCTAGCAATTATCTCTACGACTATATTGCGTGGCATTCAAATATTATCACCTTATTTTCGCTTTGTGGTTCTTCTGGGCGTCCAGATACAGTTGTCTTGTTGCTCAAGGTTTTTCGTTTTACATTGTATATTTAGAGAAAAATACAGTTGCAGTCGTGGGAATCAACGATAAGGCAACAACTTCCTGTTTGTACTCCCCGCGTACTC
>stream_71518 Average coverage: 6.82
AGAGTACGCGGGGGAATCAGTTTAAGGCCAGATTTTCCATAGGAAGAAAGTGACTAGGGTCTGCACCCCAATCCATCATGAAGCTGATCTACTTTAACCTGATGGGAAGAGCTGAGCTTCTTCGCTTCATTTTGGCCCAAGCTCAGGTTGATTATGTAGATGAAAGGATTGAGAAGGAAAACTGGCCTCAACTCAAATCAACCATCCCTACTGGTCAATTGCCAGCTCTGGAGGTGGATGGCAAAATGCTCTGCCAGTCAATGGCCATCGCAAGGTACCTGGCAAAGAAGTACAACCTAACTGGCTCTGATGAATGGGAGGAAGCTCAAGTTGACATGGTGGCAGACCGCATCCAGGATACCTTCAACGCCGTGTCCAGTATCATGTACCAAACCCAGCCCGAGGTCAAAGAAATGATGATGGAAAAAATGAAGACAGAGACAATGCCCAATTTCAATGAACTCATGATTAAGTTTATAAAGGAGAGCAAGGGAGATTACTTGTTTGGAAGCAAGATTACCTATGCAGACCTTTACCTGGGATTGTTCTTGGGCTTTATTGATAGCCGGAAGAAGGAGGGTCAAGACATGCCTTCAACTCTACTTACCTTTAAAGACAAGATTGAGTCCCTGCCCAACATCAAGGAGTGGATCAATAAGAGACCCAAAACTGAATATTGAAGTTGTATGTGAGGGCAATCGAGGCATTTTCTAAAAAAAACATGTTGAGGTGCATACAATGAAGTAAAAATATATGTTTTATTGTGAGTCTATCGATAAACATTATAAAAGATGGCAAGTGTTTTTGCAATGACCCAAAAAAAAAAAAA
>stream_71800 Average coverage: 5.05
GATTTAAAACCTATACATGTTTAAAAACCAGAAAGAGAGAAATAAAAGTTGGCACTTCAGTGTTAGGCTCAAACTATTTTTGTTTTGTTTCAATGCACATACAAATATTGACTAGTTACAAATACTTAGCTGTTATTGGATTAAATGTTAGTAAGTGTACATAGTCTTTTATGTGATTTCTTATTGCTAAGGAGTGTAATAATAGTGACTATTTAGTGTATACCAGGAAATGAAATGTTGTAATGACTGCCCAAGTTAACACATCAAAGAATACCCACACTGGGCACCAGTCAAACATTTGATTCAACTCAGTCTTACTGTGTCCCTAATCACAGAAATGTGATAATACTCCCATTTTGCTCTCTGGCACACAACGTTATTCAATAAATACTTCATGTATAAAAGACCTATCCGGCCTCTAAAATGCAATTGTTTTAGTCATTGAAAAATATAACAGAATGATAGAAAATGTATCTCAATATTCACATAACTTCTACTTAAACTCAGTTGGACTTGGTTTAGAGTAAATGTACTAGATACCTCAATGTCTTCAATATCTATTTTCTGTCTTCATAGGAAACCTTGAATGAATGACCTTTGTTTGAGCTCTTGTCTTATTCAACAAGTGAGGGTGGAACAAAAAAATTAGTCACCAAGATTTACAGTTGATCCTACTAAATTCCCTTTAGGCCGCAAAAAACATTGGAGATAAACGTCTGTTAAACTTCCGAGATTGACAAATATTTGTAAGCAGTAAAAACAAAAAGGTGAAATGCTCAGAGTTGAAACTATATGGAGTCTACATAGTATGTTGAAAATAACATTTAGTTAGACCCCGCGTACTCTGCG
>stream_72005 Average coverage: 9.42
AAGACTTCAGACCACCGTATCAGGCCCTCTATCGAAAAATCGACGCTAGGCATGACCCTGAAGGCTTCCATAAATTCCTATCCGTTATGGGCAGCCTTAATATTAGGCTGTGGTATCGTCTTCATTGGTGGTATCACTGCTCAGGAATCTCAGGAAAATTCGACTGAACCAGTCGAGGGACGCAGTTATGGAGGATCCGGTGGAGCCCTCTTGAATAGTCCTTCTGGTCAGTATCCAGGTGGATCAGGGCAATTCCCTGGTGGATCTGGGCAGTTACCAGGTGGATCAGGACAGTTCCCTGGTGGATCTGGGCAGTTCCCTGGTGGATCTGGACAGTACCCGGGTGGATCAGGACAGTTACCGGGTGGATCGGGACAGTTCCCTGATGGATCCGGGCAATATCAAGATGGATCAGGACAGGGTGGATCCGGACAGTTCCCTGGTGGATCTGGGCAGTTCCCAGGTGGATCTGGGCAATTCCCAGGTGGATCTGGAGGATATGGAAGTGGTAGTTTTCAAGGTCAGAGCAATCAAGGAGGTGCGGCCGATCAGGAAGTACTACTGGAAGGCAGTGACTTTGCTGACCCCCACGGTGTTGGCACTGGACATGGTCAAGAACATGCTGCCTTTATCGAGGGAAGTGATGTGGCACACCCTGATGGAGTTCAAGGAGGGTTCATCGGTGGCAATCCCTCTTACCCATCAGGTCAAAATGACATAGGGGGATCTCAGGGATCTTCCCAAGGAGGAGGATCAGCAGGCTACTCAGGTTAAACATTCCCTTAGAAGTATCCAGATGCTCAGCCAATCCATTTAAACATATCTATAAAAACTGCTGTTTTTTTCATGATATTGTATGTCCTAATGAGTCCTGATATACATATGTACATAAAGACAGGGTTTTTTTAACGAAAAAAAAAAA
>stream_72085 Average coverage: 10.53
AGAGTACGCGGGGGATCGACACAAAACCTGAATACTGCAAGTATTCATTTGGAATATACATCATGAGAGCTGTTTTATTGGTGGTGTTGCTCACGTTGGCGATTTCGGCGAGCAGCGCGCCGGATTGGTACCAGTTCTTGATCACCTTCAGCTTGAACCCCATCTCGGGCGCGAGCGGTTTCTTCACCATGCCGAGGACCATGGACGAGGCCGTGGCTTCAACGTGGACCAAAATCGACGATGGTTGCGCATCATCTAATGCCAGGTATCCCGGAGTCCGGATGTGGAACGAGGTGGAGAACAACGAAATAATCATCATCTTCGACTCCAACGGCTTTGTCGCCGGGACCCAATCGGTGGTGCCCAAGAAGGCCACCGATCCGAGCAGCTACGACTTCGAGGCCTCCAAGGTCTACAACCTGGAGACCATCAACGGGCAGGAGTACTACTTGACCACCGCCTACTTCGTGGACCCGGACACCATCTGCTCCGGACGGACCCAGGCCCAATTCGACTCAGAGGGAACGGGATACACATTGCACTTTCAAAATGGTCCCACCTTCGACGACCTGATTACCGTACCGATGTTTCAGGCCGATATGGCTTCCGAAAGCGACTGGTACAAGCACTACTGCTTCATCAATATGGGCGATCACTACTTCATGATGAGCCCCGAGAAGCCTCCCGTATCTTGCATGGACATATTTCCGGTCCAGCTGATTTACGACCACCAAAGCCCGCAGAGGCTGGCCGGTTTTGTCTGGCAACACATCGGAGCTCTGTCCGGCAACAGGTGGGAACGAGTGGATGAAAAAGCGGTGAAGGCCATCATCAACAATCCGGCCCAGTGTCTGCTCGATCATGCTTCTCGTGGGGAAATCAGGACCCTTCATCATTACTTCATGAACCACATTGAAACGTGCTTGTTCTAGATGGCCTCACACCTGCAAACCTGTTTGAAACTGAAATACAATATTCTTTATCCGAAAAAAAAAAAAAA
>stream_72169 Average coverage: 7.47
TTGGTTAGCGTTAGGGTTTCGTTGCCGTCTAGTACTTCTATAAATTTTGTGCCATCAACTTTTTTGCCGTTTGTTAGTGGCGTGTTTTCAGCAAACGAAATAGTACCAGTGTTTCCTGTGGGCATTTCTATGGTAAAAATAATATTGGCTTTTGGATTAGGGTTTTCGGTGGTTGGCGGATTTATACATTCGATTTTTTCTTTGTACTTGTCGTTTGTGGTTATTTTAAATTGTCCTTTACCTTTATCGTTTAAAGTTATTTTTTGCTCTTCTAATAAATATTCGTCTGGTTTTAAAAAGAAAGAACCTCCATCGCCTTTTACCCAAATTTTTATGGTAATGGTTTGGTTTTCTAGTCCTTTTATTTCTACAAAGCCATAGGTTTCTTCTTTATAACCTGTTTCGGTGCGTTTGTAGCCAGTGTTGTAAGCCCATAGTGCTTTTACTAGCTCTGGTGTGGCTACTTTTATAGTGGTGCTTACCTCTTTGGCAAGTGTGTGTTCACCAGTAAGATAGGCACTAATAGTATATTCGCCAGGTTCATTAAAGGTAAAAGTGCCATCGTTATTGTCTATTACCTTTTTACTTGAGGCATAAACAATCATTTTTTCATCGCCTTTAAGTTGTTTTATTCTGGCTGTGGCTTCTACTTTTACTTTAGCACCTGTGGGGCAATTTGTAGGTAACGTGATTTTGTCTGCCTGATTTCTAATCACTTCAAACACATAATGCTTGGTGTCTTTAAAATCGGGCATAGAGGTCATGTACCTTCCGTCTGCTTCTATTTTATAGGTGCCAAAATAGTTGTTATCCGTTTTGGCATCGTTAAATAATAGTGCATCAATTCGTTTGCTTATGGCTTGTTGTCTTGAAACTGCAGCTTGTTCAAATTCTCTTAAACGAGTTGTTCCTTTTGATAAATACCATTGCACTAATTGGGTGTTTTGTGGCAAAATATCTACTGCAAATCTATCTACTTTTACTTCCAAAATATCGTTGTATCTATACAAACCGCTACTACCATTGTGAGAAATGGTTTTTACGTTTAACATTTCTTTTACCTCTAGTTCTACTTTGTGAGGATTTTGGTTGTCTTTGTTGATATAGGCTTCGATGGTGTATTTTCCATAGTTTTTGAAAGTTATGGTAGCAACTGGCATTAAACTTAAAAAAGCACTAGCAATATCAACTTGTACTAAACTGGAGTTACTATAACTATTGCTATCATATAAAACGGCATTGTCTTTGAGAACTTTCCAATTTACAATAGGCGAACTAGTTGCCTTTGATAAAGCGGTATTTAATAATCCCCGCGTACTCTGCGTTGATACCACTGCTTACGATC
>stream_72322 Average coverage: 85.33
TACTTTTGCTGCTTGTAAGTTAAGCCGGATCACAAGTAGGTTAAGCTCCAAAGATTTGCAAAGATGTCCAAGATTGGTTTGACTGTTCTTCTAATGGCCATTGCCATTCAGCAATCATTGGCAGCCAAGGTTCCACATCGTCCGACTAGAATTTATGGAGGACAAGTGGCCAAGCCCAACTCCATTCCTCATCAGGTCGCCCTCACTTACAAAGATGATCAGGATAGTGGGCTGATCCTTTGTGGAGGGTCTATCCTGTCTGAGGAATATATTTTGACCGCTGGATATTGCTGCAGCCATCAAGGTAGCTTTCAAGACCCATCAAATTACATTGTTCAAGCAGGTCAGCATAAATTTTATGAAGACGCGGGCACTGAACAGTATGTTGAAGTGAGCAAATTCATTATCCACCCTGACTACACTTACACCGGTGATGCTATGCAATTCTCTCCGACCTCAAATGACATATGTGTCGTGCAACTTAAAAAGCCTCTCACCTTCAATGAGTATGTCTCTGCTGTGAAGCTCCCTGAAGCTGGTCAAGAGTTTTCAGGAGATGCCAGAGTCTCTGGATGGGGAATTGTTAAGCCAGGTGGACCCAACACAATCGTGGACGGACTGTCCTACGTGGACATCCCCATCATTCCAGATGAAGAATGTGCTAAGGTGTATGGATATCTAAAGGAAGGAACCATTTGTGCAGGCGCGGAAGGCAAAGACACCTGTATTTTTGATGTTGGTGGACCTATGATTTGTGAGGGTGACGTACTTTGTGGAATTACTGCTTTCGGATATGGTTGTGGTGAAAGCCCTGTTCCCAGAGCCTACTCCAGGACTAGCTACTACCTGTCATTCATCATGGAAAGCATGAAGCAAGAGTAGCTACATTTTCTGAACACAATGCTATTTGGTTTTCAATTTCAGAAACAGTAGTGATTGTCACATGAATGTGTATGGTCATGAAATAAAGATAGAAT
>stream_72372 Average coverage: 4.99
GCTTCATCCACCATTTTCTGTGTTATTCCTGTCAACTTTACACAGAACTCTGACAGCTGTGTATTGACTTCTGGTCTGACATATTCCTGAAAGGTGTCTTCAATCTCTAAAGTGTGCGTGTTGAGCAGAACCATTGGGAACTCAATGATTTCATGAGTGAAGTCAGCGGGGTTGTCCTGTTCACACGTTGCTTCAAAGTCCACCACGCAGATGTAGTCGTAGTAGGTATCCGTGGCTTCACCCGCTGTTACAGACTGCGTCATCGACAGCTTCTGTTTCTTGTAGT
>stream_72408 Average coverage: 6.09
ATCAACGCAGAGTGGAGTTTCCTCTTACTCATGTGTCCTGCATTAGCCTACTCACTTAACAAGAGAGTAAGTAGCCAGGGAGACTTGTGTTACTGGGGGTTGTCATGACGTGGCCCTCTTTGGGTATAGCGAGTACCATGCCCCTCTCTCACCACCTCTCTCTCCCTCTCCTACACCCAGGTTCTGTTATCTCAGATCATAAATTCCCAGAGGAGACTCTCTCCCCATGGCCATGCAGTATATATAGAGAGAGTTTCACAGTAGAACAAAGGAACTTCT
>stream_72426 Average coverage: 8.79
CAGAGTACGCGGGGTATACTGTACTTTCTGATTTATTTTGTGAATAAACATGGCTCCTTGGTTTGAGTGGCATTTCAGTGACAGCTATCAAAGCCGTTCTCTCGCTACTTTCCTCGACAGTAATCAAAGTCTTTGGAGCGCTTTAAAACAGTTGAGGTACAGGACTGAAAAAAATTATGCACAATGTTGAATTGTAAACCACATTTTGGATTTTTCTCACATCACACAGTCACAGACAGGCTCTTTTAAAGTCTAACACAACTTTAACCAAATCACCATCACTGTATAACCTGAGATGTCTTGAACATTTTAAAGACG
>stream_72484 Average coverage: 6.35
CAGAGTACGCGGGGGCTCAACCTCTGGCGAAAGAAATTCAGGGGGCTCAGAACTATGCACATATCTCCCGCTGGTCTCTGATTGAGTCTTGTGAATGTCCCAAGTGTAGCAAGTAAGTTGTCTCTACCAGTCTTGATCCTCTCTGTGGCTCTCTTATTGTCTCTGGCAGGGCAGCTGTGCTGAGATTTAGATATCTATCATTCAGACAGGCAGTAGAGGACATCAAGGACGTTTTCTCCAGGGAGTCTGGAGAGCACAAACGCCTGAATGTGAGATGTGTTTGTCAGTCACAATTTGATAAAGAGTCCATATCTTAGTGACAGGGAAATGTCTCCCAAATGAGCTTTGTGCTCACTTGCTCCCCTGACTGGCTGAATTACAGTTTGGACAGGTGATATATTTTCCTTCCTGTATTCTCTTGTTTCACTGAGCATTGGCCTTGGATTATACTGTATGAGAGAGAACAGCAAGTCCAAATAGAAAAAGTATCTCAAGTAAACAGAATGTTTGGGTGGCCTGAACTGTGAAGATCATTTATTATTTTGAAATCGATACATTTCACTGATAGGTTGCATTTTCTGTGTACTATCAAATAGATGGAGTTCCACTTATACGGTATGCCTAAATTGTTGTACTTGTACACAGCGGCCAGTGTAGAACAGCTCATTGATTGCAATAGGTGCATTTCAGCTGACTGAAACACAATACTCTGCGTTGATACCA
>stream_72565 Average coverage: 6.23
TATCAACGCAGAGTGTTGATCTCATAACGAGGCTTCATAGAACCAAACACACGAGCATCCTTCACTACTGGTGGCTGGCCGCAAGAGACTGTGCCCTTCTTGCAGGTGAAGGTGAGGTGGTAGTTGCAGGGTACGTCATTCCACTGTCCTCCCTCGTGCCAGATCATCACCACACAGTCCTCTCCAGACTGGAAGAAACTGTCTGGCTGGTTGGGACGCCAGTGCTCATATTGCATGATGCTGCCGTCAGTCCAGCGGAAGTCTCTCTCAAACATCTTGTCGTTTAGACCGATCCACTGGTAGTCATGGCCCAGACCATTGACATACAGCTGCTCCTCCTGTGACAGGACACTGACGAGGTGGGCTCCGTGGAGACGGCACTCCCTCTCGGCAGTGTCCCAGGTGCGACGGTGGGTGATGTGCTTATAACACTGGCTCTGGAACTTCTGCCAGCCATACTCACACACCTCAGTGTCTTAGTTCCCCCGCGTACTC
>stream_72633 Average coverage: 42.77
GGGGGAGTAGGGGACCATCAGTCGACCAAAGCACATCTTGGAAAACTTGGAAGCACCTGGTCCAGTTCATCAGCAGCAGCCAAGATGAAAATCGCCGGTCTGATGTCCCTGTTCATGGTCGGGTCAGCCTTGGCCCAGACCGACATCAACTTGTGCGATTGGAAAAAGGACAATGCGGAAGAATGCAAAGCCCTTCCGGGTTATTTCAAGTGCGGAGTCTTCATCGATGATATCCCCAACATCAAAAAGTCCGTCTACCTCGAGTCCATTCCCGATCTGCTCAAGAGGCCAGAGTATACTGCGGAGAAGGCCTCCCAGTCCGCCTTCAAGAACGTCCAGGAGAAGGACTACTACCTAGGCGACCCGGCCGAGAAGTGCAATGAGAAGGTCAACTCTCTGGCCAACTCCAGGTGCTACCTCACTCTTTTTGACATCGGTGACATCTTCTTGGACAGCTGTGAGACCAGCTTGATCACAGAGGGCTCCGAAGAAACTCTCGGCAATCAGTTGTGCAAGATCATGGAGACACGTGGCTACGTGGACAACACTGTCGATTCCATCCGGGATGTTGACATATCTTTCAAGTACAGCGTGTGCGGCAGCGACTGGGGCATTGTCAACAGCAAGGGTGTGCCCTTCAAGGTCAAGGAGAAGCTCTGCTGCAGCAGGGACACTGCTTCCAACGAGCTCAAGTTTGTCAGGTGTGATGGCTCAGACTTCACCAAGGTCTGTTCATAAACCTCCTCTTCTGACATCCCTTTCGCCACCAGAAATGAAGGCCTGCTTTGGAAAAT
>stream_72670 Average coverage: 5.24
TATCCCCTGTGTGCCTTGGGACGCTACCATAGGATTCAGAGGATAAGAATCATGTCATTAAGTGGTCTTTATAGTGGTTAGGACTGAGGCTGAGGCCTGTGAAATGGGAGACAAATCATGTTGTATCATAAATCAGTAATTATGGAAGTAGTACAACTGAGTCTCACGGTACAGATAGATTGAATAGAGGAATGGGCAATAGGAGACATCATTTTGCATAAATCGGTGTTATTATGAAACGTTTGGGGAATTGTAAACCTTCAGGAGCCTGGGGTCTCTCTGATCAGAAGTTGCAGTAACGCAGTAGGATCTGTTGAATGGGCCACATCTAGGAGCCAGCCCCTCAAATCCTCCCTGACACCCAGTCCACACCACTCAAACTTTAGCAAGATACGATTAAGATTGCTAAAAGCATACATATTAAACACAGATCTACAATTAACGATTTTAAACACAGAATACTCAAATATGTACTGACATACCCCGCGTACTCTG
>stream_72759 Average coverage: 7.00
TTCCTATTACTTCTGCTAGAATGTACTGGTAATGCAGCTCTGGGACAAGTGAACTGGAACCACGTTGTTGTTGTTGTCTGGCAAATACTGTATATGTAATAAGGTGAAAGAAGTATCATATAAACTCAGAGTACCCGGTAAAGCCCTTCACTGTACACATTTTAAATGGTTATTGATGACAAATGTGTGCCGTGGCTGTGACCCAGAAACTGACTGCTCTCATGTCAGAAGATTCTGGTTTAGAATCCTTTGAGGGAAACCACTTTTAATGTTTATTTGAAAGACTGAGAAGGTTTTCTTTGACCCAACTGATAAGCCCCCGATTTCATTTTCATTTTGCTTATTTTCCCCCGCGTACTC
>stream_72860 Average coverage: 13.16
AGAGTTTCTTGTTCTCTCTCGTCAGAAATGGTTTGATAGATCTGATGAAGCGCTTCTGAAACCATGGGTCGTCGTCCGGCGGTGGAGAGAAGATGCCGTCCAGCGGCCGAAGGGCATTTTTTACAAAATCCACAAAAGAATTGGAGGATTGCTGTCCAGAATAAAACACAATGATGGTAGTGATGCAGATTAGAAGAGTGGTTAGAAGGCATTTCCTAATCCTGAATATACTCATTTCGTAGGTGGTATGGAATCCTCACCACCTGTGAAGAGCTCAATAATGAATGTGTGAAAACACCCCTAATAATGCTGGTTTCCCCCCGCGTACTC
>stream_73322 Average coverage: 8.99
TACCAGATTCCTCATCTCTTCATTCTCTTCCATCAACTTGCCAGTTTTTTCCAGCAAGGCACTCTGTTCAGTGAAAAACTTGTGCAGCGCATCCAACCAGTCAGCAACCAGCTGCCTAAAATTTTCAGCTGCTTGATCGTTCTTCTTCAGGTAGCTGCCAATTTCACTCAATGACCCCAGAATGTCCTGTTTTACTTGATTTAGTTCTTCCGATGAAAGCTTATCCAGTTTCTCCTTCAATGATTGTCCACCTTCAATTACACCTGTCAAGCCTCCCTCCCTTATTTGTTGAGCCTTGGTTTTAATAATAGGAGCCAACAGTGAGGACAACGCTCCATAGTTTAAGCTGATCTTGCCTTCTGCATTGATCACCAAAAGTTCTTGTGATTGAACTGAATTAACAGTAGAACTTATGGCCAAAAGAGCCAACAAAAATGCGCAAGTGGCTCTAGTTTGCATTGTTATGTTCAGTTATATACTGAAAGTGGCAAATGATTGTAGGAACCTTCTTTGTTCAATGATCTAAAGAAAACTGAATCCCCCGCGTACT
>stream_73402 Average coverage: 7.00
CTGCGTTAACTGCAGGCCTACTTTATGTTGCTAGAATGCCTATTGCGAAACAACACCTTTAAAATGCTTCAAATCTATTTTCCAAACAGAAAAGTGATGCCATTCTGAACCACAGGCCGATGATACATACCTTCCTGTTTACAGTCACGTATCCATTCCAGGCTCGAAATTGTTGAGCAATGCTTCTCGGTCCACTGTGTCGAAGGCCTACTCTCATTTCGGATGCCCCCTGCGCCGGAGGTCCACCTGGTTGTCTGGACGGTTCTGTGTGTTGTTTTACAGAGGGAGGACGCAGGGTTGATATCTGAGTTTCCCTCAGTTTCTAGCAGCTATTTATGGGGCCGTGATGTCGGTGACATGTTGGTGGTGTTGCTGCAGGCTCGTCACCGTCTCTTCTTTATCGTCCAGGGGACGCGGTGCTGCAACTGGCCAACTGCCTTTCCACTCTCTGCTGTCTTTCCAGAGCGCGCGCTGATGCTGTACCTCCCCCGC
>stream_73422 Average coverage: 10.57
CTGTTGGGCAGCCTTCGTGGGGTGGCACAGACAATCTCTTACGAGATTAGTTTTGCTTTTATCCTGATAGTATTCATACTAGTGATAATGAGAATAAATATTTTAAGGCCACTCCAGGCTGGGCCGGTATCTAGGGTATTCTTTATTTGCCCTCTTATACTTGTTATTTGGCTAACAGTTTGTCTAGCCGAGAGCAACCGGACACCTTTTGACTTTTCAGAAGGAGAGTCAGAACTTGTATCTGGGTTTAATGTTGAATACGGCGCGGGGGGGTTCACTCTAATTTTTTTGTCTGAGTACGCAAGAATTTATTTTCTAAGAATGCTGTCTACAATACTGTTGTTTAATTTAGATTACGCTACTATGCTTACACACGTGCTATGCACTTCTTTTGTGTTCTTTTGGGTTTGAGCTCGAGCCACCCTGCCACGGTTTCGTTATGACCTTCTTATATCTCTATCTTGGAAATCAGTACTGCCCGCAGCTCTTTTGCTGCTTGTGGGGTACTCCGTTGTGATGGTACTAGAAAAAAAAAAAAAAA
>stream_73462 Average coverage: 19.62
CGTTCTTTCATAGCAGGCTAAGTGTTAGGGTAGAGTTGGGAGGGGTGTGACCCCCTAGCGGTATTTCCCCCTTCAACCCTTTTGGGGTACCTTTACTTAACACTATTGTTTTATTATCTTCAGGAGTCAGGGTTACGTGGGCACACCACGCTTTACTAGAGGGGGCTTTTAATGACGCTAAAACTTCTCTTGCCATCACTATTATCTTAGGACTGTACTTTACTTTTTTGCAGGGACTAGAGTATTATGAAGCAAGTTTTAATATTAGAGACTCGGTGTACGGCTCAACTTTTTTCTTGGCCACGGGGTTCCATGGCCTACATGTAATTGTGGGCACAACATTTCTAGCGGCGTGTCTGCTCCGACTATATTCGGGTAGATTTAGTGTGTCACACCATTTTGGTTTTGAGGCAGCTGCTTGGTATTGGCATTTTGTAGACGTAGTTTGATTATTTTTATATCTTTGTGTTTACTGATGAGGGGGGCTGAAAAAAAAAAAAAACTACCAAGTACTCTGC
>stream_73500 Average coverage: 6.73
ACACAAACGACGAGGATAAGGACTGGGTGCAGCCGCTACCGAGGGTTTTCATTCAGGTACCTTCTTGTGTTGCTTCAAGATGAACGCAGAGAAGTTACAGAAGTTGCAGGCACAGGTTCGCCTTGGTGGCAAGGGTACCGCCCGAAGGAAGAAGAAGGTTATCCACAGGACAGCCACCACCGACGACAAGAAGCTGCAGTCATCCCTCAAGAAGCTCTCGGTTAGCAATATCCCCGGAATCGAAGAGGTCAACATGATCAAGGAGGATGGATCGGTAATCCATTTCAACAACCCGAAGGTGCAAGCCTCGCTTGCCTCGAATACGTATGCCATCAGCGGCCACGCAGACAACAAACAGATCACCGATCTCCTGCCTGGGATCCTCAACCAGTTAGGCACAGAGTCCCTCACGCACTTGAAGAAGTTGGCCTGTTCAGCTGCCGCCGGAGGCGCTGGCACAGGCGAGTCTGCCGGAGCTGGAAATGGGGATGACGACGACGATGACGACGACGTGCCTGATCTGGTGGAGAACTTTGACGAGGCTAGCAAAGGCGAGGCCGTGGTCAAACCTGAAGCAGCTTCCGAAGGTTAGCAAAGCAGAGATGGTATCAGTAACCACAGACACCTTTTCACGCTACTTCACCTTACAAGTAAATCGTTAGAAGAATAACGAGTTTTTGATTGATCGAATGGATATGAGATGGACTCACTGCCCTAGAGAATCGTGT
>stream_73532 Average coverage: 6.01
GGGGTTATTCTAAATATACATTTTCTGACAATTTGGAACAGTGTAAACAACACTAAATACATTACAAGTAATACCAGAGAGGATGTTCGTAACGAAAACAAGTGTACAACTTTAGTACAGCAAAACGAAGATTAAAAACAGACGAATTTGTGAAATTGTTTATCTGACATGTGTTGCGTGAGGCTTGGTGCTCACGGAATCAGTTGGCTATTAAACAAACACAGAAACATGCAACACAAGCAGGATCTGAACACAAGCGAGATCAATCTTATTTCTGTAGATACTTTTGGTCATGTAGTGTATGTGGACACCTGCTCGTTGAACATCTCATTACCAAAAAAAAAAAAA
>stream_73533 Average coverage: 5.35
GAGTACGCGGGGGTCCTTGTGCATAGAGTTGCATGTTTTTTTTTAAACTTTCAAATCAACACTTTTTGTTTGGCATAAACAAAAAACAAAGAAACGTTACTGTGGAATTGCCCTTGGTTCACTGCACAGTAATCCACAGCCAGACGCTGGTGAGTAATGGTTACACAGCTGTAGCCCTAATTAAATCATTTAGCCTGCGTGCCTTTTTTTTACGTCTGTTTTTACAATCCTTTCCATTTTATGTTTGGCTCCCTCCCTGTAACGACTTTTAAGCATATTTGTCACGGAACAACCAAGTAGTTCGTTCATTGTTTTCAAATCTACCACCAAACCACCAGATTCAGCAGTGAAAATGTCCATATTTGAATAGAAAAAAAAAAAA
>stream_73851 Average coverage: 5.65
TCAGTTTGGGAATCAGGCCCTAGTATATGTAGTGCTTTCCCTAACTTGTATAAATTCATATTAAGATACTTCCTCTTACTCAGACCCTGACATTCTTCTCTTTATGATCATTGTTTCCCTCTTATGTAGCCTACAACTGTATGTCTGTCTCAGAGTTGATTATTTTCACTTAAGACTGGTTTTGTCTGACTGTTAGTGCTGTTATTATATTATTTACTGCCTGATACCTTTTTTGGAAGGGTTAACATCTTCAAAGCTATGCTTGAACTTTTAAACACAGGGCCTGTGTTCATAAAGCGTCGCAGTACGAGTGCTGATCTAGGATCAGTTTGACCTTCTAGATCGTAATGGACACCTGATTCAGATTGGCACGCCTACTTTGAGATGCTTAGTAATGTAGATATGGCTCCAGATCAATGTGGCTTGTTTGTGTCTTTTTATTTCTGTTGACAGAGCAGAGAGCGGGAGAGAACAGCACCATGTTATTAGTATGCCAAACTAAATCTGTATTTATGATGTTTGTTGAAAATCTTTGTTTTCTGATCTTATTTCTAATTACGTATTGGTTAATTTAATTGTAAATAAAAATGTTTTACAAAGAAAAAAAAAAAAA
>stream_73906 Average coverage: 6.21
GGGGAGGAAGGGAGACAAAGGAGTTACTCTATCGGACGTTGGGAAGCTACGCTCACGAAATACAAAATCTGAAGCACTCTAATAACTGCTCATTTGGAAAAAGAGTATGCAATTTATGTATTTACGTTTGAGCTGTCCTTGATCGTCCAAATCTTTTGGTCACGGAGATGTTGAGTGTACGACTCTGGTTCGGCCACCAGAGTTCACCATGTCCTTAGGTAGAGCTCCTGGTCATGGTGGTGTTAAGAATGGATACTTCGACTTACCCTGTACAGTAAGTTCTCAGAGTTGATCTCGTTAGAATGCTTCAGAGGTTGTCAGTGTTCTCATCCTAGGTTACGTACGTTTCCAGCTGCAGACGGATAACGCGACCCCCGCGTACTCTGCGTTGATACCACTGCTTACGATC
>stream_73943 Average coverage: 23.20
CTGGGCTGCTCAACTGACCACGGTCAAGGCCGATTATGAAGACTTCAAGATTCGCTTCGACAAGAACTACCTCGATGCTCAAGAGAATGACCACAGGTTTGAGATCTTCAGCCAGAACTGGCAAAAGATCAAGGAGCACAATGAGGCGGCTGCCAACGGCATGCACACCCACACCCTAGGCATCAACCAGTTCGCCGATTTGACTCCCCAGGAATTCCATTGCCAATACTTGGGGTACAAAATGGAAGCTAATGGGAGGCGGCAAGAGCAGGGGTGGGGAGTCGTCCACAAGCAGACCAGGTCCCTTCCCTCCGAAGTTGACTGGAATAAAAAGGGTTTCGTGACCCCAGTGAAGGACCAAGGTCAGTGCGGGTCCTGCTGGGCATTCAGCGCCATTGGGGCGGTCGAGGGAGCCCACTTCAACAAGACTGGCAAGCTGGTATCACTCAGCGAGCAGAACCTGGTGGACTGCGAGAAAGAGGATGATGGCTGTGGAGGAGGCCTGATGGACCACGCCTTCAAGTACATCATGAAGAACAAGGGCATTGACACCGAAGCGTCCTACCCGTACCATGCCAAAGATCAAAAATGCATCTTCAAG
>stream_74276 Average coverage: 13.43
TGTCATACATCAACAAGTGATTTATATCATGTAACCACAAAGATATCGGTACCCTATACTTAATTACTGGTGCTTGGGCCGGGATAATCGGTACTGCCTTGAGATTTATTATTCGATTAGAACTAGGCCAAGCCGGGTCATTAATTGGGGATGACCAAATTTATAATGTAGTAGTAACCGCCCATGCTTTTATTATGATTTTTTTTATAGTTATACCCATCTTAATCGGTGGATTTGGTAATTGGTTAGTACCCTTAATACTTGGCGCCCCGGATATGGCTTTCCCCCGCTTAAATAACATGAGATACTGGTTTTTAGTACCCGCCTTAATATTACTGTTAGTAAGAAGACTTGTAGAATCGGGGGCCGGTACTGGTTGGACCGTCTACCCCCCGCTAAGGAGAAACATCGCCCATTCTGGTGCTTCGGTAGACTTGGCTATTTTCTCGTTACACCTTGCAGGGGTGTCTTCTTTATTGGGAGCTGTGAACTTTATTAGTACAATTGGAAACTTACGGGTGTTAGGGATATTTTTAGACCGCATACCCCTATTTTGTTGGTCAGTTTTAATTACCGCGGTGCTATTACTACTGTCTCTGCCGGTATTAGCTGGGGCTATCACCATGTTACTAACTGACCGCAACCTTAATACCTCATTTTATGACCCTAGAGGAGGGGGTGACCCTATTTTGTACCAGCACCTGTTTTGGTTTTTTGGGCACCCTGAAGTCTACATCTTAATTTTACCCGGGTTTGGCCTAATCTCCCATTTAGTAAGGCAGGAAAGGGGAAAGAAAGAGCCTTTTGGGGTTCTTGGGATAGTGTACGCGATGATCGCTATCAGAATTCTTGGTTTTATAGTGTGAGCTCACCATATATTTACTGTTGGGATAGACGCAGATACCCGAGCTTATTTTACTATCGCCACCATAATTATTGCGGTACCGACAGGAATCAAGATTTTTAGGTGGGTCGGGACGCTTCACGGGTCTTGGTTGATCTTCTCCCCTTCTCTCATATGGGCTTTAGGTTTTATCTTCTTATTTACGCTAGGGGGTCTCACAGGTATTGTGCTGGCTAACTCTAGACTTGACATAATCTTACATGACACCTACTATGTGGTAGCCCACTTTCACTATGTGCTAAGTATAGGGGCTGTGTTTGCTATTTTTGGGGCGCTGGTTCATTGATACCCATTAATGACGGGACTAACTCTAGATAGTATATTACTAAAAGTTCATTTTTTCTCTATGTTCGTAGGAGTTAATCTTACCTTTTTCCCTATACACTTTCTTGGGTTAGCTGGCATACCACGGCGTTATTCAGACTACCCCGATTTCTATTTAGGGTGAAACACAGTAGCCAGTATAGGGTCTATAATTTCAGTAGTGTCGCTATGCTTGTTTATATACATTATTTGAGAAAGCCTATCTAGGCACCGCCCTGCCCTGTTCAGGGCTCATTACTCTCCTAGACTAGAACTTAACCACGTATTCCCCCCACTAAACCACAGGTATAAGCTCTGCCCACAAATTTATTACTAAAAAAAAAAAAAA
>stream_74372 Average coverage: 8.98
ACCCTGTTTTTGTAGTCCCACTTCTTATTCTATATTTTCAACCAAGCCTGCAGAATCTTGCATGCAAATAAAGCCAAAATGGCTTTAAAAAAATGTTTTTACCTACTACCAAGATATTACTTTACACAATACGTTTACACACTAAGTTGTCTGTATTAGTCCCAGACAAATATTTTTTTATATACGCTTTACTGTATACAGTGTAGCAATTGCAGTTGCAGTTGCACAGAAATAAGTACTGGAAATATGGCTTAATAATGTTTTTAAATCCCAGCCTCGAGCCCACAATGTGATTAAACCAATGCAGAATATCATAACTAAAAAAAAAAAAAAAAACTCCAAGTAACT
>stream_74481 Average coverage: 7.07
GCTGAGAGAGACTATCACATCTTCTACCAGATCCTGTCCCAACAGAAACCAGAACTTCTGGAAATGCTACTCATCACCAGCAATCCCTATGACTATGCCTTCATCTCCCAAGGAGAGATTGCTGTAACTTCCATTAATGATGCAGATGAGCTAATGGCTACTGATGATGCCTTTAATGTGCTGGGATTCTCCCAAGAAGAGAAGAATGGCATGTATAAGCTGACTGGTGCCATCATGCACTACGGCAACATGAAGTTCAAGAATAAACAGCGGGAGGAGCAAGCAGAGGCAGATGGCACTGAGGATATTGACAAAGCTGCATATCTGATGTGTCTGAACTCTGCTGACCTGGTCAAGGGGCTGTGTCACCCAAGAGTCAAAGTAGGAAATGAGTGGGTCACCAAAGGTCAGAGTGTCGACCAGGTTTACTACTCCATTGGTGCACTGGCAAAGAAAAAAAAAAAA
>stream_74511 Average coverage: 8.26
AGAGTACGCGGGGGCAATAGATTCCTAAAGGTAAGCCAGAATAGGCCATAACGTTATAAAATCATTGCTGCACAAACGACTTAATATGATATATTTACGGTTACCCTCAGGGTCCTTTAAAGCTGTAGCTATTATTGTTGCTTTGATGTTTATTGCTGAGAATTACGCACAGGATGTTGAAGATCCATCCTCTGGTATAGCCTTTGCCCCAGCTCAAGTAGGTGCTGACGACTGCTCATGTCAATGCAGCGCTAAGACCTTTGTTGACAACCGCGGAAGAGTCCATGGAAACTGCTTAACGACGGACAGTACAGGAGCCAGATGGTGCTATGCAGAGAGCTCTGTTCAAGATGCATACTTCAGCACATGTCCAGACTTGAGAAATTCCATAAGATTTCCAGGACTAAAATGGTCATACCATGCCTGCAATACACCACCTCGTGACTCATTTCTCTGTTGATTTACAATTTTGGGATGGCAAAAGAAGATCAAGTATAAACAAATCAAGGACAAACAGGTCAACTTCATCTGCTGAAAATTCGTCCATCATTGAAATTGTATTTTAATTATTTGAAGTTAAGACCCAGCAGCACAGAGAGATGAGTTGTTGATTGGCTGCTATTAAACATATATATTTGGTTATGTCGACACCATTAATGATAAAAAATTAATCATCATCATATTCAAAATCTTATCAATAAAGGTGTCACTAAAGTGCAAATACACCAACCAAAAGAAAAAAAAA
>stream_74527 Average coverage: 7.47
GTCGTTGCCCTCGCCAAAACACGGTGCCATTGGGCAGGCGGCCCTTGTAATTGAAGGTGATTTTATCCTGGTCCCTGGACTTTGCCTCACTGGTGCATTGGACCGAAGTCAGGTCCTCAAAGTGCAGGTCCTTCTTCAGCTCCACCAGGGTCAGCTCAAAGTTCAGGTCCGAATTGGCCGGAATGACCCCATTGCCTACCTCCTTGTCGCCGTACGCCAGGGAGGCAGGGACCTCCAGCTTTAGGGACTCGCCAGGGCAGGTCTTCTGGAGCCCCTGGTCCCAGCCCTTGATGACCAACCCCTTGCCCAAGACAAAGGTGATGGGCTGGCCCCCATGGCTGGAATCGAACTGTTTCCCTGTGCTGGCCAGAGTGCCATTGTAGTGCACCACCACTGTGTCGTTGTCTTTGGCCCCTTCGATCTCTGGCACGCAGCTGCCCTTGGTCCCAACCACGGTTCTCTTCAGGTCAGACTGGGCTGTGGCCAAAGTCATGGCCACAGATAACAGCAGGAACCCCAGGAAAGCCCCTTCTGCCATGTCTGGAGGATGAATTTTGCCCAGTTCCACCTGAAGAAACTGACTGGTCCCCCGCGTACTCTGCG
>stream_74652 Average coverage: 4.45
AGTGGTATCAACGCAGAGTACGCGGGGCAGCTGTAAGGTTTCAGATACGTAAAAGCATCTTGTTGAAGTAGACCATTCTTGATGTGGATAAAGTTGAATCATTTTTTTACCAAAAGAACAGAATGTGGTCTCTTGAGAATAAATAGTCTGCAGAATAGGTTTTGGTTTCTGTGGATGCAGCCTACTGCCCACAGAAGGAGATTACACAGTGTTGATTTAAATACTGGTTGGATCCACGTTGTTCTATTGTCCATGTTACTCTGTTCCTGAGAATATATTTTTTTTAGAAAATTGCTAGCTTCTCTGACCTGCTATTAGCACTAACCTCATCTCTGATGGTTGGAAACCACACTTTGAGGTCCAAGAAGACATGTGTTGAATCATAATAAAAATAT
>stream_74720 Average coverage: 5.33
ATCGATGCCAGGGGCTCGGCCTTGGTGAGAGCTGCATAAATGCAGTGGACAGCTCCTGCAGAGTAATGTCAGAGTACAAAGAAACTCTCTGCTCAGGGCCCAATTGAGGAAGACCTTGTAACAACTGTTCAGTACTCAAAGAATCACAATCCTCCTCCGATCGTCTTCCCATCAGGAAGACGAAGGCAGACCATCTGTTTGCGTTGCAATGTCGACTGCCCTAGGTAATACATAAAAAGCGCTAGGAGCATCCATACCCTTGAGGGTAGCAAATCGAGACCTAATCAAGGCACCCTTCACTCATTCATGTAGAAACGACCTCAGTTCATGTATCTTGTCCTGTAAGTTCATGACTAGTCCGGGGTCATTCTGAGTGAGCAACTTCAATTCAATCGATTTGAT
>stream_74883 Average coverage: 5.97
GACAGAGTAAGTGGTAGTTGCTGAAACGATATCCTTCCGTCCACAGGATAAGGTTCCTAAGCATGTAAGTAGCCAACGTTAGTTACATAGAAATTCACAGCAGGTCGTTGCACTGCACAGCTTTGATGACGAATGACTTAACGTCAGTTAGCTACTGTAGCAAACAAAAATAACGTTGTCAAATAGTTTTTTTTAGCTAACTAAATGGAGACGGTTAGCTAATTTCTTGTTGAACAAAATGTCCTGCTGCTGTATTACTATAATATATTCCAGTTATGTTATGCGGGGGACAATTTCTGTTTCGTCTGGAAGTTTATTTTTTACAACTGCCCCCCGCGTACTC
>stream_74965 Average coverage: 5.38
AGTACGCGGGGGTGACAAATGTCAAAATATATAAGGTCGCCAAAGCAAATCTGAGAAATGTATTTATATGAATGCTGTAAGTACAGATTGTTTGCTTAGTAGGAAATGAATGTCCAACTAGTCAGTGACAACTGTTTTGAGTTTGACAGCAACTATGTGAGCTAAAGACACTGTCGTGGGATTTCCTATGCAAAAGAACCCCTTACCTTCCAATGACTCGTGTAGCTTGTGAACGTCATGAAGCAGAACATGTTACATGTGCGTGATTGTTTGATATAGTTTGTAGCGCAAACCGTTCAGACTCTAGACTTAAAAAGACCTGGCCCCGGGGCTTTTCGGGATCGGCTATTGTCTCATAAACACCGTTAATCACACAGACGAATGGTTGGTGTCTTCAGATTCAGAATAAATAGATGAATCCGACGGTACAGCCCAGGAACATTTTAAAAGGGGTTAGTGGGACTCATTGGTTTAAGAACATGCTGGAAGGGAAATGGAGAAATAGCCACTCTGCGTTGATACC
>stream_75135 Average coverage: 7.52
AAAAAAACATCATAGTATATAGTGATAAGATATTAAGAAGTCAGAGGTAAAAGGTAAGAAATTAATATAGAGAGTAGTATAAGGATTTAGGATATACACCCCCCCCCCCAAAAAGGTTTGATTCTAATAATTTTCACAAATACACCATAGGAGAACCATATCTAATTAAAAAACACATTCAATTTACACCTTACTAATTTTAACTACACATTCAGTTGTACAACAGTTGGCTATAAACTGTAGAATACACTGTAAGGATTCAACCACCACTATTAAATATATTTCAACACATTCTAAAAACTATAGGTCCCCACTACTGTAACATATTTGTTTAATGACAGTTTAAGTTAGTGACATGACGTTATAAAACATTTTTAAAATACAAAATACAATGAATATAGAAAGTCACCACCCCC
>stream_75242 Average coverage: 10.18
ACAACAATAATAAATAAATTAAAAACCAACAATTATGAAAAAACAAATTGCAACACTCGTATTGCTCATTACAACAGTGATAAGCTCGGCACAAAAACTTTCTATTGAGAAAGGAGAAATTAAACTAGACGAAAAAACAGTAGCATATATTGAAGGTAAAAAACCATTTTTTAAAGTTTTAAACCTAACTAGAGATTATAGTATCAATGCCGAATTAAAATTTTTGGCAGATTCTCAAGGGTTTGGAAAAAGATGGCTGGTTCTTAAAAATGAAAATGGCGACAAATCTAATGAACTCGAATACAAAAAATTCAGTCCTACAAACCAAGAAAAATCATTTGTAGAAACCTTAATTGCTTATAATTATTTAGATTCTAACGGATTAAATACAGCTAGTTTAAATGATTTTTTCAACAAAACTTCTACTGGGGTTTCTGAAAAAATAAGAAATAATCTTAATGAAGTAGATAAAGAAAGTAAAATCATTGCAGACCTCAAATTAACAATTGATGACAATGGTACCATTTACAGTATTAAAGCCAATAATCCAGAACATCCAGAGGATAAGAGAATTGGTCTTATAAAAATGACTTTGAATAATGGTGGCGGTATTCAGAAATATGAAGTTGCCGATTTAGACAATTACATTATTGCTACTTGGTTTGCCGAACAAGGGCTATATGAGGGCTATAATAAATTTTTGAATCAAGAATTAATCACTTTCGATAAAAAAGTATTTCCTGTAAAATTTGATAATAGCGGTAATTTTACGGGTTATAAAATGAGCAAAGATATTACCGCTTTGAATATTGTAAAAGTATTAATGATAAATAGTTACACCTTGCAACACCAAGGAAAACAAGCTGTAAAGGAAATTAGAATAGAACAACAAGTACAGAGAACAACAGCTATTAATACCGAAAAATTAGCTTCAAAAAACATTTATGAACAAAACGGTTATGAAAAAAAAAAAAAAAAAAAAACTACCAAGTACTCTGCGTTGA
>stream_75421 Average coverage: 5.76
GAGTACGCGGGGGTTAGGTTTGGAATCAAATCAAATTATATATATATTTTTTATTTTATTTTAAACAGCAACAATAGTTCTAAATAGCTTGAGGTTATAAGCATGATATCATAAAATCGACAGGATAAAAAAGACTGTTGAACCAGCCTTCATTTGAACCTATAGGCTTAGGGTAATAGGTAGTCTAAGGGGGGCTTGGTTTTTAATCATATGAAACGGAAACAAGCAATTGTTACAGGAAAATCCGTTCTAAATGCAAGGGTCACCAGCATCATCTCATCTCTCGTTTCACGTTGGGAATATGGATACGTTTCCTACATGCAGGGGTTTTCCTGCGCGTCCAAAACGGGNGCTGGCTAAAGTATTGTAGGTCTACGTAATGCATAGATAAAAAGGGGATGTCCCCTCACTGTTTTG
>stream_75453 Average coverage: 6.36
TCAACGCAGAGTCGGGGAAAAAGCCTCATTCTGGTCCACGCTCAATTTTTTGCAATGTTGCATTTTTTTTGCTATGAAATGTGCTATTTTTCATGTTGTTTTTTTTCATCCAAATAGATGGCTCATTTTCGGCGAGCGGAGCCAAAAGATCTGGAATGCCCGTCGCTACCGCTTGGCTGGAACAAAAGCCTACACCCACTGGCCCTTACACTGACACTTATAATAAACACTTCTAATTAACACGTTTAAATTGAACCAAACATGTCACCTGAGTAATAACTGACCTCTCTCAATTGTCAATGTCTGATAAGTGATTTTCTATCTGAAAAGAAGAAAACAACACAGTAAGCAGTGATACTGTTTTAACCATTCAGCATTCAGGATTAGACTCACCCATTGTATATTGTTTAACAACACACAGTGGCTTACTCATAATGCTGCCTAGGTATCATCCACATAGGGCTCTGGGCAAAAGTAGTGCACTACATAGGGAATAGGGTGTCATTTGACCCAATTAAGACTTCAGATGT
>stream_75478 Average coverage: 6.67
CAGAGTACGCGGGGATGCATGGTTCTAGTTCAATTTGTAACTACAAAGGGTATTTTCATTGAAATACTTGAAAGCCAGATCGTGATTATTGCAAATAAAAGCAGGATTAACTATTTTGATTAAATAATTTGTGGGTTTTATCGTTGTGGAAGGCTTAGCTTTAGCCTAGGTATAACTTCACAAGCCCCGAAATCATTAGATTATTGCTGACTGTTTGAAATGCAGTGAATTTGTCCTTTTAATTGTACAACAATGATTATTTTGTGAACTACTTTTTTTAAAATTGAGATGTGAATCGCCCTTAAGTTAGAAAAAAAAAAAAAA
>stream_75647 Average coverage: 5.59
CAGAGTACGCGGGGACCGTTGTGTCTCGTAGGTGCTACACCAACTGACCTATTTTGTTATCAAAGCTTGAGCTTTGAATTATAATATGGGCTGAGAAGAACAACATTGTCAGGCCAGTCATATAGCCGATATGCTGTGATCATATATTAGTCCTACCGCACAAACCTCATTCCTACAAAACTGTGTTTATTAGGTTCATGTTACATTTTTTAAAGTCATGTTATAAAACAATTCTCAGTGGTAGATCTTGGCTGGCTTTTTGACTCAGAAAGGTAACCACTGGTCAAGCGTTACAGGTCACACTACCGCTACACTCTACACACTCTCCTCTCCTCCACCATTTTGAGAGCGGAGAGAGAGAGGGATATCTTAGAGCTCTTACTAATGTGTGTGTGCCTCTGGTTCTTGGCCAACACGCAGTCAATGTGTATTGATGGAATATGTAAGTACTGCTTTAATTCCCCACTCTGCGTTGAT
>stream_75699 Average coverage: 5.43
GGTCCTGATCCCGCAACAGTTCTATAACCCCAGAACTTTCCTGTCCCGTCCCGATAAAAATCACTCCCGTCCCGTGCTCATGTGGATGCAGAATTAGGAAGTATTGAAAATAATTTCAGTTCTGCAATATGCGACTGAGATGTGGTTGTCTTCCCTATTTCAGTTAAATGCACTGACTGTAGGCCTAAGTCTCTCTGGATAAGAGCATATTGTAAATGACCTAAATGTATATCGATTAAGGCTGGAGGATGAGGACAGAGAATCAAGCAGGATGGTCTGCACATAACAGCATCGGCATAAATCTGTAGCCTCCAGCTGAGCACTGCCCATATATGAACAGCGGCAGTACTGCATAAGTCAGATTGGGAAGGGGCTACAGTAGCCTAAACATGCACATACACTGACAAAAATAGATTTTTTATTTCCCTCTTACACCCCCCGCGTACTCT
>stream_75723 Average coverage: 21.31
AGGCAACAGGGATGCCAGCTGCTGCTCCAGGTAAGCGGTGTGCTCTTCGATCTGAACACCAGTGAATTCGCAGTCGTACTTTTTTCGGCATTCTTCGACATTTTTCAACTCCCTCCCAGCCTGGATGTAGCTCTTCAACAAGGCCCCAAAATCTTGCTGTGGTTGGGACAACTTGGCAAGCTCCGCGTCCATGGCTCCTCCAAAGAGGTCGATCAGGTACCTGAAGTGGTCGTAACCAGTTTCAGTGCTGGCAATCTCGCACAGGAGCCTGGGGTAGCACTGCTTGGGGTCAGTCTGGTTGATGACCGTCTTCACCAGTTGAATCCTTTCCTCAAGGGTCAGTTCCGGCTCAAAATCGTCTTCATCTTTGTCCACTGTCACTTCCGGTTGATTGTCAACTTGTCTCTTCTCCAAGGAGTGCTGGCTGAAGACAGAAGCAGCCAAAGCACTTGAAGAGAACAAGGCCACAGCAAGTGTGCAGATCACGACAAAGCTTGAGCTCCTCATCCTGATCTAGTGGTTTGGCTTGGGGGCCTCTGCAGGGATACCAGCTAGTTGACTGACTGACTGACTGAGTTTCTGACCCCCCCGCGTACTCT
>stream_75901 Average coverage: 8.60
TATCAACGCAGAGTGGCACATCCATAGCCTATCACTTCAAACCCTAGCTGGCTGAGGTAAGGCAGTACTCCACTGGTGTTGAGGTAGTGGGTGACCATGCCACTGCCAGGAGCCAGGCTGGTGCGGATGTAAGGCTTGACGATAAGGCCCGCCTCCACCGCTTTCTTGGCCAGCAAACCTGCGGTCAACATGACGGAGGGGTTGCAGTTGTTGGTGCAGCTGATGACGGCTGCGATGACCACAGAGCCGTGGGCCAACTCGTACTCCTGACCGCCGTGGAGGAAAGGCACCAAGCTCTCCTGCTTCTCCTTGGAGATATGGAACCCTTTGAAACCCACCTTCTCGTTGAGACAGCTCTGGAAGTCCTCCTTCATGCTGCTGACAGCCACCCTGTCCTGGGGCCTTTTTGGCCCACTCACATGGGGCACCATGGAGCTCAGGTTGATCCCCCGCGTACTCT
>stream_75937 Average coverage: 8.15
AGTACGCGGGGGACTTGACTTTGAAACGTTGAACAAAACCCATCAGAGCTTTGCTGACATTTAGTAACAGAGGCATAATGAAGAAATTTTCCGAGAAAGGGACTGTCATCTTGGCTGTTTCAATTATTGTTCTAAATGTTCTATCTTCGAACATTGCTCAAGCCTTCTTCATCACTTCTTCCAGAGGTCCTGTTGAATTCTGGACGGATCCAGTGACAGTCGGTTATGTATGGAGGTTTGTTAACTCCCCAGCCGGACAGACCATTTTTGCATCAGCTCTTACAGGTGGTCCCTTTGGGACTGCACTCATTGGAGGTCTCTTAGGTGGGCTGCCACTCCTTGGAAAGCGGCGCCGGAGGAGGTCACTTGAATCTCAATCTTTGACTTCTCCGCAAAGCGGCCTCAAAATGATCAATCAAGAGGGAAAGTTTGAGATCGGGATTAACTCATGCTTGATGACTATCTTCTGCCAGTTGGGAGTTGAGCTGAGTGATGAGGATTTGAAGCTCTCCGAACAAATGATCATTTTTCAAGGAGACCAAAACCCTCCAGTGGAAATAGTTCAAATGTTTGAAGTCATCTTTGGCACCGCTCATTTCGGGAAAGCTTTAGGAAGCACAGATTCCTGCAAAAAGACATATCCTTGTGCACAACCAAATAATTATGCCTTACAATATGATGCAAATGGGATGGCAAATGCCATAAAAAGGAATAAGTAGGGAGCTTTTAGAATTTTTCACCATTATATGGTCATATAATTGTGCTGGAGATTAATTTAGGATCCTGAATTGCCATTTTCGTGCATAGAAGCAACCTTACTTACCTCCAAACCAGTGGAGTGAAATGCAAAGCAGTTTGAACGTTTATTCAAGTCTCCTTTTTTTTGTATCAAATAGATTGGTTTTTGTTTAATGTCAATTTTTAAGTACAAAAATACATATTTGGTAATATATTCTATTGATAAAATAAAATGTTGCATTAACCACGGCATCAAGCATTACTCGAAAAAAAAAAAAAAAAAAAACTCCCAGTACTCTGCGT
>stream_76098 Average coverage: 7.34
TTTTTTTTTTTTTGGTTTTTTGAATTACAGTGATTTTTAATATGTTTTTGTGGTTATGTCATTTAATTTGGCTATGTTACTACAGACAAGTCCGTATGTGTAGGCTAAGTCAACACAATTACTATTTACAAGTTTCTGACTTTTTACAAATAACATTGGGCAGTTTTCTATATTCACATTCCTTAAACTTAACTTGATTTTTTTTTAAAGATACTACTTGAGAGAACATTGGTTAGACTAAATACAGTAGTGATTTGATAGATAGACACTTTTGTAGCTACGCTATAACCTGCAGCAGGCAACATGAGCTCTACAGCAGTAATACCTTTGACACAGAGACTCAGAAGTGTGGTGTCTTAAAGCCCTGGTTTAGGACCTGAGTTGCGCACCTTTAGTTCAGTCATGGACACTGGTTTTCCCAGTCCCTCTCACTATCTCCACTCTCTCTCCTCTCTTCTCTCTCCAACATTGTTTTTTACCCCTCAGTGTCATGGAAGTCTGTGTCCCCACCCCCATGTGGTGAGGAACCACCTTATTGGCCACCGCCAGCATCGAACATCTTCTTCCTGCCCTCCATGCCAAGCCCCGCGTACTCTGCGTTGATACCA
>stream_76256 Average coverage: 6.95
GGTATCAACGCAGAGTGACTAGGTATTAACTGAAACACACAAAGTTCCAGATATGTAAAAACAGAGCATGGTCCATAGCACAGTAGAGAAGATGCCCTTAGAACTGTCCCAGGGTCAGTCTAAACCTGATGTCACCTTTTTGGTTCTGATCAATCATAGTCAGGATGACATGTCCCAGAACAGCACAATCACAGAGACATAGAGGAGGGGGGAAGGGGTGAGAGAGGGGGGATAAATAGAAAGACAAAGTAAGGAGACAGAAATAGATAGAAAGAGAGCGAGAGAGAGATATACAGAGAAAGATCTAGAGTGAGGGAGGGATACAGACCGAGAGCAGCAACAGTTGTACTTACAGGAATGAAGAGGTTGTCTGCTAAAGGAAACAGAAGCCGCTTTCCTTCTGTTAACGGTGTCCAAAGACTTCCCAAGTGTGTCTGTGTGTCTTAATGTTATTCTGACGGAGCAGGCAGAAGACGCAGACCAGAGCGAGAAACAGAGAGAGAATGGTAGAGAGAGACAACAACTCCAGTCTTCCCCTCTGACAGCGCACGACTCCCCCCGCGTACTC
>stream_76374 Average coverage: 5.94
GAAGGCTGACGTCGACTTGAAGAGGAGGGCTGGCGAGCTGAGCGAGGAGGAAGTGGAGAAGATTGTCACCATTATGTCCAACCCTCGTCCAGTACAAGATCCCCGATTGGTTCCTAAACAGGCAAAGAGACATCAAGGATGGCAAGACTAGCCAGATCATGTCCAGCGCCCTGGATACCAAGCTCCGTGATGACCTCGAGCGCCTGAAGAAGATCCGCGCCCACAGGGGTCTGCGACACTACTGGGGTGTCAGGGTCAGGGGTCAGCACACCAAGACCACTGGCAGGCGTGGTCGCACTGTCGGTGTCTCCAAGAAGAAGTAAAGGAGGAGGACAGGGCCTTTTTGTGTTATTTGTCGCGACATGTTCATCGAAGAAAATACAGTCACCTTTGGCTATACGAAAAAAAAAAAAAAACTCCAGTACTCTGCGTTGATACCACTGC
>stream_76589 Average coverage: 5.57
GAGTACGCGGGGGGAGAGGAGAAAGAGAGAAAGACCTGGAAGTGGAGAGGAGAGAGAGACATGGAGGTGGAGAGGATAGAGAGACCTGGGGGTGGAGAGGAGAGAGAAAGACAATATGTTACAAGTAGGTTGACTTTATGTGGGAGACAGACAGAGAGAGGGAGAGAAATGGGGAGAGAGAAAGACAGAGGACGTAAATGTGTTTAGAGACATTGACCGCACAGGTAGATTTAAATCTAATTCCATTCAAAACAGGTAGTATGTTATTTATGCTCATAACTCATGTCTTATCAAGGGGGTTTACTTATACTTCAGACTGCCTCACAGAAACAGGCTCCTGCCCTATGGGTCATTCTGACTCAGACAATACTTACTAACTTCATACTGTAACTAGTTAACACACAACACATTTGAAAGTACAAACACAAGCCAATACATTCACATAAATATATAAGAATATGCCACTCTGCGTTGATACC
>stream_76843 Average coverage: 5.30
TGGTATCAACGCAGAGTGGTTGATTCCTAGGAGTGGCAACGTGAGTGGGAGAGAGAGGAGAGGGGGAGGCAGTGTCTCCCTATCCAGAAGTCTGCGAGGAAGGTCAGTAGGCATTTGTGGAGTAACAGGGGGATGGGGTTCTGTTGTGAAGGCTGAGGTTGGGCCATTGTGGATTGGGAAGTGTGTTATTGCTAGTGGGGAAACACCCAGGTGGGAAGTGTGAGGAATGTGGAGAGGTAGAGAATGTGAAGCATGTCCTGTTATATTGCTGAGGATAGAACTTTTTTTCTGTGAGCTGGCCAAGTTGGGCGTAACCAAATTTTCGCTTGTAACAACTTTGGGTTCAAATGACAGGCAGAGTGAAATACCAAGGACGTTGTGGTTTCTCCATTCCATTGGCCTGCACCTACGGGTGTGAGACTATTAGATAATGGAATGTGTCATTTGAACGCCAACCTGAGAAAGGCAGCGATACCCCCGCGTACTCTG
>stream_76976 Average coverage: 6.17
GAGAGAGAGAGAAAGAGAAAGAGAGAAATAGCTGGCAATAACAGAAGCACTGAAGATAACAATTATGTCCCGTCATCAGTTCAATGTGCTGTTTCTGTGTCTATGACCTTAGGTATATGAGGACATGACCTTACAGTATATCATAGTTATAGTTAAAGACCCAACACAGACGTTTTTATATCAATATCAAATCTTTCTGGGAAACAATGAAGTACCTTTCTGCAATACATTTCAATTCAAATGGGCAAAATGGGCTTTTTAGCAACAAAAATAATTCTCAAGCAAGAATTTAGCTTGGACTGCCTGGGAGTGGTCCGAGTGGGGAGGGGAAAACTGACAACGAGCTGTTATTGGTGGAGAGGTTT
>stream_77122 Average coverage: 5.91
GAGTACGCGGGGGTGGTAACCTACCGTTTGTATAACAGGCAATTTACCATTAATCACGTTCATTTGGTTACATTAATTTCTGTTAAGGCATGTATTAAGTACAGTAATTTACTGTTCTCATTCTCGGGGTGGAAATGTTATTTGCAGAGTTCACAACCTGCTATACTTATGAGAAATACGTTTTTGTTTGTTTCATATCATTTATGTGCTCCTTGTGGGTATATCTCTGTCCTGTTGATGGAGTACACGCACCTGAAATGCTGTACACACCACTCTCGTGCGCTGCAAAATAAATGTACACATACATGTTATTCAATCA
>stream_77252 Average coverage: 5.57
TGGTATCAACGCAGAGTACGCGGGGGAGTTCTCGTACGTGGAGGCGAGCCGTCTCACACCATGTCTTCAGAGGAGGCCAAGGCTGACACAGAGCAGCAGCTGCCCAGGGATCTGCGCCTCAGGGCAAAACCCTCTTCCAGAAGATTATTGACCGTGAAATACCTTCTGACATCATCTTTGAGGACGACGAGTGCATAGCCTTCAAGGATGTTTCTCCCCAGGCGCCTGTCCATTTCCTGGTGGTCCCTAAGAAGGTCATCACCATGATCGAGACTGCAGAAGACCACGATGAAAAGTTGATCGGGCACCTCCTGATGGTGGGCAAGAAGGTTGCCAAGGAACAGGGCCTGACCAAGGGGTACAGGATGGTTGTCAACAATGGCCAAGAGGGCTGCCAGTCTGTCTACCATTTGCACCTCCATGCCCTCGGTGGCAGGCAGCTCAACTGGCCTCCAGGCTAGCGCAGAAGTCTCGGAGGGGCCTGGTATGTTTGTTCAATCAATCAACAAATGAGTCTGGTTAAAGCAAGGATTTATGTGTTCTGTCACAATAAAAAAGACAAAGACCTAAAAAAAAAAAAA
>stream_77585 Average coverage: 5.55
GGGGGTAGAGGTGTTAGTGGTAACATGGGCGGGGCTAGATGTTCTGACAGCACTGCATCTTTGGTTTGTTCTCAGTGGGCTGCACCTGGATGTTGACCACATTGTTGCTAGGAGACATGTCGCTCTCCTGACGCTCTGACATCTGCTTCTGAGAGACGATTCGATAGATTTCTGTCAGAATGGTCTGGAAAGCCGTTTCAACGTTGGTGGAATCCAGGGCTGACGTCTCAAGGAAAGACAAACCGTTTTTCTCTGCGAACGCCCGAGCCTCGTCGGTGGGCACGGCCCGGAGGTGACGCAGGTCACTCTTGTTGCCAACCAGCATGATGACGATGTTGGTGTCTGCGTGGTCTCTCAGCTCTTTCAGCCACCGCTCCACGTTTTCATAGGTCAGGTGCTTGGCGATGTCATAGACCAGCAGGGCCCCCACCGCGCCTCTGTAGTACGCCGAGGTGATAGCCCGGTAGCGACTCCCCCGCGTACTCTG
>stream_77786 Average coverage: 6.35
TTTTCGTATGACAACTGGGTGCTTTTTCCTCCACTGGTCATCAGCCGATATATTCTCTCCCTGCATATGGGACACTTCAGAAGATGACGCGTGACACCGTTTAGATGATGATGATGATGATGCAACGTTCGCTATAAACAGGGCAACTTCCCCGTTCTGTGTAGCCTACAGGATGCTTTGGAAATAGAATTAGGAATTAGAACTCTAGAATGGATATGAACCTTCTTATGATGGTCTAAAGGGTCAGCCATTTTGGTCAGGGAGTTGGTCAAACATGATTTGCCAGTGCTGTGATAAGATAAGTAGTAAAAAAAAAAAAA
>stream_77840 Average coverage: 6.71
GAACATAAAGCTTTATGTTCTACCAGTCATTAGATAAGAATTTTGCAAAACTAAAGAAAAGCTTCACGACTTCAACAGCCCACGTTGTAAGGCCAATCGCAGACGTTGAGATTGGAGTTGAAGACAAGTCCCAGTTGGCAGCAGATTTCTTCATAAAGGCCATTGTTGCACATGCAGAAGCACCTCTCACAGTGGCCTTCTTCCAGAAACTCGCCTTGGTTGCTGCACGAGCCGAAGCTGGAGCACCTGCTCGGGGGCTTCAGGGTGGTCACGGGCTGCTCGGTGCAGTTGTCATCGTGGAGGTCGCACACTGGTCGGCTTCCACATTGTACTCTACCAGCCCAGTCACACCAATAGCTTTTTACATCAAAATACAGCTGCCTCCCATCCACGAACTGGCATGTTTTGTGTTCGGGAATGTTTTCATAACATTGGAAGTACTTGATGCAGTTGTTTGGATCGGGGTAGATCCCGTAGGCTTCTGGGCACTGGAAGTCAACTTGGGGTCTGTCACCTGGCCGGCATGTTTTGTCCTCATGGGCCCTGTCTCCACAATAGACCGCTTGGGGGTTTTTGCACTTCTGGTGGTCGGAGTCGTACACTTGGTTGGCCGGGCACTTCATGTGGTTAAGACACCCTTCATAGCACTCGTAGTACCTGGAACAACGCTCTTTGTCCGGATAAAGGTGCAATCCAGTGGCAGGACAATTGGACGCCATCCGGCAAGACAGTGTTTTCAAATCCCAAGGCTGCCCTGATAAGGTTGGGGGCGATTAACCCCAACATGAAGGTTAACTTAAAGAACATCTCAACTAACCAAGGGACCTTTTTAGCCAACATTTGCCAAAACTCAAGTCCCCCGCGTACTC
>stream_77976 Average coverage: 5.46
CAGAGTACGCGGGGTCCAATTTCAACTGTAACTCTGCAATTAATATAAAGAATATTCCATGCTGAAACCCTCATATTAAAAACAGTAACAGTATTCACTAAGCTGAGGAGTTATATTTGAATAATGTTTTACAGCTTTGTGATTTTTTGCATAAAAAAACATCTTGTTTTATAATTTCATATATTTTACATGTTATAAACACTACCTTAAATCATTGAAACCTTTCAAAATTCTGGTAGTTTACTGGTAAATTTAGTAACTTTCCATCCCTTTGCAATCCTAAGTAGTAGTGCTGAGCAATTAGTGCTTTTTGAGGTGGGTTCGGTTTCGGGTTCAATTATTAAAATTTATCACGGTTCTTGATCTAGATAATTTTGTAGGCATTAAATGCACCATGTGTTATGTGTGTTGTATACTGTAACACAGATTAAAAACAATTAATAAAAGTCCCACTCTGCGTTGATA
>stream_78480 Average coverage: 5.21
GAAGTTCAAGGACAAGTGAATGTGAGGGGGGCTTGGGCAGAGCACCATGCACACATATCCGCCATAATAGAAAGATAGTCTTCTTTTATTTATTTAATTAGCCTACATTTTATTAAACCTTTATTTAAAGATACAGGTCAGTTAAAAACAAATCTAGAACGCCTATTTACCATTCTTATTTCCCAACCATCTTGTTCTGTTGCCTACACATCAGGACTAAACTGCCATGTTCTCTCGATTCCCCCTGAAGATCAGCGCAACTTCATCCACCATTTACGTAAATTCATCAGATATTTTTTTAAACGGACTTACCTTGAGGAAAACGGCCCCGGTTGTATGCACACGGTCCTTTATTTTGTTGCAAAATGACCGTGTAGGTCCAGGCTGTCAC
>stream_79808 Average coverage: 13.94
CAAAGTTAAACATGAAGGCCAACAATTTTTTCCACTCTTTCGGACTCATCTGCGCACTTGCGGTCTTTACCTTGTTCATCAGCTCTGCAGAGGGCCAATTGGATCCCATTGCTGGGGCCCTGGGGTTCGGTACAGGAGCTGCTTTTGGAACAGGTGCTGGTCTCCTAGCTGGGTCTTTTCTTCCTAGACCGCAATTAGGCGGAGGTGGATATAGAGGAAATGGAGGATATGGAGGATATGGAGGATATGGAGGATATGGAGGTTACAGAGGAAGGCCGTATCGGAGGCCTTACTATAGGCGAAAGAGAAGTGACGAGGCAGTGCAGAACCTTTACGAGCTACTTTAGGACAGCCTGAGTATGGACCAGTGGCGAAAAAGCTCAAATCGGAACTAGAGAATGCTTACTACCTGGGAATCGGTTCGAAGAGTGTGGATCAATGCCGTACAACATTTGACTGTCCAATCACAGGAGAACAAGTTCAATCCCTATTTTTT
>stream_79972 Average coverage: 4.70
AACGCAGAGTACTGGTTTTTTTTTTTTTTTAGAATTGGAAAAAGTTTATTAGGGAGAAATCTTGGGTGATGCAGTACTGTATTAGTTCATCACAATCTCTATCACGCAACAGAAATTAGCACACCTCACGCTTACTGCATGCATCCTAGGCTAGGCTGCTGGATTTGCAGGGCCTTGACAAAGCTGTCAAAAGTCAAAGTGGCACAGAAACACAGAAAACAGAGAAATACAGTAAAAACCATGATGGTAGAAGGCTATAGCTAGAGGAACAACTTGTAGCTCTCCCGAATGAGCAGTGGACACAGCAACATGCTGACACAGAAAAAAACGAAACAAAGTTCAACCCTTCCCCCGCGTACTC
>stream_80011 Average coverage: 8.81
TTCTTTAAAATCACACCTACTAAGATGAGGAATTTTATCACTACCCTCACAATTTTCACGTGTTTTGGACTTTTGCAATCAGCAATTGTCCCCAAGTCAAAACAGGAAGTGCTTCCCTTGTCAAAGCAGATTGGGGTTGGAAGAATCATTGGAGGAGAAAATGCTAAAGATGGAGAATTTCCACACCAGGTGTCTCTGCGTTTGGTGAATGCCATTGGAGCGACTCATTTTTGTGGTGGCTCAGTCATCGATAAAAATTGGGTAGTCTCAGCCGCCCATTGTTGTGAGGGTCAAATTCCACTGTTTGTACATGTGGTGGCGGGAGGCATTAGGCTCAATAGCAACGAAGGTGAAGAACAGAAAAGGAATGTGGATAAGATTATCCCTCATGAAGACTATCAATCATCTGGAACTCTGAACGATATCTGCTTATTGAAGCTTTCAGATGAATTAAAGTATACAGACTTTGTAAAACCAATAGAGCTTCCCGCACTAATGGAGGAACCTATTGCTGGTGCCGAGGGAATCATCACAGGATGGGGTGTAACACACGAAGGAGGTCTTCTTCTGCCAGATCATTTAAAGAAGGTCACTGTGCCTGTGATCGGTGACCAAGAATGTCAAGACATGTATGGTCCTCAGTACCCAATTGCTGATGGCATGATTTGCGCAGGATTGGAAGAGGGTGGCAAGGACTCTTGCCAAGGAGACAGTGGTGGACCCTTCATTGATGCCCAAGCAAAGACACTCATTGGCGTTGTCAGCTGGGGAATTGGTTGTGCAAGACCTAGAAAACCTGGTGTTTATACTCAAGTTTCCCACTATGTGGACTGGATAGAAAAAACCATCAGTAAAAATTAAACAATGTATATCACTGCAAGGCAAAGTAAAACTTGTGCTTATTCAATACATGCCCGAAATACAAAACTCAGATGAACAGGCTTGGTACACGAAAAAAAAAAAAAA
>stream_80200 Average coverage: 5.92
TTTTTTTTTTTTTAGGTCTACCACCACCTACAGTATATGATCAACTGTTGTAAACGTTCCCTTTTTATCTCTTTAGAAAATGCTCATCTTTGTTATCTGTTCAACAGTTCTGTGTGTTAAATGTGTTCCAACAGTTTTATTTTTTTGTTTGCACTGTTTCTTGTAGTGGGAGATGCCGTGTGTCAAACGTATTACAGCATTCACAACACAGCTCAATCAGCCTCACAGTCACAGGCCGTCTATACAGTCATCATTTACTACTAGGCAAAACAACCCAAAACCAACTGCAAATGCAGTCAACGAGCTTGTAGAGTCACAAGCTTGATGTAATCATTGCGCGCTAGGAATATGGGACCAAATTCGACACTTTTGACTATAAGTGATTTTGCCCAAATACTTGACGACTTCACATGGGGGGTCGGGGGGTGGATATGTATGAAAACCACCTCAAATACAAGACAACATTCTATAGTCGCTTCATATGAAACAATTTGATCTCAAATCCAAAACGCTGGAGTATAGAGCCCCCCAAAAAATAAATGATCCCCCACTCTGCGTTGAT
>stream_80512 Average coverage: 12.00
AAAATTCGTGTCATTCTGCCCCTGAACAAGGATGTTAACTCACTGTTCCCTGGTAAATAAGAATTAGTTCTTAACTGATTTGCCTAGTTAAATTAAATCTAAATATTTGGCAATATACCACACCCCCTTGGGGCTTATTGCTTAATTAAAAACTGGGTGGTTCCAGCCCTGAGTGCTAATTGGCTGACAGCCGTGGTATATCAGACTGTATATCATGGGTATGACAACATGTATTTTTACTGCCCTAATTACGTTGGTAACCAGTTTATAATAGCAATAAGGCACCTTGGTGGTTTATGGCTGTATCCAGGCACTCTGC
>stream_80549 Average coverage: 12.70
ATTTGACATGAAACATGACACTAATGATCTGAACCACATCTTAACATTTGCCAGTACTTTGTCCCTTGTTACAGTGATGCAAAGTGTATGTTTTTCCAAGTGTGGTTTTCTAAGATGTGGATGAGGGTGAACATGGAAACAAAGTGTTTCAAATATATCACAGTAAATAAATGCATTTTAACAATTAAAAAAAAAACTACCAGTACTCTGCGTTGATA
>stream_80599 Average coverage: 10.97
GGGGTTTCTGGTAATCTCTCCTTCAGTCCGTCTTATTCTTCCTATTCATCTTCTGTGGACTTTATATGGCGGTTGGCAACCAACTTTAAGGTGCATTACCACCACCAACTGGACTGGAGTGTGAACCTCAGTTCACCCATGTGGGTATACAGTGCATACGGATAGTAATTCAGACCCCTTGACATTTTCCACTTTTGTTGCGTTACAGTCTTATTCTAGAATTGATTAGATCGTTTTTTCCCCCATCAATCCACACACAATA
>stream_80618 Average coverage: 13.62
GTATCAACGCAGAGTCATCTAAACGAGCAACAGAACAATATCGGAACAAGGTGGTATCATATTGCACAGGCTCCAACGCTCACTGCATGTGGCAGGGGCTACAGTCCATTACGGATTACAAAGGAAGACCCGAACGTGATCTGCCAAACAATGCCTCTCTACCAGACGAACTCAACAACATCTTGCCGGGTGTGAGCCCCGCGTACTCTG
>stream_80666 Average coverage: 10.22
TGTCCCCAACGACACCCCTCCGGGCGTTCGATGTCGCCGGTATACTAACCGCTGGTCCTAGGATCCATCATTACGCAAACCTGCACATCATCATGAGGCACACCTGGACTCCATTACCTCCCCTATATCTGGTACTCCCTTAGGTTCCTTCCCCAGTCAGTATTTATCCTGTGTTTATGCATAGACCCTACTGTTATGTTGTCTCATTCCATGTTTGTTTTATTAAACGTTTCACCTGACAAAAAAAAAAACT
>stream_80713 Average coverage: 5.64
CAGAGTACGCGGGGAGGAGAGCCCACAGTCCTTGGTAGCGGGACACGTCGGTGCCACTGTGTTATTCTCAAAGCGATCGAAGGTGTTTAGCTTGTCCGAAAGCGTGATGTCGGTTTCCGTGGCGTGACTGGTTTTCCCTTTGTAGTCCGTGATTGTCTGTAGACCATGCCACATATGTCTCGTGTCTGAGCCGTTGAATTGTGACTACACTTTGTCTCTATAGAGACGTTTTGCCTGTTTGATTTCCTTACGGAGGGAATAACTACACTGTTTGTAATCGGCCATATTCCCAGTCACCTTGTCGTGGTTAAATGCAATGGTTCGCGCTTTCAGTTTTGCACAAATGCTGCAACTTCTAATCCCAACATCTCCTATACACTTCCTGATAAAGTCAGTCACAGTATCAGCGTATTCATCTATGTTGTTCTCTGAGGTTAACAGGAACATATCCCACTCTGCGTTGA
>stream_80747 Average coverage: 9.12
CCACTGAGGTCATCGGACCTGTAGCTGCTCACAGGTGAGAACAGCTCATCCTTCTCTGAGAGAGAATCAATGACAGACATGAGTTTCTACATACAACATAGGGAAGGCATATTTGAAAAGAGCACTCATAAGCTTGATATTGCTGCTGAAAAAGAGGAAGTGGGAAAGAGATGTGGTACTGTAATGTTACTATAATTATATAATTCAAGCATGCATTGGATCAGTAGGTATGATATAGCCCATTCAATAAAAAATAGAGAACCCTTGACTTTTTCCACATTGTTATGTTAGCCTTATTCTAAAATTGCTAGGTTCTCTCCCCCCCCAATCTACCCAAAATAACCCATAATGACAAAGCAAAAACAAGCTGACATTTTGTAAATGTATTAAAACAAAAAAAATGAAATAGCAAATTTACATAAGTATTCAGACCCCTTACTCCAGTACTCTGCGT
>stream_80805 Average coverage: 4.62
AGTACGCGGGGGAGATAAGGGCCTAATCAAAGTTGCTGTCGGCAGCAAATGGGACTTGAAAGAAGGCGTTATCGGTAACTATAATTTGTAAATTATGTGACTGTGGCTCTGTAATTTAACCATATTTGTCACGAGCATGGGGAATCAAACCGGGAGTTAGTGAATAGGCGCGAGTCAACTGGGGAACGATAACACTGGACACTTCCTATAAAAACTTGCTGTTGCAAGTATGTTACCTGCCAAAGATGAGTGATGTGAACTAGCCAATAGCCATAGTTGGTAAGCAACCCAGCTAGCAATGAGGAATCGGCCCAGAAGCGGCCCTCTTCCGGGGGGCCGGAACTGATTGAATCAGGTTGTTGAACTCGACCCGGAATCAAAATGAATGACTGCCCAGAATTATGCATACAAATTATACCCATCCACC
>stream_80876 Average coverage: 5.00
ACGTAAGCAGTGGTATCAACGCAGAGTACGCGGGGTAGTCATCAGATTTTTTAAAAATCAACATATTTAGAGTTCTTTTTAAATTTTCTAACGATCTTCCTTTGGACTCATCATCGGGGTCGTTATTTAAATCCTGTTCTGTAAATTTTCTATCACTTGGATCTTTTCCTGTATCCATTGAAGAAAATTCAATACCATTTATACTGTGAATGGTGATTCCGTTTTCGTTGACCCTCTCACTGTAATTGATTTTTCTAAGAGACCACAGCTCATCCCCATGTAAGGTATTATAATGATATGCAGAAGTTTGTTCTATTTTTCTCCAAAGTGATTTGGAGTTTCCTACCTCATTTTGTTCCCATTGATCTGTTTTTCACTCTGCGTTGATAC
>stream_80893 Average coverage: 3.96
AGTACGCGGGGGTACTATCTATGGGGTTTGGTTTGTCTAGGTAAATGTATGTCTATAGTTGCCTAGATTGGTTCTCAATTAGCGGCAGCTGTTTATCGTTGTCTCTGATTGGGAACCATATTTAGGTAGCCATATTCCTTGGTTTATCTGTGGGTTATTGTCTATGTGTAGTTGCCTGTGTCAGCACTTAGTTTATATAGCGGCACATTTGTTAAGTGTTCTTCGTTTAATTAAAAAGAAGTATGTATTC
>stream_80926 Average coverage: 9.75
AAAGTCAGTCTATTCACATAGATCAGGCACTAGATGACCAGAAAGTTACACTAGCTGGCTTACACTGGTCACTACTGTGTCTCTGTCTGCCATTTCACTAGTAACCATAGTACCAGGTGCCTAGAAACATTCCACAACAGAAGAAGATAAATATGCAACATGTCCAATATTGTGACCTTACCAATTTGGACTGACTGGGCTGTCTGAAATACACTATGATCCACTACACACACTCTGAACGTTGATACCACTGCTTACGATA
>stream_80940 Average coverage: 14.97
GGAGTCAAGAAGCCCCACAGGTATCGCCCCGGTACTGTGGCTCTCCGTGAGATCCGTCGTTACCAGAAGTCCACAGAGCTCCTGATCAGAAAGCTGCCCTTCCAGCGTCTGGTCCGTGAGATTGCCCAGGACTTCAAGACTGACCTGCGTTTCCAGTCCAGCGCTGTCATGGCCCTGCAGGAGGCTTCCGAGGCCTACCTGGTTGGTCTCTTTGAGGACACCAACCTGTGCGCCATCCATGCCAAGCGTGTCACCATCATGCCCAAGGACATCCAGCTGGCTCGCCGAATCCGTGGCGAGAGGGCTTAATTTAAGTATGTCCTCCAGCATATGAAGTCGCTGTCTTGACTTGACCAACGGTCTTTTTAAAGGCCACAAAGATTCATATTGATCTCGAGCTTTATTTTATCTGCATACACCAATTTGACAATGTGCTGTCGTGATTGACTGCAGTTTCACCATTTACATTTGTCTTTACCTCTCAATAAACGCCATCAAAGCTCCTCTGAAAAAAAAAAATAGTACAAAAAAAACAAAAAAAAACTAACCAGTAACTCTGCGTTGAT
>stream_80961 Average coverage: 4.80
TTTTTTTTTTTTTCCACTCTTCAAAACACCTGTCTTTAATAAGGTGTCTTTTTAGACATACAGCAGAGTAGAGACCAGAGCCTAAAGGGCTGGATTCAATCCGTAGCGTTAAAGCGTGACTAACATTTAAAGGCAACGTTTCCGTGTTGGCGGAGACAGCATTCGTGGTAAATGTTGCATATGTTGGCTCAATCAAAAATTATCTTTACATTTCAACTGGCTACAACGCTGATCTTCTGCGCTAATAATGGAATCCAGCTCGTACACTATATATGACATTGCTAGAGATGTTAAAGTGATCAGGTCCCCTCAAGGCACTATCCAAACAGTCAACCTGAAAAGCTGTGAGCGAAAGCAAATCCACAAAAACAAATGCCCAAATAACTTGAACATAAGTAATGTGCTTAGCCTCAGTCACTGATCAAAGTACCATATAAAAATGGAACTGCAAATACCAGTCAACAATCTATACAAAGCACTCATTCTTGTGCTACATACAGTACTTATGTAATACAAATCTCCATTATACCCGTGGACCTCATACTCTGTGTGTACACGCTGCTATGGACACATTGTGTCTCCTGGTGGCGCTGTAGGTCCAGTCTGCGCTGGAAGCTGCTTTGGCAGTGCGTGCAGCTGAAGGGCCAGTAGCTGCTGTGTTTACGGCTGTGGGCGATGAGGTTGGAGCTCTGGCTGAAGGCCTTGCCACACACCTGGCACACATGGGGCTTCTCACCTGTGGAGCGAAGCGAAATGCGACCGGATTGTTGAGTGCAGAAGTTCTGTTCGGTAGACGTTGG
>stream_80974 Average coverage: 5.02
TGGTATCAACGCAGAGTACGCGGGGTTCTGTACTATGCTAGTATACTATACTATCTCTATGGTTTAGTTCTGTCTCTGGCTGTAGTTGTGTTGATTCTTCCATCTACTCAAGTTATTGGTCTCGGTTTTTACTGTACCTATTAGCATATCCTGTGTTTTTTGTCCACATTTTGAAAGAAAGGAAGGTCACATTTGAGTTAGCTGACCAGCAGCTCTGTGCCTATCTGTGTCAGCTTCCAACCTTATCGGGTACACAACTCTGCGTTGATACC
>stream_81004 Average coverage: 13.00
CGCAGAGTACGCGGGGCTTTGGCATTTCTGTCTTTTCTGTTGATATTGTAATCATGTATTGCTACCGCTGTATTAGCTAAGTGAGTTTCGGAGATATGAATGTCATCTGTTACTACCGAATTACTTATTTCATTAACCTTAAGGTTCTTAAGCTACATACAGTAACAGTCAAGAGTTTGGACACACCTACTCATTCAAGTGTTTTTTCTTATTTTACTATTTTCTACATTGTAGAATAATAAAGACATCAAGACTATGAAATAATGTAGTAATCAAAAACATGTTAAACATATATTTTATATTTGAGATTCTTCAAAGTAGCCACCCTCTGCGTTGATACC
>stream_81011 Average coverage: 9.74
CAAGCTCTTAATGTCTGCCATGTCAAATACTGTGATTATCACCTGAGCTCCTCTGTAGTATGCTGAAGCGATGCATTTGAATTTTTTCCTGGCCAGCTGTGTCCCAGATCTGAAGGGTAGAATGGAGCTCCTGAGAGCTCAAACCTCTCAATCTCAAAGTCCACACCTATGGTAGCCTTGTAGTCTCTGTCAAATACATCTTTGCAGAACCGGTTTATTAGGCAGGTCTTGCTCACATTAAGGTCACCAACAACCACTGCTTTGGACATCTTCAGTCTGTCCCATCCCTGACGCCTGTCAATTCTTTCTTTGCAGGCAGCCTTGGCCTGGGCATCCCAATCCTCCTTAATCTGCAGACAGGCCTGTGGAGTATAACACTTTGGGAACTTGGATATGACCCGGTCTCTGCTCACAGGTGGTGGGAAGTGCATCATCCCGTTCCTCATCTCCTGCATTTGGTAAGGCTGTGTGGGTGGTCTGCCTGTGAACTAGAATCGGATTCTTGTCAACTGTTCCTTCGTTGCTGACTAAAAAAAATCGTTCACTTGAATCTCGAGCTGCAAGCATCAGATCTACCCCTCATCTCCCCCGCGTACTC
>stream_81186 Average coverage: 5.64
GCTGAATATTGACTATAAATGTGATTTCTGTGGAATGGAGGAGACCATTTAGCATTTGTTTTTTGCCTGTTTTTATAGTAGAATTTGCCATACAGAATTTGGTTCCCAAAAAAAATAGGACTTGTACTATTTCATGGTTTTGCTATAATGATTTATTTTAGGTATTTTGATGTAGATAAAGATGTAGTATATTTAATTAAACTGCTAATAATACTAGGTCAATTTCATATTCACAAATGCA
>stream_81191 Average coverage: 4.99
ACCGTTTACACCTTCTGTATCCTGTGCATGTGACAAATGAACGTTGTTTTATATAGTGTGTGTCTGCTAGAGACAGTAATGTGAAGAACAACATGACCTGCATCAAAGTCAAATTAGGACGACATTAAGCCAACGAGACAGTGTCCAAGTTCTTAAATTCTCCAGTTGAAGGCCCTGCTTTTATTTCGTCACATTCACAACCGTAAGTGATTTTCTGTAATTAGCTCATCATTAACTTGTAAATAGTACTTGTTGTGAGCTTTTATTAAAGTGACTAGTGTTCCATTATTAAAGTGGCCAGTGATTTCAAGTATATGTATATAGGGCAGCAGCCTTTAATGTGCTAATGTGTATACCCCCGCGTACTCTGCGTTGATGCCACTGC
>stream_81215 Average coverage: 7.79
AGGCCACAGACAAATTCCTTTGTCCTGTTACTATGGAGAACCAGCCTCAGAACATTAAACATGAAATAAAGGGACTTTGGAACAATGGTTTCTGTCAGCCACAATGGTGGTCATGACGATAGATGGAATATGAAAATGTATGTCATTTTTGTTTTGTTATTCAAAGTTAATAGATGACGTTATTACGAAAACATTGTAATGTGAAGAGTTTTCCTAGAGTTTTCCAAACTCACTAAAAGTGGCAGTAATAAAGCCTCTCTTGAAAAAGCCGAACCTTGACCCAAAAAAAAAAAAACTCCAGTACTCTGCGTTGA
>stream_81233 Average coverage: 13.81
GTATCAACGCAGAGGGAGAGCGTTTTCCTATCCATGTATTCAGGTAAGAGTCTAGCTAAATCACAGGAGGTTGGTGGCACTTTAATTAGGGAGGATTAGGCTCGTGCTAAAGGCTGTGGCAGAATTAGTGGAATGGTATCAAATACATGAAATACATGTGTTGGTGCCATTCCATCCAACATTCAAGGACCATTTTCTCAAAAGTAGGGTTAGAAGTAAATCAATTTTCAAAGCAGAATTACGTTCCCATTGTTCGTCAACTGCAGTGGATGATATACCATTTTGTAGCTCTGAGTC
>stream_81361 Average coverage: 8.58
TGGTCTGTCTGTCTTGATCCTGTTTAGAGCAGGATATTAATTTACAACATGGAGTGCGTGCACTTATAAAAATGTTTAACAGTTTTTTCTATGGTTACTTTATAATTGTCATCAGTCTTAATTCACATAACAGCTAGGAATAGATTCGTGATATAGTAAATGTATCCAACAAAATGTCTGATTCACTTGATCTATTGTATGAAATAAAGACAAAATCAACAAACAAAAAAAAAAAA
>stream_81503 Average coverage: 8.61
TGTAAAGAAGTCTATCACAATATTACGGCCAAAGCTGTTCTCTTTTTGAAAGTACTATTCATTTCAGTCAGTACTGACCAGATATTTTAATCATATCAATTATACTCACTTTGTACAGGTTATAAGTACCAGTAAGTGCTACATTCATGTAAATGGTATATCCGTCTATATTTTATAAATATTATCTATAAGGGTCTTTGCAGATTGTCTCCAATGTATTAAATCCCCTTCATTGTACAAACAGGTACATACGAACATACACCTTTTTGTAACTTATTAAATATAGTTGACAACTTCCAAAAAAAAAAAA
>stream_81611 Average coverage: 10.57
TTTGCTGTGACTTATGTGGATGATGTTAAAAATATTTGTTGGTCTGATGAGGAGCATCCAGATCCTGCACTTGATGAATTTATGAAATTGCTTCTTCCAATTGTTGATAAACATGGACCTGTTAAGAAACTGACTGTTAGAACTGTTAAGGCTCCATGGATTGATGAGGAATTGAAAAACTGTATGGTTAAAAAAGATTGGGCAAAAGGAGTGGCTAATAAGACTGGCTGCACACCTGACTGGTTGACTTACTGCAAATTGAGAAATTATGTGACTAAACTCAAACAAAAAAAAAAAAAAACTACCAGTACTCTGCGT
>stream_81844 Average coverage: 5.62
TGTATTTGTAGAGAACCATTTAATAACAAAATAAAAATACACCCCCCCCCTAATCATTACTCAGCTAACTCAGGAAGTGATACCTCCATAGAAAATGCATTCTGGGATATTTACAGAGGGTAACTCTGACACAGTAGAGTCTCTCAGCTGATGGGCCTCTCAGTGGCAGGGTAGGGGCTCTTGGGTTACGCTGTCATGTAACAGAAGTCATGATAGATC
>stream_81847 Average coverage: 88.60
TTGCTTTTAAACTTATATTAATTTTAAAACTTTTAATGTATTTAATCTATAACCTTCCTGTAAAAAACTTAACTTTTTTACAATGACCTAACTTACGCTAATCTCTTAACCAACTCTTGCTTTTTATATTATCTATATTTCATAAAATTTTGTATTGGTATTGCTACACCAATTATTAATTTTAAGTAAAAAACAGTTCGGGAAAGTAAAATATTTAGTTTATCAAAAACCCATGATGCTAAAGGTACAAAGACTTCTTTTACAAGTAATAAAATATTATGTCTAATAAAATTAAATTAAACCAATATTCACACCCCGCGTACTCTG
>stream_81911 Average coverage: 9.53
AGTACGCGGGGGTGGTACATTATTATGACTGTGTGTAATCCTTATAGAGCTCTGTCTGTCTGAGCTCACAATGCTTCAGGCTTTATTAATATCTGTCTGTCTGAACAATAGGGCAGGACTTACCTGCTGTAGCCTCACTGCCCTCCCTGCTCTGGCAGGTCCGTTAGATAGTGCCATGTTGAATACTTCCTTATTTAGTTTAGGCTTTTGTAGATGTAAAACTTCTAGAATAAGACTTGAAGATGTTCACAGGCAATAACATTTTTAAAAAGTATTATTTGGTTCTTGTGATATTTAGTGTGACATAGATCTCTGTGTAGTTGTTGAACATACAGTACCAGTCAAAGGTTTGGACACACCTACT
>stream_82031 Average coverage: 5.00
AGAGTACGCGGGGGATATGATGACACTTGTTACGCAAGATTGAGATTTAAAGAGAGAAAGAGGGATAGACAGTAAGTGTGAAATAGAGAGAACGAGAGAGAGAGACACATTTCCTCACCGAAAACAATGTACTGAGCAAATGTCAAATTGTTTTTACCAAATTACTGTACGACAGGCCTCGTATTCACCCTGCACACCCTAAT
>stream_82045 Average coverage: 11.38
TATCTCCAAAGGGAGGTCACAGAGTAGTATCTCCACAGAGTAGTATCTCCACAGAGTAGGACCTCCACAGGGAAGCCACGGTGTAGTATCTCCACAGACTACTACATTTCACAACATAGTGATCAAACTTCATTTCTGATGTAATGCATCGCAAGGTTTAGTTCAAAAGAAAGACGCCCTGCCGTGCAACATAATTGTCATCATTATTAATAAACTGGTTTCCTGTTGGTCTAT
>stream_82143 Average coverage: 10.54
CAGAGTACGCGGGGAATTTGATTCATTTCTGTGAGAAATAGTGTGGTTAGGTTGTAAGTCTGTCAGGCGAGGCTTGGGCTTGTTGCTTTGGAGATCCATCAAACCACCTCTGCTGCTCCTCGCACAGCGTATTGTTGAACAACCAACACATTGGATGCATCCAAAATGGCACCGTTTTTCCTAAATAGTGTTTAACATGGACCTGATGGTCAACAGTAATGCATTAAATAGGGAATAGGGCTTCATTTCAGATGCAGCCGTTGTCATTCTCCAAGGGACTGTTGCTGCTGTCATCGTGGCAATAGGCTGATCCCCCT
>stream_82154 Average coverage: 6.67
AAATATAGAAATAAAGAAACTAGAATCACCACCCTAATCACACCCTGGCCTAACCAAAATAGAGAATAAAAGCCTCTCTATGGCCAGGGCGTGACACCGTGACAGAATAAATTCAACCACACCTTTGTTTCATCACGAAACCGGATAGCAACCTCTGTCTGGTGAAGTCCACAAAGCATATTGCAGTAACAAACAGTGACATGACTTACAGTATTTTCAAGTAAGTCTTTCTGACATTTCATGACCACTAAACAACTATTGATTTAGAACCACGTTACCGCAAGTATAACAAAATAAACAGGAGCTGCCTCCACTATTCCAGCACCATTTCATCTTCAACATTTAACATGAAACCCCTTATGCTTAGTCTAATACGGCGACAGCTAATATAACCAAAAAAAAAAAACTACCAACGTA
>stream_82257 Average coverage: 6.31
CAGAGTACGCGGGGTATCCTTTTCTGGACAAGAAGTAGACAGGCAGAGGGTTCAAGAAAAGTAATTGCTCCTGGTGAGGCTCGAACTCACAACCTCGGCATTGCTTCAATGCATACTGCTGTATAAGTACCACGCGCTAACCGACTGCGCCACAGGTCTTTGCAAAGAACTGTCACTGATCACAATTTTTTTGCACAAACATAGCTGTACGATATTCAGTCCAAGTCAGTACTACAATTGACCTGCCTGGCAAGCTCAGGCGTTTGAGCATGAGCCTCTTCATCTCAGAATCGTAGGGTCGATACCACAAATGGGGTGATTCTTGTCTGAGCCGAAGCACCAACTCACTTTGCAAACAGCCATTCACCTGGACTTTCGAGCAGG
>stream_82286 Average coverage: 5.38
GATCGTAAGCATGGTATCAACGCAGAGTACGCGGGGGCATCATGTACCTCACTGACAATACAGACTGTACCCAGCGACCTACTCTGCATTCCGCATCTAGCTAGTGCGTTTCAGAATGTGGCTACAGCTAGGGCTGTGGCGGTCACAACATTTTGTCAGCCGGTGATTGTCAAGCAAATAACTGCCGGTCTCACAGTAATTGACTGTTAATTAACTTAAACACATTTAGCATCTCCTGTCTTCCAAGCATAGCCTACAAGGTCACTGATGCAGACCTTTGGAACATCTACATTTTTAAAAAGTCTAATAAATCCATGTAAT
>stream_82334 Average coverage: 6.75
AGAGTACGCGGGGGATTGGTGTAGACCAAAATCAGCATGTTGTTTGAGCAACAGTATCTTCTAAATCAAAGAGGAATACGCAAAGCAAGAAAGTTAGCTACATGAACTAGCTAAGAGAGAACATGCAAAGTAACCAAAGCTTATAGGGTCCCCTAGGAAACACTTATCAACACTTTAGTTCCTACCCTGTCACAATAACTCCTCCCTGGCATTTTAATCGTTGTCATCTCAAACTACACTGTATTCAAAGTGCCCACTATTATATTCTAACTGTAGAATTAGAATAGTCAATCTATTTCCATGTTTCCAACAGTTTTGCTCTTATTCGCAAGTCAAATTGCAATTGCAACATTTGGTTAAAAATAAGTCCTAGATTATTTGCGCATATCGTGCAGCCCTACGTGGCAGTGTGGGAATGATCTCAATTGAACAGTGGTGTAAAGTACTTAAGTAAA
>stream_82466 Average coverage: 6.51
AGCCAATTCCGCGGTATTGTACTGTTTGTAATTGCACAGTACTCGCTTTGATACTGTCTTTAGATTACAGTAGGTGTACTGCAATATGAACACTGTAACTTACTTGCCCTCTTCACTCCCTGTAAGTTACTGTCAAATTCACTGCAACCCCAAAGACCTCAGTCCTTCTAGGATGGCACTGGCAACTAGATGCTGTTGGTTGCCGCTATGAAGTCCCTACTCTGCGTTGATTACCACTGCTTACGATC
>stream_82578 Average coverage: 8.93
TCACAGGAGGATGGCCCTTCAGACCCACCTTCAGCATACCACGCTGGATGTCCACCACCACATCCTTCCCCTTCATACGGAACTTCACATCAAAAGGCACCACCAGGTCCACTTCAGACAGGGATTGTGTCCAACGATAGTTGGCCAGGTCAGCTCCATTGCCTGCATTAGGTTTAATCTTGTCCTTGTCTTTCTCATCTTCTTCTCCATCGGAATCAGTCTCCTTCTCTCCCTTCTCTCTCCCTTCCTTCTCAGCTTTCTCAGGTGGAATTTCTGC
>stream_82730 Average coverage: 16.57
CTATGCTCTGAAGCGACAGGGTCGCACCCTGTACGGATTCGGCGGTTAATTTGATGCCTGATGAACAAATGACCTCTACCAAAGGCCCTTCTAAGGGCCAACACTTCTTCGTTTTCAATGGAAATGATTGTCTGCCGCATCTCTCACTGTATCAATTTTACAGTGCTTTACACATTGACGAATGTCTGTTTCAATAAATCGTCTTTTGAAAAG
>stream_82790 Average coverage: 11.83
GGACATTCTGTCCCTACCCAGGGAGGGGAGAGACCTTGGGCTTGTTGTAGATTGTTTAACAGGTGGCAGACAATGTGAGAAGGCTTGTGAACTATATTGCCATTGTAGAGTAGGAGGGACATTTATGACAAAATGTGAGGTATATAAACCAATGTACATGGTATTATGACCAGAGCTCTCGGGAATAAATGCTATTGATTCATTTT
>stream_82796 Average coverage: 5.15
GCAGAGTACGCGGGGAGTTGGCTAGGAGTACTGATCTAGCTAGCTAACGTTACAAATTCCACCGTTTTGGAGTTTGTTTACTTTTACGAGTAGTGTCACTGTTAGCTAGCTACTGTAACTACCTAGTTAACGTTAGTTCTATAACTGAACAATGAGGCAGATGTTTCACCGGATGTACACATCTGAAGCATCCGGTTGGCGATTATTTTCCGCTCGCCGCCAAATATAGTGATGCGAGGAAGCCCAGGGGCCGGCATTGAGAGAAGATCGACCTAGATGGATTTTGGGCGATATTCGGCAAATGTTCTTATCGATTAAACATGTAATCTCAATACAGTTTTATGTTACGAACATAGTGGAGTACGTTTTGCAGACTTTACTCTTTGCCAAGTAAAAAAAAAAAAAGACTTGTTTTTGGAGTGCAATTAAACATTGTTGTTATTGCACGCGCATTTCACAGAGTAGGCGTTCCCTAACGGAAATCTGCAAATACATGCTAGAACGTGCCAATAGGATCTCGCTAGCTCGTGCTTGGCTCTCGCTAGCTCGTGCTTGG
>stream_83050 Average coverage: 10.69
ATCTACTACAACGACAACTCTCTGGAGAACTACACAAAAGACAAGCTGAAGCAGTTGATCGAGAAGCGCATTGGGAAGGAGAACTTTGTGGAGAAGCTGGGCTTCGTCACGAAACACGAGCTGTACTCCCGCGCTGCACAGAAGCCCCAGCCCGTCTTCCCCTCCCCTGAACAGATGCTGTTTGACCACGAGTTCACCAAGCTGGTCAAAGAACTGGAAGGCGTGATAACGAAAGCGGTCCACAAGACGAGCGAGGAGGAGAAGAAGGAGGAGGAGGTGAAGAAGACTCTGGAGCAACACGACAGCATCGTCATCCAGTACTCTGCGTTG
>stream_83103 Average coverage: 6.10
TTTTTTTTTTTTTGTCTCATGCTCATGGCCTCATTTCTATTATGGCATATTGGATGACTCATTCATATTCCATTCACCCAGTTCAATGTAGCAGTGATGGGTTTAGGCTACTACATGATGCTGAATGTTTTTACAATGTAGGTGCACACAGATCCAGAGAAACATTTGATCTAGGGCATAATCATTAGTCCAGCAGTTGAAAAGGAGAGTTTCTATTGGACAAATCCCCGCTCCGTTTGCTTCTGTTTTAATAAACATTTTACAACAAAAAAAAAAAAAAAAAAAAA
>stream_83138 Average coverage: 6.20
TCCAAGTCCACAGGTGTGCACATTAACCAGAGGATGTATGGTTGTGAGTGGAATGATGAGACTGGTGCCACAGGGGGTTATATTCAGGATGGATATGATGGAGAGGATTTCATAGCATTTGACCTGAAGACAAAGACATGGATCGCTCCAAAGCCACAGGCAGTCATCACCAAACTCAAGTGGGACAGTAACACAGCTAACAATGAGCAGTATAAACATTACCTGACCCAGGAGTGCATTAAGTGGCTGAAGAAGTATCTGGACTATGGGAAGAGCACTCTGATGAGGACAGTCCCTCCCTCAGT
>stream_83229 Average coverage: 5.12
GAGTCACCAGCTCCTGCCTGACCCTGTACCCATGGCAGCAGGAGGTGGACGGGGTGTGTATACAGTTCCTTCAGAAAGTATTCACATCCCTTGACATTTTCCATATTTTGTTGTGTTACAGTCTGAATTGAACATTTATTAAATTTTGATTTTGTGTCACTGGCCTTACACACAATACTCCATAATTATGTTTTTAGAAACTATTACAAATGAATTAAAAATGAAAAGATGAA
>stream_83234 Average coverage: 6.39
GGTATCAACGCAGAGTGGATTTCCAAATGAATGCACACACAAGATACACCCACATTAACCCACCCCCTCAAGACAACTCTCGTTTGGCTTCAGTCATGGCCCTTGGATTTCTTATTGACCAAGCTGAGAAAATGAGCCCCCCTATAATACCATCACCAGGGGAACATGAATACAGCCTTCTGGATGGAAATAGTCTGAAGACTTATACAAGGGGACAACTCACATACCAATAAAATGTCAATCAATCACTGATAGACAGTTTTTTCTTCTTACGGGTTGTTTCCAAAAACGGCACCCTATTGTCTACCCCCGCGTACTC
>stream_83556 Average coverage: 6.38
GTTTGAATTTAGTATGAACTAGTATGATGTACATGCCCTCCAGGCGTTTGATGCCACCAACACCACTATAGAACGTAGAGAAGTCATTCTCAGCTTCGCCAAGGAGAACGGATACAAGGTCAGATGGAGTGTGTAGCTGTGTGTGTATTTAGCTGTGTGTGCGTCGCTTTCTGTGAGGCTGTGTGAGTAGCTGTGTTTGTGTAGCTGTGAATTAACCAGGGCGACACATTGAGACCTAGGTCTCTCTCACAAACATGCCCTGGGAACAACAGTCACATCAGCACACACACAAATACAGTGAGGGGAAAAAGTACTTGATCCCCCTGCTGATTTTGTACATTTGCCCACTGACAAAGAAATGATCAGTCTATAATTTTAATGGTAGGTTTATTTGTTCAGAGACAAAAAAAAAAAAAAAAAA
>stream_83606 Average coverage: 5.99
AAGAAAAACCTTGAATGAGGTGTGTCCAAACTTTTGACTAGCACTGCATGTAGAGTGCCTTGCAAAAAGGACTCATCCCCCTTGGCCCTTTTCCCACCTTGTTGCATAACAACCAGTAATTTGAATTGATTTTATTTGGATGTCATGTAAATGGACATACAAAATAGTCGAAATTGGTGAAGTAAAAAAAAAAATTCTAAAAATTCTAAAGATTTAAAAACAGGAAAGTGGTGTGTGAATATGTATTCAACCACTTTGCTATGAAGCCCCTAAATAAGATCTGGTGCAACCAATTACCTTAAGTCACCCCGCGTACTCTGC
>stream_83683 Average coverage: 11.27
TATAACTAAATATGAAGTTTGCAATCCTCTCCGGAATGGCCGCAATTTGCCAAGTTGCCCTATCAAACACAATCACTCCTTTTCTATCTTGGAAGGCCGCTGAAGAATGGTGCATTAGCAACAGTAAGGGACATCTTGGCAATCCAACTGTCGCCTCAATCGGTGAGAAATGTCCTGATGGCTCTTGCTGGATCGGCCTTCATCGTGCTCAAGATAAGAGCAAAGTTTGGACCATCACCAACTTTGCAACCTTTGGAAAATTGGACTGGCACGTAAATCAGCCAGATAACTTCCAAAATGGCGAGGCATGTGGTGAGATTTACATTAATGGTAAACTCAATGATCTCGATTGTGGAATTAAACTGAAAGGAATTTGTGAATTTTAAATACAGTTATAAATTCGGTAAAAAAAAAAAAAAACT
>stream_83690 Average coverage: 34.35
CGAGCACGCCAAGAGGAAGACCGTGACCGCCATGGACGTGGTCTACGCCCTCAAGCGTCAAGGCAGGACCCTGTACGGCTTCGGAGGCTAAGCGGATCGACTCTTCCTAATCTGCCAGCAAGAAGCACCCTTTGGACCAAAGATTGCAACAGCCCTTATTAGGGCTAACAACTTATTTAATATCACGAGCGTTTCACATCTGCGACTTGAATTTTAAATACCGACACATCTGCTGTATTTTACATGATTCGACATGTAGCTAACTTTTACTCTGATGTGTACTTGACGTAAATATACTGTCGCACTCTTCCGAGCAGAAAAAAAAAAAAAAAA
>stream_83728 Average coverage: 5.38
ACGCACAACCTCGGTGGAGCCAAACTTTGAGGACTTGAAGCGACGGACAATGTCCTGCAGAGTGGCCGCCACCACAAAGTACTCCTGCTTCAGACGAAGCTCCTTGCCCTCGAAGAAGTTGTCATTAGGGTAGAGGACACGGGAGATGTTCTCAGCCAAGTTCCTGTCCAGCACAGCCTGAATGTAGCCGCCAACATTGAAGTCTTTCAGGTTGAAATCACATGGGGCCTTGGCGGACCATAGTCTCATGGTGTTCACAACGTTGTTCCTGTAGCCGGGGACTGGGGTGTCATAAGGAAGGGCCAACACTACCTGTGTGTCAACCCATTTCACCCCT
>stream_83731 Average coverage: 1.47
ATTGCATTTCTAGAAATAGTTTTATTTGAATAAAAGACTGACATATGTGACAAGCACCATTTTCTATATTTACTCTTGTTTGGGAACTTATATTCAGGGTGTTTTGACTTTGCATGATCATTTTTCTCACTTCATTATCTAGTCTGATTAAGTCAGGCTGGAATACACAAGTAATTGGTATAGCTAGACAGCCTTAGACATGATCTAGTCATAAACTCTACCTGTTGTCTGTGTGGTTTGTCCTTCTGGTGCTTGACATTTGAGACAAAATATCCACAGGAAGGTATTGTTTACCCACCTTATTAGAGAGCCCTTAGGTACCGGGGTTAAGTTAGTTTTTATATTGGATATTCAGATTTAAATCTTCCCAAAAAAAAAAAAAA
>stream_83758 Average coverage: 5.64
TTTTTTATATTTGTATATTGGATGTTCTTCATGTATGCATCCCTCTCTCCTTTACTGTATATGCCTGACTGTATGTCTGTCAGTTTGTGTGTGTTTTCCCTCTCCCTGTGGAGTGTGCCTGTTGGCGCTCTCTGACTCACAGGGATCATGTCAAATAAAAGCGACAGCGCTGCTTCTTGTCACTTTACCCACGCTCCTCGTTCTTTTCCACTGGCCACAGACACCTGACTTCTATGTAGCTAAAAATAGACACAACCCACCACCAGCATCTCCTCCACCCTCACCCTGTCCTCCAATACTTTTTCCCTGTGCGTATGCTGCTGTCGGAAGTGTCCACATTACTCCCCTCTCTGCGTTGACTACCACTGCTTACGA
>stream_84092 Average coverage: 16.55
GCCATGGGCTGCCTCCTGGTAGTGGCTCTTTTTGCAGCCACTGCTCAGGCTGGGGAAGGAGAATGCTCCAAGCCCGGTGGAATGGGTTGCAATGATGTCATGTTCTATGCGGCCACTTCAGAGGAAATGTGTCTGACCCCTGAGAGCAAGTCACCCTCCTTGGGCAATCCTTGGACGAAGGGCTGTACAGGGGCTGCTGCTGGAACAAAGATCTGTGTCTGCATGAGGAAGGTGGACTGTGACAGCAGCGAGGAGAAGGCCATCCACCCCTTCAAGTACGTGTGTGGCACTTGCGTGCCCATGTTCTGGATGCATGAGTGCACTGAGTCTTCCAACCTGTCGCACTCCAACTCTGTTGAGGCCGAGGGCGAGCCTGAGGGAACTAAGAAGAATTAAGCTCAAAAAATTTTAACGAACCTGACGCAATTTTACCTGACTATTTGGATGAAACATGAAAAATTTTATGGTGATAAAGATGCATCCA
>stream_84097 Average coverage: 6.58
ATCAACGCAGAGTGGGCAGCACTCTAATGGACGTGCTTAACGTCCTTAGCCTTCTTCATCCTCCAGTATGGCAAAAATCAGTTCAACTGAAAGCCATAAACAGAACACACTTTCAGTGGTCAGAAACTAAAAGAGCGTGTCTGTCTCTTAATCCATGTTAGTGTAACACTGTAGATCCTGCTGCCTGACCTCTCGCTAACCCACTCCACTGTGGAGAGCAGAGCGAAAGATGGCCAGGTGTGTGTGTCGCTGTGTCCCCCGCGTACTCTGCGTTGATACCACTGCC
>stream_84184 Average coverage: 5.00
AGAGTACGCGGGGGGCAGAATGACAGATTTTCACCTTGTCAGCTCAGGGGATCCAATCTTGCAACCTTACAGTTAACTAGTCCAACGCAATAACCACCTGCCTCTCATTGCACTCCACAAGGAGACTGCCTGTTACGCGACTGCAGTAGAAGCCAAGGTAGGTTGCTAACTTATCTTGTAAAAAAAACATCAATCATAATAACTAGTTAGAACTACACATGGTTGATGATATTACTAGTTTATCTAGCGTGTCCTGCGCTGCATATAATCGATGCAACACCGGGGGATGATTTAACAAAAGAGCATTTGACGAAAAAAAAAAAA
>stream_84285 Average coverage: 5.33
GTGATCAGTTGTGAGTTGTATTATTTGTACAGTTGTTTCATATTTGACTGTCTTTTAAGGTGAGTATGTAAACAACAAAATGGTAAATCAAAGCAATATTGTAAAACAAGAGTTTTTGTGAAGAAAGCTCATTGTTACGGTTCAGAAATGTATTTTTGCAGGTGTGATGTTCATATTAAATAGCACTATGTTCACCTGCATCGATGTTCATCCACTGTGGGCATTTTATGCAAAATTAATTTACACCTTATGCAAGCTGTTGACCAATATTGCTTTTGCCAATGCTGCTTGCTAATTTATGATTTATGGCATTGTAAATAAATTATTTTATTATGTACAAAAAAAAAAAA
>stream_84317 Average coverage: 13.82
GGTCTGTAATACTTTCCGAATGGACTGTAGAAGTATTTTCTCTTGTATATGCATATTGAGCAGTGTGTGAGTATGTCCATACTTTGCACGACTGTGTGTGTGTCCATGCTTTTTACGTGACGGTGTATGTATTAATAGCCAGGAGGCTGCTAGTGAGCCCTGTATTTCATGGATGAAAGAGTAGCTGCTCAGCCGTTCTGGGCTCTGCCTATC
>stream_84562 Average coverage: 5.12
ATGCTCTGAGGACGCGGCTAGCGATGCTGTCTGGGCCAGCAGCCTTGCAAGGGTTAACATGTTTAAATGTTTTACTCACGCTGGTCACGGAGAGGGAGAGCCAACAGCGGGCCGTGTCAATAGCACTGTATTGTCCTCAATGGAGCAAAGAATTTGTTTAATTTATCTGGGAGCAAGACGTCGATGTCCGTGACGGGGCTGGTTTTCTTTTTGTCATCTGTGATTGACTGAACCCTGCCACATACATCTCGTGTTTGAGCCGTTGAATTGCGACTTTACTTTGTCTCTATACTAGAGGTCGACCGATTAATCGGAATGGCCGATTAATTAGGGCTGATTTCAAGTTTTCATAACATTCGAAAATCGGTATTTTTGGGCACCGATTTGCCGAATTTAAAAAAAA
>stream_84592 Average coverage: 5.67
TGCTTTTCAATATGGCAGGCTTACCTCAAGCTCTAGTATGCTGTTAGCACCCTCAAATTCAGTACAGGTCCATTGCTTATAACTCAGCAGTTACTTATGCAGACGAATCATGATCTCAGTTTCGTTTGCTGGTGTGGCTTTGCAGCTCTGGCAACCAATCCAACTGTTGTTACAGAGACGATTTGGCAGAGCCCTGACACCACACTTAATGCTTTTCTCCTAAAGTTGTTTTACATGGCTGGCAACAATACAATTGAAATAATCATCCTTGTTTTTTACTTTAGAAATATAGATAGTTAA
>stream_84636 Average coverage: 6.98
TTTTTTTTTTTTTTTGCGAATTGGATTCATCCCCTCTACGACACGGAACCCCACTAATCCTACCGACGGAAACGCACGAGGTGGCTAATAACAGACCTCCATCCTATGCAAGCTTGCTACCGATTGCCCGGCTAGCTGTCTAAATCGCTCACTACTCACTGGACCCTTTTGATCACTCGACTAAGCATGCCTCTCATTAATGTCAATATGCCTTGTCCATTGCTGTTCTGGTTAGTGTTTATTGG
>stream_84859 Average coverage: 5.98
CCAAAACGGTCAATATGGGATTACATTTACCATGTTCCAAATTCCATGGCAATGTTTGCACACGCACACACACGCACACATACAAATACACACGCACAAGTACACACATACACAGATTAACACATACACTCATACAAAGATATATTTATACTGTATATAGGTGTGTGAGTTTGAATTTGTGTATGTGTGTGTGTTTCTTTCATAGGCCTTTCGGTAGTGTTCAACACATAAATCAGTATTTTAGGTAAAGCATACATTTAGAGGCCTGTAGTAAGGATCCATCC
>stream_84952 Average coverage: 5.74
GAGTACGCGGGGGGTTTCTTTTGTCTGTCTGTCACTCTGTCTGTAATCCTGTCCATAGAAATATAATTGCTAGAATGGGCATTCCCCATTCAAAGTGTAAATAAAGTCATCATTTGTTTATGACTCTGTTACTGTGTCTATGTGTCTGTCTTTCCTCTTCCAACCATCTTTGGACATTCTAGCTGTACGTTTTCCTGTATTTCTGCCATTTATTTCTTGTTCAATCCTAACTCTGTTCCTTCCTCTCTTATAGGACTCCCTGCTCTGGTGGTGGCTGTGTCTGTTGGATTTACCAAGGCTAAGGGATATGGCACCGTCAACTAGTAAGTTGAACCTAAATCTGTTTCTTCCTCCCCACCTCTCTCTCTCCTTCTTCCCTCCACTCTCTCTCTTGCGAACTCCCTTTCTCCAGCTCATGTAATGATTGCTCTTGTTCTGTCTGTTCCCTGTAGCTGCTGGCTCTCTCTGGAGGGTGGACTCCTCTACTCTGCGTTGATA
>stream_84960 Average coverage: 14.89
ATTTAAGAGTTTTATTTTCGTCTGGATCAATCAATCAAGCAACAATTGAATCATGGATTTTAGACCGAATTACAGTCTTCTAAGACTGGAACTCCTTGTCGATGACGTGGAGGCCGAGGCCGTCTCCGGCACGCTTCATCTTGGTGATAAGGTCACCGATCTCCTTCTGGGCCTCCACCTGCTCCTTCAGGTACTCGCCCTCGATGAAGTCGCACAGCTGTGCGTCAGTGTGGTCCGAGGCCACCTTGTGCAAGTCCAGCAGGTGCTGGTGCACAGTCTTCTCCAGCTCATGCTGGGCCTGCACGGCCTCCAGAGCGGTGCCCCACTCGTCCGAGTTGGGCTTGGTAATGTTCTGGAACACCACCCTGCCACCCCTCATGTTCTGGTACTTGATGAACTTCATGGCGTGCTCCCGCTCCTCCTCAGAGGCCTCCCGGAACCGCTTGGCAAAGCCGTGCAAGGCCACGTCGTCCCGGTCAAAGAAGGCAGCCATGGACATGTAGACGTAGCTGGCATGGAGCTCCAGGTTGATCTGCTTGTTGATGAAGGCCTCGCTGTTTTGGTGGAAGTTGATGCGGATCTTGGACAGGGCCATCTTGCAGTTGATTGATGATCTCTTCACAATTCGTTCTAATGCTATTAAACCTTTGATGCTGAATCCCTGTTCGATTACACACTGGCAATGCGAAACAGAGCGTCGAGTCAAAGGTTGATAAGCGTTCTAGTAGAACACCGTTCTTGCTGAAAA
>stream_85009 Average coverage: 6.68
TTTTCATCATTTTCATGTTTTTGGTACATGAGACTAACAGTTACTGTACAATGCATGTATACATAGAATCCAAATGAATAGAATAGTCAGAGGTACTACACCCGCTCTATTCATTCAAAGTCTATGCATATATATAACTAAATGGTCTACTCAAGACACCAGACCACTTCTCCACTCAACATGCCAGCCATAGCCCTCTAAAACCATATTTTCCTCTGATATAATCTGAACATTCCTGTAGAACTCAACTCTTAACTCCCTGTCATCTCTAGACGATAGACCTGTATCACTATTGACTATTCTACCCCGTCCAAATATTGTGACTTCTTGTTATTATACTAAAAGGTTTATTCTATTCTACTGTGACATCTACTTCATGTTCCTATTGTTATATTTTATTAGGTCTTATTATTGTTGCATTGTCCAGAAGGAACCAGTTAGCATTTCGTCAGACGATGTTTTCCATGTGTATCCTGTACATACGACTA
>stream_85019 Average coverage: 7.63
TGTTGGCGTCCCCTGGCTTCTTCCGGCTTGGACGTTATGAAGTCTGCCAGTTCCAGTTGAAACTTATTGGCATTGTCTGCAAGACTTCTGACATTTTCCAAGCTTTGAGTTTGATTGACCCACATGTTTTCCACTGCATTGATGAAACTATCAGTACTCCTGGACCGAACCTGCTGAGCTGCCAATAATGTTAAGAGATTGACAGTATTGGTGAATGAGCGAGGGCTGGTAGAGTTTGAAAGAGATTCCAGCAAGCCTTGGGAATTTGCTCCAATGGAGCTATTTCCAGAAGTTGTAGAAGCACTTTGAGGGAAAGGACTAGCCGATACTGCAAGTCCATAAAACGCCAAAAAAGCGATGATTATTCTTTGATTCATCGTTTTATAGAGTTATGTTCTTATTATCTCTTTTACTAGAACTACTGTGAGACATCTGCCTCCTGGCTGTTTATCATTCAAGTCCCCCGCGTAC
>stream_85193 Average coverage: 5.66
AACGCAGAGTACGCGGGGGGAGACAAATGACCTTTCCAGCAGGACAATACCCTAAAAACACAAGGCCAAATATACACTAAAGTTGCTTACCAAGACGACATTGAATGTTCCTGAGTGACCTAGTTACAGTTTTGACTTAAATCAGATCGAACATCTATGGAAAGACTTGAAAATGGTTTTCTAGCAATGATCAACAACCAACTTGACAGAGCTTGAATAATTCTTTCATTAATAATGTGAAAATATTGTACAATCCAGGGGTTTGTACTTACCCAGAAAGACTCACAGCTGTATTCGCTGCCAAGGGTGCTTCTACAAAGTATCGACTCAGGTGTGTGAATACTTATGTAGATTAGATATGTCTGTATTTAATTATCAATACATTTG
>stream_85266 Average coverage: 6.48
CCAAACTTTTGACCGGTAGTGTATATACAAAACCCTCCTCCAGGTAACCATTCTGTAAATGTTTATCCATCCTCTACTGTAAAATATGGTGGTGGATCTTTGATAAGCTCAACATGTCAAGGATCTGATTCTGTATTGGGAGTCGTCTGGGATCCCTCCCAATGTGTTCTCCAATCTAATAAAACATTTTGGAAAATATGTATTT
>stream_85276 Average coverage: 4.83
TGGTATCAACGCAGAGTACGCGGGGGGTGTAGGCTGCTACAACATTTCTTTAAAGACTTTTTGCTTGTCTATTGGGAGTGAGTTATTTTCCTGTTTGTTAAAATAATACCAGTGGGAAGATGATGGCACATGTCTATATAAATCAGAGCGCACTCTGCACAACCTGTAATTTCTGTGAATCTGATTGGTCAAAGAGGTGGCACCACAGGTCCCAGAGTGGTGAGGACATTTTTTTTCTTCTGCTGTAAAGTTACCCCAAGAGAATTTTTTCCCCTGAAAGCAACAAACTGGAAGGATGTATGGAAGGATGCGACTGGAAGGATGTATGTAACACTGTGTGGCTATAATCAGCCCTGGGAGGACTTGAGTGCCGCGCAAAAGAAGAGCTTGACTTGCCGTTACCAAAGAGGCTGCAATTGCAAGGTGTGTGTGTGTGATGGGAATTAGTCATTACTGTACAGCAATATACTGTACACATTATACTTTACAGGCCATTTGCTTTGTTGTTTAAAGATGCCTGCAATTCATTTTTTTTAAATATTATGATTTATATTAAATAAAAGTGCTTACTGGTCACTTCTAAAAATGCAATAAAATGAACTACAAAAAAAAA
>stream_85277 Average coverage: 6.06
GTCACATAATAATTTAACGCGTTTTGCCTAGTTATTACACATTGATTGCACTATCACTCATCTTTCATATGTCACTACGATTCACCGATACGTATGCTATGAGGCTGGTAAAGTTTTGTCACCTTCCGCACCAGCACAGACACACTTCCCCAAGCTCTGGACAGTGCTGGTCATCAAAAAGCTAGCTAGCTGATGGATGCAAACAATGTTCTTCCCCCAAAACGACTGTTTCAGTAGCTATAGTTAGCAAGCTAACTTAACTCAG
>stream_85470 Average coverage: 4.99
ACAACGCCAATACAAGTGCTGCTGAGTCCACCTTCCAGCCCTGCTGCGCTGGAAGGGAGGCCTGTCATGGAGACTGACCCGGGAGGTTCTGGAGGCAAGCCAGGAAGTGTACTCCATTGACCTCTCCCAAACCAGGTCTGCACCCTGGTTTGACTGCCTTCTTTGCTGCTGAGTGTGTGAACTGGGACGTTTCAGACAAAGGACAATAACGACCCCATCTAACAACATGACCCTCAAGTTCTCAACCGACAACACAATATTTGGAACTATGTTTACATGTCTTTGTCAACTATTTTAAAGGTATTCTATGGCAAGTTATTATTTAATGTCTTAAAGAAGAAAAAAATACATATCTGAAATTGGAATTAAAACTGCCTAATGTTTTTACTAAAAAAAAAAAAA
>stream_85503 Average coverage: 6.52
GGTTTGATTTATACAGGTCACACGGGTTTGATGAGTTTAACTTGTTTTTCCACATTTGAAGAACACCCTAGTTGATGTTTATAGTAGGCTATTGCTAAAGTACTAGGTCATATTGACAGCTATTATTATGTATTTCTATCCACTATATACTATACTAATACTTACTTGGTAGGACAGCAGGTAGAGCGTTGGGGCTGTAACTGAAAGATCGCAGGTTTGAATCCCCGAGCTGACTAAGGGGAAAAATCTGTCTGTGCCCTTGAGCAAGTTACTTAGTTTAGCAAACGCTAAATCGCTCTGGATGGGAGCGTCTGCTAAATGACAAAAATGTACTAATCTGTATACATGGTATTTGCCTATATCGTATAGGCTATTTGTTGTATATTGAGAAGTTCACATCATGTGTAAAAGAAAAAGGGCTACATTATGCACTAATTGACTCTTAATCATGCACTGTAATATTGTGTCATAAAGAAAGTTGTAAAGAATAAACACTTTTATGGGCTATTGTCAATAAAATGAATAGACACTAAAAAAAAAAAA
>stream_85649 Average coverage: 5.00
AAACTAATACATACCTTATGAAAAGTACAATTTTACTAAATGGAGTATCTTGGATTTACTTACAGAATAATACAAAATGCTCTGAAACCAGGTTGCATTCACATATTGCTGAAAACCTACATCACTGGGCTATTTTGCTCAACCTGCCCCTGTCAAGTAGATTAATAACTACACCATAGGGATAACATTTATTTCATACACCTTGTTTCCCACTAAGGAAGCCGTGAAAAAGTATTCTTAAATGGCTGATGGACTGTCTATTTTAACATTTCCCTTTCCTCTCACAGGCAGCAATGAAACTGTTAGAAAACAGCAGTTTTGAAGCTCTGAGCTCTCAACTCTGCGTTGATACC
>stream_85706 Average coverage: 10.38
CCAAGAAAATTATTTAATAAAATAAATAAGAACAACGACAAGATAAACTGGGCCACGCCAGGGCTTGGTATTGGTGACAAATGATTAACCGTCTCTCCATACAAATATATTATTATACTCTTTAACAATTGTTTGTTCTTATTAGAGGATAGCCAATAAGAAGAGGGTAGTAACAAAATAATAGTTGAGCTGACTCAGTTTAACCTGATTCCTATTATTGCCTGGGGGTCAAAAACTGAGAATAAATTATTCATAATACACTTTTACTAATGT
>stream_85794 Average coverage: 8.62
AGGTCATGTTTGTATGTCTTTAAGTCGTCATGACACTATATTTGACATTATAAATCAGCCCTGAATGCTGATTTGCTGACAGCGGTGGAGAATCCGACCGTCTGCCACGGGTGTGACAAAACATTTCTTTTTACTGCTCTAATTACGTTGGTATCCAGTTTTATAATAGCAATGAGGCACCTCTGGGGTTTGTGACATGGCCAATATACCATGGCTAAGGGCTGTGTCCAGGGACTCTGCGTTGATACC
>stream_85843 Average coverage: 5.02
TGTAATTTTTGTAATGACTTGCCTATTTTGGCCAGGACGCTCTTGAAAATTTGATTTTAAATCTCAATGAGCCCTTCCTGGTTAAATAAAGGTTAAATAAAATAAAAATGGAAGAATATCAAATATTTTTTGATTTGTTTAACACATGATTCCATTTATGTTATTTCATAGTTGATGTCTTCACTATTATTCTACAATGTAGAAAATAGTACAAAAAAACTAATGAGTAGGTGTGTACAAGCTTTTGACTGGTACTGTATATTAATTTGTCTTTATGCCGTCTTAGATGTCTAGAAACTGTCCATTAGTAGCTGTATATTAATGTATTAGGATTACTTTGCTCTATTTTGGGGCTTGGCTGAGGCCCTGGTGTCATACCCCGCGTACTCTGCGTTGATACCACTGC
>stream_85894 Average coverage: 5.21
GAGTACGCGGGGGGACATCATTGATAATTGAATGCTGTGCTTCAGAGGGTTTTGGAGTACCCCCCTTCGTCTCTACACCCTTTCAGCTCTACCTCTAGTGTAATCTAGTACTACATCTCTATTAGCTACTGTGGGTGGGTGAATTTGACATCCTGGAATGTGCACCCAAAGTTGCGTAGCACTGAGATCTATATCCTTTTTGTTGACGTCATTTTAGATTTCTGTGGGAGTTCTATTCTTTGTCTACTGTGAGCTACATGAGTGTATGCAGTAACATCCTTCCAGGATACCTACCTACTCTCATTGCTATACGGCTCCAGTGGTTGGCTGGTGTGTATGATGTTTTGTTTGTGGAGGTCATCTTACCTATTTAAAAAATGTATATTCTTTGGTATTTATATATAGGGTCATTAAGCGTGTGGATTCGTTTCTGTAATAATAATTTAAAAAACAAAAAAAAA
>stream_86259 Average coverage: 5.40
CAGAGTACGCGGGGTAAGCGTGTAACAGTAGTTTAAAATGGCTTCCTCCCGTCGTCTCCCTCCATCGTCACTGACGTTAAAGACCTTGATGCATCGTGAGACTTACAGTACCTCCCCTGTACCTGATTCTACAGTCTACATTGTCAACTCGGTCATACGTTGATATACCAGCAATGTTACGAGAAAAACGTATGGAATGAATTTGTGTTAAATTACATGTGGAATAGAAGCGTAATTAAAGATCTCTGTTGTCATACAAAAAAAAAAAAAA
>stream_86345 Average coverage: 2.24
TATCAACGCAGAGTATGTACTACACACACACACTCACACACACACGGACACACACATGGACACAGGCACGCACACACACGTGCACAAACATACACACTCGCCCGTCCTCGCTCACCCTCCTTTCGTACCTCTTAAATGGTCTCCATAATTCTCTCAACAGGTTTCCTGCAAGCCCATAATCTTCTAACTCACCCCGCGTACTCTG
>stream_86712 Average coverage: 12.38
TTTATTAAATAATTTTCTTGGCCTATTCCCATATGTTTTTACGTCTAGAACACATTTAACCTTTACTTTGACCCTAAGTCTAACTTTTTGGATTGGGTACTTCACAATGAGGACAGTACTGAACTTGAACAGGTTTTTAAGTCATTTAGTGCCTAAGGGCACCCCTTACGCCTTGTTACCTTTTATAGTAATTATTGAGCTTGTAAGATCTGTTATTCGCCCTTTAACTTTATGTGTTCGGCTAGCGGCTAATATAGTAGCGGGCCACTTACTCTTGTGTCTAATTAGCTCCCCAATGGTGAGAGCCCCTATTATAGTTAGGGCCCTCATTATAACAGGGCTTCTTACGCTTAGTGTGTTAGAGGTCGCTGTCTCTTTCATTCAATCTTATGTATTTAGAACACTAAGCTCTTTATATATTAGAGAGATTAACCACGTATCTATGAATTAAACCAAAAAAAAAAAAAACTCCAGTACTCTGCGTTG
>stream_86725 Average coverage: 7.96
ACAGTCCCTGGTTCGAATCCATACGGCGGCGCACAGTTTGGCCGGGGGTAGGGCGTCATTGTAAAATAAGAATTTGTTCTTAACTGACTTGCCTGGTTAAATGAAGCTAAAACAAATAAACCCCTTTGTTGAACCCAGAGGAGTAACAATCCTTAGTTTTATTAACTCATTTTCTTTGATAAGTGACCAAGTACCTTGTTTATGTCCCTCACTGCGTGGTCAGCTTGCTGGTCAAACTCGCCCAGCACGTGTGTGGTTGAGAGCGCGGTGTGTTTTTACTGCCACAT
>stream_86739 Average coverage: 5.86
TTTTTTTCTTCAATGGAATCATCAAATATTAATACCGCTTCTGAGTTTCTTATTTCATGGCACATGGATTTAGTTTTTTTCCAAAGACTTTCTGAACTAAAAAAACCTGAGGATAATAAACGTGTGAATTGATCATGACAAATAATATTTCCTGTGAACTCTGAAATACCCGTTGCGGTTATTTGACCTTGACAAGCCAATAAATAATCTGTGTAAATATCGCTTAACTTATTAACATCCATACAGCTAATATATCACTTTTCTTGCGTAACATGAGTTAATAATGCAGCCTGTTTTTTAAATTCCCCCGCGTACTC
>stream_87357 Average coverage: 5.71
TCCAAAAGACACACATACATAGGTTTTGGAGAGGTGCAGGCTGCCACACTGGGAGCTGTTATTCGTGGGGGGTTAAGTGCCTTGCTCAAGGGAACAATGGCAGGCAATGGCCTCTAGGATTTGATACCAGCTACCCTCCGGTTGCCAACATCCCGCCACTTCCCGAATTGTCAACTCTCCGGTTGCTGGCTCGCCTCTGTCCAACCTCTCAACTACAGTACCTGCCGCTTCTCTTGAATATTGGTTAATAGACTAATAACAAAGAGAGTTCCAAACCTCTCTGCCAATGAAAGCAAGTTTTAAGTTT
>stream_87481 Average coverage: 8.93
GTATCAACGCAGAGTACTGGTTTTTTTTTTTTTTTGATGGTAGAACCAGAGGTAATACTCAGTTCATTCATTTTATTTTGCTCTGGGCATTGAGATACAACCACAAATACAAAGATGATACAACCACAAAGATGACAAGAACAGAAGAGACCAGAACAGACCATTCAGAGAGATACAGCCAGTAAGTCTTCCTGTCTGCCTGCCTCTCTCTCTGCCTGTCAGTCTTTCTTCCTCTCTGTCTGCCTCTCTCTGCCTGTCAG
>stream_87781 Average coverage: 6.33
TATACCATCCTTAGAGGGTTGCCACACACCCGAGTCCCGATAGACAGCGATGGTGCAGCTTGACCTTTCCACACTCTTACCAGTTGTCGCAAACAACCTGTTTATGTTACATGTATCTATGAATTATTGCATCCGTTTAATCAAAATGTTCATTGGTGTTATGTAATGTAGGCAGCACCTAAACTATTGCCCAATCAGCATTAAATCCGTTGCATTTGAAAAAAAAAAAAA
>stream_87786 Average coverage: 15.69
AGTACGCGGGGGAGTCCAATCCCAGGTAGCTACACATCCAGTAAGCATGTCTTCCTCAGTCCTGGCTTTGAGCGTCGTGGCCTTGGTGGTGGCCTTGGCCCAGTCGGCCACTATCGGATACGGGGGTAGTTTGCCTGTTGAGTCCGTCGGTCCCTCTGGGGGCGGCTATGGGGGTTCCAGCGTGGTCACGGCCCCTCAGACGACCACAGAGACCAGGTGCACCCCCGTGGAAGACACTGTCTTTGAGGACAAATGCGAAGCTTACA
>stream_87858 Average coverage: 8.54
TGTTGCCTTGGCTGCTACTCTTTTTTTCACTTTAGCTTTTCTTATTCCGGAAGCTAATGGACAACTAGGCTTTCCATTACCTCCAGGCTTTCCAAAGCCTCCAGGTTTCTTAAGGCCTCCAGGCTTCCTAAGACCTCCAGGCTTCCTAAGACCTCCAGGCTTCCCAAGACCTCCAGGCTTCCCAAGGTTTTTTTGACTACTTGGTATCAACTAGAAATGTAACAAGAGGATACCGGACATAGCCTTCGTGCTTTTCTCTTGCGAAATCTAAATCTATTCACGATGAGGACCCAAACTTTCATGATTTCCGGATGAAATAGACGAGTGACTATGCCATAAAAGATTGGAGAAAATAAATTATTTACCCAATCTCCAACACGACAAGAAATAATCAGAACACAAGTAATTGGAAAAAAATAGATGTTACGACTTGTAATTAAGCTTGCTTTAATAAAAATACACTTTCTATACAAAAAAAAAAAA
>stream_87979 Average coverage: 5.96
TGGTATCAACGCAGAGTTAATGATCCAAGGTCAGTTTTGCATTTCACCTCCTGATGTAAGATGACTGACCAAGTTAGAATTTGAAAAAGTTTGATGTCCAAGGAGCAGTAAACACTGTTGAAGTGTAAAATTGTAATACATACATGCATACACAGCATCATTCAAATAATGGAGTTTGATATTCTTTTTCAGTCATGTCTCAGAGATTCATACCTGAACCACACCTTTATTTGCCAAGGAAGAGGACATGATCAGTGAATATATTCAATGTGCAGGCTACAATGTGGGTAATCTCATGCGTGGTAATAACTACAGTACATGTGTATATAGGACTTGCATCATTGGCACAATAAAGTCATTATATTCTACTCTATCCATAGGCTTCATTAATGCCATTCAGACTTGAAGTTGATACAACAACTATGATAGC
>stream_88149 Average coverage: 6.46
AATCCTACAAGAGAACTTCAGAGGAGGCTGAGGAACAAGCCAATTCCAGTTTGGGCAAGTTCCGCAAGATTCAGCATGAACTGGATGAGGCAGAGGAGAGGGCTGATATTGCTGAGTCTCAGGTTAACAAGATGAGAGCCAAGAGTCGTGATTCCGGCTCCAAGAAAGGAAAGGAGGAAGAGTGAGGTCAAGAGTTGTGATGTTGGCTCCCAGAAATGTCATGATGAAGAGTGAAGCTCTTGGATGGACCTTACTGAAAATCTCCTGACTGTAGTGCTTTAGTTTTCTATATTCTCCATGCAACATGAGCAGAATAAAGAAT
>stream_88157 Average coverage: 1.74
TAGAGAGAATGATTTATCTCCGCTTTGTTATTTTCTTTCATCACATCCCCAGTGGGTCAGGAGTTTACATTCACTCAATTAGTATTTGGTAGCATTGCCTTTAAATGGTTTAACTTGGGTAAAACGTTTTCGAGTAGCCTTCCACAAGCTTCCCACTATAAGTTGGGTCGAATTTTGTCCCATTCCTCTTGACAGAGCTGGTATAACTGTGTCAGGTTTGTAGGCCTCCTTGCTCACACATG
>stream_88315 Average coverage: 5.07
TTATTTTGTGCCCAATAGAAATGAATGGTAAATAATGTATTTGTCATTTGAGTCACTTAAAAGAAAAATGTAAATAACAATAGAATGTTTCTTAACACTTCTACATTAATGTTGATGCTACCGTGATTATGTATAGTCCTTAATTAATCGTGAAATGAGTGAGAAAGTTCAATGCACAAATATCAGTCACTCCACCTGGTAAACCAGTTTTATGGGTGGCCCTCCTATTCTCACTGCATAGTGAAATTATATTTAGCATTGCATTCACTGATAGCCATAAAGGGAATACTTTGAAGTGGAGTATTGTTATGGTACAAATTCCATCCATTATAGAAATATAAATGTTTGTCG
>stream_90126 Average coverage: 7.24
CTTGCCCCTAATGGTTAAGGTTACTTAAATCTGATCCTAGGTCTGTGGTTAGGAGCAATATCTATCTCGAATCAGATAAACAGTACTGTTGAGGAAAGACATAAGGGGTGTGTTCAGTAGGGCACAGCACTGTGGAACATTCAGATAGAAATATGGTACGTAGAACAAACATGCCTCTCTGACAAGTAGAATAAAGAATCATGTCAACTCCATTCATGTCATTTCTTTCTGCAAATTTCCACAACGTATCCCTA
>stream_90353 Average coverage: 4.71
CAGAGTACGCGGGGCCTGTGCAGGTGTTGTTACACGTGGTCTGCCACGACGATCAGCTGTCAGTCCTGTGTTAGGCGTCTCCCAAATTGTGCGCCGCCCCATGGGTCTCCCGGTCGCAGCCGATTGCGACAGAACCTGGACTCGAATCAGGATCTTGTGGCACAGCTACCACTGCGCCCTTAGACCACTGCACCACTCGGGAGACCCTGTCAAACTTAACTATCGTTAGTTAAGGCAAGAAATACAGATACCAGACACAGCACCTTTGGAAAGTATTCACACCTCTTACATTGACATTTTGTTGTGTTACAGCCGGAATTTAAAATGGATTAAATTGAGA
>stream_90354 Average coverage: 5.62
GAGTACGCGGGGGGCACAGGAGCAGGAAGAAGTCAGAGTCTGCGAAGGGCAGTGACAGCGAGGATGACTTCGTCGGACGGAAGAACAAGAAGATGGCGTCTGCCTCGGACTCTGACAGCGACGTTGGAGCCAAGAAGAATATGGCTGTGTCTGGCTCAGACTCTGACAGCGATGTTGGAGCCAAGAAGAAGATGGCGGCGTCTGCCTCGGACTCTGA
>stream_96063 Average coverage: 6.05
GTATCAACGCAGAGTGGATCAAGTCTGATTCTATAACATTTTACAGAGGCTAATTCATGAAGGAGCACTTGCTCATTATTATTATTACTTTATTTTTAGCAAGTGTCTATGACAAATCAGGACAGGTTGTTTCACTGAGCAGCCATTATGAACGCAGGCTGTAAAACAGTGATCACTAAGGTCATTACAGAACACACCAGACTGAAAACTATCAGGATTATTTGTGAGGATAACATC
>stream_96106 Average coverage: 31.04
ACTTCTGATGTAATAAATAGTACCATCCCCCATCGTAAACCGAGCTCTACTATACTAGTGTGAAGCCCTAGATAACTACCTTCCCGTGATACGTCTCGCCATCATTGATACATTACTATGATCAAAATTATTAACCTTACATACATTAATAACGAAGATTTTGTATGAAATCACTTCGCTAGACCAAAAGTTAGACCAAGGCCAGACACCCTGGCCATGAACGGTCATGGCGACTCGTCTACTAAATGATACGGGTGAGAGATTATGTTTGACATCCCCGCGTACTC
>stream_96661 Average coverage: 7.74
GGGAGGTCAGTTCATAATTTTAAAGCAAACCACAGATATTATTTGTGGTTTTGTCCAGCCAGTACCCAATATACAATAATGTGCAACTAAAAAATAAACTAGTCTAATTATGTTGACTTATTGAGAACTTTTAAGTGACATGCCTGGGATTTTACGGTGGGTATTATTACTACATGGGTCTATCAAGATCTGCACCAATTACTTTCTAAATATCTTCAGACAACCCCGCGTACTCTGC
>stream_96685 Average coverage: 5.36
GACTGAGGAGGCGGGACCTGGTCGATCTCCATGTCTGCTGTCACCTTGAGGAGACTGGCGAGGTTAATCTCGCCATCATTCTCATAGTCGCCTACCCCGAGAAGGAGTCATTGGACTGATAGAGGGAGGAATCGAGGCTATCCATGACCTCGCTAACCAAAAGAGAAATATCGCACTCTCCCAAAAGCTTGGCTGGAGCGTAAAACCTGTGAATTGAGACAAACCCCGCGTACTCTG
>stream_96694 Average coverage: 7.47
GTCTTGGCACATTCGGTTGCCTTGGAGCTGGTATCCCTCGGGACAGGCACAGACATACCCTCCAGGCTGATTCACGCACTGCCACTGGCACATGTAACTCGAGAAGGCGCATTCGTCGATATCTTGGCAGGAGGCTTGGTTAGAGGCTAGCTCATAACCCTGCTCACACTGGCAGATGAAGGAGCCCATGATGTTGTAGCACTGGTGCTGACAGGGGTTGCTCCCCTCACACTCGTTCACATCATGCAAAGGCACTATGGATTTATTCTCCTTGGTTGACAGACATGCTCAGGAAAGTTGTCACGCCTACTCCCGCTCTCCCGCGTCGGTGGTCAATGTCGCCGGTCTACTAACCACTGGTCCTGGCAACCCACCTTACGCACTTCTGGCAACCATCATTACGCACACCTGCTCCCGATCGTTATGCACACCTGGACTTCCCC
>stream_96696 Average coverage: 5.53
TCAACGCAGAGTGGGGGTTGGGATCAATAAAGTAATACTCTACTCGTTCTACTCTAATGCATGTCAATGTATTTTCTGATCTTTGGTCTGGCTTGTGATGGCTAGGCCTTTGGCTAAAGCTATACAGAAACAATGCATCACATCTATTGCATCCCTAAACTGCATCTTTTATAACATCAGGTGAGAATGATTTAATAATACCACCCTCCGTGCATCTGCCTACCCTCGTCCCCGTGCATCTGCCTACCCTCGTCCCCGTGCATCTGCCTACCCTCGTCCCCGTCCATCTGCCTACCCTCG
>stream_96738 Average coverage: 5.99
ATCGTAAGCAGTGGTATCAACGCAGAGTACGCGGGGCACAGGGTTGATCAAGCTTGTGTTTCTTTACAGCTGGGACCTTCTTATAGAGTCTCACAGTGTGAAGCCTGACAATTTAGACAAGACTTCATGGCCTTGACCTTCCTCCAATGCAGAAGTCGCAGTTCAGTTCTCCAGCTCCAGGTTTGGCTGCCGACTTGCTCCAAGTGGTTGGTGTCATTCCCTTGACCTCGTAGCCCAGAAGCGATCAACCAGTTCAGAAATGAAAGTATTGACCTTTGGCTCAGGTCTTTTGGGGAATGTGTGCTTACACAGTCGGACACTGGCACACTGACATTGGTTCTCCAGTACTCTGCGTTGA
>stream_96761 Average coverage: 6.00
CATGACCACGGACAGAGAGGATCATGGGAGTTGACCTGTTGAGGTGGATTCTGGAACAGGGTTAGGCCAAGAGGCGAGTTGGACACAAAACTGACCCCCTCTCATTGTCTCACGCCTGCGCAGCTATTCTGAAAATGGGACGGGTTAGTTGGCCATTCCAATGGAGCAATGCTACTCAGGTTACAGAGAACACAGTTTCCCTCTTAGTCAATAAAGCCCCGCGTACTCTGCGTTGATACC
>stream_96786 Average coverage: 7.43
GGGGGAGGAGGCAGAGGGGGATACCCCTCCAGGCCTCCCGGCAGACAGGGACCCAATCAGAATTGGAACCAGGGATATGGCAACTACTGGAACCAAGGTTACGGCAACAATTACGGCAACAACTACGGCAACTATGGCTACAACAACCAAGGCTACGGTGGCTATGATTACTCTGGTTACAACAACTATTACGGCGGATATGGTGACTACAGCA
>stream_97519 Average coverage: 5.17
GGCCAACTGCATAATAGGCAATTATATTCCCAACACAGTACATTAACATGGACAAGACTAAGTACATACAGCAACACATTATTTTGATTTATTTTAGGGGTCAATGTTTCATTTCACTTTCACATTATGCTTTCTTGGTAAAGCTAGTTATAAGCTTGACATTGACAATGTGGTCAAACTACCTACAGTACACTGAACAAAAAATATGAATGCAACATGTACAGTGTTGGTCTTGTGTTTCATGAGCTGAAATA
>stream_97623 Average coverage: 5.16
AGAGTACGCGGGGGGACCATATGGTGCCATCAGACCCGGTATGAGGAGAGTGGCTTTAATTGAACACTTGGAGTGGCCCTAAATGAGTATTTCCTTCCTATTAAACATGGACACCACGGTTTGTTCCTGAATAAAGCTGTTTTGTGCACAATTTCTACCACACTGACAACTTGGCACCATAGAGGACTAAAATGTCTGGCGTCTACATGTCTTCCTTTATCATACTTTCTTAAGATAGTGTTATTTCTGGAGTTGGAGTGTGTGTGATCTGCATTGGATCGCAAGCTGTCCGTATGGAATCTGCAAGTTCAGGCAGCTTGATGGAAACTCATACAGGTTGTTGCAATGTTCTGTACTGGGCTGCTGTAAAGCAGGCTGTTTCCACTCTGCGTTGATA
>stream_97638 Average coverage: 6.23
AACGCAGAGTGGAAAATGTTGTGCTATTTTAGCAGTTCTGTAACCACAATCATACTGAATTGCAACTACTTTTCAACAGGAGATATTTGCTGTGACTGCCTCACTGAGAAGGTCCTTGTTAAATCCTTGTTCAAAATTGCATAATTCCACAACTCAGCTAATCCCTGTACGTTTTCATCATCAGTGTGATTAGTAAACATTTCTGTAAATTGAAGCCAAATTTCTGTACAAACAGTCAATCAAAATAAGAATGTAGATAATTCCTTCCAGTAGCTGTCATTATAGTAGGAATGCATCATCACTGGATTTTTGAAATATTTTTAGCAAACTTTTGTTAAGTTCTAGTTGGGAATGTAGCATATTGTGCTATGTCGATAAAACACTACATGAATGGTGTTTTGAACCCACACCTACATAAAGGAAACAATGCACACTTACTTGGAAACAAAGACTTGGCTAAAGTCCAAACCAGCATCATATCTCAGGTTGTTCTTCATTTGAATCGTTGATTTGTAGGCTACAGTATTTTCTGTGCTTACATACAGTGCATTCGGAAAGTACCCCGCGTACTCT
>stream_97662 Average coverage: 5.87
ATCAACGCAGAGTAGGGGCTATTCATTATTTTGTCCGTGGGCAAGAACCTTGAGGAATATTTTCAATCAAAACGGGTCTTACATTATGATCAAATGAGATAGGGATGATTGATCAACGTGAAGTTGGTAATGCACAATACGTCTATTTATCACATACAGAGAGGTAACAGGAATATGAGACAATAATACAGTGATAATGGCTTTTGCATAACTTTTCGATCAAGCAAATTAAACAAATCCTATATTTCTTCTCAAACACCTCTGAGATGCTTTGCAAGCACCCGTTGACTAAACATCCTGAAAGGCAAATTGGTAATTATCTGACACATTATGGATTTAAACCAAGTTTCTGCAAGTAAATCGCCCCACTCAATCAAAATCCCACTCCCCGCGTACTCTG
>stream_97813 Average coverage: 8.00
CAGAGTACGCGGGGCTTTTGGACGTTGACTTGGGTTACATTTCCAATATGAAAAACCACGGTGGAGCGGATTCGCCACCTGTTGAATTTTTAAAGTGTTACAACTGGCAATAGCCATATGGTATTTGCAATATGCTTTGCATGAATCAACGCCGAATTGGGTGGTATTGGACAATGTGTATATGGTTTGTCCGATGCCAATGACTT
>stream_97835 Average coverage: 5.03
GAGTACGCGGGGGAGCACAAGTTTTCTCAAGCTGACATCGTCGACGTGGATAGTGAACCTGGCTTGGCATCTGTAGCAGCTTGGCAGATAACAAGGAAATGAAAGGAACGTCCGTCTATTGACAGACACAAGCACCTGCGATTAAGGTCTTCAAAGTTTGACCCAACTGACTCGCGAAATATTTTCCAAGCTTAGAAGATGAGGCAACTGAAGGGCAAGACGAAAGAGAACGCCAAGGAGCGTAGGGAGCGGAAGAAGGAGTTCATGGAGAACAAGAGCAAAATCTTCACCGTGGCTCTTCCAGCCTTGGGGGTGGTGTTCCTCCTCATCGCCGTATACATCTACCTCAACACTCGCCCCAAAGCCGTTCACGTGGACTGAGCTGGAGGCGATCTTGGCCAACCCATCTCGTCTACCTGTCCCTCGTCCGAATTTGTTTTACACCTGAATTCAAGTTGGCCTCCGAGATTGCAGGTGCCTAAGAGGGAGATCGAATACTACGAGGGATTAGCCAAATCGACTCTGAAGCAGCATTTAAAATGATGACCACTTTTTCCAGATGTCATTCTTATTGATTCGTTGAGCTGCTGCTGCTGCTGCTGC
>stream_97879 Average coverage: 7.16
AGTACGCGGGGGTTGGTCAATAAATTAACCTTTTGTGTTTGAACAGGAGCAAAGGTCTTTTCACGCCATCTGATCTGTTAGACATGTCCTTATTAGATTACAGTTAGCTCAGCTGTTTATGCTAGTCTTTAGCTTCGTGAGTTAGCCATTAGGTCTCAACTACCAGTTCTCACATCAGAAAATCTCAAAATTGTCCCTATTCCCCAGTGCACCAGGGAATAAAGTGGCATTTGAGATTGTTATTAATAATCTCGGAAACACAGAACTAAAATCGTGCGTAATTACCTCAGATGCTTGATCATGTTCTGGGTGGAGATATTAAGAGAAAGATACGAACACAATTTGTGCAGTCTCAAACCCACTAAACGTAAATGATCTGTACCTTTCAGGCAAATCTATGGGCCAAATGTCCCCTCCCCCCACTCTGCGTTGA
>stream_97888 Average coverage: 6.17
TCTAGGGGAGGGAGACTCTGCTTGGTTCTCACTGCTCTGGGCCTCCAGTCTCTTCTTCTGTTCATTATCCTTCTCTGCTTGCTTATAGGCCTTCATGAAGCGGACAAACGGAGGGAAAAACATGGAGGGTTGTGTGGTCTTGGGGTTCTCTCCAAAATACTCCACCACCGAGCCATACGCCTCCTGAGCGGTCTTGCTGTCTTTGAGTAATGAGTCCAGTAATTCACTGTTTGTCTTGACAAAGTCCTTCAGCACGGTGTTGTCTTCCTGCACCAGGAACTCCTTCTTGGTCACTTCCATTCCCCTCTCCAGAGAGCGAATACCCTGAAGAATACTGTCCAGAGACACTAGGCCAGCCTTGTCCACAAATTGCAGCTCAGTGTGGAAGTTGTTGAGTTCAGGGTATTTCTCCTGGACGATGCTGGAGATGAAGTGTAGCAGGGTCTGGGAGCGGTCTGTAGACTTGGTGTCCAGCAGCAGGTCCAGACTCTGCAGGGCAGAACCCATAGGACTAGACACCCCCCGCGTACTCTGCGTTGATACCA
>stream_98003 Average coverage: 4.39
GCAGTGGTATCAACGCAGAGTACTGGGAGTTTTTTTTTTTTTTTTCAGAAATCACCTTGGTATTTATTCACAGAAAGATACATTTTAAAAGGGGACAATAGAAAAATGTAGTTTTTCCTGACAGTATCAAAATGTGTAAAGAAAGCAGTCTCTTCAAACCTGGTCCAGTCTGAACTAAACTTGAGACTGTCCATAAGCTTTTAGAGGAGCAGGACTGGACCAGAAGAAGAGGTGTATTGTGTTTATCTCCTGGGTTCTTTCTGTCTTCTGTGCTGTCCACCTCCCCTGCTCCCTCAGAGCATGTCACTCCCGCACCGCACTTTCAGCAAACGAGTTCTTCCCGAATAGTGAGCGATACAACTCAGTCCGTGCGCCATCATTCATGGAGAGGTGGTCGAGTGGGGGCCATGAAGTTCACCAGCTTACTGTGGACGTGGAACCTGACTTGCGTCC
>stream_98119 Average coverage: 5.71
TGTGATAAAACCACACATTTATTTGACTGTTCTGCATAACACATTAAAATAAGATATTCAATCAACCTTAACGGTAAATACTAAAAAATGCAGATGTCACCAGTAATGACACAATGACATGTCGGTAACAAAACTCTACAGCTCTGATGTGCAAGCCTCCAGGGCTGACGACATTTGAATTGGTAAAATACGGCCAAATATGGTCTTCAACCATGTATAATGACTTTAGCACCTGGGTTGTTCCACGAAATAAGTGCCTTTTGCGTCTCTGACATTTTAAGTAGAAATTGCGGCCAAATATTGCATTTTAAAAGCCTGTTA
>stream_98204 Average coverage: 5.41
TCTTTTTAAACCTCAGTTTGCCCTCAGAAGGTGAGGCAGGTGTGACAAGCTCTATTAGAGGATGGTTGGCAGTGATAGTCTCTGTTCCTCAGAGCGTACAGTAGAGAGGAAGTCTTTTTATAAAAGCATTATTAATCCTTCCTAAAAATATAAATAAAAAATTGAGGGAGCAAAAAGTGATGAAAATAATCCAGACATGTATTATGTTTGAAGTGGAACACCCCACACACCCTGCCAAGCAGAGTTTTTACTAGATAGGATACAGCTCTGCCAAACAGGTACAGACAAAAAGACACAC
>stream_98279 Average coverage: 5.31
GTATGTGTTACTGAGTGATCAGTGTATTGCACCCCACTCCTGAACTGTTCTCCTAATTAAATGGCTTCTTCTCTTGAATTAATAATACATGTGTTCTCAGTTAATATGGCTGTGTAATGACTTTCTTTAATACCATAATTGAGTCTATTTTGCAAGTGAAACCTGCCCAAGAAGGCAGACTGCAATGTCAACATTACAAAATGTTATCATCAACAGTCTATAATATTGGGTTGTGACTTAATTGTGACTCTCAAATTTGGGTCCCCGCGTACTTCTGCGTTGATACCA
>stream_98520 Average coverage: 29.29
TAGAGAAGTTACACATCATACATTTAAGGATAATCCAGATTAGTCATAAAACATTTCAGTGGTCATTAGGTAAGGTCAATCAGAGGTAAGGTCAATCAGAAAAGGATTCACGCCAATCAGAGTCGTACCAGTCGAATGAGGGGACAGAAATCGCAAGTTTGAACATCATGTTCAACTCTTGAAACTTCTTCATCTCATCATCGAACCGCACACGACCGTGGTGGTAGAGGAACCCAAAGGCTGTTCTTACATTTTCGCTGTAAGAAGCGTATTTTGTTCGCCATGACATCATTGATGTGAATACACTTACATCCATTACTGGATGAACTAGTATATTGCTCACATCGTCGATGCGAAACGAACGCTTTAGGAATCGCATGTCACTAGCAATCCCTACATCAAAGTCACTCGCTTTTGATGCACCGGTTACAACAAATCCATATGTTGTAATGACCCCGGGCACCATAATGATGTCGTCCAATGATGATCC
>stream_98629 Average coverage: 4.56
TCTTTGGGCGCAGATCCAAGGGCTTGTACTTTTTGCTCCTGTAGAGTTTACGGAGGTTTTCCTTCTGCTTCTGGTGCATGACAATGTACACCCTGGCGATGGACTTCTTTACCACCCTGATCTTGGAAAGCTTAGAAGGTGCGCCTCCAGTGACCTTGGCAACTCTGAGGGACCCAAGTTCAGTCTTCAAGTCCTCGAGCTGCTTTGTCAGCTCCTCCTTCTTCTTGGTGCGCAACTCGGAGCACTTAATTTTCGGCATTTTGTCCGATTTTGTTGAAGCCTCGCCGGAAAAAGCCCCCGCGTA
>stream_98690 Average coverage: 6.94
TGGTATCAACGCAGAGGGGTGGTGTTACTCAAAAACATTTCTAAAAAGGCAAAAGCCAAATATTTTCTGCAGCTAAGCTTTAAAAAAGGTAAAGTATTCAAAATGTCAAACGGCAATAAAAGTAGCTAAACGAAAAACCACATCAAGAAGCCTTTGAGGAGTTTGACCTGAGGTTGGTTGATGTTAAAGAGAAACAAACAGTCCCAGGTTTAAAGCTATCACACTTAAAGAAATTGCCCGTCAAAAACGCAAATGCAACACAGGTCTGGACTGATATCAGTTTTGAATTAATCTACTGAAACGATCTAGTGAAAGAACAGTCAGAGAAGTAGAAGACAGGTAGGACCGGACTAGCAAATACAGATTGAGTTTGTCAATAGCTGTAAACTAAAAAAGGTCAAATGTGAAAACAGGATGCTACACTGGGCTAACAAATCTGGAGGATGGATTGCCTCGACCGTGATGGGGCAGCACAAGCTGCTGTCTCAACTGAATCCTGGAAGAACGTTTACGAGTACAACCCCCCGCGTACTC
>stream_98729 Average coverage: 7.53
CAGTTACCTGTATGTTATAATATATTCTAGATAGAAATCGGCAGTTGTCAAGGGTACAGTTTTTGTCAACACTAATAGCATAATTGTCTGATACTTCTATATAGAAATCTCCATTATTGCCAACTTTCACAATTGGATGAGTATCATTACTACTTCATTGCTGTGAATAGAACATGGACAGTTCTTCAGTCCAACATATTTAGATATTTCCTTCCATTGGAGTACTGTTCAATAAATGACTTAAACAACAAAAAAAAAAAAAAAAA
>stream_98852 Average coverage: 7.70
TATCAACGCAGAGTTGGATAGAGAAAGTGTATGTTAAGCAGAACTAGGGACACAACATCTGGGTTACAATATCTGTCTTCCTCAATCAACATTGGATAGGCTACATAATAAAAGATCTCACGACTCTCCCATACAACAACAAAAACGATGCTTGTCACTGATTGGGTTTAGAACTTCCAATGAGGAGGTCTCACTAGACATGGGGTGTCAAACAAATTTTGCCCAATGGGGTGCATTCGGTCTTCAACGAGGTC
>stream_99116 Average coverage: 5.76
TCTTAAATAATCAAGTATTTAAAACAATCGAGGAGCAGGACTCAGATCCGTGGGTTTTAGAGACTTTAAAGTTTGTTTTTAGCAGCCGAAGGAAAGTTAGCGGTAGGTAGCTATAGATTGCTAGCTCATTAGCGGGGTCAGTGCTGACAGCTGGTGTTGTACTGGAAGGAAGCCATCTGCACGCGACCCCGTAACCTTTGGACCTCCAGGCCGTGGAAGTAATCGTCGTCGT
>stream_99230 Average coverage: 5.30
TGGTATCAACGCAGAGTACGCGGGGGACCTAAACCTAGCACATAGTGTAAAAAAAACAAAAAAAACATGCATCTCAAAGTAGTGATCTTCGCCTTGTCGTTTTTGACAATCACAGCATACCCACTCCACCGTACCAACAGAGAAGCATCACAGGCCCTACAGGACATAATGACCAATCAGGCTCATGAGAAGACAGACCTCAACAAGGATGTCAAGTGGGATGTGGAAGAGCCCCACTGATCAAGCAGCTCCAGAGCGCCGTGAACAGCAACAGCCAGGAGCTGTGTAGCCACCTCAGGCTCTACTTTCAGGGATTGGAGGC
>stream_99447 Average coverage: 5.93
TTCCTTTTAAGGATTTACTGTACGAACAAGCTCTGTGACCACAGATCTGTAGCCACAACTACTGTAGCTTTGCCTCCCCATATAACTCCATATTATAGTAATACAACACAATACTAATAGCAAACTCTCACATTCTTGAATCCGCATTAGTTATGAGGAATGGTGAGATTAAGTTGCTAAGAAGCTGCTTGGTGATTAAGGTAAAAAGAAAAAAAAAAGAA
>stream_99462 Average coverage: 8.90
TTTTGCATAATCTTATACAGCATTTCAAAAAGACCTTTAAAAACCTATATGTTATTTGATTTTAATTTAACTGTTTAGTTATTTTGTAAACAATCACACACAAAGTTTTTTAAAGTGAATAAAATTGTGGATAGTCAAATTATTTTTCAAAATTCTCTAATCAGGATAAACTACAGCCATCTATTTTAAGTTTTTAAAACTACTTTACTAATTAAAGACTTTATACCAAGGTTCTAATCTTGTTTTAAAAAAACCTTTAAAGTGTTTGGTAGTCTATTTTTTCTGTTTTAAATTAAACCTTACTCAAAAAAATAGACTTTATTTTTAGTAACTGAAATTGGGCCCTAAGAGTCTAACCGCGGCTGCTGGCACTCTATTTACCAGGGTTTGACTAAATTAAAGTATATAAATATATAACTACTTTCACTATAGATGTCTGCTCCTCGAGTGTATATAAAAAATTTAGTTCATATTTTTTAAACTAATAATCAATTCCCCGCGTACTCT
>stream_99493 Average coverage: 5.00
CTGCCTCATTCTCCTCTGGCTTGTAGAGAATATTACATTGTTTTTTAGTGTGACTTCTGTCAACCCCCCAAAAATTCCATGGAGTAACCATGGCATTTAGGCAAGATGAATACCATGTACATCTAGCCTGCTGGTAATGATGAAGTTAAATGTTTGCTAATTATTAGCTAGTTATCTTGTAATGTCTGCATTGCCATTGTTTGGCTGGATACAAGTTGAGTGTATACAGGGCATTTTAGTACCCCGCGTACTCTG
>stream_99519 Average coverage: 5.38
TGGTATCAACGCAGAGTCAGAGATAGAGCTCAAAAAGTAGCATTTACTGTTTTCCAAAACTTAGAAGGATCACCAGCAGAGTCAGAGATAGAGCTCAAAAAGTAGCTTGATTTTTCTTTTTAGCAGCTTTCTTTTCTCAATGGTCTTAAAGATTGCCAGTCCTCCACAGAGTCAGTTTTCCTTGCTTTGGTTTCTCATCTGAATGAGCTCAGATAGCTCAGCCCCGCGTACTCTG
>stream_99717 Average coverage: 5.62
TGTCCATTATCATCAGGTCTGTGCGTGTCCATTATCATCAGGCCTGTACATGTCCATTAGTGCCTTAGGACAAGAGCTTGAATCCAGGTACTTAACGTGTTTCTGGAATGTCAAGCTGAGTGGATGTTGAAGAAAGCATCACTTCACTGCAAAGCAATGTTGGATATGAAGAGTCTGACTAAGGCCAACTGAGGCTGTGATATGGTCAAGATGGTATTCCACACAAAGAAGCCCACTTAACTTTCACACTTCACACGTAGTCCCCCCAGAGCACATGAGCCAAATGTTAAGCACAATATGTTCATGTTTAAATACTTAAATTCCATCAGTTTTTCCTCCCTGTTGGACTCAGGCCTTTTGGCAAAGAGCACAGTCTTCCCCCCGCGTACTCT
>stream_100057 Average coverage: 5.58
ACTTTCAGTGAAACGTTAAAGGTATGTTATCAGTAATACTGTCCTCAATATGTCACAAGTATCCTACTTCTGTAGATCAGTTAGCTAACGACGTCAATAACCAAATATTTTCCGAGCCCAGCATTAGCAAATGCTAACTAGCTACCTCGCCATACAGATTTATGCTGCTGCAATCTGAGACAGACTGTCGCCGCCACTGTAAAAAATGATGGGCCGTATACTTTTCTCCCTTTTATGGCCCCCGCGTACTCTG
>stream_100533 Average coverage: 5.11
TAACACCCCTCACTCAGAGTCGGGGCTGCTGTCTTTTGGGACATGGGTGGTGTTCAGGACCAGGGCTCAGGAGAGGGGTGCGATGGGGGAAGATGCACAGTGAGCAGATCAGAGGTTGGTGGCCTGGAGTTTGGCGAGTTTCATCTCGTGCCTGCGCAGGTGATTGACCAGTGACTGCACATAGGTGAACACACACTTGGAGTCAGGCTTCCTCCCCATGAATCCCCCGCGTACTC
>stream_100834 Average coverage: 6.58
TATCAACGCAGAGTAGGCAGTGTTATGTCACGTGCAACACTGTGGGACTGACAAAGAAGCTGTCAGCAGAGCAGTATGCTTCCCATTAGTTTCCCAATGCTATTGTGAATGGCTGGAAAATCCCTTTGTATTGTTACTGACTGACACACGGTCTATACAAAGTTGACGAGAGGACTGTGTAAGATAGAAACAAATTCTCAACATGCATGTGCTTGAGGTAGACTACAATTTTAAAAATGTCAGGGGAAGTGAGTATCCAAGGGTATAATATAAACACGTAAGTAATAAGTCAATAATAATACCGTAATAATAAACGCGATTACAACCAAGCGCATTCCAGGACCGGTACCAGTGGACTACAGACACGGATGTGCGTAAACACCATGCTTAAATTGTGGAAAAACAAACCTAATTTAAACAGTCATCATGAGATTGGAGGCATATGGCAACTAATTGGTTGCCCCGCGTACTCT
>stream_100892 Average coverage: 5.16
CCTCATCTGGAACCGATCCCAGGTCTTGGAACCCTCTCCGCAAGGGGTCTTCCTGGTGGTGATCCGCAGGGTCTTGGTGGGCATGCGAACAGGGCCCTTAACCTTCAAGTCCTTGTCCTTGGCGCTCTTGATGAGGTCAGCGCACACTTTCTCCAGCGACTTGACGTTGCGTCCAGTTAGAACAATGCGGATGCGACGCACGGCCGACTCCTCAAAGGCAGCGGCCCCCTTTTGATCCTTGTAAGCAGCCATTTTGATACTAGATTGGACTCTCTTCTGATCGAGAATATGCGCCCCTCGTTGCTGTAAAAGCTTCCGGAACGCACAGCGCTGAACCAGAAGACCTTGTTTACCGCACGAAATTCGACCGGAAAAGGCCCCCGCGTACTCTGCGTTGATAC
>stream_101000 Average coverage: 5.15
TTATTTTACATCCAAATGCAACTAATCTCTCCAATGGACAAAGCATAAATTATTGTGTGGATCTTCAATGAGAAGGCCTCGAGTTCTCTACACAATTCAATAATAAACATGATCGTATTTGAATCGAAAGAATAGTATTATTTTATAATGTGAAGCAATGTGTTTCTTGTATTGAAAAGCACTATACACGTTATTATTCTTCTTCTTCAAGATGGTGATAGAGAATAAATCATAACACAAAACATTGCACTGACAATTGACCACACAGGACAGCTGACACCATCCTTTACTCTGAGGTAAAACAGGGGAAAAAGACCAAGTTAGAGGAAATGTTGCAGGTATTTACCCCCGCGTACTC
>stream_101418 Average coverage: 5.42
ATGTTATAATCTCCATGACCTAGTCCTTTAGTTGCTTGGAAGTAGTCTGATTGAGCAGGTTGTATACTTCCAAGACCAGGGCCTCCTCTTACTATGTTTATAATAACGCAAGGAAGTTCTGCTCCCGCTATATATGATATTCCTTCAGCTTTTAAGCTTATTCCAGGACTAGAAGAAGATGTCATACAACGAGTTCCAGTTCCTGCTGATCCATAAATCATATTTATAGCTGCAATTTCACTTTCTGCTTGCATAAATACTCTTCCTATTTTAGGCATCTTTTTTGCCATATATGCTGCTACTTCTGTTTGAGGTGTTATAGGATATCCAAAGAAACATTTACAATCAGCTTGAATAGCTGCTTCGCCTATTGCTTCGTTACCCTTCATTAAAACTTTTTGTCCCATTTCAAAT
>stream_102173 Average coverage: 5.52
CCTTGTCCAGGAACAGAGTGTCTCCAGTCAGATGGTAAGTGCTTAGCAAGCCGCCCAGGATACGGATGGTGCTCTCAAACAGGTTCACGTCCACATCTTTATCAAAGGACAGCTCTGTGGACACCCAGGTCTTAGCCTCCTCAAACTCTTTTTTGAGGTTGAGGATCCACATTGTATCTAGTGCATCAATTAGGGTCAAGCCTAGGCCAAACCACTCTCCATATGACTTAGATATGGGCCTCAGCTCATCTTTCCCCCAGGCAAACTCTTTGTAGCCCTTCCATGCATGTCTGAAAGCATCACGTACTGCCTCAAGCCTATCGACTTCTGGCTCTTTGTGTGAATGGCCCTCTTGCTACAACCCCCCGCGTACTCT
>stream_102860 Average coverage: 5.19
ATTTTGTGAGTGCAAACGTTTAGCCTGGCTTACCTATAAAGATAGCTATGCAGATATACACTAAAATAAGAAAATATGTACCGTATAAATTCTTCCCTTGTAAATAGCAAGGGTCAAGTCATTTGAAAATGTACCACTATGGCATGTTCATTATATACACTTACTGTACCTTCTACTGCTTTGCACAAGTACTACAATAAAGAATAAAGAAACAAAAAAAAAAACTCCAGTACTCTGCGTTGATA
>stream_103163 Average coverage: 5.15
CCATGAGTGCTCTGACTCCGAAAGCTGCTTTCAGTACAGTAGCTGGCATCATCATCATCCTCCTCGAGTATTTCCTCAAGCGGGTCTGACTCCTCGTTGAGGGCCTCTTCTTCCTCGTCTGTTATCGTCTCTTCCTCTATCAACTCGTCCTCCTCAGATCTCAAACTCACAGCATCATCATCTTCATCACTTTCATGGTCATCATAAACCACAGATCTAGCGATTGACCGTCTGCCCCTAGTACCTCTGCCACCACAACCTCTGCCTCTTCCCCTACTCTGCGTTGA
>stream_103483 Average coverage: 5.33
AGAGTACGCGGGGGTATGCAAGAGCCACAGCCAGGCTTGTCAGCAGGCCAAGCATCCAATCTTATTTGCAGCATGTGTCACGACTCAGGAGGCTGACATACAGCCGCTCATATTTCATCACTGCCTTGATATGTCAGGCGTATTTTTGTCCCCAAACAAAACTAACTGCAAGAACCTTAACAGTGTGGATAAAGTGAAAATGAAGTTGTCTGCAGTTGTACACATAGACAACATTGTGACAGTTGAAAGTGTTTTCGCAAGAAGAGGCAGCGGCATTGGAACAGGTCTATGACATGACGCACAACCGATACTGTATGTGGCGACATTCCTGTCTGTTTGAATGGTCTTTGTCCCGCTCGCTGTCTTTCTCTCTCTCCCCCCTCCCCACTCTGCGTT
>stream_103947 Average coverage: 5.03
GTATCAACGCAGAGTAGAAGACAGGGTTTATGGTTTATTGTGTCCGTTGGCTTGGCTGTATAGGGAGGCGTAACTGTGAAGCCCTAGTGAGGCGTGCGTGTGTGTGTCCAGGAAAGCCTCTGACGTCATCATTAAGTGATGGTAACCGGGTCGGTGACATATGCTAAGCCTAGACTGGACTCTCCAGTGATCTGTTTGTCAGCTAACTGGCTTGACCAGAGGATAACTTAGTCCTCGAAGGAGGACAACAGCCTCAAACACCACTAACCTCTTACCACCTACACGGCCCGACAACAGCCTCAAACACCAC
>stream_104279 Average coverage: 7.89
GTTGTTGCCCAACTCGCCTTCCATGTGTACATGGAACCCATGAGGACCTTGTGGAAGGTTGTTAACCATTCCAACCACTCTGACCTGGTTTGTTGGGCTCCTCTGACTGAGCACTATTGTGCCTGAAACTCCGCTGTCGTTGCCCTCTACGAGACTGACCTTTGCTACCCGGCCATTAACCTTGGGATATTCTATTTGGGCTATGGCAGCAGCCAAGAGTAGCAAAATGATGCCAAACTGGTAAATCATGATTTTTGTAGGGTTCATTTTGGGCTCAACCAAGGCACTGTCTTAGTAATCAAAACTGCATTCACTTCGGACCTGCCGGATGCCCCACTCCTCATGCACTGACTGAACTACAGCCTAGCCCAGGTTGAACACCTTATATAACCTATTCCTGTTATGAAAACTTGACGCACTACCCCCCGCGTACTC
>stream_107564 Average coverage: 6.50
CCGTTGCACAGATGATTGAGGACGAGTAGCACAAGAGGAGTGTCCTGGGCTCCCAGAAGAGCGTCCAGCAGGTGATCCTGGAGCGGGACCAGGCCCTGGCTGACCTCAACTCCGTGGAGCGCTCACTCTCTGACCTCTTCAGGCGCTACGAGAACATGAAGACCGTCCTGGAAGGCTTTAAGAAGAATGAAGAGGTGCTGAAGAAGTGTGCCCAGGAGTACCTGGTCCGCGTCAGACAGGAAGAACAGAGATACCACACACTCAAGATCCACGCAGAGGAAAAACTAGACAAAGCAAATGAAGATATCGCCCAAGTGCGCTCCAGGGCCGACTCAGAGAGTGTGGCTCTTCATGCCAGCCTGAGGAAGGAGCAGATGAAGGTGGACTCTTTGGAGAGAGCCCTCCATCAGAAGAACCAAGAAATTGAGGAACTCACGAAAATCTGCGACGAACTAATAGCAAAGCTCGGAACATTAGACTGATACCTGATATCAGGAACTTTGGAGTTCTTGGATGTACTGTTCCACCAACATCTCTCCGCTCTGCCTTACCTTTGCAGCCAAGGCCTAACCATCCCCACCACTAGTAAACGACTGTCCACACATCAACACAATCTGAACCCGTACTCTGCGTTGATA
>stream_107681 Average coverage: 5.18
GTACGCGGGGGACTGAAACATGAAGTTTTTTATTCTTGCGTTGTGCTTAGTAGCCTATTGCTCGGCTGAGAACTATTTCTCAAGCGAATACGTCGATGAGATCAACAAGAAGGCCACCACATGGGTTGCTGGCAAGAACTTCCCGGAAGACATGCCACTTGAGGCCTTCATGAGAAAACTTGGAGCCATCATGGACGAAACCAAAACCGATGAGGAAATTGAAGAATTGGATGATCTCGAAGATGGTAAATACCCGGAAAATTTCGACGCCAGAGAAAAGTGGGGTGGCATTTGCCCCTCAGTGAAAGAAATCAGAGATCAATCAGATTGCGGTTCTTGCTGGGCCTTTGGTGCCGCCACTTCAATAACCGACAGAACTTGCATTGCATCGAAAGGAGCTTTCACAAAAACCCTATCAGCAACAGACCTCTTATCTTGTTGTTCCGAATGCGGTGATGGATGTGATGGGGGCTACCCTCCCTCTGCATGGCAATATTGGGTTGATAACGGTCTCCCAACTGGTGGTGAATTCGGAGACAAGTCAAGTTGCAGACCATATCCATTTTACAAGTGTGAACATCATATTCCAGCAGGTAAATACCCAGCCTGTCCAGAGGGTGAATTCCCCACACCTGAATGCAAACAAGAGTGCCAAGCTGGCTACCCCAAAGCCTACGCTGATGATCTCTACAAGGGTGATAAAGCCTTCCCAATCGCTAGAAACCAATACAGAAAACAACTTATGCAACATGGCCCATTTGAAGTCTCATTTACAGTTTACACTGATTTCCCTCACTACAAGAGTGGTGTGTACCAACCAACTACTGGTAAGAGCTTGGGAGGCCACGCTGTAAGACTTCTCGGATGGGGCGTAGAAAATGGTGTCAAGTATTGGACTGTTGCCAATTCATGGAATGAGGACTGGGGTCTCAACGGTACCTTCAAGATACTAAGAGGCAAAGACACATGTGATATTGAAAGCAATGGTTATGGTGGATACTCAAAATCAGTTTAAGTTCATTTTATTTTCTCCCGTTGAAAAATCTTAAAATTACGAACCAAACGAAATAAAATAAAAATTACTGAACAAAAAAAAAAAAA
>stream_107806 Average coverage: 5.71
TATCAACGCAGAGTGGTTATGGAGGCTGGATGAAGCACAGGTTACGCACACAGTTTGTACTTTCGCAACTAGGGGATAGTCAGATCTATTTGGCTTGCCATCCCGAAGTTGTTGACTTGTGCTAGAATCTTTTTTTACAATTTACCACCCAGCCATATTATTAGCCATGATTAGGGCCTTGGCGCTTCCCTGACCTTGTGACCTGACCAGGAAAAAAACGATCCAGCTCTGAGAGAGAGAGAGACTGCAACTCTAACCCCAGCATATGTTTTATAGCCTCCTCACCAATGATCTCTCTCTAAGCTGTGTGCATGCAGTTCCTGGAACAGTAACGCGCAGAAGAATTGCAGTCCACGCAGAGATGGACAAGATTGAACTTCACTAAAATGTACACTATCTTTCCTGGCTTTAAACAGAGAACCATTTCTCCATACTGTGGAAATTGGCATTAAATCAATAAAATAACAGTCCCTTTCAATGCCCCCGCGTACTCTG
>stream_107810 Average coverage: 6.84
GTCTTAAACCGTTTCCTGAATTCAGACTGTATCAGAGTCTTAATCTGAGTTTGAACTCAGCTTTCTGGGAGTTTTCATCTTATGCTTGGCGTTAAAGAAACCCTGACAATCTCCCTCTGTACTCAATGCAGTAACTCGCAGGATGCTGGGGATCTCATTAAGGTCTGGTAGTGACATTTTATTTCCTTAGCCTGTAGATGACACGGTTTCCTCACATTCGTGGTTCAGGGCCTGAGACAACAGAACTCCATGATCAAATCCTCTTGAGTTTGTTTTCAAAGCTCATTTCTACAGGACATTAATTGGATTAGTGTTTTGATTATGTAACCTAATCAAAACAACAATATGTAACCCATTGATGTTTTGTTCTCTATGAAGACTTGAAAACTTTGAAACATTCCCAGGTTTTTCAAAGTCATAAAAGTTGATTGGTATTGTAGCACAAGCGGGTGAACTTATGTTGAACTAAAATGGGGAGCTTATGTTGAACTAAAATGGGGAGCTTATGTTGAACTAAAATGGGGTGGCCTGTACTTATAGA
>stream_107902 Average coverage: 6.05
TGGCCAACACATGCCAGACTATTAATAAGGATTTCATTGCCACAATCTCTGTTTTTGAATCATGGCGAGTCTACACAGATTTGGCATAGCAGTATTTTGGATCCTACTGCTATTTCCTGGGACCAGCAATGGGCAAATAACAAATGACATATTAAACGTCCTGAACTTCTTCAACCCTAACGCTCCAGCTAGCCCTTTTAATATCAACAACCCTGCCAGCCCAGGATACGTCTTTAGCCAGATTGGCATCACCAACTTCCTGGCCCAATCCGTATCAAATGGAAACTTGTTCCGATTTATCAGCATTGCCAGCTTCGTCGTCCCGCCCTAGACTAATCTTGCCAGTGGCATTAGGCCACCAATCAATTTTCAGTTCCGGAGTTTGGTCCCACCCACACCAGGACCAGACCCAAAGCGGGGAAGAACCAACAAGAACAGGAAACTGGACAGTCTGCCAGTGAGGAGTAAATTTGTCGACCTTCTCTTCACAGCACAGGCCAATGGCTTCGAGCGAACGCAAAACTAAGTCCTGTCAAAGTCAACTACCTGATCCAATTGGCACCTAAGCGAGGCTTCATTACAGCATTTCCAAATTATTTATGGAAAGGATTTGATGGATTGGATCGCCAGGCGGAGGGTAGTGATGAAATATTTATCAGAAAAAGACGTTCCGAAGACTTCTCATCGTCAAAACCAGAACTGAAATCCTTA
>stream_108080 Average coverage: 13.66
AACAGTGTCTCATAGACAAGGTTCAATTGAGCAGCGATAACTCTGATTGCAGACCTGAGCCACAAGAATACCACAATAAATTTACATCGAAGATCGTTTGTCCTCCTAAGCTGTCGAAAATGATTCGAACTGGTGCCTTGTTGGTCATCTCGGTCCTGCTCCTCTTGCAAAATGGACTTCTGGTCGACCATCACTTGGTGGAGGCCCGCCTCAAGAAGTTTCACGGAATCTGACTGTCCTGCTGAACCCCCTTAGCAAAGAATCACCTCTTCACCCAGACAACAAGCTAAACCCTCTACGATTATTAGTTGAACTGGGCCCGAGGTTCCTTGATGCCAACGCTATCATCCTTCAGCAGCTTCCAGATATTTTGGGTGAATTATTTGACGACATAATTTCCAGTCGCAACTCAACCCAGAAGTCAACTACTAAAGTTGACAGTCGAAGCCGAGCAAAGGATATTTAAGGAGCATGGATATTTACCGTATTTTAAGGGACAGGTTGAGGTCTTTTATTTGCCTCCCTGAATTTGAACTGAATAATTCTCCCCAAAATATTGTCAAAATTGTTAACGACCCAAAATTGTAATAAAATG
>stream_108531 Average coverage: 8.84
GAGTACGCGGGGGACAGTTGATCACAAACCACCTGTAAAGAGTCAACAAAACAAAGTCCAGTCCAACAAAACTCAAGAAAATGTTCAAGGCTACCCTGATCATCTCCCTGGTGGTGGTTGCCCTATTGGTGGAAGGTATGCAAGCCTCCCCCGCCGGACCTTCCACACCTGCGACTGGCAGTGCCAAAGCCGGAAGCGGCAGCACCACCACCACCACCTCATCCTCGGCCGGCAAACCAGCCCCTGGTCACTCTGCCTCCAGCAGCTCTGGCTCCAGCGGCTCTGGCTCCTCCGCCGGCAAGCCTGCAAGTCCCGTCTCCGGCTAACCGGTCAAATGATGGTCACTGAAGGGAGACCCACTGCTGTGGCACAAATGGATGATGAACTGACCAACGTTTCTAGCCCAAGTCGGAAAAATGTTGCCAATAATTGCACTCAATGCTACAAATAATTTTGAAATTTCAATCGGTAACTGACTCATGTTAAAGAAAGATGTATTATTTGTAACACTTTCTCCAAAAATTGTGTGATCATAATAAAAAATTGCTCGCAATCTTCCATTAAAAAAATGGAAAATTTATAAAAAAAAAAAAAAAAAAAAAAAAAACTAAACCAAGTAACTACTAGACGTTAG
>stream_108710 Average coverage: 7.45
TTTTTTTTTTTTTTTTGTTGATATTCATTATTCTGTATTTCTGTTATGAAATTTTTGCCATTTTGTATGGTTTACAATCTGTTCTCAAATCTTTACTTCTTGAGGTAGGTTCCGACAAAGTCCAGAAAGTAGCTTGTCTCAGCATAGACTCCTGGGTAAGTAGCAAGAGCACAACCATAGCCCCAGGAAACAACACCGCAGTGAATTCCTCCGCAGGTGAGGGGTCCACCAGAGTCACCTTGGCATGAATCCCTGCCCAATTCACCAGCGCAAAGCATGCTGTCATCAATGCTTGAAGCTCCATAGGCATCCCTACAATCTTCATCAGATACAAGAGGAACCGAGACAGCGTGCAGAGTAGATGGAGATGTGCCTCCAGCGCTGAGAGTTCCCCACCCAGACACCACTCCACTTCCAGTGAAGGATTGGAGATTAGACGGAACAGGCACGGCAGCGACATTCTCATTCATTTCCAATGGACTGGCCAGTTCAAGGACACATACATCATTGGAAACGGTGCTTGGATTGTAACGAGGATGCATGTGAATCTTGGCAACTCCCACCACTTGTTCAGTTCCCTCATCTTTAAACAAGTTGTGCTCTCCAGCAACAACTTTCAGCTCAGATGCCCTCTGACCATCACAGCAATGGGAGGCAGTGACGACAATGTCCGAAGAAACAATAGAACCTCCACAGAAGTGGAAGTCAATGGATTTGTACTGAAGAGACACTTGGAATGGGCGGGAATGCGGAGTGACCTCATCACCTCCAACAATCTTCTCATTGATTACCTTTCTGAAATTGGGGATCCTCCATAGGTTCTCTGGCAGGCGGGAAACCCTTGTCTTAGCCTGAGCTGCCAAGACAAGGCACAGTAATGTCAATGCTAGCTTGAACATAGTGACCTTTGCTCTCCAAGGGAAAGTGATACCCCCCGCGTACTC
>stream_108809 Average coverage: 6.29
TTTCGACCATAGTTGTTGCTTAAGAACACAGTAAGGTCTCACAAAGTAAACGCCCTTGAACGCAGTCTAGACGGACTCCAGTAACTGGGGGTTCGTATCCCTCGGCCCTTGTCACCACCTCGCCAGTGCTGGGATCGGTAGCGGTGGTGGCCTTTCCGGTCTCCCCGTGCAACTCCATCAGCTTGTGCAGGTCAAACCTGGGCCTCTTGAGGACCTTGACCTTGCGGATGTGAACATCGTGAAGAGGATAGATGCTCTGGCAAGCCTTGATAATGTCCGAAGACATGGAGTCGGGGATGAGCTTGTTGACCAGCTCTTTCAAATCAGAGGCTGCCACTTGGCGGGTGATGATCTCCACCATCTTCTTCCGGATTTGACGCACCTGCTGGGTCTGAGCATAGCACGTCTTCTGCCCATTGCTCTGCTTCAGGGTGAAGCCAATGCAAAACAATCTGACCAGGTAACCGTCAGTGGTCTTGACATCCACAAAGGCTTCGATCAGGGTCTGCCACTTCTTGACCATAGACCTCAGCTTGTCAGTTGTGAGGTTCATGCCATAGAAGTTGGTCAGGCAGTTTTTGCCCTGAACGTCCTCGCAGATGAGCTTGAACTTCCTGAAGCTCCTCTCGGCGTCGCTCTCGTTTTTCAGATCGGCCAGGGACACCTCGTAGACGCGGCCCTTCAGTCCGTCGGAGGCGATCCTGTGTGCCTTGAGTCCGGTTGACAAGGGTCTTGCCCACATCGCGAACCTTGAAGATGGATGGCGCCTTGATGTCGTACCAGTCCTTCCTGGTGAAGGGGTCCACCACCTTCTTCTTGGCGCCCTTCTTGCCACCTTTGGACAGTCCCTTGTTCTTTCCGACCGCCATCGTCTCACGAGTTTACAATCCAAAAAAAAAGCCCCCGCGT
>stream_108834 Average coverage: 6.77
GGGGAGTCCAAAAACGTGATGTGATTTATTTATTTAGATGATCTACCAGAAATCATGAAAACAGGGTTGACTTGCCTATAATAAGGCACATACAGTACCAGTCAAGTTAGACCACACCTACTCATTCAAGGGTTTTCTTTATTCTTACAAGTTTCTAGCATTTAGTAACCAAGTGTTAAGAAAATCTAAATCTATTTTATTTTCTTCAAAGTAGCCACCCTTTGCCTTGATGACAGCTTTGCACACTCTTGGCATTCTTTCAACCAGTTTCATGAGGTAGTTACCTGGAATTATTTTCCAACAGTCTTGAATGAGTTCCCACATATGTACTTGTTGGCTGACTTTTCCTTCACTCTGCGTTGATAC
>stream_108844 Average coverage: 5.27
TGATGATGCAATCTCCCCGCGGAAAGACGGAAAGACCCCATGAACCTTTACTGTAGCTTTGTATTGGACTTTGAACAGATCTGTGTAGGATAGGTGGGAGGCTTTGAAGCGGTGCCGCTAGGTATCGTGGAGCCAACGTTGAAATACCACCCTGGTGTGTTTGAGGTTCTAACCTGGGTCCATTATCTGGATCGGGGACAGTGCATGGTAGGCAGTTTGACTGGGGCGGTCTCCTCCCAAAGCGTAACGGAGGAGTTCGAAGGTACGCTAGTTACGGTCGGACATCGTGACGATAGTGCAATGGCATAAGCGTGCTTAACTGCGAGACTGACAAGTCGAGCAGATGCGAAAGCAGGACATAGTGATCCGGTGGTTCTGTATGGAAGGGCCATCGCTCAACGGATAAAAGGTACTCTGCGTTGATACC
>stream_108870 Average coverage: 83.77
AATGCAAATTTATTGATTCATAAACATTTTATAAACATTTTGTCTATCATGGCCCGTCCGCCAATAGACTATCTGTTCCCAAAGATTTACTTCAAAAGAAATTCATTGAGAAAGTCGATAAAGTGGCTTGTCTCAGTATAAACCCCAGGGTAACCGGCTTCAGCACAACCGTATCCCCATGAAACAATGCCACAATGATATCCATCACAAGTAAGGGGTCCACCAGAGTCACCCTGGCATGAGTCCTTGCCTTCCTCACCAGCACAAATCATGCTTTTACTAATGCTTGAAAATCCATATGCTTTCCTACAATCTCTATCAGATACAAGAGGAACGCTGACAGAGTGTAAAGCAGATGGACTAGATCCCCAAGAGCCGAGAGTTCCCCAACCAGACACCACAGCTTGGCCAGTAAAGGATTGGAGTGGAGATGGGAGAGGCACAGTCGATGTTTGGTTGTTCAAAATCAAAGGAGATTTTAATTCGAGGACACATATATCATTGTAAATGGTGCTCGGATTGTAGCTCGGATGCATGTGGATCTTGGAAACTAAGCCGACTTGTTCAGTTCCCTCATCTTCTTCCAAGTTGTGTTCTCCAGCAATAACCTTAAGTTCAGGTGCATCTTGACCATCGCAACAATGGGCTGCTGAAATGATATGTTTTGGTGATGCAATGGCACCACCACAGAAGTGGAAGCTGTTGAATCTGTATTGCAAAGACACTTGGAATGGGATGGAATGGGGAGTAACCTCAGCACCACCCACAATTTTCTCATCTACCACATTTCTGAATGTTGGGATCCTCCATATATTTTCTGGCAAACGGGAAATCCTAGTTTTTGCCTTTGCCGCCAAGACTAGGCAGAGGACTACCAATGCTAGCTTGAACGTCATAACTGTTTGTGTCCAAATGAATGTGT
>stream_108976 Average coverage: 7.64
TTTGCCAGCATCAAACTCCAGAACCGGTTAATCGGCAAACCGGGCCCCAAGACCGTGCACATTCCATCAGGCCAGACTCTGGACGTGTTTGAGGCAGTAGAGCGCTACCAGAGAGACGGGATTCCCCTCATCATCCTGGCAGGGAAGCAGTACGGCTCAGGAAACTCTCGGGACTGGGCGGCCAAAGGACCCTACCGTACTGGGTGTGCGAGCTGTCATAGGCAAGAAAAGCTTTGAGAAGATGCACAAGAACCACCTAGGTGGGAAACATGGGCATCGCGCCCCTCCAGTTCTT
>stream_109116 Average coverage: 9.44
ACAAAAGAGAGGTTCACACGGTAAACATGTTTCCTACTGTCTTCAGTCAGTGCATTTTCACTCTGTAGTGTCAACTTATGTCCGTAGTGTGCTGGTCCAATCCTGTCTTTATCAGTTAGTGTATTTCCAACCTTGCCAGCACAGAACGGTTCAGTTTGGATTGGACACAAGTCAAGACGTTAGATCTGGAACTAGTGTGTCAGGATAGATGATAACACAGAAGGATTACCACGCTTTACATTGTTTTTCTTGAGGGAGGGAACTTGATTTAATAGGTATTGCTTTTATTAGAAGGTTTACATTGCAAACAGATTGTTGGGCTTAGATTCCATACAGATTGAGTCTGCCTTGATGTCAGCATTGCACATTCTCCTCTCACATCCTTATTTATGTAGTTATTTAGTTGGGATTGTTAGTTTAATTTCAACACACTCTGCGTTGATACC
>stream_109187 Average coverage: 13.06
TCAACGCAGAGTGGGGCACATGACTGCGGGGGCTTTTAATGTGAAGTATGCAGACAGAAAGGTGGCTGCAGAGAGAGTAGTAAAGTGAAGGGTACTAGACTCTGCTTTTTCCTGTCTGGGTGTCTGGGTTAGACTACCATGGGCACTGCCTAGGGCCCGGGGCTGAGGGGGGAAAGTGTGTGTGTGTGAGAGCGTGTGTGTGTCTGTAGGTTCATGCTTGTATGTGTGTGTGTGCCTGGCGTAGAAGGGGTAGAGGTAGGAAGGAGAATATGATTTGGTGTGAATAATTCAGCTCAGCATTGGTATTTGATTAGGATCCTCATTAGCTGTTGAGAAAGCAGCAGCTACTCTTCC
>stream_109289 Average coverage: 5.24
TCAACGCAGAGTAGGCATTAAAGCTTGGCAGACCATGCAGATGGCTGACATATGAATTGATGAGAGGTGCAGGACCGTTTAAAAAAAGTCTGAATACTGTGGATCACCACTTCACTTTACACAAACGGAGCTACTGATATTTTAATGTAACCACCTAACCAAAGGTATGAAAGTGGACATAGCATCAGAACACCTATGCACATGTACGCACATCTTAGGAGCATGGCTTTAACTCCAGGAAATATAAAAGAGCAGATGATGATTCTGTTCACAAACAACATTATGCACAAACTGTACAAAAGGGTCAAGATGGGATTCATTTGAACTAATTCCAAAGCATCAACTTCTATATACATGAATTCAGCCTTTGGGAGCAATTATGAATGAAATAGTTCAATTCTTATTTTACCTTCACTCACTTCACACAGGAAAAATACAAATCAGAAAAAAACAAGCTTGTATTCAATACCATTTCAAGTCTGTATAAATTCCAATGACATTGAACTTAAATCACCCCCCGCGTACT
>stream_109319 Average coverage: 5.02
CCTCGGATTCTCTGCCATTCCCGCAGAGTATCAGGACCTACGGAGGTTTTCAAATTCCTCCGCATNAACCCTATGACTGAGACATTGACCAAGACCATAGAAGGGTATACTGAGGACACTGATGGCAGGTATCATTCGTCCTCTTCTACCCCTGAGCAAGAGGAAGAGGTCAACATACCCTCAGTCCAGATGTTCGTCTGCCACTGTTGGCGTACCTGGAAAGCGAGTGGACTGCCACCGAACCTCGGCTCCCGCTATCTTCTCGGGCAGAGGGTATGGCTGTCTACTCGGGATCTGCCCCTTCGGGTGGAGTCCCACAAACTTTCCCCCAGTTTCATCGGTCCTTTCCCCATCTCTAAAATCTGTGGCCACTCTGCGTTGATACC
>stream_109398 Average coverage: 5.07
ACCATTTTGGCCAATAAGGGGATAAAGACATCATTTGTCCATCTCATGTCAGAATGAAGAGACTACTAGAGAATGTTCCTCCCCTTAAAGTAAAATAAGGGAAAGCATCTTTTGTTTTATCTGCGTTTTCTTTTATTCCCCCTGAGAAAATCTACCTTTTTGGACATTTCTGGTGGTGACTCTGTCTCATAGCTATTTTTTCTACAAGAACTCCCTTGTTATGCCAAAGCATATCTTTACGTTAATGTTTAAAGTACATACATCTTTACTGTGCAGCTTTTCTGTATTATGTGAGCTTTTAGGTATTACCAAGGTGTGCTATATGGCCTGACCCTGTCCTATTAGCTCGCAGACTGGAGACTTTGGTTGAATTAGCCCCTCCTAGTGCCCTCATCTTCTCTCATTCTACTTTTCTAGGAAAGGACTGTGTACGCTTTTCTGTATAGCCTATCTATTGTGTCTGGTGTTGAAAATGGTGTGAGTTTATTTGGACTGTTTTTCTATGTTTTTGCAGCTTTATTTGGCTTGTGTTTTGTTGTATTGCTTTGCTAACTACAGTAATGACAAAATGTAGATGTTGATCTATGACAAATGTGCGTGATTAGTAGTGCTACAATTTTTATAAAGCAAGGCAAAGACTAAAAAAAAAAAACTACCAAGTACTCTGCGTTGA
>stream_109827 Average coverage: 7.83
GAAGCTGTTTGAGCTGATCCTCATGGAGGAGATCAAGTTTCCGCGCACGCTCTCCTCTGACTCCAAGTCTCTGCTCTCCGGCCTGCTCATCAAGGACCCCAACAAACGGTACAGACACACAGCGAGAGCTGAAACAGACGCTCGGACACACAGACAGACAGACAGACAGACAGTGCGTTGCATGCATGCACTAAAGTAAGAGAGATGTACACACAGAGGCACAGATACACATACAGAACAACACACACACACCAAGGCTCCAGTGGGGGATTATATGAAGCTGGGTCAGTGATCAGCCAATAAACTCCAGTACTCTGCG
>stream_109928 Average coverage: 5.02
AGTACGCGGGGGACTTTTAAATTTATTCACTACATTCCACAACCATAAATTTAACTCTAAAATGACTAGTAACGAGGAAGATATCGCGGCCTTGGTCATCGACAATGGATCTGGTATGTGCAAAGCTGGCTTTGCTGGAGATGATGCCCCACGTGCTGTCTTTCCATCAATCGTTGGTCGCCCAAGACATCAAGGTGTCATGGTTGGAATGGGTCAGAAAGACTCCTACGTTGGGGATGAAGCTCAATCCAAGAGAGGCATCTTAACCCTCAAGTACCCAATCGAACACGGTATTGTCACTAACTGGGACGACATGGAAAAGATTTGGCATCACACCTTCTACAATGAGCTCAGGGTAGCTCCAGAAGAACATCCAGTTCTTTCCTCACTGAAGCCCCTCTTAACCCGAAGGCCAATAGAGAAAAGATGACTCAGATTATGTTTGAAACCTTCAACGCCCCTGCAATGTACGTTGCCATTCAAG
>stream_110003 Average coverage: 6.73
GCAGAGTACGCGGGGACCATACCCCGTTAAAAAGCACTAAAATATTTTCTCTCGTCCATTCACCTTCTGATTGGCACACATACACAATCCATGGCTCAATTGTTTCAAGATGTCGAAATCCTTCTTTAACCCGTCTCCTTCCCTTCATCTACACTGAATGAAGTGAATTTAACAAGTTACAATAAGGTATCAAAACTTTCACCCGGTCAGTCTAAGTCATGGAAAGAGCAGGTCTTCTTAATGTTTTGTATACTCAGTGTATATGGTCTCTGCATTATAATAACAGGCCTCCACTCTCTTTCTATTAGCAGAAACCACACAGTGGACAAGTAGGAGCTTCCTTTGGAAAACTTGAACATAATAATTTCCCCTGTCTCTCCCCACTCTGCGTTGA
>stream_110017 Average coverage: 6.02
TGCACATTTCCTGTTGATTGGAATATTATGGAATGTCAAAAGCGTAGCTTGTGATCATGCAAAGTATTTCAAATATTGGCTATCTGACACTTTGCTAGTCGTTCGAATGTAAGTATAAGGTAAGTAGTGGTTTTAGACCTATGTTCTTGATGCAGTAACAATAGCATTTCTCTCCCGAAAATATTTGTGGTTAGCTAGCTAACTTAGCGATCAGGAAAAGGCTAACTAACGTTAGAATATTTCCAAGTTGGCAAGCCAGCTAGCTTGCTAAATGTTAAATACGCTATGATATAGACACAGACATTTCACTGGATGTTTAAATGTCAAGCATCTGGTTGTCGTTTCCACTCTTTATCAAATATGGCAGTGAGAGAAGATAGAATGAGATGGACGTCTCATCAATTAAACATTTGATCTCAATACCGTTTGTTCCCAAAACTAGAATCTGAATCTCGATGCTTGGCTCTGCCCACCCCTTTGCTTGGCTCTGCCCACCTCCTTGTTTTACTCTGCGTTGATA
>stream_110020 Average coverage: 8.92
TTTAAGGTTAGGCATAAGGTTGGCAGTGTGTTCAAGGCTAGGCTTAAAATCCTATTTCAAGAGGCAAAATTGTAGAAATAGACTGGGTTTATTACTTTGTGGCTGTGGTAACTAATGACAAACATTAATATTTTGTCATAGACAAGTTTAGGCACAATTCACACAAACCTCCCAGAAAGTGGATCACTTACTAATCTTATTCCCAATGGATCATGTGAGCACAGATCAAAAGGACTATTTTATAATCTGGCCAAACATCCATGATACAGTTGAAGTTGGAAGTTTACACTCACTTATGTTGGAGTCATTAAAACTTGTTTTTCAACCACGCCACACATTTCTTGTTAACA
>stream_110142 Average coverage: 5.27
TTTTTTTTTTTGTCTGCCTTTTAAAATCCTGCCTGCATTGGAAAATTGGGACCATAGGGGGTCAACAGCTGGAAAATAATTTTGGTTTTCTCATCATCCACATAAAAAATGCTATTCTCAGAGCCTTCTCACTCAGCACTTTCAACATCGACCTCTGAGGTTCACAGACATGTTAAGACAAGCTACTAACTACACAGTCATTTCACTTAGTATGCTACAGGTAACTGCCAAAATAATGGAAACACTTGAGTAATTGAGGGATACAAAGTATATTGAAAGCAGGTGCGTCCACACAAGTCTGGTTCCTGAGTTAATAAAGCAATTAACATCCCATGATTAGGGTCATGTATAAACATGCTTGGCAGGTCCTTGTTTTTGCTACCATAGCTATGTGGTCCACTGGGTACGAGTGGTCACTGAATGGTTTGATGAGACCCCCGCGCACTCTGCGTTGATACC
>stream_110542 Average coverage: 28.02
GGGGGTGTCTGATCGGTCGTCCAATCGTCAAGTTGGGTTCCAGAATTTGCTTCATTTTCGCCATGATCCGGAGTGAAAAGAAGCCTTGCAGCCTTGGGGGAGGAGCTTGGTTCTCTGCCTTCATCCTGATTGTCTCATTGCAGCAGGTTGCTGGACATGGCAGGCTCATAGATCCTCCCTCGAGAGCCACTGCCTGGAGGTACGACTTCAACGTTCCCCACGACTACAACGACCACGAGGGAAACTGTGGAGGCCGTTGGGCTGAGGGGTGTGGAATTTGCGGAGACGATCTGAAGCTGCAAGAGCCAAGGCTACATGAGGCCGGTGGCAGGTACGGGACCGGAATTATCGTGGCCCACTACAAGAGTAACCAGGTTATCCAGGTGAAGGTGCAGATCACCAAAAACCACATGGGCTACTTTGTCTTCAAGGTGTGCCCCAACAACAACCTCGAGAAGGACCCTGACCAGGAGTGCTTCGACAGGAATGTCTTGAGGGTGTCCGGCAACAAGGAAAGGTGGGTGCTGCCAGACCACCACGATCGCACCTACAACGTGCACCTCAAGTTACCCGAGAATGTCACCTGCGACCAGTGCATCTTGCAGTGGACTTACACGGCTGGAAATAGCGTTGGGAGGGATGAGGACGGCACCGTGTGCCTGGGGTGTGGACCCCAGGAAATGTTCAGGGCTTGTGCCGACATTGCCATCACTCGCTGGGGAGGCAGCCTGGAAGAGGTCAACTTGAGGAAGGGGCGTAATTTCAAACGACCCTTCGGACAATTCCTGCCCAGTGGAAAAGTCGGCAAAGGGACCAGGTGCATTCCAGCTGGTGTGTGGTATGGCAAACCTGGGATGCAGCAGTGGTGCGACAACAACTGTGGCCACTTTGGCGGTGACTGCCCACCGTCCCATTGCGATTGTTCCTGAATCTCTTCGGAAATCCATCGACCTAAACAATTTTTGACCAAAAGAAAGCTTTTGCATATAAGCTTGCAAATTTTTCGCCTTTCTTCTCAAATCTTTTATTGGACAATCAATATTGTACGTTTTTTTTCATTGACATGTGTCGTACTTTGCATTCTTTAGACTCCAAATAAACCTAAATGACTAGACCAAAAAAAAAAAAA
>stream_110549 Average coverage: 7.39
GTATCAACGCAGAGTTGTTGTCTAAGAAATGAAGACACCGGCTTGTTGAGGATCTGATTGGACAGTTACATCGTCAGACTCATTTACCTGTATTACCGGGCAACCAACAGGCTCCGCCTTCACCTCCCCGTCCTCAGGTGACACGTCAAAGGGGGAGGTCTCTGCCAGGATTATGGAACCCTACGAGAGCGCAGATATGCCAGGGTGAGCTCTTCAGTCCTTCTGATTCATAACACCAGAGGTAACAGTGGCTAGGCACCAAAGTAACTGGCTTTGGTGTAGCCACAGACAGGGGTAAGGGGCCCCATGAACAAGCTACACATTTTTACCAGGAAGGCTATGATATTCCACTGGGAAATGACCGTTGGATGGATGAAGTGAGAGAAAGAAAGAAATAAAAAAGTGGGAGAAGCAGAGGATAAGAGTGGGGAAGAAAATGAGGGCTAAAAGCAGACAGACCCCCGCGTACTC
>stream_110722 Average coverage: 5.10
TGGTATCAACGCAGAGTACTGGAGTTTTTTTTTTTTTTTTTTGTAATCCAGGCAAAGATTTATTCTTCGACGGGTTCTTTCTCACGCCAATCGAGACATACAAATTCAATGAAGACATGGAACTAGTTCATATGGATTGATGGAGCACAAAGGGCCCGTCGACTTCTTTAACCAATGCCTGGCGGCGCAACCTTCCTTGTCTTGTCGGGAAATTGTACTGCTTGAAGAGCTGAAACTCGATGTCCTGGTCTTGATCGCATCTACAGAATCCCTGCCACGGCTTGGAGGGCTAGTCGGACTGCGCCGATTCGAATTCAGATTGGTCTGATACAGGTAAAGGTGTCCGATCGAGACCTTTCCCCGGAAGTGAGGCAGCCTCTTTACTTGGACCTTGCCCTCATCTTCCTGCGCTTCCGCTTTAGCCTGCGCATACGCTTCTTCCTCCACTTTGCCCTCATTTTGGCTGCAAGACACCGTGTCTTTCACAGCCTACGATGAAAGCGGAAATGGACCCCGCGTACTCTGC
>stream_110788 Average coverage: 6.50
GCAGAGTGTGGACATGATAGCCTCAAAGGAACATTGGTTTTCATTTCCTCTTGGTCTGCTTTTGAGCTGTCAATAATGACTTTCCTTTCCTTTAGTGGTCTCTTCAACAATGGCTTCTGGTCAACAACCCACCCTGCCCACCTATCCTTCTCAATGGATGGAAAACCAAGGAGACTAGAAACTTTAGTGCAGGAGGGAACAAGATGCACACTACTTGGCCCCACCTCAGTTTTTGGATGTGGAGCAGAGGGGAAGCCAGGGATCGTGGATACATCTGAGCCACATGACACCATAGCAACCATTGCTTTAACTTTCTCATTGTGTTCTTTCGATCTGTATTTTGGAAAAACGTTTTCTTCTTTATTCTCCTTATTTTTCTGCAAGTGCTCAAACATAGACTTTGGGTTAACAAGCCACTCTAATGTTGTAGCCCCCC
>stream_111208 Average coverage: 5.56
GTAGCAAGACTGGATTTCTTTCCTTTGGGCCAAAAAGATCTGACTCAAACAAATTCCGTTATTAAAGGGGAGAATTTAAGATACTGATTACTGTTCTACTCTAGAGTGGAAGCCCTCTGGCACTGGAAGGAGGTGGACGCACTGAAACGAGGAGAACTTTGATTGCCGAAAATATGGATAGATGCATGGATTTGTTAAAATGAATGACACGAACGACATGTGCTTCACAATCATGTCATTTCAGAACAACTAACGTGGAGTGTTCACAGGAATACGCATATTTGTGAGCTGAATCGCCCGTATAAACGGTGAAGGGAAAAAAAAAAAACTCC
>stream_111321 Average coverage: 5.00
AATGCTGGTTTCAATGGCATATGAAGTCTTTATAAAATAATAGATTATTGGTTTCAATGGCATATGAACTCTTTATAGAATTCCACCCACATTTCTATGGTCGTATTTTGGCTACTTTGAAACAGGGCAAGAAATGCTTCATAAAATGACATAAAACGTCCAGGTTTTAATCAATTAAGTAAATGGTTAAATAGTTTCAAAATGCTGACCGCCTCCTCTCAGATTCCAGGTGGGTGAAGTGAGGTGCACAACAGCCACTGGCCTTCACTCCGGTCTTGGTTAACATTTGGTCTGAACAAAAACCGCGCCTTGAGAATGTCGACAGAATCAAGCCTTTACGTTGTTAATTATCCTTCATTATATTTGTCAAACATAATTCTGCCAATAACAGCTAGGTTTCTCCTCCCCACTCTGCGTTG
>stream_111563 Average coverage: 5.12
CTGTAATTCTCATTGAAAGTAAGTCTAAGAAGCGGTAGTTTTTTTTCTACAATAGAGGAACAAAGCTGGACAGTGAAGCACATAACTAAGTGATAGGGAATAAAGAGAGGAAAGCAGAAGTGAGAGGACTAGGTCTAAAGGGACATTTACTGCCGGCAAAAACAAACGCACTGTGTTCAGTTTTCAGTTTAAGTGCTTATCGAAGTTCCCAAAGCGCCATTTATCATTTCAGGATGAGCGTAGAAAAGTGTCATTAGTAGGAATGTTTAGGAATGTGTAGTAGGCAGGCTTATATGAGACTTATATGAGGCTCCCGAATGGCGCAGCGGTCTAAGGCACTGCATCTCAGTGCTAGAAGTGTCACTACAGACACCCTGGTTTGAA
>stream_111579 Average coverage: 6.62
AATAGGGAATAGAGTGCCATTAGGGAAGCAGAGTGTCTCAGTTGAGGAAAGTCTTCTCAGAACTCCTTTAACTTCATATTTCTCCTGTCAGGCCCCAACGTTGTCATCCCAGCCTCTCCAGAGAGTGTGGGCTGGTGGGTGTCATGGCGCATACCAATGCTGCGACTGGAAACCAAGCCTGACGGGATCCAGTTTTGACAGACAAGGCTGTGGAGGACTGAGACGGTTGCTCTGCGCTCCTCGCAATACAAACAATGAGAGCCAACCCAGTTAAGCATTCTGATCCCGAACGAATTAACCTCGTTCAAATCAATGAACCTCTTTAAGTGGAGCCATGAATGAATGATCACAGACGAAGGCTGTAGCCCAGGCTAATGAGCCAACCGGACCAAGGAGTGGACCAACCGGCCGGCCAACCAACGGGCCTCTGCTGCTCAGATACTGTAACCAAGGCCTTTTATTCCCCACTCTGCGTTGAT
>stream_113826 Average coverage: 5.81
GAGTACGCGGGGGATTTGATCTATCGGATTGGCCAGCGCAATATGCACACTATTCAGCCACAGATCTCCGGGTCCGCCGGAGAGCGGAGTTTGTCTTTTCAGACAAATTAATTGCCAACCGGTGCGCAGGGCTTCTGAATCAAGGGCACCCAACATCAACATCGCAACACAAATAAACAGTAAAGAAGCGCAAGACCTTTATTTCGATGATCAACTAGGAATGCC
>stream_113869 Average coverage: 6.84
GGGGTGTGTTGGTAGTGTAAATCTTATTCACGTTGCTGACACAATTTGGCAAGCATCTTATAAAATAACATCTGCCAAAGTTTGTCAGCAATTTTGTTCCTTTTAAGAATTGGGTTTCAAAATGCCATACATTGTTTTCATCCTCTCCTTGTTCTTGTCTATACAAACAACCAATTTTGTCTGGTAGTTAAAGATGATTTAGTCCAGTATGCACACAATTTCCATCACTACTTACTGAGTTTCTCGTGTGGGATTTATTTAGTAGATGTTGTTTTCGTAGCATCACCATGTTTAATGATTTCTTCTTGAGGTTAAAGTTTATTGAACATCCTCTTCCCCATCAAATGTTACTTTGGTGCAAGTTATTTGAGAGAAACCTTTACTGTATTTTTAAAAACTGCTGTGATATACTTGAATAAAGGTGCAAATTGTAAAAAAAAAAAAAAAAAACTCCAGTACTCTGCGTTGATACCA
>stream_113878 Average coverage: 9.73
CATCTCCCTCAGCTTAGTGAGCTCCTGGCGAAGGCGGGCGCGCAGCCTCTCGGACTCCAGGGTAAGCTTGTGCCGGATCTCGCTCACCATGGGGTTGGCGCTGTCCTGGAAATACAGGTTGCTGTTCTCCACATGGCTCTTCCACAGCCCGTTGACATCCTTGTTGAGGTCTGTCTTCTCATGAGCCTGATTTGTCATCATGTCCCGTAGTGCCTGGGATGTTTCTCTGCTGGTACGGTGGAGTGGGTATGCTGTGGTTGTCAAAAATGACAAGGCGAAGATCACTACTTTGAGATGCATGGTTTTTT
>stream_113896 Average coverage: 19.85
CAGAGTACGCGGGGATGCGCTTGGATCCCAGGAAACAATGAATTTCTAAGTTGGGTCCCAGGCTGAAAAGGTATAAGAACCCTTGACCTGCAGTATAGCTCTGTTCTTATCCAGCCCCACTAAGCTAGTCATAAATAATTGTGCTGCCATTGGTCAGAGCAGACAAGTGAAAGCCTTTCATCCGGTATCAGTTGCATATCCTCCTGGGCGGTAATTAAAGTTCGTCCACTCTGCGTTGATACC
>stream_113898 Average coverage: 6.29
TTTTTTTTTTTTTGAAGTTCTATGCATTTTATAAAGAACACTCAGTCAAAACAGTACAATTAGTATTGTAATGAAATTCAATTACCCTAAGAATTTAAACATAGCAACCAAACATGAGTAAAATAAAAAACCTACGTAACAGATAACTAATTGATCCCACTTCCCTAAAATACTCCTCAGATTTACTGACAACCAAATGAATGTCATTGCTTCTTTTAACAGTTACCTCGGCTTTTCTGTACAAAATGAAAGAGGCAACTTTAAACTACCCATCTGTCACCCC
>stream_113935 Average coverage: 6.73
GGTGGCTAAATATAAAAGTTAATAAATAATCTCTTGGCAACAAAGCAGTTACATTTTCAAGAAACACTCAAATCATTTCAGGTAGATGTGTGAGTGAGTGTGTGAGTGTGAGAGAGAGAGAGAGACTGCAGGGTGCCTCTCCTTTCTGTCCTCTCTCTCCCCTGGGCGTGTTCTCCTCCAGCTCCATCAGCCTGTCCTCTCTCCCCTGTGCATGTTCTCCTCCAGCTCCATCAGCCTGTCCTCTCTCCCCTGGGCGTGTTACTAGCCCCGCGTACTCTG
>stream_113939 Average coverage: 11.00
TTGGTTTGCGTTGTCAACGCAATTTAATATGACTTTTGTAAGAGAGTAAATAGCCTAAAGTTAAGGCTCTTTTACAAACTCTTGTAACAGTATTTATTCAAACTCAAAATTAGTAACACATCCACTGCCACAATTTTAGGGGTTAGCATACTAACTATAAATGTCTTATCCAATCATAGAAAGACGTGACATATTCAAGATAGCCTTCAAGGGTCGCAGGTCTGTAGGAAAGATCTTCACAATTGCTATAAAATCGGT
>stream_114041 Average coverage: 7.21
AAAGTCAAACATCTCTTTATTGTTTCTAGCTTCATGCAAACAGTGACCGTAGTGACCGTGATAACAGTACATTTCCATAGTAATTTGCATGTACACTGATAACAAGAAGAACAACAAAACAATCCTCCGTCATCGCCTGGCGTCTCAGTCCAGAAGACTTCATCCTGCCAGGTCTCATTACCTCCTGACCGCCTTGGCCTT
>stream_114071 Average coverage: 5.00
GGGAAAACGCTATCAGACCTGAAAACACCACAACGCGCACTCTAGCTCGAGATCATCGTCGTCGCTAGACGCCACACCGTTCACCCTTTTCCTTTCGAATTGCAGCATGTCAAACGCGCAACACAATAGCATACTGTAGGAGAGAATGGTGGTGGTATAAAGGTGACGGACATACCTGGCCACACGTAAGTACTGTACAGTGAG
>stream_114099 Average coverage: 18.78
TCCTCTTCTTGCCTCTGTATGCATTGACAACAGACTGATCGTACACTGGCAGCCATTTGTATGGGTTGACAGTGACACAGAACAGCCCTGAGTAGGTGTAGATCATCCAGGCTGCATAACGCTCTTTGAGGTTAAACAGCACAGCGGGCTCGTGCAGGAAGGTGAACATCGCCATGTCCTCAATTTTATCAAACTTTGGCGGGTTCTGGGGGTG
>stream_114147 Average coverage: 8.99
ATTAACAACAACATGCGTTTACCACAACGGAACATAAAAAGATATTGCACTGGCTTTACTCTAGCAATCTTTTATTTTTAACCCTTCGCCGGCAGATCCTCACTCCTCTCCTTCACACTTTTCAGCTTCAAACACACTGGACACACAAAGGATCACACCATTAAAATACTGGCCGAGAAAACCCCCCCAGAAGTCCAGTCCGTAGCATAGAGTCAATTGTATTTTCTACCTTCAGTTCAGTTGAGTGGCATTGGTCTCTTACACACTGACGGTGGACAGCCCTGACACTGCTATGGGCTTTGCCCCACACTGCACACTGTGGATACAGTAAAAACACATCCTGGATGGATCT
>stream_114185 Average coverage: 12.74
CAGGGGGTGCTGTTTTGAAGCCTCCGACCGTCTATCTTGGCACTTTCTAACCACCATTGTAAAACATATTTTGGAAGCTATAGAAATACATTTATTAATGTCTACATTTGTTTTTTCCATGTTTATTATATTACAGACACCCTAGTGCATACATTTAAACAATAGTATATGAGCTAAACATTAACATAAAAAATATATATAAAAACATTTTCCTTTAAGTATATTTTT
>stream_114232 Average coverage: 10.35
TGCTGTCTTCCCTCAGACTGCTGTGAGTCTCTGGAGCGGGAATGCCTGGTAATAGTGTGCTGAGCTGCTGTCTGCCTCTGACTACGCAGCTGTTTCAGTGTGGAGTTTCTGAATCCCCCAACCAACCCCACTGGCATCACCCTGTTTGGAAACACACACACACACACTGACTCACGCACACATGAATAGGAATGCACGAGCACACACACATACACACATTCTAGGGT
>stream_114270 Average coverage: 6.83
CAACTCAGCCATGTGTTCATCCTTCATGTGATTTACTGGCCCAATAAAATACCCAGGTGTCTGGAAGAGCAACCCTGTAAGGTCAATGCATCTGATTATGCTTTCTCGCCGAATTGCTTATCTCAACCCTCTGTGATGTGGTTGGGTATGTGACGTGGCAACTGTGAAGTAATTTTCTTTTAACAGTAGTTCTTACAACTTGTGCTTTCCCCCGCGTACT
>stream_114276 Average coverage: 16.61
GGCCAGGGCTCCTCCATGATGTCCTCGTCTCCCATGGTTTCCAACGTCATGCCATCCACCCCCATGGTCTCTAACGTCATGTCGTCCACCCCCATGGTCTCGAACGTCATGTCGTCCACCCCCATGGTCTCCTCTACCGTTGTCAGAACCTCTTCACCCATGGTTAATGCTAACACTGGATCTGCTACAATGGGATACTAGACTCTCCCCAACAACGAGATGACCTTGCCTGATTTTTTTTATGAACCGTTTTTATTGCTGTTTCCCGAGTTTTCATAGGTCATCCCAAATTGAATGGTTTTATTGTGTGTTGTGAGATTCTTTTATTGTTCCTTTACTACATGCGACACTCTCTTAATAAACTCGCACATGTCTCTTAGGACAAAAAAAAAAAAA
>stream_114308 Average coverage: 12.91
CAAGCTCCCCCGAATGAAGATAACTCTGAGGAAGCTCTCCTGCAGGAGGATGATGTAAAAGATGGAAAGGCTGCCCTTTTTGGCAAAGTTGGCTACTCTGAAGACCAGCCCCTCAGAAGATGAAGCACCATTGTGGGGAGAGCTTTGGAACGTAGCCAAGGGCCTTATTGGGTGAGAAGCGACCAGCATGGGGATGCCAAGGATCATTTTCAGTCTCCATATGGAATCAGCTATCACCTCTGAAGTCATCACTAACATTACCTCAGTGAATCATTCCAACATCCATCCATCAATGATTGTCAAAACAAATAACAGTAATACAGTTAATTGGTACTTTGGTACTGAGAAGAACTCATCAACATTCTGAAGAATATATGTTTTATCCATAAACATGTCCTGACACATGATAGTTGATTGGTCAAGTTAGTGGATAAATAATTGTATGGTTGTATTGTCATATTGTGATCCTCCAATAAACTATCAAGC
>stream_114341 Average coverage: 11.99
ATGTTGTATCACTATCCAGTAGGTAGAGAAAGGAAGTCAGGAGTACGGAATGTGGGAATTGTTTTTTGTTGTTGTAGAAAACAGGTAGTATTCATTAACCATTTATTGCAAGTGGATTTACCCTCATTTCCCATGGTCCTCCTCTGCTCTCAGAGGACCTGCTGTTGTTGTAGTAAACTATCCATATAGCAGAGTGTATAAGGGGCTCTATACAAACCAGTGATGATCCCTCGCGTACTCTGCGTTGATAC
>stream_114653 Average coverage: 8.62
GTTCCTGGGTGTCACTTTTGTAATTTTGCTCACTTCGGAATTCTGATTGCTGCTTGGCAAATTGTGTGTCCGCTGTTTCTGGCAGCAAGGAATACAGGCTGTTGGAAAGCTTCTGTTTACCATCCTCTTTGTATTTCACCTCACTATAAATATCCCGGTGCTCTTTGGCTAGTTGGGTCTCTGTTGTTTCTGGGAGCAGGGAGTACAGAGAACTGGAGGACCCCTTTGTGCCACCTTGCTTGTATTTCAGCT
>stream_114738 Average coverage: 7.47
TTATTTCCAGAGTAAAATAAACGATATATTGCCATACAAAAAAGTGTAAGAAAAGGGACAATGCCAAAACTTTAACTGTAGAGAAAATGGAAAATAAGAAGTTAGATGTGCCATCAAGCCTTGAGGGTTTTCAAATAAATATGTCAAGGGATAACAAAATAAGAACGCCTATTACCTTGTAGGATTATCAGCCATTGCATGTAAATGACTCCAAGTACC
>stream_114740 Average coverage: 5.34
TGGTATCAACGCAGAGTACTGGAGTTTTTTTTTTTTTTTTTAGGAGGTCAGTCTATTTTATTCCAGCACCAAACTCAACACAGATCAACAAAGTGTTTATTTTCTACATTTTATTTAACTAGGCAAGCCAGTTAACACATTCTTATTTTCAATAACAGCCTAAGAACAGTGTGCTAACTGCCTGTTCAGGGGCAGAATGACAGATTTGTACCTTGTCAGCTCGGGGAGTTGAACTTGCAACCTTCCGGTTA
>stream_115069 Average coverage: 13.90
TGTTTCTGGATCTGAAAGAATAAGACAGGTCCATTTCTCTTTCCTGTGTGGTTTGGAGGTAATCCAATCTAAACATGGCAGATGAAGAAAATGAGGAGGAAGTCGAGGTTGAAGTCCCGGCAGAGGAAGATGCTGCTCCTGCAGAGGAAGAGCCAGAACCAGAGCCAGAGCCAGACGTAGAAGAGCCCACTGCAGTAGAAGAAACGCCTGCAGAAGAAGCCAGTGGAGAGACTCAAGATTCCA
>stream_115241 Average coverage: 5.12
GGTATCAACGCAGAGTGTTGTGTACTCACGTGTGGTAGAGACAGACACAGCCGGGCTGTAGAGGGACTCCCCAGTTGGTCTTGTGATTCTCAGTCTGTACTTATAGGACGTGCTGGGCTCCAAACTTTCTACAGTGTGGTGACTGCTGTACCCACTGGTGGTGAGCCAAAAGCACATTTAAGCCTACTCTTAGATTATGTCAATTAGAATTAGATATTATTTTAGGCCCATAGGATGTAATCTATGAATAGCTTATACTCACACATAGATAGTCCCATATGTGTGTGATTTGGGGTCCATCTCTTCTACAGAGAAGCGGGTCCATTTCTCTGGTGAGCCTGTCCGTGGTTCATTCTCCTCTGTCTCCCAGCTCAGGTCAATGCTATGGTGACTGACTTTACCAATGACAGGACGAGTCGGTGCCTTGAATGGTTTATGGCTGCCTAAAGAACAGCACAGACATTGAAAGGGATACGGTGGGGGTACGGGAAGAGTTAAGGCCCCCCGCGTACTCTG
>stream_115250 Average coverage: 5.00
GTATCAACGCAGAGTGGGACGGATCTGGTCATACGGTGTCGGACTACATGTGTTATACCAGTGTATTTGGACAGGTGAAATGTTACTGTAGTTCCTTAAGATCAGCGGCTCCAATCGGTAAGCCACAGGGTCGGTAGGATGAAAGACGTTGAAGAGGCGTTGGCAGATGGATTTGGGTAAGATGTGATCCTGAGTCGCGTTGTTCCCCGGTCGGATCCCTCGTAACGCCAAGAACACAGCAAGGGGAGAACCCATAGCCCCCGCGTACTCT
>stream_115303 Average coverage: 7.80
GTGGAGCTGGGATTTCCATCAGGGCACGTCTTGAGTGACATATGGTTGCCATATTAGATACTTTGGATCAAAACGACAGACCCCTTGCAAAATGTTTGCCAGTTATGTTGTTAACGTTAGCTGTCTAGCTAGCTAGGAAACTGTCTAGTAGTGTGCAGCCAACAAACTGTAAAGGTTGTACTAATAACACGCAGCTACCGCCTGCCAATTACCTCAAATAAATGCCATAAATTTAAATAGTTCCCCCGCGTACTC
>stream_115449 Average coverage: 5.81
CAGAGTACGCGGGGTGGTGTCCCCATAATCATAAATGGGAGGACGATGCATTTATTGGCCTAAGTGTCTAGCCTTTCTTTATCGCAAGTGTGAGTTCAAGGTTGCAGCCCCTCATTGATAAAAGTGTGAATATTCTTTAACCCTGAATCTTCTAGCAACGTTGTCTAATACATAGGTCCCTACAGGACACTTTTTCCTCCTGTCACAGTGGAATCTATAAGACCATTCCAAAGTCCTTTGAAAAGCCCATACTCTGCGTTGATACC
>stream_115971 Average coverage: 5.68
TGGTATCAACGCAGAGTACTGGAGTTTTTTTTTTTTTTTTTGTTCCCTCCAGGAATTGAGTTTATAACAGGAGTCAACAGCTTTGTACTGTTGTACATATTTCACACATTGCCTCCAATGGACTTAACGCATCTCATCAATGGACTGATCTTAGTGCTATACGAAGCTTTTAGGAAAGTCACCTGCTGTTAATTACTGTACCTAATTCACTTTGGATAAATTGAACCCTTAAAGACAAAAAAAACATTTCCCCCCTTTTGCAGGGCTCTCCGGTCAGTTTGAAAAGCTCAGACAACACATATTATCCACTGAAATCACATGATTAAACTGACCAAGAGTCAGTTTATATACTTTATCTGGGGTGTATTCATTAGTCCCACTGTAGCAAAATGTTTTGCAACAGAAACCATTCACTCCAAAACAGTATACAGTTTGCAATTAAAAACTAGTTTCTTTTTGGGCAAATTCAGCTAGGGTCCTCCCC
>stream_115996 Average coverage: 6.31
CAGGGCGTCATACTTGCTCTTTACTGGCCCTGGTCCCGCTTCGTCCAGATCAATGTATCTCTTCCTGCTGAGCCTGTGCATGCACCCCCTCTGTTCTGGAAGAGCGGCTCTCGTCTGTGCTTCTGGATCTGCTGGCCACTGGGCGCTTGACGAAACTTGATGACTCCACAGCGCTCCTCGTTTTTGGTGATGACTTTGCAGTCCTCTGGGTCGCCAAAGGCCTCGAAGCGTTTGCGCAGCATAATTTGTGTGACGCTGCTCGGCAGGTTGTGAATGTAGAACACTTGGCAGTTGTCCTCGTCAATTTGAAATCCCCGCGTACTC
>stream_116082 Average coverage: 12.23
ATCTGCTTTTGGTTTGAGCAAACCTGCTTAGGCCACTTAGTACATTTCTGCTCAGTGGTGTAGCCTTGAGTTACATCCTCACACTTTTCCTCCTGGATTGTTTCGCAGTTGACCACATCATCCTCAACCTCATGCTCATGATATCTTGTCTCACACTGGGACTCGTAGACTGTCTTACATTCTTCTGGCCCTTCACCTTCACAGATCAGGGGAGTGTGGCAGAACTTGATGGTCTCATCAGAAGCCACCTTTTTGTACTCAATGAAGCAGCTTTTGACAAAGTTCTCTTCACACTCCTCCTCTTGCTGAGGCTCAAAGTCCGTGGTGTAAGTCGTATGACACCTCTCACTGTAGCTGTGCTTGCATTGGATGACATCATCATACTCGGTCTCCTCGACCATGACAACTTTGTCAACGCAACGCTCTCCAGCAGCAGCAATAGAGCCAATATCAAGGGCTACTTCAGGAGCAGGAGCAGCAGCACGTTGACGAGAGTCACGGATGGCTGTAGCAACTCCTGGGACTGCAGCTACAGGTGCTGCAACTTGATCATGAGCATTGTCATGTTCATGAGCATGGTCATGTTCATGAGCATGGTCAGCACTTGCTTGACCAGCACTGAAAGGGAATACTCCACGGAGATTCTTGCCAGCTCTTTGGGCCATGACATCG
>stream_116156 Average coverage: 9.11
CTGTCCTGCTGCACAGTAACATTGATGTGTCCATGCTGAACTATGACCCCTCTGGACAAGGCCAGGTAGAGGACAGCCACAGAGCCCTTTGGGACAGTCTCCCCTACGATGGCATAGCGGATGGTGATCGACACCGCCTGCCCACACGCCAGTGGTTTCTCCACCTTCTGAATAGCCAGGGAGCTAGACGGTTTAATGTCAGCGGGCTGGATCAGCGAGAGTAGGTGTTGCCCTCTGTTGAAATAGGGGACCCTGTATC
>stream_116157 Average coverage: 7.75
ACTTTACCACTCCAGAGTACCTGAGGGGAGGAAGTGGGGGGGAGTCAGAGATACAGGTGAGGTGTCCTGTGGTCAGAAGGTCAGAAAGACAGGTCAAGGGAGGGTAATTAGATAGACAGATTAGAGGAGTGAAGTGAAGTGGGAGACAAGGTGAGGAGAGAGGCTCAGACTGAGGACAGAGGTGATAGGTTTCCCAAAGATTGGAAAGCTGTCGCGGTCATCCCCCTCTTCAA
>stream_116400 Average coverage: 6.00
AGAGTACGCGGGGGGATGATGATTTCCTGCTCAGCGTCCAGCTCCCTGGGATCCCTGACAGCCCTCCCCAGAGCCAACCACTGCTACCAGGAAACGGAGCCATGAGCAGGATGTTGACATGCCCTCCCAGCTGATGAGTCAGGACAAGAGACTGAGACACTCTGCGTCCCCCATCGAGCAGGAACTGCTTCTCAGCTACACCCTACTGGACTGCCTGGAGGATACAGATAGCCCAGAGTTGGAGCTGGGGCCACACCCCCACTCTGCGTTG
>stream_116427 Average coverage: 10.64
CGGAACCCACAAGATAACATGAATGACCCAAGAAGAACAGCAACAGTAAAGCTCAGTGAAGAATGATCTCCAAAACCAGCTAGACATATCATGGGTTGTTTTCTCACCGATACAAGGAAGTTTATCGTGGTCCAGGTACATCCTCGCCACACCATCCTGACAAACGCCATCATAATCCACCAATAAGAGAAGAGACAGGAGAGCCCCGCGTACTCTGCGTTGATACCA
>stream_116459 Average coverage: 5.16
TCCACAACTATCACAACTAATAATGGTACATTTAACAACAAACAAATAGCTTTTTTATTTTTATTTTTTACATTTGTGCATTGCAATATCCCTCACAAAATATAACAAAGCTAGTTATTAACAAAGAAAACTACATTTGACAACAATTCATGCTATGCAGACTGATGACAACTTAAAAGCTATACATTGCAAATATCCTTGATACATAAAATTCAACCAAAAGTTACAAGAAACAACATTTT
>stream_117064 Average coverage: 5.72
TTCTACCAATGGCTACATTATGAAGTTCATTATTATTGCAAGTTCTATGTTTGAGCTTCTTTTGAAAGCAAAACTCGAATTGAAAACATTATTGGTATTGTTGAATTACATTTTCATAATAGCAAGCTAGAAGGAATGGTTTGGTTAGCTAAACTAGTTAGTCTATTCGTTTGGTTTGTAAGGCAATTCAATTGTTGTCACATTTATACCGCCAAAACGAATACATTTCTAGCAGCAAAATGGGTTACATTATAGCGGGGTATAATAGTGACAATCAACTCAGAGTTCTATGTTCTTCTCTGGAAGAGAATGCAACTCTATTGAAGGTTAATGCCACTCTGCGGTTGAAGGT
>stream_117087 Average coverage: 9.18
GTAGAAACACAGACAAAGAGAAGGAAAGAAAAGACGAGTGCTCCATGATTTGGTCCCAGAAGCACAGCCAGGCCACCAGTGATGGGAGGCGGAATGTATGACCCCTGAAGCAACAGAAAGGCCCAGGTTCAAACCAACCCCTTGCCCCTACCACTAAGCACTTCTAGTTGTGATTCTTGGAGTTTCCACCATTCTAGTAATTTTGGTTCATTAACTAAGAATCAGAATCAAGAAGAACTAGTACTAAAGGCCCCCGCGTACTCT
>stream_117190 Average coverage: 6.93
TAGTCATCTACTGTAGTTCAGAGGAACACTGTCACTAGTCATCTACTGTAGTTCAGGAACACTGTCACTACACCATTACAGAACTACTGACACTACACCATTACAGAACTACACCATTACGGAACTACTGACACTACACCATTACAGAACTACTGACACTACACCATTACAGAACTACTGACACTACACACACTTGCGAGTGCACACACACACACGCACACACAGGCACTTCCCACTCTGCGTTGAT
>stream_117212 Average coverage: 6.72
GTATCTTTTTAGTCAACTAGACTAATTTTCCTATTTTGTATTTGTGCTGTCCAATTTTGAGTTTAGAATTGTGTTAAAATACCCCTCCACAGATAAGAGTGCCAGTGGTTTCTGTTGACATTTAAATCAAACACCTTACCTGTAGAAGACCATGTCACTCCCTGGGGGTGCATATACATTAAATAATGCAACTTCCTGTAGAAGACCGTGTCACTCCCTGGGGGTGCGTATACATTAAATAATGTAACTTCCTTGTTATCCTAGTTTACATTTAACAAGTATAAATCTACCC
>stream_117524 Average coverage: 5.44
TGAATAGTTGTTTCTAAGCCTAAACCTTAAACATCATGTTCCTTTAAAGCTCCCAGAGACCTCACATATGGGCACTTTGTGCTCCAATCACATTGAGTTCAATGACCTCTAAGGAATATCCACGCTCTCATCTCTATCCCCCACACCTACATCACCTTGTGTTGACTTCTATATGAGGAGGTTTCTAACAGTCATAATGTCTGGGGTCTGTGGTCCCACATATCTCCGGTCAACTGAGAAGCAACACCTCATGAATAACAGTTAATACAGGGAGAGAAACTGAGACAACAGTTACAACACAGTTAGTATTAACATTTTATGTGAATAAATGACAAGGTTTTGCATATCCTGAATCATCAGAAATAACCATACTCCCCACGTACTCTGCGTTG
>stream_117555 Average coverage: 5.47
TTTAAAAGTGGTAGGACAAATTCTGATTTCCAGTTCTTTGGAATTTCATTATATTCCAGGGTTAAATTTAACAGATATGTAAGTGGTTCAGAAATCAGCTGCCAGTTTTAAAAAGCAGGGATCAAGAAGATCAGGACCTGCAGGCTTTCTCTGATCTAAGGATTTGAGGTCTTTATGTACCTACTGCACTGAGAATAGCAAAAAGCTAAAGGTTTGACCAGCTCTCACCGTTTCATCCACATAGGTTTGTGCAGAGAAAGAGGATACTGAATCAAACAGCCTACCAGATTACACAAAGTGCTCATTCAGCATTTCAGTTTTGTCAAATACAG
>stream_117621 Average coverage: 6.04
CATTTTTTGTAGGAGCAAACATACCCATGAGACACTGTATTTCCATGGTTACATCCCCATACACATAATCCAGCAAGTCCNCCTTTGACTTCAATCCATCTAAAAGACTGGAACAAAGCATGAGTGACAAGAAAAACCTTATGGTAGCATCAGAAAGAATGATCTAAGGCAATAGCATTTTAACAGCAATGGAGTGAGGAGGAACAACGACTATCAGAAACAAACCTGGCAAAGGAAGATCTTTATATCTTCTAAATAGAAAAACTCACTCTGCGTTGATAC
>stream_117638 Average coverage: 3.99
TGTGTTTGTATGTGTGTGTGAGACGCTGTCTGCCCTCCTCAGAGCGAGCCGTGGGGTTGATGGAGGCAGGAGGGAGACGAGCAGGCAGCTCCCATGTCCCCTTAAAATCTGGCCACGCACTGCCACGCTTAGCCTTCACTCCCGGTAGGAGATGTCCTCGGTCACTGGCGATGAAGATGGTGTGACCCTCTGCTGCTGAGGGCCTCTCCTTGAAATGCTTCGGCACGGTCCAATTTTGCAGTTTCTGCGAGTTGAAAGCATTTTCATACTGATTAGCCGAGTAACCCGACGACATGCCTGGCGGCTAGCGACTCTGTTTGTTAGTTCCCCCGCGT
>stream_117851 Average coverage: 4.94
ATATTATTATACTCTTTAACAATTGTTTGTTCTTATTAGAGGATAGCCAATAAGAAGAGGGTAGTAACAAAATAATAGTTGAGCTGACTCAGTTTAACCTGATTCCTATTATTGCCTGGGGGTCAAAAACTGAGAATAAATTATTCATAATACACTTTTACTAATGTAGTTAAGAACATAAACATAAAATAACCTATTAAGAATAGCCAATTTATTGGTCTTATTTGTGGAAATCCCCGCGTACT
>stream_117983 Average coverage: 5.07
TTAAATAGATATTACACAAGCTTAAACTCAGTTGCTAACAGTGGTGCTAATAATAATGCAATTCCCAATCCATACCATATGTCCTTGAAAGTGGGGCAATTTAGATGGTAGCCTATAAATAAATCAGACTTATGGTATAACTATGTGTAACTACCAATTCACCGAAAGGGTAGACAGACAGATTGTGACACAGAAATTGACCAGGTTATACAAGGAATTACAGATACAAATAAATAAAAAAGTTTCCCCTCAGGCAGTAGTGAAGCTAGTGAACAAGAAGATACTGTAACTGCCTTGCATTATCATGACAACAGTGGCCAGCTGCATATTCAGTAGACCCCCGCGTACT
>stream_117995 Average coverage: 5.86
TCCCAGCTCCTCCCTGATGGCTGTGAACAGACAAACAACATGTCAGTTATATGGTATTTTGTGTTGTCTTTGGTGTGATATGCAGTGGCGTGAATGGTGCAATGCTAATTCTCTGATGACAAAGGTACAGTAGGCCTCAACTGAACGCAAGATCTTCCTGTGCTTTGAGTAACTTATTTCACGCCCTGTCACCTATTCCGTGGCAGAAGCCCTGGCCGTGACCCCACTCTCCGAGGGCGTCATATGGGGGGTTGGGACATGAAGAAAACACGTTTCCAATTCACACCTCACACTCGTACAGGTTACCCCCGCGTACTCTG
>stream_118479 Average coverage: 6.85
TTAATTATATAGTAAAATAAATTAACATTCTATTTGGATTGAAAATGCATGCATGCTCTAGGTTTCAGCACCATGGACCAGTTCCAGCGGTAGCCCTTCCCTAGCCCAGTCCCTACCTCTCTGTGTGTGTTCTGTAGCCCACGTAGGCCTGTGTCTGTAGGGCGGGCAAGGCTGATTCATTAATATACAGCATTGCAGCCTGATCGTTCATCTTCATCAGTGACAGTCTTTTTTCCTCTTAACCTGTGTGTATGTTTTTCACCGTCAAACATGCTGGCATTTTTAGATTGGTCTAAACATGAGGTATAGTCTGGGAGGCATGTTTTCTCCATGTGATTGCTCCAGTACTCTGCGTT
>stream_119184 Average coverage: 5.14
CAAATACCAGTATGCTGTAGATGAACATCAGCGTGATAACAAGAACATAGGCAGTAAAGACACTGAATGCTCCTATGAGAAAAGAAGGGAGAGAAGTCACCTTTCTTTGAGGATGAGCAGTGAATATGGTGCCACAAGCTCCCAAGGAGTCCCAGCTGGTTCTCAAGCCACTGAGCACAGAACGACAGGATCCCACAACATGGGTTATCAAGATGATAATAAGAACTGAAAAAGAACTAGGCTAATAAACAAATCAAATGTTATTTGTCATATGCGCTGAATGACCGTGAAATGCCTACTTACATTTTTTTGCATTGTTTGTTGAAATGTAAGTTTAAAAAAAAGTTAAATAAACTAAAGGAAAAATAGTAAAAAAAAAA
>stream_119190 Average coverage: 6.18
CTGTGTTCCAGAAACTCACCTTATATAGACGGGCTATCGCTCTTTCACTCTGTGGTAAATAAAGCCAGTTTGTTATTTGGAATTCTTTCTGTTTTTAGAGGGAGAGAAACCAAAAGCATAATCAGCGTTCTAACTCCACCTTGTGATAGTGTGGCACAAAGAGAGAATGACGCAATTTACCACAATCTGCCACCATCCCCCACAAACTGTTGTGTCATAAACTCAACATTTTTAATTGAGGAACCACTGTTCAAAGACAAAATACCGGAAGTGTTGCTTGTTGCCTCGATCGTCACCTTGTACCCCGCGTACTCTG
>stream_119391 Average coverage: 14.64
CGCTCGTGGCCTCCGGGGTTGTGGTGGTTGGTGTGCTGCTCAGCCTCACGCTTGGACCTCTGCTTGCCCGAGTGGCCACTGTACATGGCCTTGTCCTGGTCATAGTTGTAGTGGTCATACTTGCTCAAGTGGTCTTCGGACATTTCTCAGCTTTTACCTGAATTTCTATCTCACAGATTGCGACCTAACTCTTTCAAAATCTTCTGCGCAACTCCCCCGCGTACT
>stream_123194 Average coverage: 12.75
AATACAGATACTATCAAAAAATGGGCCTCGGGATCTTGTATTATTGTGCATTCAAATTGCCAATGTTCATTGCCCGTAGCTTATGCCTGCTCATACCATAACCCCATCATGGGGCACTGTTTACTTATCAGAAAACCACTCGCCCACACAATGTATTATGATCATGCTCTTTAATATGCCACGCCTGTCAGGTAGATGGATTATCTTGGTAAAAGATAAACGTTCACTAACAGGGATGTAAA
>stream_123425 Average coverage: 7.29
TACAAATCACCCTACACTTATCGGTTTTCTCTTGCCAATTTCAGAAGATAGTATATACTAAGACGTAACTTGAAACAAAAAGTCACATGATATGTATATATAAATACAATACATTATCCAAAACAAGAGAAATCACAAAGTACTTTTGCCAACATATCAGATGAAATAAAATCATCCAAAAAGAACAAAACAAATATTTAAGAGACAAATAAATATTTCTTCCCCCCCGCGTACTC
